# Supplementary material for: Improved T Cell Surfaceomics by Depleting Intracellularly Labelled Dead Cells
Source: Mol Cell Proteomics. 2025 Dec 24;25(2):101503. doi: 10.1016/j.mcpro.2025.101503 (PMC12859484; doi:10.1016/j.mcpro.2025.101503)
Supplement: Supplemental Table S1 [file mmc1.xlsx]

## Sheet: Control
Protein IDs	Majority protein IDs	Peptide counts (all)	Peptide counts (razor+unique)	Peptide counts (unique)	Protein names	Gene names	Fasta headers	Number of proteins	Peptides	Razor + unique peptides	Unique peptides	Sequence coverage [%]	Unique + razor sequence coverage [%]	Unique sequence coverage [%]	Mol. weight [kDa]	Sequence length	Sequence lengths	Q-value	Score	Intensity	iBAQ peptides	iBAQ	Top3	MS/MS count	Species	Peptide sequences	Only identified by site	Reverse	Potential contaminant	id	Peptide IDs	Peptide is razor	Mod. peptide IDs	Evidence IDs	MS/MS IDs	Best MS/MS	Oxidation (M) site IDs	Oxidation (M) site positions	Taxonomy IDs	Taxonomy names
P60709;Q6S8J3;A5A3E0;Q562R1;P0CG38;P0CG39;Q9BYX7	P60709	24;8;7;6;6;4;4	24;8;7;6;6;4;4	0;0;0;0;0;0;0	Actin, cytoplasmic 1;Actin, cytoplasmic 1, N-terminally processed	ACTB	sp|P60709|ACTB_HUMAN Actin, cytoplasmic 1 OS=Homo sapiens OX=9606 GN=ACTB PE=1 SV=1	7	24	24	0	75.7	75.7	0	41.736	375	375;1075;1075;376;1075;1038;375	0	227.93	68737000000	20	1631499999.9999998	25128000000	164	Homo sapiens	AGFAGDDAPR;AVFPSIVGR;AVFPSIVGRPR;CDVDIRK;CPEALFQPSFLGMESCGIHETTFNSIMK;DDDIAALVVDNGSGMCK;DLTDYLMK;DLYANTVLSGGTTMYPGIADR;DSYVGDEAQSK;EITALAPSTMK;FRCPEALFQPSFLGMESCGIHETTFNSIMK;GYSFTTTAER;HQGVMVGMGQK;IIAPPER;IIAPPERK;IWHHTFYNELR;LCYVALDFEQEMATAASSSSLEK;MDDDIAALVVDNGSGMCK;QEYDESGPSIVHR;QEYDESGPSIVHRK;SYELPDGQVITIGNER;TTGIVMDSGDGVTHTVPIYEGYALPHAILR;VAPEEHPVLLTEAPLNPK;YPIEHGIVTNWDDMEK				1158	594;1823;1824;2035;2171;2406;2950;2966;3263;4285;6003;7603;7999;8711;8712;9641;10501;13045;15097;15098;18135;19181;19542;21959	True;True;True;True;True;True;True;True;True;True;True;True;True;True;True;True;True;True;True;True;True;True;True;True	596;1834;1835;2048;2184;2423;2970;2986;2987;3285;4311;4312;6046;7650;8048;8049;8765;8766;9707;10573;10574;13134;15213;15214;18273;19325;19326;19691;22126	693;2123;2124;2125;2369;2531;2532;2533;2812;3455;3456;3457;3476;3477;3478;3479;3480;3481;3482;3483;3836;3837;5039;5040;5041;5042;5043;5044;5045;5046;7045;7046;8923;9436;9437;9438;9439;9440;9441;9442;9443;10289;10290;11374;11375;11376;11377;11378;12461;12462;12463;12464;15416;17845;17846;17847;17848;17849;21520;21521;21522;21523;21524;22746;22747;22748;22749;22750;22751;22752;22753;22754;22755;227…	830;831;2535;2536;2537;2538;2539;2540;2834;3032;3033;3034;3035;3036;3037;3038;3039;3040;3041;3042;3043;3044;3374;4141;4142;4143;4163;4164;4165;4166;4167;4168;4169;4170;4171;4172;4173;4174;4175;4176;4177;4178;4179;4180;4181;4182;4183;4184;4185;4186;4607;4608;6040;6041;6042;6043;6044;6045;6046;6047;6048;6049;6050;6051;6052;8469;8470;8471;8472;8473;8474;10763;10764;11418;11419;11420;11421;11422;1142…	830;2535;2540;2834;3033;3374;4141;4170;4607;6052;8469;10763;11431;12471;12472;13800;15096;18640;21549;21554;25955;27522;28091;31551	116;117;118;119;120;121;122	44;47;153;190;227;305;325	9606;9606;9606;9606;9606;9606;9606	Homo sapiens;Homo sapiens;Homo sapiens;Homo sapiens;Homo sapiens;Homo sapiens;Homo sapiens
P63261	P63261	23	1	1	Actin, cytoplasmic 2;Actin, cytoplasmic 2, N-terminally processed	ACTG1	sp|P63261|ACTG_HUMAN Actin, cytoplasmic 2 OS=Homo sapiens OX=9606 GN=ACTG1 PE=1 SV=1	1	23	1	1	75.5	4.5	4.5	41.792	375	375	0.0040541	1.5883	11741000	20	587070	11741000	1	Homo sapiens	AGFAGDDAPR;AVFPSIVGR;AVFPSIVGRPR;CDVDIRK;CPEALFQPSFLGMESCGIHETTFNSIMK;DLTDYLMK;DLYANTVLSGGTTMYPGIADR;DSYVGDEAQSK;EEEIAALVIDNGSGMCK;EITALAPSTMK;FRCPEALFQPSFLGMESCGIHETTFNSIMK;GYSFTTTAER;HQGVMVGMGQK;IIAPPER;IIAPPERK;IWHHTFYNELR;LCYVALDFEQEMATAASSSSLEK;QEYDESGPSIVHR;QEYDESGPSIVHRK;SYELPDGQVITIGNER;TTGIVMDSGDGVTHTVPIYEGYALPHAILR;VAPEEHPVLLTEAPLNPK;YPIEHGIVTNWDDMEK				1266	594;1823;1824;2035;2171;2950;2966;3263;3851;4285;6003;7603;7999;8711;8712;9641;10501;15097;15098;18135;19181;19542;21959	False;False;False;False;False;False;False;False;True;False;False;False;False;False;False;False;False;False;False;False;False;False;False	596;1834;1835;2048;2184;2970;2986;2987;3285;3875;4311;4312;6046;7650;8048;8049;8765;8766;9707;10573;10574;15213;15214;18273;19325;19326;19691;22126	693;2123;2124;2125;2369;2531;2532;2533;3455;3456;3457;3476;3477;3478;3479;3480;3481;3482;3483;3836;3837;4525;5039;5040;5041;5042;5043;5044;5045;5046;7045;7046;8923;9436;9437;9438;9439;9440;9441;9442;9443;10289;10290;11374;11375;11376;11377;11378;12461;12462;12463;12464;17845;17846;17847;17848;17849;21520;21521;21522;21523;21524;22746;22747;22748;22749;22750;22751;22752;22753;22754;22755;22756;227…	830;831;2535;2536;2537;2538;2539;2540;2834;3032;3033;3034;3035;3036;3037;3038;3039;3040;3041;3042;3043;3044;4141;4142;4143;4163;4164;4165;4166;4167;4168;4169;4170;4171;4172;4173;4174;4175;4176;4177;4178;4179;4180;4181;4182;4183;4184;4185;4186;4607;4608;5420;6040;6041;6042;6043;6044;6045;6046;6047;6048;6049;6050;6051;6052;8469;8470;8471;8472;8473;8474;10763;10764;11418;11419;11420;11421;11422;1142…	830;2535;2540;2834;3033;4141;4170;4607;5420;6052;8469;10763;11431;12471;12472;13800;15096;21549;21554;25955;27522;28091;31551	116;117;118;119;120;121;122	44;47;153;190;227;305;325	9606	Homo sapiens
P61106	P61106	14	14	14	Ras-related protein Rab-14	RAB14	sp|P61106|RAB14_HUMAN Ras-related protein Rab-14 OS=Homo sapiens OX=9606 GN=RAB14 PE=1 SV=4	1	14	14	14	74.9	74.9	74.9	23.897	215	215	0	82.483	513810000	16	19333000	183390000	18	Homo sapiens	ADLEAQR;DVTYEEAK;FMADCPHTIGVEFGTR;GAAGALMVYDITR;IIEVSGQK;IYQNIQDGSLDLNAAESGVQHK;IYQNIQDGSLDLNAAESGVQHKPSAPQGGR;LTSEPQPQR;NLTNPNTVIILIGNK;QFAEENGLLFLEASAK;SCLLHQFTEK;STYNHLSSWLTDAR;TGENVEDAFLEAAK;TGENVEDAFLEAAKK				1175	292;3407;5875;6261;8743;9694;9695;12612;14104;15104;16681;18002;18516;18517	True;True;True;True;True;True;True;True;True;True;True;True;True;True	293;3429;5916;6304;8797;9760;9761;12696;14209;15220;16806;18140;18654;18655	343;4001;6888;7342;10322;11441;11442;11443;14910;16681;17856;19788;19789;21366;21367;21960;21961	425;4802;8245;8850;12506;13871;13872;13873;18020;20164;20165;21562;23864;23865;25775;25776;26522;26523	425;4802;8245;8850;12506;13871;13872;18020;20165;21562;23865;25776;26522;26523			9606	Homo sapiens
P23396	P23396	17	17	17	40S ribosomal protein S3	RPS3	sp|P23396|RS3_HUMAN Small ribosomal subunit protein uS3 OS=Homo sapiens OX=9606 GN=RPS3 PE=1 SV=2	1	17	17	17	71.6	71.6	71.6	26.688	243	243	0	86.495	2650100000	19	112250000	883360000	30	Homo sapiens	ACYGVLR;AELNEFLTR;DEILPTTPISEQK;ELAEDGYSGVEVR;FGFPEGSVELYAEK;FIMESGAK;FVDGLMIHSGDPVNYYVDTAVR;GCEVVVSGK;GGKPEPPAMPQPVPTA;GLCAIAQAESLR;IMLPWDPTGK;IRELTAVVQK;KPLPDHVSIVEPK;KPLPDHVSIVEPKDEILPTTPISEQK;LLGGLAVR;RFGFPEGSVELYAEK;TEIIILATR				724	242;420;2459;4326;5619;5724;6150;6382;6686;6896;9064;9312;10050;10051;11514;15956;18398	True;True;True;True;True;True;True;True;True;True;True;True;True;True;True;True;True	243;421;2476;4353;5658;5763;6193;6425;6729;6939;9124;9125;9377;10117;10118;11592;16075;18536	288;487;2873;5096;6593;6718;7207;7208;7479;7841;8098;8099;10701;10702;10992;11901;11902;11903;13639;18843;18844;21823	359;590;3442;3443;6112;7895;8050;8662;8663;8664;9018;9444;9769;9770;12975;12976;12977;13331;14413;14414;14415;14416;14417;16489;22725;22726;22727;22728;22729;26352	359;590;3443;6112;7895;8050;8664;9018;9444;9769;12977;13331;14415;14416;16489;22726;26352	86	189	9606	Homo sapiens
P20700;P02545	P20700	47;1	47;1	44;0	Lamin-B1	LMNB1	sp|P20700|LMNB1_HUMAN Lamin-B1 OS=Homo sapiens OX=9606 GN=LMNB1 PE=1 SV=2	2	47	47	44	71.5	71.5	67.2	66.408	586	586;664	0	323.31	9380400000	35	215950000	1675499999.9999998	96	Homo sapiens	AEHDQLLLNYAK;AGGPTTPLSPTR;ALDDTAR;ALYETELADAR;ALYETELADARR;ATATPVPPR;CKAEHDQLLLNYAK;CQSLTEDLEFR;CQSLTEDLEFRK;DAALATALGDK;DAALATALGDKK;DQIAQLEASLAAAK;DQIAQLEASLAAAKK;DQMQQQLNDYEQLLDVK;EELEQTYHAK;EELMESR;EELRELNDR;ESDLNGAQIK;EYEAALNSK;IESLSSQLSNLQK;IGDTSVSYK;IQELEDLLAK;KESDLNGAQIK;LALDMEISAYR;LALDMEISAYRK;LAQALHEMR;LAVYIDK;LLEGEEER;LQIELGK;LREYEAALNSK;LSPSPSSR;LSSEMNTSTVNSAR;LSSEMNTSTVNSAREELMESR;L…				691	400;615;926;1185;1186;1673;2116;2200;2201;2286;2287;3112;3113;3126;3888;3892;3898;4938;5302;8487;8602;9240;9790;10330;10331;10369;10448;11465;12139;12276;12410;12441;12442;12689;12910;13445;14301;14374;14437;14438;15222;15281;16489;17287;17288;17484;19194	True;True;True;True;True;True;True;True;True;True;True;True;True;True;True;True;True;True;True;True;True;True;True;True;True;True;True;True;True;True;True;True;True;True;True;True;True;True;True;True;True;True;True;True;True;True;True	401;617;931;1190;1191;1682;2129;2213;2214;2300;2301;3134;3135;3148;3912;3916;3922;4969;5337;8538;8656;9305;9856;10398;10399;10437;10520;11543;12220;12357;12492;12523;12524;12525;12774;12997;13547;14409;14484;14548;14549;14550;15338;15398;16611;17419;17420;17616;17617;19339	464;465;716;1094;1095;1381;1382;1383;1946;2470;2563;2564;2660;2661;2662;3651;3652;3653;3666;3667;4570;4571;4575;4583;4584;5792;6229;10008;10009;10151;10912;11565;11566;12257;12258;12259;12302;12303;12404;13584;14348;14511;14512;14669;14705;14706;14707;14708;14709;15005;15262;15263;15891;15892;16928;17018;17093;17094;17095;17096;17990;18058;19566;20524;20525;20526;20527;20754;20755;20756;22773	565;566;859;1326;1327;1651;1652;1653;1654;1655;2321;2322;2960;3083;3084;3197;3198;3199;3200;4386;4387;4388;4389;4407;4408;5472;5473;5474;5475;5479;5489;5490;6941;6942;6943;7464;12104;12105;12291;12292;13242;14016;14017;14840;14841;14842;14843;14844;14845;14846;14905;14906;15025;16426;16427;17342;17544;17545;17546;17728;17729;17774;17775;17776;17777;17778;17779;18133;18459;18460;18461;19213;19214;…	566;859;1327;1651;1655;2321;2960;3083;3084;3197;3198;4386;4389;4408;5472;5479;5490;6943;7464;12104;12291;13242;14016;14840;14846;14905;15025;16426;17342;17545;17728;17777;17779;18133;18461;19215;20465;20575;20661;20664;21721;21805;23604;24760;24766;25039;27549	78;79;80	211;281;353	9606;9606	Homo sapiens;Homo sapiens
P04406;O14556	P04406	19;1	19;1	11;0	Glyceraldehyde-3-phosphate dehydrogenase	GAPDH	sp|P04406|G3P_HUMAN Glyceraldehyde-3-phosphate dehydrogenase OS=Homo sapiens OX=9606 GN=GAPDH PE=1 SV=3	2	19	19	11	71.3	71.3	45.1	36.053	335	335;408	0	183.18	11132000000	17	419420000	4195399999.9999995	91	Homo sapiens	AGAHLQGGAK;GALQNIIPASTGAAK;GILGYTEHQVVSSDFNSDTHSSTFDAGAGIALNDHFVK;IISNASCTTNCLAPLAK;LISWYDNEFGYSNR;LTGMAFR;LVINGNPITIFQER;LVINGNPITIFQERDPSK;QASEGPLK;RVIISAPSADAPMFVMGVNHEK;VGVNGFGR;VIHDNFGIVEGLMTTVHAITATQK;VIISAPSADAPMFVMGVNHEK;VIPELNGK;VPTANVSVVDLTCR;VPTANVSVVDLTCRLEK;VVDLMAHMASK;VVDLMAHMASKE;WGDAGAEYVVESTGVFTTMEK				455	564;6319;6831;8805;11329;12541;12717;12718;14951;16506;20036;20116;20124;20148;20674;20675;21072;21073;21349	True;True;True;True;True;True;True;True;True;True;True;True;True;True;True;True;True;True;True	566;6362;6874;8860;11407;12625;12802;12803;15066;16628;16629;20187;20267;20268;20276;20277;20301;20831;20832;21230;21231;21232;21508	657;658;659;660;7407;8014;8015;8016;8017;8018;8019;10396;10397;13427;13428;13429;14824;15039;15040;15041;15042;17682;19584;19585;19586;19587;19588;19589;19590;19591;19592;23787;23883;23884;23885;23886;23896;23897;23898;23927;24529;24530;24531;24986;24987;24988;24989;24990;24991;25311;25312	791;792;793;794;8928;8929;9655;9656;9657;9658;9659;9660;9661;9662;9663;9664;9665;9666;9667;9668;9669;9670;9671;9672;9673;9674;9675;9676;9677;12603;12604;12605;12606;16239;16240;16241;16242;16243;16244;16245;17918;18182;18183;18184;18185;18186;21357;23624;23625;23626;23627;23628;23629;23630;23631;23632;23633;23634;23635;23636;28816;28932;28933;28934;28935;28936;28937;28938;28939;28940;28941;28942;…	794;8928;9674;12603;16241;17918;18182;18186;21357;23635;28816;28935;28953;28991;29716;29722;30265;30268;30652	33;34;35;36	130;133;175;331	9606;9606	Homo sapiens;Homo sapiens
P10809	P10809	41	41	14	60 kDa heat shock protein, mitochondrial	HSPD1	sp|P10809|CH60_HUMAN 60 kDa heat shock protein, mitochondrial OS=Homo sapiens OX=9606 GN=HSPD1 PE=1 SV=2	1	41	41	14	69.5	69.5	22.5	61.054	573	573	0	323.31	23264000000	32	541370000	5321800000	149	Homo sapiens	AAVEEGIVLGGGCALLR;ALMLQGVDLLADAVAVTMGPK;APGFGDNR;APGFGDNRK;CEFQDAYVLLSEK;CEFQDAYVLLSEKK;CIPALDSLTPANEDQK;DDAMLLK;DGVTVAK;DRVTDALNATR;EIGNIISDAMK;EIGNIISDAMKK;GANPVEIR;GVMLAVDAVIAELK;GVMLAVDAVIAELKK;GYISPYFINTSK;IGIEIIK;IMQSSSEVGYDAMAGDFVNMVEK;IPAMTIAK;IQEIIEQLDVTTSEYEK;ISSIQSIVPALEIANAHR;ISSIQSIVPALEIANAHRK;KISSIQSIVPALEIANAHR;KISSIQSIVPALEIANAHRK;KPLVIIAEDVDGEALSTLVLNR;LSDGVAVLK;LVQDVANNTNEEAGDG…				552	189;1073;1332;1333;2047;2048;2112;2403;2635;3172;4240;4241;6330;7483;7484;7589;8629;9075;9147;9237;9408;9409;9892;9893;10054;12319;12772;13613;14870;15607;16034;16094;18228;18229;18794;19286;19962;19963;19973;19974;19986	True;True;True;True;True;True;True;True;True;True;True;True;True;True;True;True;True;True;True;True;True;True;True;True;True;True;True;True;True;True;True;True;True;True;True;True;True;True;True;True;True	190;1078;1340;1341;2060;2061;2125;2419;2420;2655;3194;4265;4266;4267;6373;7528;7529;7530;7636;8683;9138;9139;9211;9302;9474;9475;9958;9959;10121;12400;12857;13717;14984;15725;16154;16214;18366;18367;18934;18935;19431;20113;20114;20124;20125;20137	216;217;218;219;220;221;1256;1547;1548;2381;2382;2383;2384;2462;2463;2806;2807;2808;3084;3730;3731;4983;4984;4985;4986;7419;7420;8785;8786;8787;8788;8789;8790;8906;10184;10719;10720;10721;10806;10907;10908;10909;11105;11106;11107;11108;11109;11696;11697;11698;11699;11907;11908;14565;15105;15106;15107;15108;16084;17585;17586;18427;18428;18958;19040;19041;19042;19043;19044;19045;19046;21629;21630;2…	269;270;271;272;273;274;275;276;277;278;279;1506;1849;1850;2847;2848;2849;2850;2851;2852;2853;2949;2950;2951;3367;3368;3369;3701;4484;4485;4486;5978;5979;5980;5981;8943;8944;8945;10584;10585;10586;10587;10588;10589;10590;10737;10738;10739;10740;12338;13000;13001;13002;13113;13233;13234;13235;13236;13237;13238;13466;13467;13468;13469;13470;13471;13472;13473;13474;13475;14167;14168;14169;14170;1442…	269;1506;1849;1850;2850;2853;2949;3369;3701;4484;5979;5981;8944;10584;10585;10739;12338;13002;13113;13233;13472;13475;14169;14170;14421;17605;18266;19445;21247;22237;22870;22969;26086;26090;26961;27685;28708;28709;28724;28732;28753	57;58;59;60	145;190;217;513	9606	Homo sapiens
P07737	P07737	8	8	5	Profilin-1	PFN1	sp|P07737|PROF1_HUMAN Profilin-1 OS=Homo sapiens OX=9606 GN=PFN1 PE=1 SV=2	1	8	8	5	69.3	69.3	48.6	15.054	140	140	0	33.339	1518999999.9999998	9	156350000	1250700000	10	Homo sapiens	CYEMASHLR;DSLLQDGEFSMDLR;DSPSVWAAVPGK;EGVHGGLINK;SSFYVNGLTLGGQK;STGGAPTFNVTVTK;TFVNITPAEVGVLVGK;TLVLLMGK				495	2275;3224;3238;4133;17788;17921;18486;18839	True;True;True;True;True;True;True;True	2289;3246;3260;4158;17925;18059;18624;18980	2647;2648;3793;3807;4853;21112;21272;21923;22346	3181;3182;4556;4571;5812;25466;25665;26474;27028;27029	3181;4556;4571;5812;25466;25665;26474;27028	46	86	9606	Homo sapiens
P21796	P21796	16	16	16	Voltage-dependent anion-selective channel protein 1	VDAC1	sp|P21796|VDAC1_HUMAN Voltage-dependent anion-selective channel protein 1 OS=Homo sapiens OX=9606 GN=VDAC1 PE=1 SV=2	1	16	16	16	67.5	67.5	67.5	30.772	283	283	0	231.03	3392599999.9999995	17	148780000	1618199999.9999998	56	Homo sapiens	EHINLGCDMDFDIAGPSIR;KLETAVNLAWTAGNSNTR;LTFDSSFSPNTGK;LTFDSSFSPNTGKK;LTLSALLDGK;NVNAGGHK;REHINLGCDMDFDIAGPSIR;SENGLEFTSSGSANTETTK;SRVTQSNFAVGYK;TDEFQLHTNVNDGTEFGGSIYQK;VNNSSLIGLGYTQTLK;VTGSLETK;VTQSNFAVGYK;WNTDNTLGTEITVEDQLAR;WTEYGLTFTEK;YQIDPDACFSAK				700	4162;9945;12530;12531;12570;14497;15921;16845;17753;18324;20591;20966;21009;21409;21453;21993	True;True;True;True;True;True;True;True;True;True;True;True;True;True;True;True	4187;10011;12614;12615;12654;14609;16039;16972;17889;18462;20748;21124;21167;21570;21614;22160	4892;4893;4894;11761;11762;11763;11764;14811;14812;14813;14859;14860;14861;17161;18794;19998;21069;21070;21740;21741;21742;24433;24873;24920;25384;25385;25386;25387;25437;26071	5863;5864;5865;5866;5867;5868;14240;14241;14242;14243;14244;14245;14246;17902;17903;17904;17956;17957;17958;17959;20743;22669;24123;24124;25417;25418;26236;26237;26238;26239;26240;26241;26242;26243;26244;26245;26246;29597;30123;30178;30742;30743;30744;30745;30746;30747;30748;30749;30750;30751;30814;30815;30816;30817;30818;31595	5866;14243;17902;17904;17956;20743;22669;24123;25417;26238;29597;30123;30178;30742;30816;31595			9606	Homo sapiens
P22626	P22626	21	21	20	Heterogeneous nuclear ribonucleoproteins A2/B1	HNRNPA2B1	sp|P22626|ROA2_HUMAN Heterogeneous nuclear ribonucleoproteins A2/B1 OS=Homo sapiens OX=9606 GN=HNRNPA2B1 PE=1 SV=2	1	21	21	20	67.1	67.1	67.1	37.429	353	353	0	194.67	13690000000	20	387480000	5555400000	56	Homo sapiens	DYFEEYGK;EDTEEHHLR;EDTEEHHLRDYFEEYGK;EESGKPGAHVTVKK;GFGDGYNGYGGGPGGGNFGGSPGYGGGR;GFGFVTFDDHDPVDK;GFGFVTFSSMAEVDAAMAARPHSIDGR;GGGGNFGPGPGSNFR;GGNFGFGDSR;IDTIEIITDR;LFIGGLSFETTEESLR;LFVGGIKEDTEEHHLR;LTDCVVMR;LTDCVVMRDPASK;NMGGPYGGGNYGPGGSGGSGGYGGR;NYYEQWGK;PHSIDGR;QEMQEVQSSR;RGFGFVTFDDHDPVDK;TLETVPLER;YHTINGHNAEVR				714	3452;3800;3801;3923;6576;6584;6587;6670;6697;8387;10854;10925;12504;12505;14131;14564;14685;15072;15996;18740;21759	True;True;True;True;True;True;True;True;True;True;True;True;True;True;True;True;True;True;True;True;True	3474;3824;3825;3947;6619;6627;6630;6713;6740;8438;10929;11000;12587;12588;12589;14236;14237;14676;14798;15187;15188;16116;18880;21921	4056;4466;4467;4468;4469;4611;4612;7705;7713;7714;7717;7718;7821;7852;9903;12853;12854;12934;12935;12936;12937;12938;12939;12940;14779;14780;14781;14782;14783;16712;16713;16714;16715;16716;17244;17378;17814;17815;17816;18907;18908;18909;22233;25786	4869;5350;5351;5352;5353;5519;5520;9289;9290;9299;9300;9301;9302;9306;9307;9308;9422;9456;11980;15558;15559;15560;15561;15562;15563;15564;15661;15662;15663;15664;15665;15666;15667;17861;17862;17863;17864;17865;17866;20207;20208;20209;20210;20211;20842;20843;20844;21003;21512;21513;21514;22810;22811;22812;22813;26873;31250	4869;5350;5353;5519;9290;9302;9306;9422;9456;11980;15558;15665;17861;17866;20207;20843;21003;21512;22810;26873;31250	83;84;85	53;193;327	9606	Homo sapiens
P40926	P40926	19	19	19	Malate dehydrogenase, mitochondrial	MDH2	sp|P40926|MDHM_HUMAN Malate dehydrogenase, mitochondrial OS=Homo sapiens OX=9606 GN=MDH2 PE=1 SV=3	1	19	19	19	65.7	65.7	65.7	35.503	338	338	0	110.62	5237400000	21	211880000	1273700000	40	Homo sapiens	AGAGSATLSMAYAGAR;ANTFVAELK;EGVVECSFVK;FVFSLVDAMNGK;GCDVVVIPAGVPR;GYLGPEQLPDCLK;IFGVTTLDIVR;IQEAGTEVVK;KGEDFVK;LTLYDIAHTPGVAADLSHIETK;MISDAIPELK;NSPLVSR;SQETECTYFSTPLLLGK;SQETECTYFSTPLLLGKK;TIIPLISQCTPK;VAVLGASGGIGQPLSLLLK;VDFPQDQLTALTGR;VNVPVIGGHAGK;VSSFEEK				914	563;1292;4141;6163;6379;7593;8541;9233;9834;12577;13247;14371;17669;17670;18663;19575;19657;20611;20888	True;True;True;True;True;True;True;True;True;True;True;True;True;True;True;True;True;True;True	564;565;1300;4166;6206;6422;7640;8595;9298;9900;12661;13346;14481;17804;17805;18803;19724;19807;20768;21045	654;655;656;1504;4861;7223;7476;8910;10074;10903;11623;14868;14869;14870;15661;17014;17015;20970;20971;22149;23245;23346;23347;24456;24457;24782	787;788;789;790;1802;5821;5822;5823;8682;9014;9015;10746;12198;13228;13229;14086;17967;17968;17969;17970;17971;17972;18943;18944;20571;20572;25303;25304;25305;26764;26765;28148;28266;28267;28268;28269;28270;28271;28272;29626;29627;29628;30014	789;1802;5823;8682;9014;10746;12198;13228;14086;17970;18944;20572;25304;25305;26764;28148;28268;29627;30014	102	251	9606	Homo sapiens
P52272	P52272	40	40	40	Heterogeneous nuclear ribonucleoprotein M	HNRNPM	sp|P52272|HNRPM_HUMAN Heterogeneous nuclear ribonucleoprotein M OS=Homo sapiens OX=9606 GN=HNRNPM PE=1 SV=3	1	40	40	40	65.3	65.3	65.3	77.515	730	730	0	149.92	9181000000	47	161330000	1884699999.9999998	77	Homo sapiens	ACQIFVR;ADILEDK;ADILEDKDGK;AFITNIPFDVK;EVFSMAGVVVR;FEPYANPTK;FESPEVAER;FGSGMNMGR;FNECGHVLYADIK;GCAVVEFK;GDFFPPERPQQLPHGLGGIGMGLGPGGQPIDANHLNK;GGNRFEPYANPTK;GIGMGNIGPAGMGMEGIGFGINK;GNFGGSFAGSFGGAGGHAPGVAR;INEILSNALK;LGGAGMER;LGSTVFVANLDYK;MAAPIDR;MATGLER;MEEESGAPGVPSGNGAPGPK;MGAGMGFGLER;MGANNLER;MGANSLER;MGGMEGPFGGGMENMGR;MGLAMGGGGGASFDR;MGLSMER;MGLVMDR;MGPAMGPALGAGIER;MGPLGLDHMASSIER;MGPVMDR;MGQT…				1068	231;285;286;516;5179;5556;5559;5657;5899;6378;6419;6700;6818;7072;9090;10998;11106;12976;13019;13091;13164;13165;13166;13178;13184;13186;13188;13190;13194;13195;13199;13544;15156;16003;17747;19964;20011;20014;20195;20491	True;True;True;True;True;True;True;True;True;True;True;True;True;True;True;True;True;True;True;True;True;True;True;True;True;True;True;True;True;True;True;True;True;True;True;True;True;True;True;True	232;286;287;517;5213;5595;5598;5696;5941;6421;6462;6743;6861;7115;9154;11074;11182;13064;13107;13181;13258;13259;13260;13261;13274;13275;13281;13283;13285;13287;13288;13292;13293;13297;13647;13648;15272;16123;17883;20115;20162;20165;20349;20646	275;335;336;596;6081;6525;6528;6637;6916;6917;7475;7519;7520;7855;7998;7999;8300;8301;10739;13029;13149;13150;15335;15383;15472;15561;15562;15563;15564;15577;15578;15585;15586;15588;15590;15592;15593;15594;15599;15600;15601;15605;16006;16007;17914;18917;18918;18919;21063;23703;23761;23764;23980;24316	345;417;418;713;714;7281;7282;7811;7815;7948;8277;8278;8279;9013;9063;9064;9065;9066;9067;9068;9069;9070;9459;9634;9635;9636;9637;10007;10008;13022;15774;15907;15908;18544;18597;18712;18816;18817;18818;18819;18820;18835;18836;18837;18838;18839;18847;18848;18849;18851;18854;18856;18857;18858;18863;18864;18865;18866;18867;18872;19351;19352;21632;22821;22822;22823;22824;22825;25411;28710;28789;28792…	345;417;418;713;7281;7811;7815;7948;8279;9013;9064;9459;9636;10007;13022;15774;15908;18544;18597;18712;18818;18819;18820;18839;18847;18851;18854;18858;18865;18867;18872;19352;21632;22823;25411;28710;28789;28792;29055;29460	111;112;113;114	326;334;349;596	9606	Homo sapiens
P07910;O60812;B7ZW38;B2RXH8;P0DMR1	P07910	19;7;7;7;7	19;7;7;7;7	19;7;7;7;7	Heterogeneous nuclear ribonucleoproteins C1/C2	HNRNPC	sp|P07910|HNRPC_HUMAN Heterogeneous nuclear ribonucleoproteins C1/C2 OS=Homo sapiens OX=9606 GN=HNRNPC PE=1 SV=4	5	19	19	19	64.7	64.7	64.7	33.67	306	306;293;293;293;293	0	147.79	6643699999.999999	17	340030000	2844900000	53	Homo sapiens	ASNVTNK;EAEEGEDDRDSANGEDDS;GDDLQAIKK;GFAFVQYVNER;KSDVEAIFSK;LKGDDLQAIK;LKGDDLQAIKK;MESEGGADDSAEEGDLLDDDDNEDRGDDQLELIK;MESEGGADDSAEEGDLLDDDDNEDRGDDQLELIKDDEK;MIAGQVLDINLAAEPK;MYSYPAR;NDKSEEEQSSSSVKK;QKVDSLLENLEK;RSAAEMYGSVTEHPSPSPLLSSSFDLDYDFQR;SDVEAIFSK;SEEEQSSSSVKK;VDSLLENLEK;VFIGNLNTLVVK;VPPPPPIAR				500	1614;3533;6413;6550;10126;11362;11363;13120;13121;13219;13580;13702;15278;16392;16766;16795;19702;19882;20665	True;True;True;True;True;True;True;True;True;True;True;True;True;True;True;True;True;True;True	1623;3556;6456;6593;10193;11440;11441;13211;13212;13317;13318;13684;13806;15395;16514;16892;16921;19852;20033;20822	1882;4150;7512;7670;7671;12005;13466;13467;15508;15509;15627;15628;15629;15630;15631;15632;15633;16048;16201;16202;18054;18055;19436;19437;19897;19933;19934;23395;23602;23603;23604;23605;24519	2244;4980;9055;9244;9245;9246;9247;9248;14537;16286;16287;18752;18753;18754;18755;18897;18898;18899;18900;18901;18902;18903;18904;18905;18906;18907;18908;18909;18910;18911;19398;19399;19591;19592;21801;21802;23437;23438;23439;23440;23995;24043;24044;24045;28327;28570;28571;28572;28573;28574;28575;28576;29706	2244;4980;9055;9245;14537;16286;16287;18752;18754;18901;19399;19592;21801;23437;23995;24045;28327;28572;29706	48	74	9606;9606;9606;9606;9606	Homo sapiens;Homo sapiens;Homo sapiens;Homo sapiens;Homo sapiens
P62244	P62244	8	8	8	40S ribosomal protein S15a	RPS15A	sp|P62244|RS15A_HUMAN Small ribosomal subunit protein uS8 OS=Homo sapiens OX=9606 GN=RPS15A PE=1 SV=2	1	8	8	8	64.6	64.6	64.6	14.839	130	130	0	22.518	798540000	8	76656000	491940000	10	Homo sapiens	CGVISPR;FLTVMMK;HGYIGEFEIIDDHR;IVVNLTGR;MNVLADALK;QFGFIVLTTSAGIMDHEEAR;RQVLIRPCSK;WQNNLLPSR				1209	2090;5863;7783;9625;13370;15114;16383;21423	True;True;True;True;True;True;True;True	2103;5904;7831;9691;13472;15230;16505;21584	2438;6874;9153;9154;11356;15802;17867;19424;25404	2924;8229;11051;11052;13775;19106;21575;21576;23425;30773;30774	2924;8229;11052;13775;19106;21575;23425;30773			9606	Homo sapiens
P68104;Q5VTE0;Q05639	P68104;Q5VTE0	22;21;9	22;21;9	0;0;0	Elongation factor 1-alpha 1;Putative elongation factor 1-alpha-like 3	EEF1A1;EEF1A1P5	sp|P68104|EF1A1_HUMAN Elongation factor 1-alpha 1 OS=Homo sapiens OX=9606 GN=EEF1A1 PE=1 SV=1;sp|Q5VTE0|EF1A3_HUMAN Putative elongation factor 1-alpha-like 3 OS=Homo sapiens OX=9606 GN=EEF1A1P5 PE=5 SV=1	3	22	22	0	64.3	64.3	0	50.14	462	462;462;463	0	132.58	31335000000	21	913600000	12239000000	144	Homo sapiens	DGNASGTTLLEALDCILPPTRPTDK;EHALLAYTLGVK;EVSTYIKK;IGGIGTVPVGR;IGYNPDTVAFVPISGWNGDNMLEPSANMPWFK;KLEDGPK;LPLQDVYK;MDSTEPPYSQK;NDPPMEAAGFTAQVIILNHPGQISAGYAPVLDCHTAHIACK;NMITGTSQADCAVLIVAAGVGEFEAGISK;PGMVVTFAPVNVTTEVK;PLRLPLQDVYK;PMCVESFSDYPPLGR;QLIVGVNK;QTVAVGVIK;SGDAAIVDMVPGK;SGDAAIVDMVPGKPMCVESFSDYPPLGR;STTTGHLIYK;THINIVVIGHVDSGK;VETGVLKPGMVVTFAPVNVTTEVK;YYVTIIDAPGHR;YYVTIIDAPGHRDFIK				1274	2597;4146;5249;8625;8669;9923;11991;13071;13715;14133;14665;14753;14776;15348;15692;16968;16969;17990;18599;19819;22195;22196	True;True;True;True;True;True;True;True;True;True;True;True;True;True;True;True;True;True;True;True;True;True	2617;4171;5284;8679;8723;9989;12072;13160;13161;13819;13820;14239;14777;14778;14866;14889;15465;15810;17096;17097;17098;18128;18738;19969;19970;22362;22363	3036;3037;3038;4866;4867;4868;4869;6165;10178;10226;11737;14180;15445;15446;16215;16216;16217;16218;16219;16718;16719;17353;17354;17355;17455;17480;17481;18132;18523;20138;20139;20140;20141;20142;20143;20144;20145;20146;20147;20148;21353;22059;22060;22061;22062;22063;22064;22065;22066;22067;22068;22069;22070;23526;23527;23528;23529;23530;23531;23532;26298;26299;26300;26301;26302	3643;3644;3645;3646;3647;3648;5828;5829;5830;5831;5832;5833;5834;5835;5836;5837;7389;12327;12328;12329;12330;12390;12391;14212;17136;17137;17138;18677;18678;18679;19607;19608;19609;19610;19611;19612;19613;19614;19615;19616;19617;19618;19619;19620;20213;20214;20215;20216;20217;20218;20219;20220;20221;20222;20223;20224;20225;20226;20227;20969;20970;20971;20972;20973;20974;20975;21089;21090;21118;21…	3644;5833;7389;12329;12390;14212;17137;18679;19610;20221;20970;21090;21119;21884;22346;24290;24312;25760;26650;28483;31875;31878	130;131;132;133;134	155;276;335;404;410	9606;9606;9606	Homo sapiens;Homo sapiens;Homo sapiens
Q06830	Q06830	15	15	12	Peroxiredoxin-1	PRDX1	sp|Q06830|PRDX1_HUMAN Peroxiredoxin-1 OS=Homo sapiens OX=9606 GN=PRDX1 PE=1 SV=1	1	15	15	12	63.8	63.8	56.3	22.11	199	199	0	60.669	2520100000	15	122240000	879220000	25	Homo sapiens	ADEGISFR;ATAVMPDGQFK;DISLSDYK;GLFIIDDK;HGEVCPAGWK;HGEVCPAGWKPGSDTIKPDVQK;KLNCQVIGASVDSHFCHLAWVNTPK;KQGGLGPMNIPLVSDPK;LNCQVIGASVDSHFCHLAWVNTPK;LVQAFQFTDK;PGSDTIKPDVQK;QGGLGPMNIPLVSDPK;RTIAQDYGVLK;SVDETLR;TIAQDYGVLK				1395	257;1675;2755;6926;7743;7744;9963;10105;11815;12769;14673;15158;16453;18011;18635	True;True;True;True;True;True;True;True;True;True;True;True;True;True;True	258;1684;2775;6969;7791;7792;10029;10172;11895;12854;14786;15274;16575;18149;18775	305;1948;3222;8135;9101;9102;9103;11787;11973;11974;13986;15102;17363;17364;17916;19518;21378;22116	379;2324;3866;9815;10990;10991;10992;10993;10994;14272;14499;14500;14501;16896;16897;16898;16899;18263;20987;20988;21635;21636;23547;25790;25791;26716	379;2324;3866;9815;10990;10994;14272;14501;16896;18263;20987;21636;23547;25791;26716			9606	Homo sapiens
Q9UQ80	Q9UQ80	21	21	21	Proliferation-associated protein 2G4	PA2G4	sp|Q9UQ80|PA2G4_HUMAN Proliferation-associated protein 2G4 OS=Homo sapiens OX=9606 GN=PA2G4 PE=1 SV=3	1	21	21	21	62.9	62.9	62.9	43.786	394	394	0	267.67	1522199999.9999998	22	45966000	400230000	31	Homo sapiens	AAHLCAEAALR;AEFEVHEVYAVDVLVSSGEGK;AFFSEVER;ALLQSSASR;EGEFVAQFK;FDAMPFTLR;FTVLLMPNGPMR;GDAMIMEETGK;GIAFPTSISVNNCVCHFSPLK;HELLQPFNVLYEK;ITSGPFEPDLYK;LVKPGNQNTQVTEAWNK;MGVVECAK;PGNQNTQVTEAWNK;RFDAMPFTLR;SDQDYILK;SEMEVQDAELK;SGEDEQQEQTIAEDLVVTK;TAENATSGETLEENEAGD;TIIQNPTDQQK;VAHSFNCTPIEGMLSHQLK				2952	93;389;503;1065;4046;5459;6140;6403;6792;7675;9514;12727;13203;14666;15938;16748;16839;16977;18203;18664;19497	True;True;True;True;True;True;True;True;True;True;True;True;True;True;True;True;True;True;True;True;True	93;390;504;1070;4071;5497;6183;6446;6835;7722;9580;12812;13301;14779;16056;16874;16966;17106;18341;18804;19645	104;453;582;1247;4754;6413;7197;7501;7970;9011;9012;11229;15051;15609;17356;18816;19877;19992;20158;20159;21598;22150;23144;23145	130;554;698;1496;5680;7677;8652;9043;9603;10874;10875;10876;10877;13626;13627;18197;18198;18876;20976;20977;20978;22693;23971;24116;24326;24327;26048;26766;28025;28026;28027	130;554;698;1496;5680;7677;8652;9043;9603;10876;13626;18197;18876;20976;22693;23971;24116;24327;26048;26766;28027			9606	Homo sapiens
P14868	P14868	31	31	31	Aspartate--tRNA ligase, cytoplasmic	DARS	sp|P14868|SYDC_HUMAN Aspartate--tRNA ligase, cytoplasmic OS=Homo sapiens OX=9606 GN=DARS1 PE=1 SV=2	1	31	31	31	62.5	62.5	62.5	57.136	501	501	0	107.23	2275600000	37	37398000	462540000	41	Homo sapiens	ADEVVWVR;ALHHGIDLEK;AYIDSFR;EAGVEMGDEDDLSTPNEK;EIMDAAEDYAK;EKYDTDFYILDK;ERYGISSMIQSQEKPDR;ESIVDVEGVVR;ESIVDVEGVVRK;FAANINK;FGAPPHAGGGIGLER;FLEPTLR;FQTEIQTVNK;GFVEIQTPK;IGSCTQQDVELHVQK;IHDPQLLTER;IISAASEGGANVFTVSYFK;IYVISLAEPR;LEYCEALAMLR;LLGHLVK;LPLQLDDAVRPEAEGEEEGR;LQSGICHLFR;NNAYLAQSPQLYK;PREIMDAAEDYAK;QCFLVLR;QSNSYDMFMR;VFSIGPVFR;VTMLFLGLHNVR;YDTDFYILDK;YGISSMIQSQEKPDR;YPLAVRPFYTMPDPR				614	258;1018;1971;3568;4257;4322;4926;4972;4973;5362;5598;5778;5997;6632;8655;8678;8798;9705;10796;11517;11992;12215;14153;14805;14976;15615;19912;20987;21582;21702;21960	True;True;True;True;True;True;True;True;True;True;True;True;True;True;True;True;True;True;True;True;True;True;True;True;True;True;True;True;True;True;True	259;1023;1984;3591;4283;4349;4957;5003;5004;5397;5637;5817;6040;6675;8709;8732;8853;9771;10871;11595;12073;12296;14260;14919;15091;15733;20063;21145;21743;21864;22127	306;1197;2295;4188;5005;5090;5091;5780;5834;5835;6299;6568;6569;6779;7038;7775;10211;10212;10237;10238;10387;10388;11456;12789;13642;14181;14435;14436;16746;16747;17514;17711;18437;23644;24898;25580;25716;26036	380;1441;2746;5027;6001;6105;6106;6926;6990;6991;6992;7546;7867;7868;8119;8460;9373;12368;12369;12370;12403;12404;12593;12594;13891;15477;16492;17139;17450;17451;17452;20255;20256;21162;21390;22248;28633;28634;30153;30993;31163;31552	380;1441;2746;5027;6001;6106;6926;6990;6992;7546;7868;8119;8460;9373;12368;12403;12594;13891;15477;16492;17139;17452;20255;21162;21390;22248;28633;30153;30993;31163;31552			9606	Homo sapiens
P63244	P63244	17	17	17	Guanine nucleotide-binding protein subunit beta-2-like 1;Guanine nucleotide-binding protein subunit beta-2-like 1, N-terminally processed	GNB2L1	sp|P63244|RACK1_HUMAN Small ribosomal subunit protein RACK1 OS=Homo sapiens OX=9606 GN=RACK1 PE=1 SV=3	1	17	17	17	62.5	62.5	62.5	35.076	317	317	0	113.41	1756099999.9999998	20	73249000	545060000	27	Homo sapiens	DETNYGIPQR;DGQAMLWDLNEGK;DVLSVAFSSDNR;FSPNSSNPIIVSCGWDK;GHSHFVSDVVISSDGQFALSGSWDGTLR;IIVDELK;IIVDELKQEVISTSSK;IWDLEGK;LTRDETNYGIPQR;LWDLTTGTTTR;LWNTLGVCK;QEVISTSSK;TNHIGHTGYLNTVTVSPDGSLCASGGK;VWNLANCK;VWQVTIGTR;YTVQDESHSEWVSCVR;YWLCAATGPSIK				1265	2480;2606;3371;6071;6770;8820;8821;9632;12609;12839;12857;15093;18867;21219;21223;22124;22175	True;True;True;True;True;True;True;True;True;True;True;True;True;True;True;True;True	2498;2626;3393;6114;6813;8876;8877;9698;12693;12926;12944;15209;19008;21378;21382;22291;22342	2899;3049;3958;7120;7121;7941;10417;10418;11363;14907;15185;15205;17840;22378;22379;25164;25169;26217;26218;26274	3478;3662;4753;4754;8561;8562;8563;9565;12637;12638;13784;18016;18017;18370;18392;18393;21542;27062;27063;27064;30482;30489;31765;31766;31841;31842;31843	3478;3662;4753;8561;9565;12637;12638;13784;18017;18370;18392;21542;27063;30482;30489;31766;31842			9606	Homo sapiens
P43403;P43405;Q8NFD2	P43403	31;1;1	31;1;1	31;1;1	Tyrosine-protein kinase ZAP-70	ZAP70	sp|P43403|ZAP70_HUMAN Tyrosine-protein kinase ZAP-70 OS=Homo sapiens OX=9606 GN=ZAP70 PE=1 SV=1	3	31	31	31	62.4	62.4	62.4	69.872	619	619;635;765	0	164.73	1739099999.9999998	36	23408000	395420000	44	Homo sapiens	ACYYSLASK;ADGLIYCLK;ADTEEMMR;AHCGPAELCEFYSR;ALGADDSYYTAR;DPDGLPCNLR;EACPNSSASNASGAAAPTLPAHPSTLTHPQR;EAQIMHQLDNPYIVR;EQGTYALSLIYGK;GPEVMAFIEQGK;IDTLNSDGYTPEPAR;ISDFGLSK;ITSPDKPRPMPMDTSVYESPYSDPEELK;KPCNRPSGLEPQPGVFDCLR;LEGEALEQAIISQAPQVEK;LYSGAQTDGK;MPWYHSSLTR;PCNRPSGLEPQPGVFDCLR;PDPAAHLPFFYGSISR;PMPMDTSVYESPYSDPEELK;QIDVAIK;QLNGTYAIAGGK;RDNLLIADIELGCGNFGSVR;REEIPVSNVAELLHQVSMGMK;RIDTLNSDGYTPEPAR;…				944	243;269;324;714;1002;3057;3513;3646;4811;7115;8388;9338;9517;10020;10697;12947;13399;14613;14616;14782;15216;15374;15885;15912;16064;17304;19360;19763;21324;21477;21540	True;True;True;True;True;True;True;True;True;True;True;True;True;True;True;True;True;True;True;True;True;True;True;True;True;True;True;True;True;True;True	244;270;325;716;1007;3079;3536;3670;4841;7158;8439;9403;9583;10086;10770;13034;13501;14725;14728;14895;15332;15492;16003;16030;16184;17436;19508;19913;21483;21638;21701	289;317;380;828;1180;3593;4129;4282;4283;5642;8349;9904;11025;11232;11233;11860;12679;12680;15302;15833;15834;17296;17299;17300;17487;17982;18162;18747;18784;18785;19001;20543;20544;22986;22987;23461;25283;25284;25463;25532	360;393;469;988;989;1423;4318;4952;4953;5140;5141;6756;10063;10064;11981;13369;13630;13631;14358;15348;15349;18505;19140;19141;20903;20906;20907;21128;21712;21922;22611;22657;22658;22919;22920;24782;24783;27834;27835;27836;28402;30622;30623;30848;30926	360;393;469;989;1423;4318;4953;5141;6756;10063;11981;13369;13630;14358;15349;18505;19140;20903;20907;21128;21712;21922;22611;22657;22920;24783;27835;28402;30623;30848;30926			9606;9606;9606	Homo sapiens;Homo sapiens;Homo sapiens
P11142;P54652	P11142	30;11	30;11	1;0	Heat shock cognate 71 kDa protein	HSPA8	sp|P11142|HSP7C_HUMAN Heat shock cognate 71 kDa protein OS=Homo sapiens OX=9606 GN=HSPA8 PE=1 SV=1	2	30	30	1	62.2	62.2	5.7	70.897	646	646;639	0	310.4	11563000000	33	251200000	2833000000	77	Homo sapiens	ARFEELNADLFR;CNEIINWLDK;DAGTIAGLNVLR;DNNLLGK;FDDAVVQSDMK;FEELNADLFR;GPAVGIDLGTTYSCVGVFQHGK;GVPQIEVTFDIDANGILNVSAVDK;HWPFMVVNDAGRPK;IINEPTAAAIAYGLDK;IINEPTAAAIAYGLDKK;ITITNDK;LLQDFFNGK;LYQSAGGMPGGMPGGFPGGGAPPSGGASSGPTIEEVD;MVNHFIAEFK;MVQEAEK;NQVAMNPTNTVFDAK;NSLESYAFNMK;QTQTFTTYSDNQPGVLIQVYEGER;RFDDAVVQSDMK;RNTTIPTK;RTLSSSTQASIEIDSLYEGIDFYTSITR;SFYPEEVSSMVLTK;SINPDEAVAYGAAVQAAILSGDK;SQIHDIVLVGGSTR;…				554	1524;2155;2319;3028;5462;5526;7105;7497;8147;8775;8776;9481;11642;12938;13542;13546;14309;14356;15681;15940;16281;16458;16951;17173;17689;17898;19214;19350;19615;20774	True;True;True;True;True;True;True;True;True;True;True;True;True;True;True;True;True;True;True;True;True;True;True;True;True;True;True;True;True;True	1533;2168;2333;3049;5500;5565;7148;7544;8197;8198;8829;8830;9547;11720;13025;13645;13650;14417;14418;14465;14466;15799;16058;16059;16402;16580;17079;17304;17824;18036;19359;19498;19764;20931	1777;1778;2515;2701;3554;6417;6487;8337;8338;8339;8805;9625;9626;9627;9628;10358;10359;10360;11194;13791;15292;16003;16004;16010;16011;16938;16939;16940;16941;16995;16996;16997;18510;18511;18818;18819;18820;18821;19288;19524;20120;20121;20393;20993;20994;21241;21242;22797;22798;22971;22972;23295;24644	2121;2122;2123;3013;3014;3243;3244;4270;4271;7681;7765;10049;10050;10051;10052;10610;11651;11652;11653;11654;11655;11656;12550;12551;12552;12553;12554;13579;16665;16666;18495;19347;19348;19349;19355;19356;19357;20481;20482;20483;20484;20485;20486;20487;20547;20548;20549;20550;20551;22331;22332;22333;22695;22696;22697;22698;22699;23271;23554;24266;24267;24268;24601;24602;25329;25330;25616;25617;27…	2123;3013;3243;4271;7681;7765;10051;10610;11654;12552;12554;13579;16665;18495;19349;19355;20486;20551;22333;22697;23271;23554;24268;24601;25330;25617;27581;27816;28207;29846	62;63;64	61;87;549	9606;9606	Homo sapiens;Homo sapiens
P68371	P68371	23	23	1	Tubulin beta-4B chain	TUBB4B	sp|P68371|TBB4B_HUMAN Tubulin beta-4B chain OS=Homo sapiens OX=9606 GN=TUBB4B PE=1 SV=1	1	23	23	1	62.2	62.2	2.7	49.83	445	445	0	323.31	14682000000	20	520650000	5012000000	131	Homo sapiens	ALTVPELTQQMFDAK;AVLVDLEPGTMDSVR;EIVHLQAGQCGNQIGAK;EVDEQMLNVQNK;FPGQLNADLR;FPGQLNADLRK;FWEVISDEHGIDPTGTYHGDSDLQLER;GHYTEGAELVDSVLDVVR;GHYTEGAELVDSVLDVVRK;IMNTFSVVPSPK;INVYYNEATGGK;IREEYPDR;ISEQFTAMFR;LAVNMVPFPR;LHFFMPGFAPLTSR;LTTPTYGDLNHLVSATMSGVTTCLR;MREIVHLQAGQCGNQIGAK;NMMAACDPR;NSSYFVEWIPNNVK;RISEQFTAMFR;SGPFGQIFRPDNFVFGQSGAGNNWAK;TAVCDIPPR;YLTVAAVFR				1276	1154;1868;4292;5145;5945;5946;6210;6789;6790;9067;9139;9308;9357;10444;11153;12627;13443;14137;14382;16102;17036;18269;21892	True;True;True;True;True;True;True;True;True;True;True;True;True;True;True;True;True;True;True;True;True;True;True	1159;1879;1880;4319;5178;5179;5987;5988;6253;6832;6833;9128;9129;9203;9373;9422;9423;10515;10516;11229;11230;12711;12712;13545;14243;14244;14492;16222;16223;17165;18407;22055	1343;1344;2173;2174;2175;2176;5053;5054;6033;6034;6035;6036;6037;6038;6039;6972;6973;6974;6975;7285;7286;7287;7964;7965;7966;7967;7968;10705;10706;10707;10708;10709;10797;10987;11044;11045;12394;12395;12396;12397;12398;12399;12400;13202;13203;13204;13205;13206;13207;13208;13209;13210;13211;13212;14928;14929;14930;14931;14932;15887;15888;15889;16723;16724;16725;16726;16727;17026;17027;19055;19056;…	1603;1604;1605;2598;2599;2600;2601;2602;2603;2604;6059;6060;6061;7219;7220;7221;7222;7223;7224;7225;7226;7227;7228;7229;7230;7231;8346;8347;8348;8349;8350;8351;8352;8353;8354;8355;8356;8357;8773;8774;8775;8776;8777;8778;9595;9596;9597;9598;9599;9600;9601;12981;12982;12983;12984;12985;12986;12987;12988;13101;13324;13392;13393;13394;13395;15011;15012;15013;15014;15015;15016;15017;15018;15019;15020;…	1605;2600;6059;7229;8347;8357;8773;9596;9599;12987;13101;13324;13393;15019;15984;18047;19211;20235;20583;22989;24402;26152;31435	27;28;29;30;31;32;45	73;164;233;257;267;330;388	9606	Homo sapiens
P07437;A6NNZ2;Q9H4B7	P07437	22;7;4	5;0;0	0;0;0	Tubulin beta chain	TUBB	sp|P07437|TBB5_HUMAN Tubulin beta chain OS=Homo sapiens OX=9606 GN=TUBB PE=1 SV=2	3	22	5	0	61.9	19.4	0	49.67	444	444;444;451	0	74.909	4941500000	20	189650000	3652699999.9999995	45	Homo sapiens	AILVDLEPGTMDSVR;ALTVPELTQQVFDAK;EVDEQMLNVQNK;FPGQLNADLR;FPGQLNADLRK;FWEVISDEHGIDPTGTYHGDSDLQLDR;GHYTEGAELVDSVLDVVR;GHYTEGAELVDSVLDVVRK;IMNTFSVVPSPK;IREEYPDR;ISEQFTAMFR;ISVYYNEATGGK;LAVNMVPFPR;LHFFMPGFAPLTSR;LTTPTYGDLNHLVSATMSGVTTCLR;MAVTFIGNSTAIQELFK;NMMAACDPR;NSSYFVEWIPNNVK;RISEQFTAMFR;SGPFGQIFRPDNFVFGQSGAGNNWAK;TAVCDIPPR;YLTVAAVFR				494	815;1156;5145;5945;5946;6209;6789;6790;9067;9308;9357;9432;10444;11153;12627;13028;14137;14382;16102;17036;18269;21892	True;True;False;False;False;True;False;False;False;False;False;True;False;False;False;True;False;False;False;False;False;False	817;818;1161;5178;5179;5987;5988;6252;6832;6833;9128;9129;9373;9422;9423;9498;10515;10516;11229;11230;12711;12712;13116;14243;14244;14492;16222;16223;17165;18407;22055	959;960;961;962;963;1346;1347;6033;6034;6035;6036;6037;6038;6039;6972;6973;6974;6975;7278;7279;7280;7281;7282;7283;7284;7964;7965;7966;7967;7968;10705;10706;10707;10708;10709;10987;11044;11045;11137;11138;12394;12395;12396;12397;12398;12399;12400;13202;13203;13204;13205;13206;13207;13208;13209;13210;13211;13212;14928;14929;14930;14931;14932;15393;15394;15395;16723;16724;16725;16726;16727;17026;17…	1151;1152;1153;1154;1155;1156;1157;1158;1159;1160;1161;1162;1163;1164;1607;1608;1609;1610;7219;7220;7221;7222;7223;7224;7225;7226;7227;7228;7229;7230;7231;8346;8347;8348;8349;8350;8351;8352;8353;8354;8355;8356;8357;8753;8754;8755;8756;8757;8758;8759;8760;8761;8762;8763;8764;8765;8766;8767;8768;8769;8770;8771;8772;9595;9596;9597;9598;9599;9600;9601;12981;12982;12983;12984;12985;12986;12987;12988;1…	1163;1609;7229;8347;8357;8761;9596;9599;12987;13324;13393;13514;15019;15984;18047;18608;20235;20583;22989;24402;26152;31435	28;29;30;31;32;44;45	73;164;233;257;267;330;388	9606;9606;9606	Homo sapiens;Homo sapiens;Homo sapiens
P04350	P04350	21	3	2	Tubulin beta-4A chain	TUBB4A	sp|P04350|TBB4A_HUMAN Tubulin beta-4A chain OS=Homo sapiens OX=9606 GN=TUBB4A PE=1 SV=2	1	21	3	2	61.5	10.6	6.3	49.585	444	444	0	30.086	40882000	20	1792300	40882000	4	Homo sapiens	ALTVPELTQQMFDAK;AVLVDLEPGTMDSVR;EIVHLQAGQCGNQIGAK;EVDEQMLSVQSK;FPGQLNADLR;FPGQLNADLRK;FWEVISDEHGIDPTGTYHGDSDLQLER;GHYTEGAELVDAVLDVVRK;IMNTFSVVPSPK;INVYYNEATGGNYVPR;ISEQFTAMFR;LAVNMVPFPR;LHFFMPGFAPLTSR;LTTPTYGDLNHLVSATMSGVTTCLR;MREIVHLQAGQCGNQIGAK;NMMAACDPR;NSSYFVEWIPNNVK;RISEQFTAMFR;SGPFGQIFRPDNFVFGQSGAGNNWAK;TAVCDIPPR;YLTVAAVFR				454	1154;1868;4292;5146;5945;5946;6210;6788;9067;9140;9357;10444;11153;12627;13443;14137;14382;16102;17036;18269;21892	False;False;False;True;False;False;False;True;False;True;False;False;False;False;False;False;False;False;False;False;False	1159;1879;1880;4319;5180;5987;5988;6253;6831;9128;9129;9204;9422;9423;10515;10516;11229;11230;12711;12712;13545;14243;14244;14492;16222;16223;17165;18407;22055	1343;1344;2173;2174;2175;2176;5053;5054;6040;6972;6973;6974;6975;7285;7286;7287;7963;10705;10706;10707;10708;10709;10798;11044;11045;12394;12395;12396;12397;12398;12399;12400;13202;13203;13204;13205;13206;13207;13208;13209;13210;13211;13212;14928;14929;14930;14931;14932;15887;15888;15889;16723;16724;16725;16726;16727;17026;17027;19055;19056;19057;20223;20224;21673;25943;25944;25945	1603;1604;1605;2598;2599;2600;2601;2602;2603;2604;6059;6060;6061;7232;8346;8347;8348;8349;8350;8351;8352;8353;8354;8355;8356;8357;8773;8774;8775;8776;8777;8778;9593;9594;12981;12982;12983;12984;12985;12986;12987;12988;13102;13392;13393;13394;13395;15011;15012;15013;15014;15015;15016;15017;15018;15019;15020;15021;15970;15971;15972;15973;15974;15975;15976;15977;15978;15979;15980;15981;15982;15983;1…	1605;2600;6059;7232;8347;8357;8773;9593;12987;13102;13393;15019;15984;18047;19211;20235;20583;22989;24402;26152;31435	27;28;29;30;31;32	73;164;233;257;267;388	9606	Homo sapiens
P50990	P50990	30	30	30	T-complex protein 1 subunit theta	CCT8	sp|P50990|TCPQ_HUMAN T-complex protein 1 subunit theta OS=Homo sapiens OX=9606 GN=CCT8 PE=1 SV=4	1	30	30	30	61.5	61.5	61.5	59.62	548	548	0	132.96	2864900000	37	58576000	537690000	42	Homo sapiens	AHEILPNLVCCSAK;AIADTGANVVVTGGK;ALAENSGVK;AVDDGVNTFK;DIDEVSSLLR;EDGAISTIVLR;ELEVQHPAAK;ETEGDVTSVK;FAEAFEAIPR;GEENLMDAQVK;GSTDNLMDDIER;HFSGLEEAVYR;IAVYSCPFDGMITETK;IGLSVSEVIEGYEIACRK;ILGSGISSSSVLHGMVFK;KFAEAFEAIPR;LATNAAVTVLR;LFVTNDAATILR;LIAQACVSIFPDSGHFNVDNIR;LVPGGGATEIELAK;LYAVHQEGNK;MVINHLEK;NVGLDIEAEVPAVK;QITSYGETCPGLEQYAIK;QITSYGETCPGLEQYAIKK;QYGNEVFLAK;RLVPGGGATEIELAK;TAEELMNFSK;TAYGPNGMNK;V…				1042	718;752;898;1793;2682;3749;4407;5048;5370;6489;7341;7723;8279;8642;8926;9794;10429;10932;11217;12760;12871;13530;14474;15265;15266;15787;16227;18199;18280;19443	True;True;True;True;True;True;True;True;True;True;True;True;True;True;True;True;True;True;True;True;True;True;True;True;True;True;True;True;True;True	720;754;903;1804;2702;3773;4435;5080;5405;6532;7385;7771;8330;8696;8983;9860;10499;11008;11294;12845;12958;13633;14586;15382;15383;15905;16348;18337;18418;19591	835;836;880;1062;2086;3141;4403;5187;5923;6307;7599;8610;9069;9070;9778;10198;10541;10542;11574;12376;12951;13300;15092;15219;15220;15990;17135;18039;18040;18041;18626;19216;19217;21593;21689;23082	996;997;1050;1291;2494;3767;5276;6223;7100;7554;9162;10377;10951;10952;11829;11830;12353;12787;12788;12789;12790;12791;14028;14990;15682;16087;18252;18407;18408;19333;20713;20714;21782;21783;21784;21785;22472;23189;23190;26040;26041;26173;27955	997;1050;1291;2494;3767;5276;6223;7100;7554;9162;10377;10951;11829;12353;12790;14028;14990;15682;16087;18252;18408;19333;20713;21782;21785;22472;23189;26040;26173;27955			9606	Homo sapiens
P62805	P62805	9	9	0	Histone H4	HIST1H4A	sp|P62805|H4_HUMAN Histone H4 OS=Homo sapiens OX=9606 GN=H4C16 PE=1 SV=2	1	9	9	0	61.2	61.2	0	11.367	103	103	0	43.999	93517000000	6	11032000000	61805000000	68	Homo sapiens	DAVTYTEHAK;DNIQGITK;DNIQGITKPAIR;ISGLIYEETR;RISGLIYEETR;TLYGFGG;TVTAMDVVYALK;VFLENVIR;VLRDNIQGITK				1233	2379;3019;3020;9369;16103;18844;19344;19888;20421	True;True;True;True;True;True;True;True;True	2394;3040;3041;9435;16224;18985;19491;19492;20039;20575	2767;2768;2769;2770;2771;2772;2773;3542;3543;3544;3545;11057;19058;19059;19060;19061;22351;22955;22956;22957;22958;22959;22960;22961;22962;22963;22964;22965;23614;23615;23616;23617;23618;24235;24236	3319;3320;3321;3322;3323;3324;3325;3326;3327;3328;4256;4257;4258;4259;4260;4261;13407;13408;13409;13410;13411;22995;22996;22997;22998;22999;23000;23001;27034;27782;27783;27784;27785;27786;27787;27788;27789;27790;27791;27792;27793;27794;27795;27796;27797;27798;27799;27800;27801;27802;27803;27804;27805;28586;28587;28588;28589;28590;28591;28592;28593;28594;28595;28596;28597;28598;29354;29355	3321;4257;4260;13407;22995;27034;27804;28586;29354	125	85	9606	Homo sapiens
Q15365;P57723	Q15365	13;1	13;1	10;0	Poly(rC)-binding protein 1	PCBP1	sp|Q15365|PCBP1_HUMAN Poly(rC)-binding protein 1 OS=Homo sapiens OX=9606 GN=PCBP1 PE=1 SV=2	2	13	13	10	61.2	61.2	50.3	37.497	356	356;403	0	132.32	2938499999.9999995	17	127660000	1093800000	31	Homo sapiens	AFAMIIDKLEEDINSSMTNSTAASRPPVTLR;AITIAGVPQSVTECVK;CSDAAGYPHATHDLEGPPLDAYSIQGQHTISPLDLAK;ESTGAQVQVAGDMLPNSTER;EVGSIIGK;IANPVEGSSGR;IITLTGPTNAIFK;INISEGNCPER;LEEDINSSMTNSTAASRPPVTLR;LVVPATQCGSLIGK;QGANINEIR;QQSHFAMMHGGTGFAGIDSSSPEVK;VMTIPYQPMPASSPVICAGGQDR				1647	490;852;2213;5018;5185;8232;8816;9106;10674;12826;15142;15566;20531	True;True;True;True;True;True;True;True;True;True;True;True;True	491;857;2227;5049;5050;5219;8283;8872;9170;10747;12913;15258;15684;20686;20687	569;1008;2580;2581;5884;5885;5886;5887;6088;9723;10413;10759;12654;15170;17898;18376;18377;24359;24360;24361;24362	680;681;682;683;1218;1219;3101;3102;3103;7047;7048;7049;7050;7051;7289;11767;11768;12633;13045;13046;15319;18351;18352;21614;22175;22176;29513;29514;29515;29516;29517	681;1219;3102;7049;7289;11768;12633;13045;15319;18352;21614;22176;29514	115	137	9606;9606	Homo sapiens;Homo sapiens
P14618;P30613	P14618	25;1	25;1	25;1	Pyruvate kinase PKM	PKM	sp|P14618|KPYM_HUMAN Pyruvate kinase PKM OS=Homo sapiens OX=9606 GN=PKM PE=1 SV=4	2	25	25	25	60.5	60.5	60.5	57.936	531	531;574	0	307.59	5016100000	33	89282000	1404000000	62	Homo sapiens	AGKPVICATQMLESMIK;CCSGAIIVLTK;CDENILWLDYK;DPVQEAWAEDVDLR;EAEAAIYHLQLFEELR;EAEAAIYHLQLFEELRR;GADFLVTEVENGGSLGSK;GADFLVTEVENGGSLGSKK;GDLGIEIPAEK;GSGTAEVELK;GSGTAEVELKK;ITLDNAYMEK;IYVDDGLISLQVK;KGDVVIVLTGWRPGSGFTNTMR;KGVNLPGAAVDLPAVSEK;LAPITSDPTEATAVGAVEASFK;LDIDSPPITAR;LNFSHGTHEYHAETIK;MQHLIAR;NTGIICTIGPASR;PHSEAGTAFIQTQQLHAAMADTFLEHMCR;RFDEILEASDGIMVAR;SKPHSEAGTAFIQTQQLHAAMADTFLEHMCR;TATESFASDPILY…				607	633;2016;2020;3094;3526;3527;6268;6269;6433;7287;7288;9484;9700;9833;9858;10363;10557;11841;13419;14413;14684;15943;17228;18257;20562	True;True;True;True;True;True;True;True;True;True;True;True;True;True;True;True;True;True;True;True;True;True;True;True;True	635;2029;2033;3116;3549;3550;6311;6312;6476;7331;7332;9550;9766;9899;9924;10431;10630;11921;13521;14524;14797;16062;17360;18395;20718	737;738;2347;2351;3630;3631;4142;4143;4144;7349;7350;7536;8546;8547;11197;11450;11451;11621;11622;11654;11655;12294;12295;12527;14013;14014;14015;14016;15858;17064;17376;17377;18825;18826;18827;20459;20460;21660;21661;24396	883;884;885;2807;2812;2813;4359;4360;4361;4362;4970;4971;4972;4973;4974;8860;8861;8862;9086;10295;10296;13584;13585;13586;13882;13883;14083;14084;14085;14120;14121;14895;14896;14897;15172;16930;16931;16932;16933;16934;19171;20627;20628;21001;21002;22704;22705;22706;22707;22708;24680;24681;24682;24683;24684;26131;26132;26133;26134;26135;26136;29555	883;2807;2812;4359;4970;4972;8860;8862;9086;10295;10296;13585;13882;14085;14121;14895;15172;16934;19171;20627;21001;22707;24683;26136;29555			9606;9606	Homo sapiens;Homo sapiens
P62701	P62701	18	18	7	40S ribosomal protein S4, X isoform	RPS4X	sp|P62701|RS4X_HUMAN Small ribosomal subunit protein eS4, X isoform OS=Homo sapiens OX=9606 GN=RPS4X PE=1 SV=2	1	18	18	7	60.1	60.1	31.2	29.597	263	263	0	105.44	2462100000	16	97730000	696510000	29	Homo sapiens	DANGNSFATR;ERHPGSFDVVHVK;FDTGNLCMVTGGANLGR;GIPHLVTHDAR;GNKPWISLPR;HPGSFDVVHVK;IGVITNR;ITPEEAK;LSNIFVIGK;LTGVFAPR;LTGVFAPRPSTGPHK;LTIAEER;TIRYPDPLIK;VNDTIQIDLETGK;VRTDITYPAGFMDVISIDK;YALTGDEVK;YALTGDEVKK;YPDPLIK				1230	2350;4897;5498;6843;7084;7971;8664;9496;12396;12549;12550;12554;18684;20552;20795;21511;21512;21951	True;True;True;True;True;True;True;True;True;True;True;True;True;True;True;True;True;True	2365;4927;5537;6886;7127;8020;8718;9562;12478;12633;12634;12638;18824;20708;20952;21672;21673;22117	2736;5738;5739;5740;6456;6457;8032;8033;8314;9400;10221;11210;14654;14832;14833;14834;14840;22172;24385;24673;24674;25499;25500;25501;26018	3285;6876;6877;6878;6879;6880;7726;7727;9690;9691;10022;11373;12383;12384;13602;17709;17926;17927;17928;17935;26797;29543;29544;29881;29882;30887;30888;30889;30890;31528	3285;6877;7726;9690;10022;11373;12384;13602;17709;17926;17928;17935;26797;29543;29882;30887;30888;31528			9606	Homo sapiens
P05387	P05387	4	4	1	60S acidic ribosomal protein P2	RPLP2	sp|P05387|RLA2_HUMAN Large ribosomal subunit protein P2 OS=Homo sapiens OX=9606 GN=RPLP2 PE=1 SV=1	1	4	4	1	60	60	7	11.665	115	115	0	25.407	201760000	5	18499000	161230000	5	Homo sapiens	ILDSVGIEADDDRLNK;LASVPAGGAVAVSAAPGSAAPAAGSAPAAAEEK;NIEDVIAQGIGK;VISELNGK				471	8883;10417;13907;20167	True;True;True;True	8940;10487;14012;20320	10494;10495;12360;12361;16451;23951	12729;12730;14970;14971;19899;29021	12730;14971;19899;29021			9606	Homo sapiens
P06748	P06748	13	13	13	Nucleophosmin	NPM1	sp|P06748|NPM_HUMAN Nucleophosmin OS=Homo sapiens OX=9606 GN=NPM1 PE=1 SV=2	1	13	13	13	59.9	59.9	59.9	32.575	294	294	0	198.6	5571300000	12	236610000	3714899999.9999995	42	Homo sapiens	CGSGPVHISGQHLVAVEEDAESEDEEEEDVK;DELHIVEAEAMNYEGSPIK;DYHFKVDNDENEHQLSLR;GPSSVEDIK;LAADEDDDDDDEEDDDEDDDDDDFDDEEAEEK;LLSISGK;MQASIEK;MSVQPTVSLGGFEITPPVVLR;MTDQEAIQDLWQWR;RSAPGGGSK;TVSLGAGAK;TVSLGAGAKDELHIVEAEAMNYEGSPIK;VDNDENEHQLSLR				487	2087;2463;3459;7165;10232;11684;13404;13480;13488;16394;19337;19338;19682	True;True;True;True;True;True;True;True;True;True;True;True;True	2100;2480;2481;3481;7209;10300;11762;13506;13582;13590;16516;19483;19484;19485;19832	2433;2434;2435;2877;2878;2879;2880;2881;4068;4069;8405;12145;13837;15839;15933;15941;19439;22943;22944;22945;22946;22947;22948;23373;23374	2917;2918;2919;2920;2921;3448;3449;3450;3451;3452;3453;3454;3455;4882;4883;4884;4885;4886;10131;14703;14704;14705;14706;14707;16718;19146;19267;19277;23443;27762;27763;27764;27765;27766;27767;27768;27769;27770;27771;27772;27773;28300;28301	2920;3449;4884;10131;14705;16718;19146;19267;19277;23443;27762;27764;28301	42	65	9606	Homo sapiens
P00387	P00387	11	11	11	NADH-cytochrome b5 reductase 3;NADH-cytochrome b5 reductase 3 membrane-bound form;NADH-cytochrome b5 reductase 3 soluble form	CYB5R3	sp|P00387|NB5R3_HUMAN NADH-cytochrome b5 reductase 3 OS=Homo sapiens OX=9606 GN=CYB5R3 PE=1 SV=3	1	11	11	11	59.5	59.5	59.5	34.234	301	301	0	95.455	762320000	14	28223000	350850000	20	Homo sapiens	APEAWDYGQGFVNEEMIR;DHLPPPEEEPLVLMCGPPPMIQYACLPNLDHVGHPTER;DILLRPELEELR;DPDDHTVCHLLFANQTEK;FALPSPQHILGLPVGQHIYLSAR;GFVDLVIK;GPSGLLVYQGK;IDGNLVVRPYTPISSDDDK;LIDREIISHDTR;LWYTLDR;STPAITLESPDIK				422	1312;2653;2725;3056;5399;6630;7163;8342;11234;12869;17963	True;True;True;True;True;True;True;True;True;True;True	1320;2673;2745;3078;5435;6673;7207;8393;11312;12956;18101	1525;1526;3105;3189;3591;3592;6343;7773;8403;9853;9854;13320;15217;21323	1826;1827;3725;3726;3727;3728;3822;3823;4316;4317;7595;9371;10129;11917;11918;16109;16110;16111;18405;25724	1826;3728;3822;4317;7595;9371;10129;11918;16110;18405;25724			9606	Homo sapiens
P04843	P04843	31	31	31	Dolichyl-diphosphooligosaccharide--protein glycosyltransferase subunit 1	RPN1	sp|P04843|RPN1_HUMAN Dolichyl-diphosphooligosaccharide--protein glycosyltransferase subunit 1 OS=Homo sapiens OX=9606 GN=RPN1 PE=1 SV=1	1	31	31	31	59.5	59.5	59.5	68.569	607	607	0	264.97	4460000000	37	75686000	1063699999.9999999	56	Homo sapiens	ALTSEIALLQSR;APDELHYTYLDTFGRPVIVAYK;APDELHYTYLDTFGRPVIVAYKK;ATSFLLALEPELEAR;DISTLNSGK;DISTLNSGKK;DTYIENEK;DVPAYSQDTFK;FPLFGGWK;FVDHVFDEQVIDSLTVK;GEDEEENNLEVR;HFDETVNR;IDHILDAL;ISVIVETVYTHVLHPYPTQITQSEK;LAHLGVQVK;LDFSITK;LPVALDPGAK;NIEIDSPYEISR;NLVEQHIQDIVVHYTFNK;NVESYTK;QFVVFEGNHYFYSPYPTK;RTVDLSSHLAK;SLETEHK;TEGSDLCDR;TILPAAAQDVYYR;VACITEQVLTLVNK;VACITEQVLTLVNKR;VHYENNSPFLTITSMTR;VIEVSHWGNIAVEENV…				459	1148;1308;1309;1747;2757;2758;3327;3384;5950;6152;6482;7703;8348;9422;10320;10535;12025;13911;14113;14468;15138;16478;17286;18394;18672;19435;19436;20071;20101;20913;21587	True;True;True;True;True;True;True;True;True;True;True;True;True;True;True;True;True;True;True;True;True;True;True;True;True;True;True;True;True;True;True	1153;1316;1317;1756;2777;2778;3349;3406;5992;6195;6525;7751;8399;9488;10388;10608;12106;14016;14218;14580;15254;16600;17418;18532;18812;19583;19584;20222;20252;21070;21748	1336;1337;1520;1521;1522;2028;3224;3225;3909;3972;6980;7210;7211;7212;7591;9049;9860;11124;11125;12246;12501;14219;16457;16690;16691;17129;17892;17893;19551;19552;20523;21819;22158;23071;23072;23073;23831;23832;23863;23864;24809;24810;25585	1595;1596;1821;1822;1823;2417;3868;3869;4699;4770;8364;8667;8668;8669;8670;9152;9153;10928;11925;13497;13498;13499;13500;13501;14826;15139;17195;19906;19907;20176;20177;20178;20179;20180;20181;20707;21605;21606;21607;23587;23588;24759;26348;26776;26777;26778;27940;27941;27942;27943;28871;28872;28909;28910;30043;30044;30045;30998	1596;1821;1822;2417;3868;3869;4699;4770;8364;8669;9152;10928;11925;13498;14826;15139;17195;19907;20179;20707;21607;23587;24759;26348;26777;27940;27943;28872;28909;30045;30998			9606	Homo sapiens
Q13242	Q13242	13	13	13	Serine/arginine-rich splicing factor 9	SRSF9	sp|Q13242|SRSF9_HUMAN Serine/arginine-rich splicing factor 9 OS=Homo sapiens OX=9606 GN=SRSF9 PE=1 SV=1	1	13	13	13	59.3	59.3	59.3	25.542	221	221	0	35.153	630380000	15	34641000	281360000	20	Homo sapiens	DAEDAIYGR;DGVGMVEYLR;DLEDLFYK;EAGDVCYADVQK;FEDPRDAEDAIYGR;HGLVPFAFVR;IYVGNLPTDVR;KEDMEYALR;NGYDYGQCR;SGWADERGGEGDGR;SHEGETSYIR;STSYGYSR;VLVSGLPPSGSWQDLK				1468	2298;2632;2833;3558;5517;7768;9704;9768;13871;17069;17086;17983;20476	True;True;True;True;True;True;True;True;True;True;True;True;True	2312;2652;2853;3581;5556;7816;9770;9834;13976;17198;17215;18121;20630	2677;3080;3314;4178;6477;6478;9133;11455;11535;16402;20261;20284;20285;21346;24299	3217;3696;3975;3976;5016;7751;7752;7753;11028;13890;13979;19842;24446;24469;24470;25750;29427;29428;29429;29430	3217;3696;3975;5016;7752;11028;13890;13979;19842;24446;24469;25750;29430			9606	Homo sapiens
P68363;P68366;Q9H853	P68363;P68366	24;20;1	24;20;1	0;0;0	Tubulin alpha-1B chain;Tubulin alpha-4A chain	TUBA1B;TUBA4A	sp|P68363|TBA1B_HUMAN Tubulin alpha-1B chain OS=Homo sapiens OX=9606 GN=TUBA1B PE=1 SV=1;sp|P68366|TBA4A_HUMAN Tubulin alpha-4A chain OS=Homo sapiens OX=9606 GN=TUBA4A PE=1 SV=1	3	24	24	0	59.2	59.2	0	50.151	451	451;448;241	0	214.23	16975000000	21	558530000	6228999999.999999	91	Homo sapiens	AFVHWYVGEGMEEGEFSEAR;AFVHWYVGEGMEEGEFSEAREDMAALEK;AVCMLSNTTAIAEAWAR;AVFVDLEPTVIDEVR;AYHEQLSVAEITNACFEPANQMVK;DVNAAIATIK;DYEEVGVDSVEGEGEEEGEEY;EDAANNYAR;EDMAALEK;FDLMYAK;GHYTIGK;IHFPLATYAPVISAEK;LDHKFDLMYAK;LISQIVSSITASLR;LSVDYGK;NLDIERPTYTNLNR;QLFHPEQLITGK;QLFHPEQLITGKEDAANNYAR;RNLDIERPTYTNLNR;RSIQFVDWCPTGFK;SIQFVDWCPTGFK;TIGGGDDSFNTFFSETGAGK;VGINYQPPTVVPGGDLAK;YMACCLLYR				1275	551;552;1789;1827;1965;3377;3449;3733;3780;5482;6791;8683;10552;11325;12470;13999;15323;15324;16265;16410;17184;18654;19980;21900	True;True;True;True;True;True;True;True;True;True;True;True;True;True;True;True;True;True;True;True;True;True;True;True	552;553;1799;1800;1838;1977;1978;3399;3471;3757;3804;5520;5521;6834;8737;10625;11403;12553;14104;15440;15441;16386;16532;17315;18794;20131;22063;22064	638;639;640;641;642;643;2078;2079;2080;2128;2129;2130;2282;2283;2284;2285;2286;2287;2288;3965;4052;4053;4385;4442;6438;6439;7969;10249;10250;12521;12522;13421;13422;14741;16560;16561;18103;18104;18105;19264;19265;19461;19462;20407;22137;22138;22139;23724;23725;25953;25954;25955	762;763;764;765;766;767;768;769;770;771;772;773;774;775;2474;2475;2476;2477;2478;2479;2480;2481;2482;2483;2484;2485;2486;2487;2543;2544;2545;2546;2729;2730;2731;2732;2733;2734;2735;2736;2737;2738;2739;4762;4860;4861;4862;4863;4864;4865;4866;5257;5319;7708;7709;9602;12415;12416;12417;12418;12419;12420;15164;15165;15166;16232;16233;16234;17817;20027;20028;21853;21854;21855;23243;23244;23245;23471;2…	762;772;2474;2544;2731;4762;4861;5257;5319;7709;9602;12416;15164;16232;17817;20028;21853;21855;23243;23473;24617;26748;28743;31452	2;135;136	302;313;377	9606;9606;9606	Homo sapiens;Homo sapiens;Homo sapiens
P62241	P62241	12	12	12	40S ribosomal protein S8	RPS8	sp|P62241|RS8_HUMAN Small ribosomal subunit protein eS8 OS=Homo sapiens OX=9606 GN=RPS8 PE=1 SV=2	1	12	12	12	59.1	59.1	59.1	24.205	208	208	0	110	2009399999.9999998	9	149120000	745620000	23	Homo sapiens	ADGYVLEGK;ELEFYLRK;IIDVVYNASNNELVR;ISSLLEEQFQQGK;LDVGNFSWGSECCTR;LDVGNFSWGSECCTRK;LLACIASRPGQCGR;LTPEEEEILNK;LTPEEEEILNKK;NCIVLIDSTPYR;QWYESHYALPLGR;YELGRPAANTK				1208	274;4388;8728;9412;10619;10620;11382;12583;12584;13674;15776;21614	True;True;True;True;True;True;True;True;True;True;True;True	275;4416;8782;9478;10692;10693;11460;12667;12668;13778;15894;21775	323;5166;10306;10307;11112;11113;12595;12596;13490;13491;14877;14878;14879;16168;18614;18615;25614	402;403;6201;12489;12490;13479;13480;13481;15251;15252;16311;16312;17981;17982;17983;17984;19555;22453;22454;22455;22456;22457;31033	402;6201;12489;13479;15251;15252;16312;17982;17983;19555;22454;31033			9606	Homo sapiens
Q9BQE3	Q9BQE3	24	5	3	Tubulin alpha-1C chain	TUBA1C	sp|Q9BQE3|TBA1C_HUMAN Tubulin alpha-1C chain OS=Homo sapiens OX=9606 GN=TUBA1C PE=1 SV=1	1	24	5	3	59	16.5	13.4	49.895	449	449	0	54.301	270840000	21	3971800	207120000	10	Homo sapiens	AFVHWYVGEGMEEGEFSEAR;AFVHWYVGEGMEEGEFSEAREDMAALEK;AVCMLSNTTAVAEAWAR;AVFVDLEPTVIDEVR;AYHEQLTVAEITNACFEPANQMVK;DVNAAIATIK;DYEEVGADSADGEDEGEEY;EDAANNYAR;EDMAALEK;FDLMYAK;GHYTIGK;IHFPLATYAPVISAEK;LDHKFDLMYAK;LISQIVSSITASLR;LSVDYGK;NLDIERPTYTNLNR;QLFHPEQLITGK;QLFHPEQLITGKEDAANNYAR;RNLDIERPTYTNLNR;RTIQFVDWCPTGFK;TIGGGDDSFNTFFSETGAGK;TIQFVDWCPTGFK;VGINYQPPTVVPGGDLAK;YMACCLLYR				2424	551;552;1790;1827;1966;3377;3448;3733;3780;5482;6791;8683;10552;11325;12470;13999;15323;15324;16265;16455;18654;18681;19980;21900	False;False;True;False;True;False;True;False;False;False;False;False;False;False;False;False;False;False;False;True;False;True;False;False	552;553;1801;1838;1979;3399;3470;3757;3804;5520;5521;6834;8737;10625;11403;12553;14104;15440;15441;16386;16577;18794;18821;20131;22063;22064	638;639;640;641;642;643;2081;2082;2128;2129;2130;2289;3965;4051;4385;4442;6438;6439;7969;10249;10250;12521;12522;13421;13422;14741;16560;16561;18103;18104;18105;19264;19265;19520;19521;22137;22138;22139;22169;23724;23725;25953;25954;25955	762;763;764;765;766;767;768;769;770;771;772;773;774;775;2488;2489;2490;2543;2544;2545;2546;2740;4762;4859;5257;5319;7708;7709;9602;12415;12416;12417;12418;12419;12420;15164;15165;15166;16232;16233;16234;17817;20027;20028;21853;21854;21855;23243;23244;23245;23549;23550;26748;26749;26750;26751;26752;26791;26792;26793;28742;28743;28744;28745;28746;31450;31451;31452	762;772;2489;2544;2740;4762;4859;5257;5319;7709;9602;12416;15164;16232;17817;20028;21853;21855;23243;23550;26748;26792;28743;31452	2	313	9606	Homo sapiens
P23528;Q9Y281	P23528	9;1	9;1	0;0	Cofilin-1	CFL1	sp|P23528|COF1_HUMAN Cofilin-1 OS=Homo sapiens OX=9606 GN=CFL1 PE=1 SV=3	2	9	9	0	58.4	58.4	0	18.502	166	166;166	0	31.601	1767899999.9999998	10	151190000	1168500000	16	Homo sapiens	ASGVAVSDGVIK;AVLFCLSEDKK;EILVGDVGQTVDDPYATFVK;HELQANCYEEVK;LGGSAVISLEGK;LGGSAVISLEGKPL;NIILEEGK;SSTPEEVKK;YALYDATYETK				728	1577;1849;4256;7677;11010;11011;13926;17877;21513	True;True;True;True;True;True;True;True;True	1586;1860;4282;7724;11086;11087;14031;18014;21674	1840;2154;5004;9014;9015;9016;13044;13045;13046;16478;21217;25502	2195;2572;2573;6000;10879;10880;10881;15789;15790;15791;15792;15793;19930;19931;25586;30891	2195;2573;6000;10879;15789;15790;19930;25586;30891			9606;9606	Homo sapiens;Homo sapiens
P14866	P14866	22	22	21	Heterogeneous nuclear ribonucleoprotein L	HNRNPL	sp|P14866|HNRPL_HUMAN Heterogeneous nuclear ribonucleoprotein L OS=Homo sapiens OX=9606 GN=HNRNPL PE=1 SV=2	1	22	22	21	57.9	57.9	56.7	64.132	589	589	0	323.31	6865399999.999999	20	165410000	1829699999.9999998	54	Homo sapiens	AITHLNNNFMFGQK;ASLNGADIYSGCCTLK;FSTPEQAAK;ISRPGDSDDSR;LCFSTAQHAS;LNVCVSK;MAAAGGGGGGGR;NDQDTWDYTNPNLSGQGDPGSNPNK;NDQDTWDYTNPNLSGQGDPGSNPNKR;NGVQAMVEFDSVQSAQR;NPNGPYPYTLK;PGAAMVEMADGYAVDR;QALVEFEDVLGACNAVNYAADNQIYIAGHPAFVNYSTSQK;QPAIMPGQSYGLEDGSCSYK;SDALETLGFLNHYQMK;SKPGAAMVEMADGYAVDR;SSSGLLEWESK;TDNAGDQHGGGGGGGGGAGAAGGGGGGENYDDPHK;TPASPVVHIR;VFNVFCLYGNVEK;YGPQYGHPPPPPPPPEYGPHADSPVLMVYGLDQSK;YYGGGS…				613	850;1597;6083;9406;10464;11913;12972;13719;13720;13869;14242;14645;14937;15472;16705;17227;17858;18343;18903;19902;21724;22186	True;True;True;True;True;True;True;True;True;True;True;True;True;True;True;True;True;True;True;True;True;True	854;855;1606;6126;9472;10536;11993;13059;13060;13824;13825;13974;14350;14757;15052;15590;16830;16831;17358;17359;17995;18481;19044;20053;21886;22353	1004;1005;1006;1862;7133;11102;12421;14095;15328;15329;15330;16223;16224;16225;16226;16399;16400;16859;17331;17666;18270;18271;19823;19824;19825;19826;19827;20456;20457;20458;21195;21763;21764;21765;22421;23632;25745;25746;26286	1213;1214;1215;1216;2221;8575;8576;13462;15043;15044;17029;18533;18534;18535;18536;19625;19626;19627;19628;19839;19840;20384;20385;20944;21338;21339;21340;22051;22052;23905;23906;23907;23908;23909;23910;23911;23912;23913;24677;24678;24679;25559;26274;26275;26276;26277;26278;26279;27115;28614;31199;31200;31201;31202;31203;31204;31857	1216;2221;8575;13462;15044;17029;18536;19626;19627;19839;20385;20944;21340;22051;23912;24678;25559;26274;27115;28614;31204;31857	73;74;75;76	35;423;444;567	9606	Homo sapiens
O00299	O00299	11	11	11	Chloride intracellular channel protein 1	CLIC1	sp|O00299|CLIC1_HUMAN Chloride intracellular channel protein 1 OS=Homo sapiens OX=9606 GN=CLIC1 PE=1 SV=4	1	11	11	11	57.7	57.7	57.7	26.922	241	241	0	83.775	628840000	15	36236000	285030000	17	Homo sapiens	AEEQPQVELFVK;EEFASTCPDDEEIELAYEQVAK;GFTIPEAFR;GVTFNVTTVDTK;IGNCPFSQR;LAALNPESNTAGLDIFAK;LHIVQVVCK;NSNPALNDNLEK;VLDNYLTSPLPEEVDETSAEDEGVSQR;VLDNYLTSPLPEEVDETSAEDEGVSQRK;YLSNAYAR				78	384;3857;6627;7512;8643;10238;11169;14366;20258;20259;21884	True;True;True;True;True;True;True;True;True;True;True	385;3881;6670;7559;8697;10306;11246;14476;20412;20413;22047	447;4533;4534;7770;8820;10199;12151;13235;17009;24058;24059;25933	546;5428;5429;9367;10630;10631;10632;12354;14714;14715;16015;20565;20566;29145;29146;29147;31424	546;5429;9367;10631;12354;14715;16015;20565;29145;29146;31424			9606	Homo sapiens
P60174	P60174	11	11	3	Triosephosphate isomerase	TPI1	sp|P60174|TPIS_HUMAN Triosephosphate isomerase OS=Homo sapiens OX=9606 GN=TPI1 PE=1 SV=4	1	11	11	3	57.4	57.4	16.1	26.669	249	249	0	70.131	347080000	17	8903500	179620000	17	Homo sapiens	DCGATWVVLGHSER;HVFGESDELIGQK;IAVAAQNCYK;IIYGGSVTGATCK;QSLGELIGTLNAAK;RHVFGESDELIGQK;SNVSDAVAQSTR;TATPQQAQEVHEK;VAHALAEGLGVIACIGEK;VPADTEVVCAPPTAYIDFAR;VVLAYEPVWAIGTGK				1153	2392;8103;8268;8829;15609;16053;17544;18265;19492;20617;21116	True;True;True;True;True;True;True;True;True;True;True	2408;8153;8319;8885;15727;16173;17677;18403;19640;20774;21275	2790;2791;9570;9571;9765;10426;18430;18431;18986;20824;21669;23135;24463;25041;25042	3347;3348;11586;11587;11815;12648;22239;22240;22904;25131;26145;28015;28016;29635;30326;30327;30328	3348;11586;11815;12648;22240;22904;25131;26145;28016;29635;30328			9606	Homo sapiens
P45880	P45880	13	13	13	Voltage-dependent anion-selective channel protein 2	VDAC2	sp|P45880|VDAC2_HUMAN Voltage-dependent anion-selective channel protein 2 OS=Homo sapiens OX=9606 GN=VDAC2 PE=1 SV=2	1	13	13	13	57.1	57.1	57.1	31.566	294	294	0	165.41	2501600000	16	104870000	1104800000	31	Homo sapiens	ATHGQTCARPMCIPPSYADLGK;LTFDTTFSPNTGK;LTFDTTFSPNTGKK;LTLSALVDGK;NNFAVGYR;PMCIPPSYADLGK;SCSGVEFSTSGSSNTDTGK;TGDFQLHTNVNDGTEFGGSIYQK;VCEDLDTSVNLAWTSGTNCTR;VNNSSLIGVGYTQTLRPGVK;VTGTLETK;WCEYGLTFTEK;YQLDPTASISAK				949	1708;12532;12533;12571;14158;14775;16693;18505;19603;20592;20968;21303;21995	True;True;True;True;True;True;True;True;True;True;True;True;True	1717;12616;12617;12655;14265;14888;16818;18643;19752;20749;21126;21462;22162	1985;1986;14814;14815;14816;14862;16753;17477;17478;17479;19804;19805;21945;21946;21947;23278;24434;24435;24875;24876;25259;26074	2366;2367;17905;17906;17907;17908;17960;20262;21114;21115;21116;21117;23882;23883;23884;23885;26501;26502;26503;26504;26505;26506;28189;29598;29599;29600;29601;30125;30126;30127;30594;31598	2367;17905;17908;17960;20262;21116;23882;26503;28189;29601;30125;30594;31598			9606	Homo sapiens
Q15717;Q12926;P26378	Q15717	15;1;1	15;1;1	15;1;1	ELAV-like protein 1	ELAVL1	sp|Q15717|ELAV1_HUMAN ELAV-like protein 1 OS=Homo sapiens OX=9606 GN=ELAVL1 PE=1 SV=2	3	15	15	15	56.7	56.7	56.7	36.091	326	326;359;385	0	79.785	2147199999.9999998	16	103050000	748020000	21	Homo sapiens	AINTLNGLR;DANLYISGLPR;DVEDMFSR;FAANPNQNK;ILQVSFK;NVALLSQLYHSPAR;PSSEVIK;RFGGPVHHQAQR;RSEAEEAITSFNGHKPPGSSEPITVK;SLFSSIGEVESAK;SNGYEDHMAEDCRGDIGR;TNLIVNYLPQNMTQDELR;VAGHSLGYGFVNYVTAK;VLVDQTTGLSR;VSYARPSSEVIK				1672	825;2351;3342;5363;8997;14456;14831;15957;16398;17296;17500;18877;19480;20465;20903	True;True;True;True;True;True;True;True;True;True;True;True;True;True;True	828;2366;3364;5398;9054;14568;14945;16076;16520;17428;17633;19018;19628;20619;21060	974;2737;3926;6300;10618;10619;17115;17116;17542;18845;19444;20535;20774;22392;22393;23121;23122;24286;24799	1178;3286;4718;7547;12881;12882;20689;20690;21192;22730;23451;24774;25065;25066;27080;27081;27082;28001;28002;29411;29412;30033	1178;3286;4718;7547;12881;20689;21192;22730;23451;24774;25065;27082;28002;29411;30033			9606;9606;9606	Homo sapiens;Homo sapiens;Homo sapiens
Q13263	Q13263	24	24	24	Transcription intermediary factor 1-beta	TRIM28	sp|Q13263|TIF1B_HUMAN Transcription intermediary factor 1-beta OS=Homo sapiens OX=9606 GN=TRIM28 PE=1 SV=5	1	24	24	24	56.4	56.4	56.4	88.549	835	835	0	323.31	1785299999.9999998	32	27675000	433440000	39	Homo sapiens	AASAAAASAAAASAASGSPGPGEGSAGGEK;ADVQSIIGLQR;DHQYQFLEDAVR;DIVENYFMR;EEDGSLSLDGADSTGVVAK;EEETEAAIGAPPTATEGPETKPVLMALAEGPGAEGPR;FASWALESDNNTALLLSK;GAAAAATGQPGTAPAGTPGAPPLAGMAIVK;HEPLVLFCESCDTLTCR;IVAERPGTNSTGPAPMAPPR;KLIYFQLHR;LASPSGSTSSGLEVVAPEGTSAPGGGPGTLDDSATICR;LDLDLTADSQPPVFK;LLPCLHSACSACLGPAAPAAANSSGDGGAAGDGTVVDCPVCK;LSPPYSSPQEFAQDVGR;MAILQIMK;MIVDPVEPHGEMK;MNEAFGDTK;QGSGSSQPMEVQEGYGFGSGDDPYSSA…				1472	160;342;2668;2768;3841;3852;5420;6258;7681;9532;9962;10411;10565;11622;12408;12998;13253;13356;15178;16429;16981;19904;20473;20943	True;True;True;True;True;True;True;True;True;True;True;True;True;True;True;True;True;True;True;True;True;True;True;True	161;343;2688;2788;3865;3876;5458;6301;7728;9598;10028;10481;10638;11700;12490;13086;13352;13458;15294;16551;17110;20055;20627;21101	183;184;403;3124;3125;3235;4513;4526;4527;6370;7338;7339;9020;9021;11249;11250;11786;12353;12536;13769;13770;14667;15359;15667;15786;15787;17938;17939;19483;20164;23634;23635;24295;24844	227;228;229;230;499;3749;3750;3879;5405;5421;5422;7629;8845;8846;10885;10886;13649;13650;14271;14962;14963;15183;16641;16642;17726;18571;18572;18950;19089;19090;21661;21662;23499;24332;28616;28617;28618;28619;29423;30086	230;499;3750;3879;5405;5421;7629;8846;10886;13649;14271;14962;15183;16642;17726;18572;18950;19090;21661;23499;24332;28616;29423;30086			9606	Homo sapiens
P62280	P62280	11	11	11	40S ribosomal protein S11	RPS11	sp|P62280|RS11_HUMAN Small ribosomal subunit protein uS17 OS=Homo sapiens OX=9606 GN=RPS11 PE=1 SV=3	1	11	11	11	56.3	56.3	56.3	18.431	158	158	0	45.463	1336100000	10	86861000	645930000	15	Homo sapiens	ADIQTER;CPFTGNVSIR;DVQIGDIVTVGECRPLSK;EAIEGTYIDK;EAIEGTYIDKK;ILSGVVTK;KCPFTGNVSIR;NMSVHLSPCFR;QPTIFQNK;RDYLHYIR;VLLGETGK				1216	290;2174;3396;3578;3579;9008;9740;14143;15500;15899;20368	True;True;True;True;True;True;True;True;True;True;True	291;2187;3418;3601;3602;9065;9806;14250;15618;16017;20522	341;2536;3988;3989;4201;4202;10631;11500;11501;16734;16735;18302;18768;24179	423;3047;4786;4787;4788;5043;5044;12895;13942;13943;20242;20243;20244;22092;22638;29282	423;3047;4786;5043;5044;12895;13943;20244;22092;22638;29282			9606	Homo sapiens
Q9UMS4	Q9UMS4	17	17	17	Pre-mRNA-processing factor 19	PRPF19	sp|Q9UMS4|PRP19_HUMAN Pre-mRNA-processing factor 19 OS=Homo sapiens OX=9606 GN=PRPF19 PE=1 SV=1	1	17	17	17	56.3	56.3	56.3	55.18	504	504	0	242.02	2142299999.9999998	19	45962000	575250000	35	Homo sapiens	ATVLTTER;FIASTGMDR;IWSVPNASCVQVVR;KVTSVVFHPSQDLVFSASPDATIR;NVVVFDK;QELSHALYQHDAACR;QQLQTTR;QVASHVGLHSASIPGILALDLCPSDTNK;SLICSISNEVPEHPCVSPVSNHVYER;SSEQILATLK;TLQLDNNFEVK;TNVANFPGHSGPITSIAFSENGYYLATAADDSSVK;TVPEELVKPEELSK;VAHPIRPKPPSATSIPAILK;VTDETSGCSLTCAQFHPDGLIFGTGTMDSQIK;VTSVVFHPSQDLVFSASPDATIR;YIAENGTDPINNQPLSEEQLIDIK				2929	1764;5695;9652;10187;14523;15065;15537;15703;17330;17782;18808;18889;19323;19495;20929;21020;21766	True;True;True;True;True;True;True;True;True;True;True;True;True;True;True;True;True	1774;5734;9718;10254;14635;15180;15655;15821;17462;17919;18949;19030;19469;19643;21086;21087;21178;21929	2050;6684;11390;11391;12085;17197;17805;17806;17807;18343;18534;18535;20578;21106;22311;22407;22926;22927;23139;23140;24826;24827;24828;24932;25799;25800	2441;8005;13815;13816;14632;14633;20785;21501;21502;21503;22135;22360;22361;22362;24824;24825;24826;25459;26981;26982;27097;27098;27099;27740;27741;27742;28020;28021;30064;30065;30066;30067;30193;31266;31267	2441;8005;13815;14633;20785;21503;22135;22362;24825;25459;26981;27099;27742;28021;30065;30193;31267	164	370	9606	Homo sapiens
Q9Y3F4	Q9Y3F4	15	15	15	Serine-threonine kinase receptor-associated protein	STRAP	sp|Q9Y3F4|STRAP_HUMAN Serine-threonine kinase receptor-associated protein OS=Homo sapiens OX=9606 GN=STRAP PE=1 SV=1	1	15	15	15	56.3	56.3	56.3	38.438	350	350	0	117.24	616990000	21	8748400	280700000	20	Homo sapiens	AATAAADFTAK;ALWCSEDK;CVLPEEDSGELAKPK;EFLVAGGEDFK;FSPDGELYASGSEDGTLR;GHFGPIHCVR;IYDLNKPEAEPK;LWDHATMTEVK;LWQTVVGK;QGDTGDWIGTFLGHK;SFEAPATINSASLHPEK;SIAFHSAVSLDPIK;TVDFTQDSNYLLTGGQDK;VWDAVSGDELMTLAHK;YDYNSGEELESYK				3021	176;1177;2266;3984;6069;6745;9661;12838;12860;15147;16904;17121;19261;21205;21586	True;True;True;True;True;True;True;True;True;True;True;True;True;True;True	177;1182;2280;4008;6112;6788;9727;12925;12947;15263;17032;17252;19406;21364;21747	203;1372;2638;4684;7118;7907;11402;11403;15183;15184;15208;17904;20064;20333;22851;25149;25584	255;1641;3171;5603;8559;9522;9523;13829;13830;18368;18369;18396;21621;24202;24203;24531;24532;27648;30466;30997	255;1641;3171;5603;8559;9523;13829;18369;18396;21621;24203;24531;27648;30466;30997			9606	Homo sapiens
P67809;P16989;Q9Y2T7	P67809	10;3;2	10;3;2	10;3;2	Nuclease-sensitive element-binding protein 1	YBX1	sp|P67809|YBOX1_HUMAN Y-box-binding protein 1 OS=Homo sapiens OX=9606 GN=YBX1 PE=1 SV=3	3	10	10	10	56.2	56.2	56.2	35.924	324	324;372;364	0	111.52	246890000	13	9247200	140280000	15	Homo sapiens	AADPPAENSSAPEAEQGGAE;EDGNEEDKENQGDETQGQQPPQR;EDVFVHQTAIK;EDVFVHQTAIKK;ENQGDETQGQQPPQR;NEGSESAPEGQAQQR;NYQQNYQNSESGEK;RPQYSNPPVQGEVMEGADNQGAGEQGRPVR;SSEAETQQPPAAPPAAPALSAADTKPGTTGSGAGSGGPGGLTSAAPAGGDK;SVGDGETVEFDVVEGEK				1269	53;3751;3813;3814;4707;13752;14557;16334;17776;18034	True;True;True;True;True;True;True;True;True;True	53;3775;3837;3838;4737;13857;14669;16456;17912;18172	61;4405;4483;4484;4485;5527;16263;17236;19360;21096;21405;21406	75;5278;5371;5372;5373;6621;19668;20832;23351;23352;25447;25448;25819;25820;25821	75;5278;5371;5373;6621;19668;20832;23351;25448;25821			9606;9606;9606	Homo sapiens;Homo sapiens;Homo sapiens
Q8IWS0	Q8IWS0	16	16	16	PHD finger protein 6	PHF6	sp|Q8IWS0|PHF6_HUMAN PHD finger protein 6 OS=Homo sapiens OX=9606 GN=PHF6 PE=1 SV=1	1	16	16	16	56.2	56.2	56.2	41.29	365	365	0	119.48	786720000	21	24234000	381580000	23	Homo sapiens	AEFGDFDIK;CGFCHVGEEENEAR;CMLFSSALVSSHSDNESLGGFSIEDVQK;CTLCSQPGATIGCEIK;ECGQLLISENQK;LHIFNAK;LMCSLCHCPGATIGCDVK;NHSGNDERDEEDEER;NHSGNDERDEEDEERESK;PSQGIYMVYCR;STSSHGTDEMESSSYR;STSSHGTDEMESSSYRDR;TAHNSEADLEESFNEHELEPSSPK;TVLQEIK;VEIDQQQLTQQQLNGN;YIENMSR				1989	390;2080;2150;2246;3716;11163;11760;13890;13891;14828;17978;17979;18217;19303;19769;21781	True;True;True;True;True;True;True;True;True;True;True;True;True;True;True;True	391;2093;2163;2260;3740;11240;11838;13995;13996;14942;18116;18117;18355;19448;19919;21944	454;2425;2426;2510;2617;4367;13226;13923;16428;16429;16430;16431;17539;21339;21340;21341;21342;21614;21615;22901;23469;25818	555;2907;2908;2909;3008;3145;5236;16003;16826;19872;19873;19874;19875;21189;25743;25744;25745;25746;26064;26065;26066;27710;27711;28413;31290	555;2909;3008;3145;5236;16003;16826;19872;19875;21189;25744;25745;26065;27711;28413;31290			9606	Homo sapiens
P61019	P61019	10	10	4	Ras-related protein Rab-2A	RAB2A	sp|P61019|RAB2A_HUMAN Ras-related protein Rab-2A OS=Homo sapiens OX=9606 GN=RAB2A PE=1 SV=1	1	10	10	4	56.1	56.1	27.8	23.545	212	212	0	77.868	276150000	14	13264000	136510000	13	Homo sapiens	DTFNHLTTWLEDAR;EHGLIFMETSAK;GAAGALLVYDITR;GAAGALLVYDITRR;IQEGVFDINNEANGIK;LQIWDTAGQESFR;QHSNSNMVIMLIGNK;SCLLLQFTDK;TASNVEEAFINTAK;YIIIGDTGVGK				1168	3282;4157;6259;6260;9236;12148;15200;16682;18251;21793	True;True;True;True;True;True;True;True;True;True	3304;4182;6302;6303;9301;12229;15316;16807;18389;21956	3859;3860;4885;7340;7341;10906;14359;17964;19790;21654;25830	4637;4638;4639;4640;5855;8847;8848;8849;13232;17354;21691;23866;26123;31302	4639;5855;8847;8848;13232;17354;21691;23866;26123;31302			9606	Homo sapiens
O75083	O75083	20	20	20	WD repeat-containing protein 1	WDR1	sp|O75083|WDR1_HUMAN WD repeat-containing protein 1 OS=Homo sapiens OX=9606 GN=WDR1 PE=1 SV=4	1	20	20	20	55.8	55.8	55.8	66.193	606	606	0	323.31	2349000000	30	34568000	664780000	50	Homo sapiens	AHDGGIYAISWSPDSTHLLSASGDK;CFSIDNPGYEPEVVAVHPGGDTVAIGGVDGNVR;FATASADGQIYIYDGK;FGAVFLWDSGSSVGEITGHNK;GHTNQVSR;GPVTDVAYSHDGAFLAVCDASK;IAVVGEGR;LATGSDDNCAAFFEGPPFK;LHHVSSLAWLDEHTLVTTSHDASVK;LYSILGTTLK;MTVDESGQLISCSMDDTVR;NIDNPALADIYTEHAHQVVVAK;SIQCLTVHK;SYIYSGSHDGHINYWDSETGENDSFAGK;VFASLPQVER;VINSVDIK;VVTVFSVADGYSENNVFYGHHAK;YAPSGFYIASGDVSGK;YEYQPFAGK;YTSLMLR				265	716;2072;5422;5601;6777;7173;8276;10425;11161;12948;13512;13905;17182;18146;19843;20145;21175;21518;21631;22120	True;True;True;True;True;True;True;True;True;True;True;True;True;True;True;True;True;True;True;True	718;2085;5460;5640;6820;7217;8327;10495;11238;13035;13614;14010;17313;18284;19994;20298;21334;21679;21792;22287	830;831;832;2414;2415;2416;6373;6572;7948;8415;8416;9774;12370;12371;12372;13222;13223;13224;15303;15969;15970;16447;16448;16449;20405;21536;21537;23559;23923;23924;25112;25113;25507;25633;26213	991;992;993;2893;2894;2895;2896;2897;7632;7871;7872;7873;9573;9574;9575;9576;10141;10142;11825;14980;14981;14982;14983;14984;14985;15998;15999;16000;16001;18506;19310;19311;19312;19893;19894;19895;19896;19897;24615;25972;25973;25974;28523;28986;28987;30414;30415;30416;30896;30897;30898;31054;31761	993;2893;7632;7872;9576;10142;11825;14983;15999;18506;19311;19897;24615;25973;28523;28987;30416;30898;31054;31761			9606	Homo sapiens
P21964	P21964	9	9	9	Catechol O-methyltransferase	COMT	sp|P21964|COMT_HUMAN Catechol O-methyltransferase OS=Homo sapiens OX=9606 GN=COMT PE=1 SV=2	1	9	9	9	55.7	55.7	55.7	30.037	271	271	0	25.009	251680000	15	5637000	145580000	12	Homo sapiens	DRYLPDTLLLEECGLLRK;EVVDGLEK;EWAMNVGDKK;GSSCFECTHYQSFLEYR;GTVLLADNVICPGAPDFLAHVR;ILNHVLQHAEPGNAQSVLEAIDTYCEQK;KYDVDTLDMVFLDHWK;LITIEINPDCAAITQR;VTLVVGASQDIIPQLK				702	3175;5265;5281;7329;7421;8971;10209;11335;20985	True;True;True;True;True;True;True;True;True	3197;5300;5316;7373;7466;9028;10276;11413;21143	3735;6184;6203;6204;8595;8710;10591;12112;12113;13435;24896	4490;4491;7414;7435;7436;10356;10357;10500;12849;12850;14665;14666;16251;30151	4490;7414;7435;10356;10500;12849;14665;16251;30151			9606	Homo sapiens
P52566	P52566	8	8	8	Rho GDP-dissociation inhibitor 2	ARHGDIB	sp|P52566|GDIR2_HUMAN Rho GDP-dissociation inhibitor 2 OS=Homo sapiens OX=9606 GN=ARHGDIB PE=1 SV=3	1	8	8	8	55.7	55.7	55.7	22.988	201	201	0	83.148	1684299999.9999998	12	65697000	1267900000	13	Homo sapiens	APEPHVEEDDDDELDSK;APNVVVTR;ATFMVGSYGPRPEEYEFLTPVEEAPK;DDESLIK;ELQEMDKDDESLIK;LNYKPPPQK;LTLVCESAPGPITMDLTGDLEALKK;TLLGDGPVVTDPK				1076	1318;1360;1698;2410;4533;11924;12576;18785	True;True;True;True;True;True;True;True	1326;1369;1707;2427;4562;12004;12660;18925	1532;1533;1585;1974;1975;2817;5324;5325;14107;14867;22280	1834;1835;1895;2355;2356;3380;6380;6381;17042;17043;17965;17966;26941	1835;1895;2355;3380;6381;17042;17966;26941			9606	Homo sapiens
P04075;P05062	P04075	15;1	15;1	13;0	Fructose-bisphosphate aldolase A	ALDOA	sp|P04075|ALDOA_HUMAN Fructose-bisphosphate aldolase A OS=Homo sapiens OX=9606 GN=ALDOA PE=1 SV=2	2	15	15	13	55.5	55.5	46.2	39.42	364	364;364	0	86.162	508940000	23	9486800	201370000	19	Homo sapiens	AAQEEYVK;ADDGRPFPQVIK;ALSDHHIYLEGTLLK;ELSDIAHR;FSHEEIAMATVTALR;GILAADESTGSIAK;GVVPLAGTNGETTTQGLDGLSER;IGEHTPSALAIMENANVLAR;PNMVTPGHACTQK;PYQYPALTPEQK;PYQYPALTPEQKK;RALANSLACQGK;RLQSIGTENTEENRR;VLAAVYK;YASICQQNGIVPIVEPEILPDGDHDLK				445	153;251;1125;4553;6045;6828;7532;8611;14787;14889;14890;15827;16210;20210;21523	True;True;True;True;True;True;True;True;True;True;True;True;True;True;True	154;252;1130;4582;6088;6871;7579;8665;14901;15004;15005;15945;16331;20364;21684	174;297;298;1312;5349;7094;8011;8844;8845;10162;17496;17610;17611;18674;19195;24000;25512	214;369;370;1569;6407;8533;9651;9652;10659;10660;12306;12307;12308;21140;21277;21278;22527;23165;29076;30904	214;370;1569;6407;8533;9652;10659;12308;21140;21277;21278;22527;23165;29076;30904			9606;9606	Homo sapiens;Homo sapiens
P00558;P07205	P00558	18;4	18;4	18;4	Phosphoglycerate kinase 1	PGK1	sp|P00558|PGK1_HUMAN Phosphoglycerate kinase 1 OS=Homo sapiens OX=9606 GN=PGK1 PE=1 SV=3	2	18	18	18	55.2	55.2	55.2	44.614	417	417;417	0	197.15	1423500000	27	26014000	406450000	31	Homo sapiens	ACANPAAGSVILLENLR;AHSSMVGVNLPQK;ALESPERPFLAILGGAK;FCLDNGAK;FHVEEEGK;GCITIIGGGDTATCCAK;IQLINNMLDK;ITLPVDFVTADK;ITLPVDFVTADKFDENAK;LGDVYVNDAFGTAHR;SVVLMSHLGRPDGVPMPDK;TGQATVASGIPAGWMGLDCGPESSK;TGQATVASGIPAGWMGLDCGPESSKK;VDFNVPMK;VLNNMEIGTSLFDEEGAK;VSHVSTGGGASLELLEGK;YAEAVTR;YSLEPVAVELK				428	214;744;985;5447;5692;6388;9265;9487;9488;10976;18095;18551;18552;19656;20392;20848;21493;22054	True;True;True;True;True;True;True;True;True;True;True;True;True;True;True;True;True;True	215;746;990;5485;5731;6431;9330;9553;9554;11052;18233;18689;18690;19806;20546;21005;21654;22221	253;254;870;871;1160;1161;6401;6681;7485;10940;11200;11201;11202;13001;13002;21474;21475;21998;21999;22000;23345;24204;24737;25481;26142	320;321;1038;1039;1401;1402;7663;8001;9025;13274;13589;13590;13591;13592;15736;15737;25897;25898;26568;26569;26570;26571;26572;28265;29310;29311;29958;29959;29960;30866;31676	321;1039;1402;7663;8001;9025;13274;13589;13592;15737;25897;26570;26572;28265;29310;29959;30866;31676			9606;9606	Homo sapiens;Homo sapiens
P27797	P27797	18	18	18	Calreticulin	CALR	sp|P27797|CALR_HUMAN Calreticulin OS=Homo sapiens OX=9606 GN=CALR PE=1 SV=1	1	18	18	18	55.2	55.2	55.2	48.141	417	417	0	169.31	4988200000	21	110020000	1319400000	63	Homo sapiens	CKDDEFTHLYTLIVRPDNTYEVK;DPDASKPEDWDER;EQFLDGDGWTSR;FYALSASFEPFSNK;FYGDEEK;GLQTSQDAR;GQTLVVQFTVK;HEQNIDCGGGYVK;IDDPTDSKPEDWDKPEHIPDPDAK;IDNSQVESGSLEDDWDFLPPKK;IKDPDASKPEDWDER;KPEDWDEEMDGEWEPPVIQNPEYK;KVHVIFNYK;LFPNSLDQTDMHGDSEYNIMFGPDICGPGTK;LFPNSLDQTDMHGDSEYNIMFGPDICGPGTKK;LKEEEEDK;QIDNPDYK;VHVIFNYK				775	2117;3055;4805;6216;6228;6996;7228;7686;8328;8366;8834;10022;10167;10887;10888;11360;15214;20069	True;True;True;True;True;True;True;True;True;True;True;True;True;True;True;True;True;True	2130;3077;4835;6259;6271;7039;7272;7733;8379;8417;8890;10088;10089;10234;10962;10963;11438;15330;20220	2471;2472;2473;3590;5636;7293;7294;7295;7307;8218;8476;9027;9028;9029;9833;9834;9835;9836;9879;9880;10431;10432;10433;11863;11864;11865;11866;12059;12891;12892;12893;13464;17980;23828	2961;2962;2963;4315;6748;6749;8785;8786;8787;8788;8803;9913;10212;10213;10214;10215;10895;10896;10897;10898;10899;10900;10901;11893;11894;11895;11896;11897;11945;11946;11947;11948;11949;11950;11951;11952;12653;12654;12655;14361;14362;14363;14364;14365;14366;14367;14368;14369;14370;14371;14602;14603;15607;15608;15609;15610;15611;15612;16284;21709;21710;28867;28868	2963;4315;6749;8786;8803;9913;10215;10897;11896;11952;12653;14370;14602;15607;15612;16284;21710;28867	90;91	131;257	9606	Homo sapiens
P06576	P06576	22	22	22	ATP synthase subunit beta, mitochondrial	ATP5B	sp|P06576|ATPB_HUMAN ATP synthase subunit beta, mitochondrial OS=Homo sapiens OX=9606 GN=ATP5F1B PE=1 SV=3	1	22	22	22	54.8	54.8	54.8	56.559	529	529	0	255.03	6237099999.999999	29	118180000	1890099999.9999998	72	Homo sapiens	AHGGYSVFAGVGER;AIAELGIYPAVDPLDSTSR;EGNDLYHEMIESGVINLK;FLSQPFQVAEVFTGHMGK;FTQAGSEVSALLGR;GSITSVQAIYVPADDLTDPAPATTFAHLDATTVLSR;IGLFGGAGVGK;IMDPNIVGSEHYDVAR;IMNVIGEPIDER;IMNVIGEPIDERGPIK;IPSAVGYQPTLATDMGTMQER;IPVGPETLGR;KGSITSVQAIYVPADDLTDPAPATTFAHLDATTVLSR;LAEEHSS;LVLEVAQHLGESTVR;TIAMDGTEGLVR;TREGNDLYHEMIESGVINLK;TVLIMELINNVAK;VALTGLTVAEYFR;VALVYGQMNEPPGAR;VLDSGAPIK;VVDLLAPYAK				482	721;753;4091;5859;6128;7298;8639;9046;9068;9069;9199;9206;9855;10278;12732;18632;19047;19300;19520;19523;20263;21070	True;True;True;True;True;True;True;True;True;True;True;True;True;True;True;True;True;True;True;True;True;True	723;755;4116;5899;5900;6171;7342;8693;9103;9104;9130;9131;9132;9263;9264;9271;9921;10346;12817;18771;18772;19190;19445;19668;19671;19672;20417;21228	839;840;881;4803;4804;6868;6869;6870;7184;7185;8558;10195;10672;10673;10674;10710;10711;10712;10863;10864;10865;10866;10867;10874;10875;11649;12198;15058;15059;15060;15061;15062;22112;22113;22586;22587;22588;22898;23172;23176;23177;23178;24063;24984	1002;1003;1004;1005;1051;1052;1053;5750;5751;5752;8220;8221;8222;8223;8224;8637;8638;10309;10310;10311;12349;12350;12939;12940;12941;12942;12989;12990;12991;12992;12993;13184;13185;13186;13187;13188;13189;13197;13198;14113;14767;14768;18205;18206;18207;18208;18209;18210;18211;26710;26711;26712;26713;27311;27312;27313;27314;27315;27704;27705;27706;27707;28055;28059;28060;28061;28062;28063;28064;29…	1004;1052;5752;8224;8637;10310;12349;12942;12991;12993;13188;13198;14113;14768;18207;26712;27313;27704;28055;28063;29151;30258	38;39;40;41	145;272;342;408	9606	Homo sapiens
P30050	P30050	6	6	6	60S ribosomal protein L12	RPL12	sp|P30050|RL12_HUMAN Large ribosomal subunit protein uL11 OS=Homo sapiens OX=9606 GN=RPL12 PE=1 SV=1	1	6	6	6	54.5	54.5	54.5	17.818	165	165	0	87.851	573440000	9	42080000	323330000	15	Homo sapiens	CTGGEVGATSALAPK;EILGTAQSVGCNVDGR;HPHDIIDDINSGAVECPAS;HSGNITFDEIVNIAR;IGPLGLSPK;QAQIEVVPSASALIIK				804	2243;4250;7972;8026;8647;14943	True;True;True;True;True;True	2257;4276;8021;8076;8701;15058	2614;4996;4997;9401;9402;9473;9474;10203;17672;17673	3141;5991;5992;5993;11374;11375;11376;11377;11473;11474;11475;11476;12359;21346;21347	3141;5991;11376;11476;12359;21346			9606	Homo sapiens
P84095	P84095	8	8	8	Rho-related GTP-binding protein RhoG	RHOG	sp|P84095|RHOG_HUMAN Rho-related GTP-binding protein RhoG OS=Homo sapiens OX=9606 GN=RHOG PE=1 SV=1	1	8	8	8	54.5	54.5	54.5	21.308	191	191	0	99.637	329830000	11	19174000	170080000	11	Homo sapiens	AQPDTLR;AVLNPTPIK;EQGQAPITPQQGQALAK;EYIPTVFDNYSAQSAVDGR;TVNLNLWDTAGQEEYDR;TVNLNLWDTAGQEEYDRLR;WHPEVCHHCPDVPILLVGTK;YLECSALQQDGVK				1311	1472;1859;4810;5317;19317;19318;21363;21839	True;True;True;True;True;True;True;True	1481;1870;4840;5352;19463;19464;21523;22002	1714;2164;5641;6246;6247;22919;22920;25329;25885	2046;2586;6755;7482;7483;7484;7485;27732;27733;30672;31371	2046;2586;6755;7484;27732;27733;30672;31371			9606	Homo sapiens
P43487	P43487	6	6	6	Ran-specific GTPase-activating protein	RANBP1	sp|P43487|RANG_HUMAN Ran-specific GTPase-activating protein OS=Homo sapiens OX=9606 GN=RANBP1 PE=1 SV=1	1	6	6	6	54.2	54.2	54.2	23.31	201	201	0	39.922	637260000	8	34595000	299140000	10	Homo sapiens	AWVWNTHADFADECPKPELLAIR;DTHEDHDTSTENTDESNHDPQFEPIVSLPEQEIK;FASENDLPEWK;FLNAENAQK;ICANHYITPMMELKPNAGSDR;TLEEDEEELFK				945	1949;3285;5417;5825;8285;18732	True;True;True;True;True;True	1961;3307;5455;5865;8336;18872	2263;2264;3863;3864;6366;6830;9784;9785;22225	2707;2708;2709;4643;4644;7624;8174;11836;11837;26864	2709;4644;7624;8174;11837;26864			9606	Homo sapiens
P62316	P62316	7	7	7	Small nuclear ribonucleoprotein Sm D2	SNRPD2	sp|P62316|SMD2_HUMAN Small nuclear ribonucleoprotein Sm D2 OS=Homo sapiens OX=9606 GN=SNRPD2 PE=1 SV=1	1	7	7	7	54.2	54.2	54.2	13.527	118	118	0	19.306	382060000	7	42510000	228530000	9	Homo sapiens	EMWTEVPK;HCNMVLENVK;NNTQVLINCR;REEEEFNTGPLSVLTQSVK;SEMTPEELQK;SEMTPEELQKREEEEFNTGPLSVLTQSVK;SLLNKPK				1220	4650;7641;14194;15906;16840;16841;17354	True;True;True;True;True;True;True	4679;7688;14301;16024;16967;16968;17486	5459;8969;16797;18778;19993;19994;20605	6541;6542;10823;20313;20314;22651;24117;24118;24119;24857	6541;10823;20314;22651;24117;24119;24857			9606	Homo sapiens
Q9NX24	Q9NX24	6	6	6	H/ACA ribonucleoprotein complex subunit 2	NHP2	sp|Q9NX24|NHP2_HUMAN H/ACA ribonucleoprotein complex subunit 2 OS=Homo sapiens OX=9606 GN=NHP2 PE=1 SV=1	1	6	6	6	54.2	54.2	54.2	17.201	153	153	0	58.168	110840000	7	10673000	93278000	9	Homo sapiens	ADPDGPEAQAEACSGER;GIMVLAGDTLPIEVYCHLPVMCEDR;IKADPDGPEAQAEACSGER;NLPYVYIPSK;TDLGAAAGSK;TYQELLVNQNPIAQPLASR				2766	306;6838;8832;14074;18339;19402	True;True;True;True;True;True	307;6881;8888;14179;18477;19550	360;8026;10429;16648;21759;23036;23037	445;446;9684;12651;20127;26270;27900;27901;27902	446;9684;12651;20127;26270;27901			9606	Homo sapiens
P51149	P51149	10	10	10	Ras-related protein Rab-7a	RAB7A	sp|P51149|RAB7A_HUMAN Ras-related protein Rab-7a OS=Homo sapiens OX=9606 GN=RAB7A PE=1 SV=1	1	10	10	10	54.1	54.1	54.1	23.489	207	207	0	187.32	713960000	14	42971000	318950000	18	Homo sapiens	ATIGADFLTK;EAINVEQAFQTIAR;LVTMQIWDTAGQER;NNIPYFETSAK;QETEVELYNEFPEPIK;RAQAWCYSK;TLDSWRDEFLIQASPR;TSLMNQYVNK;TSLMNQYVNKK;VIILGDSGVGK				1048	1712;3586;12810;14169;15089;15836;18727;19105;19106;20122	True;True;True;True;True;True;True;True;True;True	1721;3609;12896;14276;15205;15954;18867;19248;19249;20274	1991;4209;4210;15150;15151;16766;17835;17836;18687;22220;22657;22658;23894	2372;2373;5052;5053;18327;18328;18329;20278;21536;21537;21538;22542;26858;26859;27395;27396;27397;28950	2373;5052;18327;20278;21537;22542;26859;27396;27397;28950			9606	Homo sapiens
P00505	P00505	18	18	18	Aspartate aminotransferase, mitochondrial	GOT2	sp|P00505|AATM_HUMAN Aspartate aminotransferase, mitochondrial OS=Homo sapiens OX=9606 GN=GOT2 PE=1 SV=3	1	18	18	18	54	54	54	47.517	430	430	0	54.049	863160000	26	21411000	297230000	26	Homo sapiens	ASAELALGENSEVLK;DAGMQLQGYR;EFSIYMTK;EGSTHNWQHITDQIGMFCFTGLKPEQVER;EYLPIGGLAEFCK;FVTVQTISGTGALR;IAAAILNTPDLR;IAAAILNTPDLRK;IGASFLQR;IPEQSVLLLHACAHNPTGVDPRPEQWK;ISVAGVTSSNVGYLAHAIHQVTK;MNLGVGAYRDDNGK;NMGLYGER;PTWGNHTPIFR;QWLQEVK;TCGFDFTGAVEDISK;TQLVSNLK;VGAFTMVCK				427	1535;2314;3999;4125;5322;6200;8178;8179;8591;9161;9420;13361;14132;14846;15774;18293;19016;19938	True;True;True;True;True;True;True;True;True;True;True;True;True;True;True;True;True;True	1544;2328;4023;4150;5357;6243;8229;8230;8645;9225;9486;13463;14238;14960;15892;18431;19159;20089	1792;2696;4702;4845;6253;7268;9666;9667;9668;10137;10822;11121;11122;15792;16717;17559;17560;18612;21702;22551;23672	2140;2141;3238;5622;5803;5804;7494;8742;11703;11704;11705;11706;12275;13132;13493;13494;13495;19095;20212;21213;21214;21215;22451;26190;27266;28675	2140;3238;5622;5803;7494;8742;11703;11705;12275;13132;13494;19095;20212;21214;22451;26190;27266;28675			9606	Homo sapiens
Q15181	Q15181	11	11	11	Inorganic pyrophosphatase	PPA1	sp|Q15181|IPYR_HUMAN Inorganic pyrophosphatase OS=Homo sapiens OX=9606 GN=PPA1 PE=1 SV=2	1	11	11	11	54	54	54	32.66	289	289	0	108.87	512450000	18	18418000	206510000	14	Homo sapiens	AAPFSLEYR;AIVDALPPPCESACTVPTDVDK;DFAIDIIK;DPLNPIK;DVFHMVVEVPR;GISCMNTTLSESPFK;GYIWNYGAIPQTWEDPGHNDK;HTGCCGDNDPIDVCEIGSK;LKPGYLEATVDWFR;VIAINVDDPDAANYNDINDVK;YVANLFPYK				1632	143;861;2487;3070;3353;6851;7590;8063;11375;20075;22129	True;True;True;True;True;True;True;True;True;True;True	144;866;2505;3092;3375;6894;7637;8113;11453;20226;22296	162;1018;1019;2908;3606;3937;8042;8907;9523;13483;23836;23837;26223	201;1232;1233;1234;3491;4332;4730;9703;10741;10742;11532;16304;28876;28877;31771	201;1234;3491;4332;4730;9703;10742;11532;16304;28876;31771			9606	Homo sapiens
P08670;P17661;P14136;P41219;P12036;P07197;P07196;Q16352	P08670	25;3;2;2;1;1;1;1	25;3;2;2;1;1;1;1	23;2;1;1;1;1;1;1	Vimentin	VIM	sp|P08670|VIME_HUMAN Vimentin OS=Homo sapiens OX=9606 GN=VIM PE=1 SV=4	8	25	25	23	53.9	53.9	50.6	53.651	466	466;470;432;470;1026;916;543;499	0	178.04	1319200000	34	33162000	280720000	35	Homo sapiens	DGQVINETSQHHDDLE;EEAENTLQSFR;EMEENFAVEAANYQDTIGR;ETNLDSLPLVDTHSK;EYQDLLNVK;FADLSEAANR;FANYIDK;FLEQQNK;GTNESLER;ILLAELEQLK;KVESLQEEIAFLK;LLEGEESR;LQDEIQNMK;LQEEMLQR;NLQEAEEWYK;QDVDNASLAR;QQYESVAAK;QVDQLTNDK;QVQSLTCEVDALK;RQVDQLTNDK;SLYASSPGGVYATR;SRLGDLYEEEMR;VELQELNDR;VESLQEEIAFLK;VEVERDNLAEDIMR				514	2610;3826;4610;5090;5332;5368;5405;5779;7402;8948;10163;11466;12075;12096;14077;15026;15579;15709;15747;16381;17441;17750;19778;19812;19828	True;True;True;True;True;True;True;True;True;True;True;True;True;True;True;True;True;True;True;True;True;True;True;True;True	2630;3850;4639;5122;5367;5403;5441;5818;7447;9005;10230;11544;12156;12177;14182;15141;15697;15827;15865;16503;17573;17886;19928;19962;19979	3053;3054;4497;5412;5413;5969;5970;5971;6264;6305;6349;6780;8689;10567;12054;12055;13585;14275;14298;16651;17763;18394;18542;18585;19421;20705;21066;23481;23519;23543	3666;3667;5387;6484;6485;7152;7153;7154;7506;7507;7508;7552;7602;7603;8120;10474;10475;12822;14597;14598;16428;17255;17279;20130;21454;22199;22370;22421;23422;24983;24984;25414;28427;28428;28471;28503	3667;5387;6485;7152;7508;7552;7602;8120;10475;12822;14597;16428;17255;17279;20130;21454;22199;22370;22421;23422;24984;25414;28427;28471;28503			9606;9606;9606;9606;9606;9606;9606;9606	Homo sapiens;Homo sapiens;Homo sapiens;Homo sapiens;Homo sapiens;Homo sapiens;Homo sapiens;Homo sapiens
P08238;Q58FF7	P08238	41;18	41;18	22;9	Heat shock protein HSP 90-beta	HSP90AB1	sp|P08238|HS90B_HUMAN Heat shock protein HSP 90-beta OS=Homo sapiens OX=9606 GN=HSP90AB1 PE=1 SV=4	2	41	41	22	53.6	53.6	29.6	83.263	724	724;597	0	323.31	20394000000	33	426120000	5075500000	123	Homo sapiens	ADHGEPIGR;ADLINNLGTIAK;AKFENLCK;ALLFIPR;APFDLFENK;APFDLFENKK;CLELFSELAEDK;DNSTMGYMMAK;EDQTEYLEER;EDQTEYLEERR;EGLELPEDEEEK;EGLELPEDEEEKK;EISDDEAEEEK;EISDDEAEEEKGEK;ELISNASDALDK;EMLQQSK;EQVANSAFVER;FYEAFSK;GVVDSEDLPLNISR;HFSVEGQLEFR;HLEINPDHPIVETLR;HNDDEQYAWESSAGGSFTVR;IDIIPNPQER;IEDVGSDEEDDSGK;IEDVGSDEEDDSGKDK;IRYESLTDPSK;KFYEAFSK;LGIHEDSTNR;LVSSPCCIVTSTYGWTANMER;NPDDITQEEYGEFYK;RAPFDLFENK;RAPFDLF…				506	276;296;880;1049;1320;1321;2129;3040;3791;3792;4079;4080;4277;4278;4464;4628;4874;6220;7525;7725;7855;7924;8350;8422;8423;9328;9817;11032;12798;14206;15832;15833;15993;16214;17216;17420;17438;18832;21622;21760;21775	True;True;True;True;True;True;True;True;True;True;True;True;True;True;True;True;True;True;True;True;True;True;True;True;True;True;True;True;True;True;True;True;True;True;True;True;True;True;True;True;True	277;297;885;1054;1328;1329;2142;3061;3062;3815;3816;4104;4105;4303;4304;4493;4657;4904;6263;7572;7773;7904;7973;8401;8473;8474;9393;9883;11108;12883;12884;14313;15950;15951;16112;16113;16335;17347;17552;17570;18973;21783;21922;21923;21938	326;347;1039;1229;1535;1536;2487;3569;3570;4453;4454;4790;4791;4792;5030;5031;5249;5434;5712;7299;8834;8835;8836;9072;9073;9074;9075;9076;9077;9078;9079;9080;9240;9241;9242;9243;9340;9341;9342;9343;9344;9862;9938;9939;9940;11012;11013;11604;13072;13073;15136;15137;15138;16812;16813;16814;18682;18683;18684;18902;18903;18904;19201;20442;20681;20682;20702;22338;22339;25623;25787;25788;25789;25809;25…	406;429;430;1258;1475;1476;1837;1838;2977;2978;2979;2980;4290;4291;5333;5334;5335;5336;5337;5730;5731;5732;5733;5734;5735;5736;5737;5738;6030;6031;6032;6296;6297;6298;6513;6846;8792;10648;10649;10650;10651;10954;10955;10956;10957;10958;10959;10960;10961;10962;10963;10964;10965;10966;10967;11159;11160;11161;11162;11163;11164;11165;11295;11296;11297;11298;11299;11300;11301;11302;11303;11304;11305;1…	406;430;1258;1475;1837;1838;2977;4290;5335;5337;5732;5738;6030;6032;6296;6513;6846;8792;10649;10963;11162;11298;11928;12021;12025;13355;14063;15825;18312;20331;22536;22538;22802;23172;24660;24954;24980;27019;31044;31252;31279	49;50;51;52;53	466;513;602;620;621	9606;9606	Homo sapiens;Homo sapiens
P62937;F5H284;Q9Y536;P0DN26;A0A0B4J2A2;A0A075B767;A0A075B759;P0DN37	P62937	8;2;2;2;2;2;2;1	8;2;2;2;2;2;2;1	3;0;0;0;0;0;0;0	Peptidyl-prolyl cis-trans isomerase A;Peptidyl-prolyl cis-trans isomerase A, N-terminally processed	PPIA	sp|P62937|PPIA_HUMAN Peptidyl-prolyl cis-trans isomerase A OS=Homo sapiens OX=9606 GN=PPIA PE=1 SV=2	8	8	8	3	53.3	53.3	12.1	18.012	165	165;164;164;164;164;164;164;164	0	37.413	2336700000	10	216810000	1425900000	15	Homo sapiens	EGMNIVEAMER;FEDENFILK;HTGPGILSMANAGPNTNGSQFFICTAK;IIPGFMCQGGDFTR;ITIADCGQLE;KITIADCGQLE;TEWLDGK;VSFELFADK				1251	4087;5513;8066;8786;9478;9895;18439;20829	True;True;True;True;True;True;True;True	4112;5552;8116;8840;8841;9544;9961;18577;20986	4799;6473;9527;10371;10372;10373;11191;11702;21871;24713	5745;5746;7745;7746;11536;12568;12569;12570;12571;12572;12573;13575;14174;26411;29928	5745;7745;11536;12569;13575;14174;26411;29928			9606;9606;9606;9606;9606;9606;9606;9606	Homo sapiens;Homo sapiens;Homo sapiens;Homo sapiens;Homo sapiens;Homo sapiens;Homo sapiens;Homo sapiens
Q99880;Q93079;Q99877;P62807;P58876;O60814;Q5QNW6;Q99879;P57053;Q96A08	Q99880;Q93079;Q99877;P62807;P58876;O60814;Q5QNW6;Q99879;P57053;Q96A08	8;8;8;8;8;8;8;8;8;4	8;8;8;8;8;8;8;8;8;4	2;2;2;2;2;2;2;2;2;0	Histone H2B type 1-L;Histone H2B type 1-H;Histone H2B type 1-N;Histone H2B type 1-C/E/F/G/I;Histone H2B type 1-D;Histone H2B type 1-K;Histone H2B type 2-F;Histone H2B type 1-M;Histone H2B type F-S;Histone H2B type 1-A	HIST1H2BL;HIST1H2BH;HIST1H2BN;HIST1H2BC;HIST1H2BD;HIST1H2BK;HIST2H2BF;HIST1H2BM;H2BFS;HIST1H2BA	sp|Q99880|H2B1L_HUMAN Histone H2B type 1-L OS=Homo sapiens OX=9606 GN=H2BC13 PE=1 SV=3;sp|Q93079|H2B1H_HUMAN Histone H2B type 1-H OS=Homo sapiens OX=9606 GN=H2BC9 PE=1 SV=3;sp|Q99877|H2B1N_HUMAN Histone H2B type 1-N OS=Homo sapiens OX=9606 GN=H2BC15 PE=1 S	10	8	8	2	53.2	53.2	7.9	13.952	126	126;126;126;126;126;126;126;126;126;127	0	52.585	134890000000	7	14718000000	91155000000	57	Homo sapiens	AMGIMNSFVNDIFER;EIQTAVR;ESYSVYVYK;HAVSEGTK;KESYSVYVYK;LLLPGELAK;QVHPDTGISSK;RSTITSR				253	1212;4270;5036;7635;9792;11584;15724;16431	True;True;True;True;True;True;True;True	1217;1218;1219;4296;5068;7682;9858;11662;15842;16553	1412;1413;1414;1415;1416;1417;1418;5021;5907;5908;8963;11568;11569;13720;13721;13722;13723;13724;13725;13726;18558;18559;18560;18561;19486;19487;19488	1687;1688;1689;1690;1691;1692;1693;1694;1695;1696;1697;1698;6020;6021;7078;7079;7080;7081;7082;10813;10814;10815;14021;14022;14023;16577;16578;16579;16580;16581;16582;16583;16584;16585;16586;16587;16588;16589;16590;16591;22386;22387;22388;22389;22390;22391;22392;22393;22394;23504;23505;23506;23507;23508;23509;23510;23511;23512;23513	1694;6020;7082;10814;14021;16578;22389;23513	20;21	60;63	9606;9606;9606;9606;9606;9606;9606;9606;9606;9606	Homo sapiens;Homo sapiens;Homo sapiens;Homo sapiens;Homo sapiens;Homo sapiens;Homo sapiens;Homo sapiens;Homo sapiens;Homo sapiens
P04439	P04439	20	20	15	HLA class I histocompatibility antigen, A-3 alpha chain	HLA-A	sp|P04439|HLAA_HUMAN HLA class I histocompatibility antigen, A alpha chain OS=Homo sapiens OX=9606 GN=HLA-A PE=1 SV=2	1	20	20	15	53.2	53.2	31.8	40.84	365	365	0	323.31	4262299999.9999995	21	113500000	1656899999.9999998	40	Homo sapiens	APWIEQEGPEYWDQETR;AQSQTDRVDLGTLR;AYLDGTCVEWLR;DGEDQTQDTELVETRPAGDGTFQK;FDSDAASQR;FIAVGYVDDTQFVR;GGSYTQAASSDSAQGSDVSLTACK;GGSYTQAASSDSAQGSDVSLTACKV;KGGSYTQAASSDSAQGSDVSLTACK;KGGSYTQAASSDSAQGSDVSLTACKV;KWEAAHEAEQLR;RKWEAAHEAEQLR;SWTAADMAAQITK;THMTHHPISDHEATLR;VDLGTLR;WAAVVVPSGEEQR;WEAAHEAEQLR;YFFTSVSR;YFFTSVSRPGR;YTCHVQHEGLPK				456	1403;1495;1976;2561;5489;5696;6721;6722;9843;9844;10191;16126;18120;18606;19674;21290;21320;21641;21642;22094	True;True;True;True;True;True;True;True;True;True;True;True;True;True;True;True;True;True;True;True	1412;1504;1989;2580;5528;5735;6764;6765;9909;9910;10258;16247;18258;18745;19824;21449;21479;21802;21803;22261	1635;1636;1742;1743;2301;2990;2991;2992;6447;6685;6686;7877;7878;7879;11635;11636;12090;19091;19092;19093;21503;22079;22080;22081;23365;25245;25278;25279;25644;25645;26182;26183	1958;1959;2077;2078;2079;2752;3589;3590;3591;3592;3593;7717;8006;8007;8008;8009;8010;8011;9484;9485;9486;9487;14099;14100;14640;23038;23039;23040;25932;25933;26671;26672;26673;26674;28291;30580;30616;30617;31068;31069;31722;31723	1959;2079;2752;3592;7717;8008;9486;9487;14099;14100;14640;23038;25933;26671;28291;30580;30617;31068;31069;31723			9606	Homo sapiens
P33778;Q16778;P23527;P06899;Q6DRA6;Q6DN03	P33778;Q16778;P23527;P06899	8;8;8;8;3;3	2;2;2;2;2;2	0;0;0;0;0;0	Histone H2B type 1-B;Histone H2B type 2-E;Histone H2B type 1-O;Histone H2B type 1-J	HIST1H2BB;HIST2H2BE;HIST1H2BO;HIST1H2BJ	sp|P33778|H2B1B_HUMAN Histone H2B type 1-B OS=Homo sapiens OX=9606 GN=H2BC3 PE=1 SV=2;sp|Q16778|H2B2E_HUMAN Histone H2B type 2-E OS=Homo sapiens OX=9606 GN=H2BC21 PE=1 SV=3;sp|P23527|H2B1O_HUMAN Histone H2B type 1-O OS=Homo sapiens OX=9606 GN=H2BC17 PE=1 S	6	8	2	0	53.2	7.9	0	13.95	126	126;126;126;126;164;193	0	4.9323	6011999999.999999	7	858860000	6011999999.999999	6	Homo sapiens	AMGIMNSFVNDIFER;EIQTAVR;ESYSIYVYK;HAVSEGTK;KESYSIYVYK;LLLPGELAK;QVHPDTGISSK;RSTITSR				489	1212;4270;5035;7635;9791;11584;15724;16431	False;False;True;False;True;False;False;False	1217;1218;1219;4296;5067;7682;9857;11662;15842;16553	1412;1413;1414;1415;1416;1417;1418;5021;5905;5906;8963;11567;13720;13721;13722;13723;13724;13725;13726;18558;18559;18560;18561;19486;19487;19488	1687;1688;1689;1690;1691;1692;1693;1694;1695;1696;1697;1698;6020;6021;7075;7076;7077;10813;10814;10815;14018;14019;14020;16577;16578;16579;16580;16581;16582;16583;16584;16585;16586;16587;16588;16589;16590;16591;22386;22387;22388;22389;22390;22391;22392;22393;22394;23504;23505;23506;23507;23508;23509;23510;23511;23512;23513	1694;6020;7075;10814;14019;16578;22389;23513	20;21	60;63	9606;9606;9606;9606;9606;9606	Homo sapiens;Homo sapiens;Homo sapiens;Homo sapiens;Homo sapiens;Homo sapiens
P62318	P62318	5	5	5	Small nuclear ribonucleoprotein Sm D3	SNRPD3	sp|P62318|SMD3_HUMAN Small nuclear ribonucleoprotein Sm D3 OS=Homo sapiens OX=9606 GN=SNRPD3 PE=1 SV=1	1	5	5	5	53.2	53.2	53.2	13.916	126	126	0	50.736	370930000	6	37066000	319840000	10	Homo sapiens	FLILPDMLK;LIEAEDNMNCQMSNITVTYR;SIGVPIK;VAQLEQVYIR;VLHEAEGHIVTCETNTGEVYR				1221	5805;11239;17155;19547;20338	True;True;True;True;True	5845;11317;17286;19696;20492	6809;13325;13326;20374;23207;24145;24146	8151;16116;16117;16118;16119;16120;24579;28101;29244;29245	8151;16120;24579;28101;29244			9606	Homo sapiens
Q8N257;A0A2R8Y619	Q8N257	8;3	1;1	1;1	Histone H2B type 3-B	HIST3H2BB	sp|Q8N257|H2B3B_HUMAN Histone H2B type 3-B OS=Homo sapiens OX=9606 GN=H2BC26 PE=1 SV=3	2	8	1	1	53.2	5.6	5.6	13.908	126	126;122	1	-2	954520000	7	136360000	954520000	1	Homo sapiens	AMGIMNSFVNDIFER;ESYSIYVYK;EVQTAVR;HAVSEGTK;KESYSIYVYK;LLLPGELAK;QVHPDTGISSK;RSTITSR	+			2027	1212;5035;5239;7635;9791;11584;15724;16431	False;False;True;False;False;False;False;False	1217;1218;1219;5067;5274;7682;9857;11662;15842;16553	1412;1413;1414;1415;1416;1417;1418;5905;5906;6154;8963;11567;13720;13721;13722;13723;13724;13725;13726;18558;18559;18560;18561;19486;19487;19488	1687;1688;1689;1690;1691;1692;1693;1694;1695;1696;1697;1698;7075;7076;7077;7372;10813;10814;10815;14018;14019;14020;16577;16578;16579;16580;16581;16582;16583;16584;16585;16586;16587;16588;16589;16590;16591;22386;22387;22388;22389;22390;22391;22392;22393;22394;23504;23505;23506;23507;23508;23509;23510;23511;23512;23513	1694;7075;7372;10814;14019;16578;22389;23513	20;21	60;63	9606;9606	Homo sapiens;Homo sapiens
Q9HB71	Q9HB71	14	14	14	Calcyclin-binding protein	CACYBP	sp|Q9HB71|CYBP_HUMAN Calcyclin-binding protein OS=Homo sapiens OX=9606 GN=CACYBP PE=1 SV=2	1	14	14	14	53.1	53.1	53.1	26.21	228	228	0	40.375	491240000	13	33105000	197840000	21	Homo sapiens	ASEELQK;ISNYGWDQSDK;IYEDGDDDMK;IYITLTGVHQVPTENVQVHFTER;KAELLDNEK;KAELLDNEKPAAVVAPITTGYTVK;KIYEDGDDDMK;PAAVVAPITTGYTVK;PISVEGSSK;SFDLLVK;SYSMIVNNLLK;SYSMIVNNLLKPISVEGSSK;TDTVLILCR;WDYLTQVEK				2647	1558;9395;9665;9681;9723;9724;9897;14574;14709;16901;18163;18164;18362;21318	True;True;True;True;True;True;True;True;True;True;True;True;True;True	1567;9461;9731;9747;9789;9790;9963;14686;14822;17029;18301;18302;18500;21477	1817;11089;11408;11426;11427;11480;11481;11704;17254;17255;17408;20061;21554;21555;21784;25276	2170;13445;13446;13835;13854;13855;13856;13917;13918;13919;14177;20855;20856;21035;24199;25993;25994;25995;25996;26301;30614	2170;13445;13835;13856;13917;13918;14177;20855;21035;24199;25994;25996;26301;30614			9606	Homo sapiens
P25398	P25398	6	6	6	40S ribosomal protein S12	RPS12	sp|P25398|RS12_HUMAN Small ribosomal subunit protein eS12 OS=Homo sapiens OX=9606 GN=RPS12 PE=1 SV=3	1	6	6	6	53	53	53	14.515	132	132	0	58.104	550460000	7	42652000	390830000	7	Homo sapiens	DVIEEYFK;LGEWVGLCK;LVEALCAEHQINLIK;QAHLCVLASNCDEPMYVK;TALIHDGLAR;VVGCSCVVVK				746	3360;10990;12671;14925;18227;21097	True;True;True;True;True;True	3382;11066;12756;15040;18365;21256	3945;13020;14983;14984;17652;17653;21628;25020	4739;15763;18109;18110;21323;21324;26082;30303	4739;15763;18110;21323;26082;30303			9606	Homo sapiens
Q9Y277	Q9Y277	11	11	11	Voltage-dependent anion-selective channel protein 3	VDAC3	sp|Q9Y277|VDAC3_HUMAN Voltage-dependent anion-selective channel protein 3 OS=Homo sapiens OX=9606 GN=VDAC3 PE=1 SV=1	1	11	11	11	53	53	53	30.658	283	283	0	210.96	1984899999.9999998	14	83753000	1162100000	30	Homo sapiens	AADFQLHTHVNDGTEFGGSIYQK;CNTPTYCDLGK;GYGFGMVK;IETSINLAWTAGSNNTR;LSQNNFALGYK;LTLDTIFVPNTGK;LTLDTIFVPNTGKK;SCSGVEFSTSGHAYTDTGK;VCNYGLTFTQK;VNNASLIGLGYTQTLRPGVK;WNTDNTLGTEISWENK				2966	50;2166;7582;8497;12427;12563;12564;16692;19618;20590;21408	True;True;True;True;True;True;True;True;True;True;True	50;2179;7629;8549;12509;12647;12648;16817;19767;20747;21569	57;58;2526;8898;10021;14690;14850;14851;14852;19803;23299;24431;24432;25380;25381;25382;25383	68;69;70;71;72;3026;10727;12124;12125;12126;12127;17754;17945;17946;17947;23881;28211;29592;29593;29594;29595;29596;30734;30735;30736;30737;30738;30739;30740;30741	68;3026;10727;12125;17754;17945;17947;23881;28211;29596;30734			9606	Homo sapiens
P48735;O75874	P48735	24;1	24;1	24;1	Isocitrate dehydrogenase [NADP], mitochondrial	IDH2	sp|P48735|IDHP_HUMAN Isocitrate dehydrogenase [NADP], mitochondrial OS=Homo sapiens OX=9606 GN=IDH2 PE=1 SV=2	2	24	24	24	52.9	52.9	52.9	50.909	452	452;414	0	172.66	5281400000	23	126480000	1305800000	51	Homo sapiens	ATDFVADR;CATITPDEAR;CATITPDEARVEEFK;DIFQEIFDK;DLAGCIHGLSNVK;FAQMLEK;GKLDGNQDLIR;GRPTSTNPIASIFAWTR;IIWQFIK;KWPLYMSTK;LDGNQDLIR;LIDDMVAQVLK;LILPHVDIQLK;LNEHFLNTTDFLDTIK;LVPGWTKPITIGR;NILGGTVFR;NILGGTVFREPIICK;PVVEMDGDEMTR;SSGGFVWACK;TIEAEAAHGTVTR;VAKPVVEMDGDEMTR;VCVETVESGAMTK;YFDLGLPNR;YFDLGLPNRDQTDDQVTIDSALATQK				991	1683;2007;2008;2699;2797;5410;6873;7259;8826;10197;10547;11222;11289;11831;12761;13931;13932;14872;17793;18648;19506;19623;21635;21636	True;True;True;True;True;True;True;True;True;True;True;True;True;True;True;True;True;True;True;True;True;True;True;True	1692;2020;2021;2719;2817;5446;5447;6916;7303;8882;10264;10620;11299;11300;11367;11911;12846;14036;14037;14986;14987;17930;18788;19654;19772;19773;21796;21797	1956;2336;2337;2338;3161;3271;3272;6355;6356;8070;8071;8513;8514;10423;12097;12515;13305;13306;13307;13378;13379;14002;15093;15094;16483;16484;16485;17589;17590;21118;22130;22131;23155;23156;23304;23305;25637;25638;25639	2333;2334;2794;2795;2796;2797;3792;3924;3925;3926;7610;7611;9736;9737;9738;10258;10259;10260;10261;12643;12644;14648;15157;16093;16094;16095;16180;16181;16182;16919;18253;18254;18255;19936;19937;19938;21252;21253;25472;26739;26740;26741;28037;28038;28217;28218;28219;28220;31058;31059;31060;31061;31062	2333;2795;2796;3792;3924;7611;9736;10261;12643;14648;15157;16094;16181;16919;18255;19936;19938;21253;25472;26741;28037;28218;31058;31059	105;106;107	58;293;411	9606;9606	Homo sapiens;Homo sapiens
Q8WU39	Q8WU39	6	6	6	Marginal zone B- and B1-cell-specific protein	MZB1	sp|Q8WU39|MZB1_HUMAN Marginal zone B- and B1-cell-specific protein OS=Homo sapiens OX=9606 GN=MZB1 PE=1 SV=1	1	6	6	6	52.9	52.9	52.9	20.694	189	189	0	93.512	772570000	9	46811000	421210000	10	Homo sapiens	AVAYQMWQNLAK;ELSELVYTDVLDR;GALEALLCGGPQGACSEK;NWQDYGVR;RLTGPGLSEGPEPSISVMVTGGPWPTR;TCLHYLGEFGEDQIYEAHQQGR				2122	1788;4558;6315;14530;16220;18298	True;True;True;True;True;True	1798;4587;6358;14642;16341;18436	2077;5354;5355;7402;7403;17205;19208;21707;21708	2472;2473;6413;6414;8923;8924;20793;23181;26195;26196	2472;6414;8923;20793;23181;26196			9606	Homo sapiens
P25705	P25705	27	27	27	ATP synthase subunit alpha, mitochondrial	ATP5A1	sp|P25705|ATPA_HUMAN ATP synthase subunit alpha, mitochondrial OS=Homo sapiens OX=9606 GN=ATP5F1A PE=1 SV=1	1	27	27	27	52.8	52.8	52.8	59.75	553	553	0	176.45	8029299999.999999	31	193410000	2067099999.9999998	67	Homo sapiens	AVDSLVPIGR;EAYPGDVFYLHSR;ELIIGDR;EPMQTGIK;EVAAFAQFGSDLDAATQQLLSR;FENAFLSHVVSQHQALLGTIR;GIRPAINVGLSVSR;GMSLNLEPDNVGVVVFGNDK;HALIIYDDLSK;ILGADTSVDLEETGR;ISEQSDAK;ISVREPMQTGIK;LELAQYR;LYCIYVAIGQK;NVQAEEMVEFSSGLK;QMSLLLR;RFNDGSDEK;RFNDGSDEKK;RLTDADAMK;RTGAIVDVPVGEELLGR;STVAQLVK;TGAIVDVPVGEELLGR;TGTAEMSSILEER;TSIAIDTIINQK;VGSAAQTR;VLSIGDGIAR;VVDALGNAIDGK				750	1804;3706;4456;4758;5121;5549;6848;7061;7624;8918;9358;9428;10713;12873;14504;15430;15961;15962;16219;16450;17994;18498;18566;19089;20013;20432;21063	True;True;True;True;True;True;True;True;True;True;True;True;True;True;True;True;True;True;True;True;True;True;True;True;True;True;True	1815;3730;4484;4788;5154;5588;6891;7104;7671;8975;9424;9494;10786;12960;14616;15548;16080;16081;16340;16572;18132;18636;18704;18705;19232;20164;20586;21221	2100;4354;4355;5239;5240;5580;6009;6513;6514;6515;8038;8039;8288;8948;8949;8950;10532;10533;11046;11131;11132;12696;15222;17168;17169;17170;17171;17172;18222;18852;18853;18854;18855;18856;19207;19513;19514;19515;21357;21938;22018;22019;22637;22638;23763;24249;24250;24976;24977	2508;2509;5221;5222;5223;6285;6286;6684;6685;7194;7795;7796;7797;7798;9697;9698;9699;9700;9995;10793;10794;10795;10796;12776;12777;12778;12779;13396;13507;13508;15366;18410;20750;20751;20752;20753;20754;20755;20756;20757;20758;21993;22737;22738;22739;22740;22741;22742;23180;23541;23542;23543;23544;25766;26492;26493;26592;26593;27370;27371;27372;28791;29370;29371;29372;29373;30248;30249;30250	2509;5223;6285;6685;7194;7798;9699;9995;10793;12777;13396;13507;15366;18410;20750;21993;22738;22740;23180;23542;25766;26493;26592;27370;28791;29371;30250	88	105	9606	Homo sapiens
P51148	P51148	8	8	5	Ras-related protein Rab-5C	RAB5C	sp|P51148|RAB5C_HUMAN Ras-related protein Rab-5C OS=Homo sapiens OX=9606 GN=RAB5C PE=1 SV=2	1	8	8	5	52.8	52.8	38	23.482	216	216	0	39.404	509570000	11	40753000	316070000	16	Homo sapiens	FEIWDTAGQER;GAQAAIVVYDITNTDTFAR;GVDLQENNPASR;LVLLGESAVGK;NEPQNATGAPGR;QASPNIVIALAGNK;RAVEFQEAQAYADDNSLLFMETSAK;YHSLAPMYYR				1047	5541;6335;7449;12736;13770;14954;15841;21757	True;True;True;True;True;True;True;True	5580;6378;7494;12821;13875;15069;15959;21919	6503;7426;7427;8746;15067;16284;16285;16286;17686;18692;25783;25784	7785;8954;8955;8956;8957;10543;18217;19695;19696;19697;21361;22547;22548;22549;22550;31247;31248	7785;8955;10543;18217;19696;21361;22548;31248			9606	Homo sapiens
Q13162	Q13162	12	9	9	Peroxiredoxin-4	PRDX4	sp|Q13162|PRDX4_HUMAN Peroxiredoxin-4 OS=Homo sapiens OX=9606 GN=PRDX4 PE=1 SV=1	1	12	9	9	52.8	47.2	47.2	30.54	271	271	0	27.857	354480000	16	10444000	169790000	17	Homo sapiens	DYGVYLEDSGHTLR;GLFIIDDK;HGEVCPAGWK;HGEVCPAGWKPGSETIIPDPAGK;IPLLSDLTHQISK;LVQAFQYTDK;PAPYWEGTAVIDGEFK;QGGLGPIRIPLLSDLTHQISK;QITLNDLPVGR;SVDETLR;TREEECHFYAGGQVYPGEASR;VSVADHSLHLSK				1461	3458;6926;7743;7745;9182;12770;14599;15157;15261;18011;19046;20893	True;False;False;True;True;True;True;True;True;False;True;True	3480;6969;7791;7793;9246;12855;14711;15273;15378;18149;19189;21050	4066;4067;8135;9101;9104;9105;10843;10844;15103;17281;17282;17915;18035;21378;22585;24787	4879;4880;4881;9815;10990;10995;10996;10997;13156;13157;18264;20885;20886;20887;21633;21634;21778;25790;25791;27310;30019	4881;9815;10990;10996;13156;18264;20885;21633;21778;25791;27310;30019			9606	Homo sapiens
P06493;Q00526	P06493	13;2	12;1	11;0	Cyclin-dependent kinase 1	CDK1	sp|P06493|CDK1_HUMAN Cyclin-dependent kinase 1 OS=Homo sapiens OX=9606 GN=CDK1 PE=1 SV=3	2	13	12	11	52.5	49.8	46.1	34.095	297	297;305	0	63.856	639750000	19	20751000	293900000	16	Homo sapiens	AFGIPIR;ALGTPNNEVWPEVESLQDYK;HPNIVSLQDVLMQDSR;IGEGTYGVVYK;IRLESEEEGVPSTAIR;KPLFHGDSEIDQLFR;LADFGLAR;LESEEEGVPSTAIR;MALNHPYFNDLDNQIK;PQNLLIDDK;SPEVLLGSAR;WKPGSLASHVK;YLDSIPPGQYMDSSLVK				481	506;1014;7974;8610;9320;10047;10262;10759;13006;14800;17577;21374;21836	True;True;True;True;True;True;False;True;True;True;True;True;True	507;1019;8023;8664;9385;10114;10330;10833;13094;14914;17710;21534;21999	586;1192;1193;9404;9405;10161;11002;11895;11896;11897;12179;12180;12746;15367;17509;20863;25342;25881	702;1436;1437;11379;11380;12305;13344;14406;14407;14408;14747;14748;15426;18580;21156;25176;30687;31366;31367	702;1436;11379;12305;13344;14408;14747;15426;18580;21156;25176;30687;31366			9606;9606	Homo sapiens;Homo sapiens
P17844	P17844	33	33	25	Probable ATP-dependent RNA helicase DDX5	DDX5	sp|P17844|DDX5_HUMAN Probable ATP-dependent RNA helicase DDX5 OS=Homo sapiens OX=9606 GN=DDX5 PE=1 SV=1	1	33	33	25	52.4	52.4	38.6	69.147	614	614	0	121.27	6011499999.999999	32	164070000	1506599999.9999998	62	Homo sapiens	APILIATDVASR;DGWPAMGIHGDK;DWVLNEFK;EANQAINPK;ELAQQVQQVAAEYCR;FVINYDYPNSSEDYIHR;GDGPICLVLAPTR;GHNCPKPVLNFYEANFPANVMDVIAR;GLDVEDVK;GVEICIATPGR;GYSSLLK;IVDQIRPDR;KWNLDELPK;LIDFLECGK;LLQLVEDR;LMEEIMSEK;MLDMGFEPQIR;NFYQEHPDLAR;QLAEDFLK;QTLMWSATWPK;QVSDLISVLR;RTAQEVETYR;RTTYLVLDEADR;SGYSSDRDR;SQQERDWVLNEFK;STCIYGGAPK;TAQEVETYR;TAQEVETYRR;TGTAYTFFTPNNIK;TIVFVETK;TLSYLLPAIVHINHQPFLER;TTYLVLDEADR;WNLDELPK				653	1342;2643;3432;3635;4344;6176;6422;6755;6908;7455;7606;9546;10196;11225;11655;11773;13270;13839;15282;15665;15749;16440;16476;17076;17716;17902;18240;18241;18567;18697;18826;19244;21404	True;True;True;True;True;True;True;True;True;True;True;True;True;True;True;True;True;True;True;True;True;True;True;True;True;True;True;True;True;True;True;True;True	1350;2663;3454;3659;4372;6219;6465;6798;6951;7500;7653;9612;10263;11303;11733;11852;13369;13370;13944;15399;15783;15867;16562;16598;17205;17852;18040;18378;18379;18706;18837;18967;19389;21565	1557;3093;3094;4031;4271;5116;5117;7241;7242;7523;7920;7921;8114;8752;8927;8928;11269;12095;12096;13310;13805;13938;15688;15689;15690;15691;15692;16365;16366;18059;18493;18587;19498;19548;19549;20269;21025;21026;21247;21643;21644;22020;22187;22331;22830;25376	1860;1861;1862;3711;3712;4837;5126;6136;6137;6138;8707;8708;8709;8710;8711;9073;9539;9540;9788;9789;10549;10768;10769;13672;14646;14647;16098;16681;16843;18977;18978;18979;18980;18981;19798;19799;19800;19801;21806;22310;22311;22312;22423;22424;23525;23584;23585;24454;25365;25366;25626;25627;26109;26110;26111;26594;26820;27004;27005;27006;27622;27623;27624;30730	1860;3712;4837;5126;6136;8711;9073;9539;9788;10549;10768;13672;14647;16098;16681;16843;18981;19800;21806;22310;22423;23525;23584;24454;25366;25626;26109;26111;26594;26820;27005;27624;30730	16;17	253;256	9606	Homo sapiens
Q96DI7	Q96DI7	13	13	13	U5 small nuclear ribonucleoprotein 40 kDa protein	SNRNP40	sp|Q96DI7|SNR40_HUMAN U5 small nuclear ribonucleoprotein 40 kDa protein OS=Homo sapiens OX=9606 GN=SNRNP40 PE=1 SV=1	1	13	13	13	52.4	52.4	52.4	39.31	357	357	0	100.15	562680000	16	9950300	204970000	20	Homo sapiens	CSSLQAPIMLLSGHEGEVYCCK;CSWSPDGSK;FHPNGSTLASAGFDR;FVYVWDTTSR;GHTSFVNSCYPAR;GPELPLVPVK;HELLLGAGSGPGAGQQQATPGALLQAGPPR;IFQGNVHNFEK;LPGHAGSINEVAFHPDEPIIISASSDK;RGPQLVCTGSDDGTVK;RKGPELPLVPVK;TVAVWDSETGER;VWDVRPFAPK				2258	2230;2238;5685;6206;6778;7112;7674;8552;11969;16022;16116;19258;21211	True;True;True;True;True;True;True;True;True;True;True;True;True	2244;2252;5724;6249;6821;7155;7721;8606;12050;16142;16237;19403;21370	2601;2609;6672;6673;7275;7949;7950;8346;9010;10086;10087;14156;18944;18945;19076;22848;25155	3126;3135;7991;7992;8750;9577;9578;9579;10059;10872;10873;12211;12212;12213;17105;17106;22853;22854;23016;27645;30473	3126;3135;7991;8750;9578;10059;10873;12211;17105;22854;23016;27645;30473			9606	Homo sapiens
P04264	P04264	30	30	0	Keratin, type II cytoskeletal 1	KRT1	sp|P04264|K2C1_HUMAN Keratin, type II cytoskeletal 1 OS=Homo sapiens OX=9606 GN=KRT1 PE=1 SV=6	1	30	30	0	52.3	52.3	0	66.038	644	644	0	299.51	2527900000	31	71945000	847430000	46	Homo sapiens	AEAESLYQSK;AQYEDIAQK;DVDGAYMTK;DYQELMNTK;FLEQQNQVLQTK;GGGGGGYGSGGSSYGSGGGSYGSGGGGGGGR;GSYGSGGSSYGSGGGSYGSGGGGGGHGSYGSGSSSGGYR;IEISELNR;LALDLEIATYR;LNDLEDALQQAK;MSGECAPNVSVSVSTSHTTISGGGSR;NKYEDEINK;NKYEDEINKR;NMQDMVEDYR;QISNLQQSISDAEQR;QISNLQQSISDAEQRGENALK;RTNAENEFVTIK;RTNAENEFVTIKK;SGGGFSSGSAGIINYQR;SISISVAR;SKAEAESLYQSK;SLDLDSIIAEVK;SLNNQFASFIDK;SLVNLGGSK;THNLEPYFESFINNLRR;TLLEGEESR;TNAENEFVTIK…				453	355;1511;3338;3476;5780;6668;7356;8458;10327;11819;13455;13983;13984;14140;15249;15250;16461;16462;16994;17194;17217;17259;17370;17435;18610;18781;18859;18860;21332;21601	True;True;True;True;True;True;True;True;True;True;True;True;True;True;True;True;True;True;True;True;True;True;True;True;True;True;True;True;True;True	356;1520;3360;3498;5819;6711;7400;8509;10395;11899;13557;14088;14089;14247;15366;15367;16583;16584;17123;17325;17348;17391;17502;17567;18749;18921;19000;19001;21491;21762	417;1761;3922;4090;6781;7818;7819;8627;8628;9977;12254;13990;15906;16542;16543;16544;16730;16731;18020;18021;18022;19527;19528;19529;20178;20419;20443;20492;20621;20699;22086;22276;22366;22367;22368;25292;25600	514;2100;4713;4911;8121;9419;9420;10401;10402;10403;12069;14834;14835;14836;14837;16904;19233;19234;20005;20006;20007;20238;20239;21754;21755;21756;21757;21758;21759;21760;23558;23559;23560;24348;24631;24662;24723;24874;24976;26679;26680;26936;27049;27050;27051;30632;31015	514;2100;4713;4911;8121;9419;10403;12069;14835;16904;19233;20005;20006;20239;21757;21760;23558;23560;24348;24631;24662;24723;24874;24976;26680;26936;27049;27051;30632;31015	26	262	9606	Homo sapiens
P12268	P12268	23	23	21	Inosine-5-monophosphate dehydrogenase 2	IMPDH2	sp|P12268|IMDH2_HUMAN Inosine-5-monophosphate dehydrogenase 2 OS=Homo sapiens OX=9606 GN=IMPDH2 PE=1 SV=2	1	23	23	21	52.3	52.3	49	55.804	514	514	0	213.26	3734299999.9999995	22	76180000	780420000	48	Homo sapiens	AMMYSGELK;DKYPNLQVIGGNVVTAAQAK;EANEILQR;EDLVVAPAGITLK;EEEHDCFLEEIMTK;FGVPVIADGGIQNVGHIAK;FVPYLIAGIQHSCQDIGAK;GKLPIVNEDDELVAIIAR;GMGSLDAMDK;HGFCGIPITDTGR;KYEQGFITDPVVLSPK;LVGIISSR;NLIDAGVDALR;NRDYPLASK;QLLCGAAIGTHEDDK;REDLVVAPAGITLK;RFGVPVIADGGIQNVGHIAK;RTSSAQVEGGVHSLHSYEK;TSSAQVEGGVHSLHSYEK;VAQGVSGAVQDK;VGMGSGSICITQEVLACGRPQATAVYK;YFSEADK;YPNLQVIGGNVVTAAQAK				578	1223;2793;3630;3778;3850;5666;6189;6877;7052;7746;10215;12699;14034;14315;15351;15903;15959;16469;19127;19546;19989;21658;21967	True;True;True;True;True;True;True;True;True;True;True;True;True;True;True;True;True;True;True;True;True;True;True	1230;2813;3654;3802;3874;5705;6232;6920;7095;7794;10283;12784;14139;14424;15468;16021;16078;16591;19270;19695;20140;21819;22134	1429;3265;3266;4264;4440;4523;4524;6647;6648;7256;7257;8076;8077;8279;9106;9107;12124;12125;15018;16601;16949;18135;18136;18774;18775;18848;18849;18850;19538;19539;19540;22682;22683;22684;23206;23735;25661;26043	1711;3917;3918;5115;5116;5317;5417;5418;5419;7958;7959;7960;8727;8728;8729;8730;9744;9745;9985;10998;10999;14678;14679;18151;20070;20495;21889;21890;22647;22648;22733;22734;22735;23571;23572;23573;23574;27424;27425;27426;28098;28099;28100;28758;31089;31562;31563;31564	1711;3918;5116;5317;5419;7960;8730;9744;9985;10999;14679;18151;20070;20495;21890;22647;22733;23573;27426;28098;28758;31089;31564			9606	Homo sapiens
P22087	P22087	15	15	12	rRNA 2-O-methyltransferase fibrillarin	FBL	sp|P22087|FBRL_HUMAN rRNA 2-O-methyltransferase fibrillarin OS=Homo sapiens OX=9606 GN=FBL PE=1 SV=2	1	15	15	12	52.3	52.3	48.9	33.784	321	321	0	97.377	1837699999.9999998	19	25884000	857840000	35	Homo sapiens	ANCIDSTASAEAVFASEVK;ANCIDSTASAEAVFASEVKK;DHAVVVGVYRPPPK;IVALNAHTFLR;LAAAILGGVDQIHIK;LAAAILGGVDQIHIKPGAK;MQQENMKPQEQLTLEPYER;NGGHFVISIK;NLVPGESVYGEK;NVMVEPHRHEGVFICR;PQEQLTLEPYER;RVSISEGDDKIEYR;VLYLGAASGTTVSHVSDIVGPDGLVYAVEFSHR;VSISEGDDK;VSISEGDDKIEYR				706	1243;1244;2647;9536;10227;10228;13429;13851;14116;14496;14795;16526;20485;20853;20854	True;True;True;True;True;True;True;True;True;True;True;True;True;True;True	1251;1252;2667;9602;10295;10296;13531;13956;14221;14608;14909;16649;20640;21010;21011	1451;1452;1453;3098;11254;11255;12139;12140;12141;15869;15870;16379;16694;17160;17504;19616;19617;24309;24310;24742;24743;24744	1740;1741;1742;3716;13654;13655;14696;14697;14698;14699;19184;19185;19186;19816;20184;20185;20742;21150;21151;23662;23663;29441;29442;29443;29444;29445;29446;29447;29448;29449;29450;29451;29965;29966;29967	1740;1742;3716;13655;14696;14699;19186;19816;20184;20742;21151;23662;29451;29965;29967			9606	Homo sapiens
P55769	P55769	6	6	6	NHP2-like protein 1;NHP2-like protein 1, N-terminally processed	NHP2L1	sp|P55769|NH2L1_HUMAN NHP2-like protein 1 OS=Homo sapiens OX=9606 GN=SNU13 PE=1 SV=3	1	6	6	6	52.3	52.3	52.3	14.173	128	128	0	26.297	669920000	8	57301000	480700000	9	Homo sapiens	ACGVSRPVIACSVTIK;AYPLADAHLTK;LLDLVQQSCNYK;NVPYVFVR;QQIQSIQQSIER;TEADVNPK				1127	224;1986;11431;14503;15529;18370	True;True;True;True;True;True	225;1999;11509;14615;15647;18508	266;267;2312;13545;17167;18334;18335;21793	334;335;336;2764;16372;20749;22126;22127;26317	335;2764;16372;20749;22126;26317			9606	Homo sapiens
Q03252	Q03252	32	29	29	Lamin-B2	LMNB2	sp|Q03252|LMNB2_HUMAN Lamin-B2 OS=Homo sapiens OX=9606 GN=LMNB2 PE=1 SV=4	1	32	29	29	52.3	48.2	48.2	69.948	620	620	0	112.04	1736299999.9999998	37	36905000	515470000	44	Homo sapiens	AAATMATPLPGR;AGGPATPLSPTR;AGQMVTVWAAGAGVAHSPPSTLVWK;ALELENDR;ALELENDRLLLK;ALYESELADAR;ALYESELADARR;ATSSSSGSLSATGR;CQSLQEELDFRK;DLESLFHR;DQSLGNWR;EELRELNDR;EGELTVAQGR;ELEEAMAGER;ENENGEEEEEEAEFGEEDLFHQQGDPR;EQEMTEMR;GQSSWGTGESFR;IRELEEAMAGERDK;LALDMEINAYR;LALDMEINAYRK;LELEQTYQAK;LESLSYQLSGLQK;LLEGEEER;LRAELDEVNK;LSPSPSSR;MRLESLSYQLSGLQK;RGLESDVAELR;RLVEVDSSR;RQVLEGEEIAYK;SEVELAAALSDK;SVFEEEVR;TVLVN…				1368	39;613;675;972;973;1183;1184;1751;2199;2841;3135;3898;4052;4381;4665;4800;7225;9309;10328;10329;10715;10767;11465;12257;12410;13447;16012;16225;16382;16883;18026;19310	True;True;True;True;True;True;True;True;True;True;True;False;True;True;True;True;True;True;True;True;True;True;False;True;False;True;True;True;True;True;True;True	39;615;677;977;978;1188;1189;1760;2212;2861;3157;3922;4077;4409;4695;4830;7269;9374;10396;10397;10788;10841;11543;12338;12492;13549;16132;16346;16504;17011;18164;19455	44;714;783;1146;1147;1378;1379;1380;2032;2561;2562;3324;3682;4583;4584;4760;4761;5159;5481;5631;8473;10988;10989;12255;12256;12698;12755;13584;14484;14485;14669;15894;15895;18931;18932;19214;19422;19423;20042;21395;22909	52;857;937;938;1384;1385;1647;1648;1649;1650;2421;3081;3082;3988;4430;5489;5490;5688;5689;5690;5691;6193;6568;6742;6743;10208;10209;13325;13326;13327;14838;14839;15368;15438;16426;16427;17512;17513;17514;17728;17729;19217;19218;22840;22841;23187;23423;23424;24178;25809;27722	52;857;937;1384;1385;1647;1650;2421;3082;3988;4430;5490;5688;6193;6568;6743;10209;13325;14838;14839;15368;15438;16426;17513;17728;19217;22840;23187;23424;24178;25809;27722			9606	Homo sapiens
Q8TDX7;Q9HC98	Q8TDX7	12;2	12;2	12;2	Serine/threonine-protein kinase Nek7	NEK7	sp|Q8TDX7|NEK7_HUMAN Serine/threonine-protein kinase Nek7 OS=Homo sapiens OX=9606 GN=NEK7 PE=1 SV=1	2	12	12	12	52.3	52.3	52.3	34.551	302	302;313	0	38.823	235270000	18	8320000	101540000	15	Homo sapiens	AACLLDGVPVALK;ALRPDMGYNTLANFR;KIEQCDYPPLPSDHYSEELR;KVQIFDLMDAK;LGDLGLGR;MDEQSQGMQGPPVPQFQPQK;PANVFITATGVVK;QLVNMCINPDPEK;RPDVTYVYDVAK;TTAAHSLVGTPYYMSPER;VQIFDLMDAK;YFVQLCSALEHMHSR				2113	45;1123;9876;10178;10969;13051;14595;15415;16299;19151;20731;21662	True;True;True;True;True;True;True;True;True;True;True;True	45;1128;9942;10245;11045;13140;14707;15533;16421;19294;20888;21823	51;1310;11677;12073;12993;15422;17277;18204;19311;19312;22709;22710;24594;25665	60;61;1567;14144;14619;15727;18647;20880;20881;21971;23295;23296;27456;27457;29793;31094	61;1567;14144;14619;15727;18647;20881;21971;23295;27457;29793;31094			9606;9606	Homo sapiens;Homo sapiens
P30041	P30041	10	10	7	Peroxiredoxin-6	PRDX6	sp|P30041|PRDX6_HUMAN Peroxiredoxin-6 OS=Homo sapiens OX=9606 GN=PRDX6 PE=1 SV=3	1	10	10	7	52.2	52.2	38.8	25.035	224	224	0	80.096	323020000	15	19240000	146590000	14	Homo sapiens	DFTPVCTTELGR;DGDSVMVLPTIPEEEAK;DINAYNCEEPTEK;LAPEFAK;LIALSIDSVEDHLAWSK;LPFPIIDDR;LSILYPATTGR;PGGLLLGDVAPNFEANTTVGR;VVFVFGPDK;VVFVFGPDKK				799	2537;2559;2733;10360;11213;11963;12373;14654;21093;21094	True;True;True;True;True;True;True;True;True;True	2555;2578;2753;10428;11290;12044;12454;14766;21252;21253	2964;2988;3198;12291;13293;13294;14150;14627;17341;17342;25015;25016	3556;3557;3586;3833;3834;14892;16078;16079;17098;17679;20957;20958;30296;30297	3556;3586;3834;14892;16078;17098;17679;20958;30296;30297			9606	Homo sapiens
P31939	P31939	24	24	24	Bifunctional purine biosynthesis protein PURH;Phosphoribosylaminoimidazolecarboxamide formyltransferase;IMP cyclohydrolase	ATIC	sp|P31939|PUR9_HUMAN Bifunctional purine biosynthesis protein ATIC OS=Homo sapiens OX=9606 GN=ATIC PE=1 SV=3	1	24	24	24	52.2	52.2	52.2	64.615	592	592	0	196.49	1456900000	38	24833000	392730000	37	Homo sapiens	AFTHTAQYDEAISDYFR;AFTHTAQYDEAISDYFRK;ALFEEVPELLTEAEKK;ANYWWLR;APGQLALFSVSDK;DLIVATIAVK;EALGIPAAASFK;GVSQMPLR;HVSPAGAAVGIPLSEDEAK;LDFNLIR;LTEVSISSDAFFPFRDNVDR;NGNYCVLQMDQSYKPDENEVR;NGQVIGIGAGQQSR;NLTALGLNLVASGGTAK;RSGVAYIAAPSGSAADK;SLFSNVVTK;TGLVEFAR;TLFGLHLSQK;TLTPISAAYAR;VCMVYDLYK;VTVVCEPEDYVVVSTEMQSSESK;VVACNLYPFVK;YGMNPHQTPAQLYTLQPK;YTQSNSVCYAK				831	540;541;994;1299;1337;2879;3606;7507;8127;10533;12528;13857;13861;14099;16407;17295;18542;18742;18833;19612;21038;21050;21711;22117	True;True;True;True;True;True;True;True;True;True;True;True;True;True;True;True;True;True;True;True;True;True;True;True	541;542;999;1307;1345;2899;3629;7554;8177;10606;12612;13962;13966;14204;16529;17427;18680;18882;18974;19761;21196;21208;21873;22284	622;623;624;1171;1172;1511;1552;3367;4234;8815;9603;9604;12499;14809;16386;16391;16676;19457;19458;20534;21988;22235;22236;22340;23291;24950;24951;24963;25728;25729;26209	745;746;747;1414;1415;1810;1811;1854;4040;5080;10625;11624;11625;11626;15137;17900;19823;19829;20158;23466;23467;23468;24773;26555;26875;26876;26877;27022;28203;30215;30216;30217;30218;30233;30234;31178;31179;31756	746;747;1415;1811;1854;4040;5080;10625;11626;15137;17900;19823;19829;20158;23468;24773;26555;26876;27022;28203;30218;30234;31179;31756			9606	Homo sapiens
O75396	O75396	9	9	9	Vesicle-trafficking protein SEC22b	SEC22B	sp|O75396|SC22B_HUMAN Vesicle-trafficking protein SEC22b OS=Homo sapiens OX=9606 GN=SEC22B PE=1 SV=5	1	9	9	9	52.1	52.1	52.1	24.74	215	215	0	80.749	623820000	12	42664000	324150000	16	Homo sapiens	ANNLSSLSK;GEALSALDSK;IMVANIEEVLQR;KVPTVSRPYSFIEFDTFIQK;LAFAYLEDLHSEFDEQHGK;NLGSINTELQDVQR;RNLGSINTELQDVQR;VADGLPLAASMQEDEQSGR;VLLTMIAR				285	1279;6474;9079;10175;10298;14028;16267;19438;20378	True;True;True;True;True;True;True;True;True	1287;6517;9143;10242;10366;14133;16388;19586;20532	1491;7580;10726;10727;12069;12220;12221;16594;19267;19268;23075;23076;24189	1786;1787;9140;13008;13009;13010;14615;14794;14795;20063;23247;23248;27946;27947;27948;29293	1786;9140;13009;14615;14795;20063;23247;27947;29293			9606	Homo sapiens
P62249	P62249	8	8	8	40S ribosomal protein S16	RPS16	sp|P62249|RS16_HUMAN Small ribosomal subunit protein uS9 OS=Homo sapiens OX=9606 GN=RPS16 PE=1 SV=2	1	8	8	8	52.1	52.1	52.1	16.445	146	146	0	19.116	1327500000	11	95034000	647500000	11	Homo sapiens	ALVAYYQK;DILIQYDR;FAGVDIR;GGGHVAQIYAIR;GPLQSVQVFGR;LLEPVLLLGK;VNGRPLEMIEPR;YVDEASKK				1210	1161;2722;5389;6674;7148;11478;20568;22135	True;True;True;True;True;True;True;True	1166;2742;5425;6717;7192;11556;20724;22302	1352;3185;6330;7827;7828;8386;13598;24402;26230	1615;1616;3818;7581;9428;9429;10109;16442;16443;29561;31783	1616;3818;7581;9429;10109;16442;29561;31783			9606	Homo sapiens
P62195	P62195	17	17	16	26S protease regulatory subunit 8	PSMC5	sp|P62195|PRS8_HUMAN 26S proteasome regulatory subunit 8 OS=Homo sapiens OX=9606 GN=PSMC5 PE=1 SV=1	1	17	17	16	52	52	49	45.626	406	406	0	106.33	740620000	24	21820000	271710000	26	Homo sapiens	ALDGPEQMELEEGK;AVAHHTDCTFIR;EHAPSIIFMDEIDSIGSSR;ELFVMAR;EVIELPVK;GVCTEAGMYALR;GVLLYGPPGTGK;HPELFEALGIAQPK;IAELMPGASGAEVK;IDILDSALLRPGR;IEELQLIVNDK;LEGGSGGDSEVQR;LLREELQLLQEQGSYVGEVVR;NIDINDVTPNCR;RVHVTQEDFEMAVAK;VHVTQEDFEMAVAK;VPDSTYEMIGGLDK				1207	929;1777;4147;4426;5190;7445;7474;7963;8202;8351;8431;10699;11670;13904;16503;20070;20627	True;True;True;True;True;True;True;True;True;True;True;True;True;True;True;True;True	934;1787;4172;4454;5224;7490;7519;8012;8253;8402;8482;10772;11748;14009;16625;20221;20784	1098;2064;2065;4870;4871;5208;6095;8742;8775;8776;9390;9391;9691;9863;9864;9948;12682;13820;16446;19581;23829;23830;24473	1330;1331;2455;2456;2457;5838;5839;6247;7296;10538;10573;10574;11362;11363;11732;11929;11930;12033;15351;16698;19892;23620;23621;28869;28870;29647;29648	1331;2455;5838;6247;7296;10538;10573;11363;11732;11929;12033;15351;16698;19892;23621;28869;29647			9606	Homo sapiens
Q09028	Q09028	14	14	9	Histone-binding protein RBBP4	RBBP4	sp|Q09028|RBBP4_HUMAN Histone-binding protein RBBP4 OS=Homo sapiens OX=9606 GN=RBBP4 PE=1 SV=3	1	14	14	9	52	52	43.3	47.655	425	425	0	72.88	1832299999.9999998	14	76050000	631520000	24	Homo sapiens	EAAFDDAVEER;GEFGGFGSVSGK;HPSKPDPSGECNPDLR;IGEEQSPEDAEDGPPELLFIHGGHTAK;LHSFESHKDEIFQVQWSPHNETILASSGTDR;LMIWDTR;LNVWDLSK;LVLGTHTSDEQNHLVIASVQLPNDDAQFDASHYDSEK;PSHSVDAHTAEVNCLSFNPYSEFILATGSADK;RLNVWDLSK;SNNTSKPSHSVDAHTAEVNCLSFNPYSEFILATGSADK;TPSSDVLVFDYTK;TVALWDLR;YMPQNPCIIATK				1416	3497;6491;7979;8608;11191;11788;11920;12733;14817;16193;17515;18973;19251;21908	True;True;True;True;True;True;True;True;True;True;True;True;True;True	3520;6534;8028;8662;11268;11867;12000;12818;14931;16314;17648;19115;19396;22072;22073	4112;7601;9411;9412;9413;10158;10159;13265;13956;14103;15063;15064;17526;19176;20792;22503;22839;25964;25965	4934;9164;11387;11388;11389;11390;11391;12302;12303;16048;16863;17038;18212;18213;18214;21175;21176;23142;25089;27213;27633;27634;27635;31462;31463	4934;9164;11388;12303;16048;16863;17038;18214;21176;23142;25089;27213;27634;31463	143	133	9606	Homo sapiens
P31943	P31943	16	16	10	Heterogeneous nuclear ribonucleoprotein H;Heterogeneous nuclear ribonucleoprotein H, N-terminally processed	HNRNPH1	sp|P31943|HNRH1_HUMAN Heterogeneous nuclear ribonucleoprotein H OS=Homo sapiens OX=9606 GN=HNRNPH1 PE=1 SV=4	1	16	16	10	51.9	51.9	33.9	49.229	449	449	0	244.02	5166900000	18	161490000	1820699999.9999998	59	Homo sapiens	ATENDIYNFFSPLNPVR;DLNYCFSGMSDHR;EGRPSGEAFVELESEDEVK;GAYGGGYGGYDDYNGYNDGYGFGSDR;GLPFGCSK;GLPWSCSADEVQR;HTGPNSPDTANDGFVR;IQNGAQGIR;MLGTEGGEGFVVK;RGAYGGGYGGYDDYNGYNDGYGFGSDR;SNNVEMDWVLK;STGEAFVQFASQEIAEK;VHIEIGPDGR;VTGEADVEFATHEDAVAAMSK;YGDGGSTFQSTTGHCVHMR;YVELFLNSTAGASGGAYEHR				833	1693;2916;4112;6373;6986;6989;8069;9273;13286;15978;17517;17920;20050;20959;21675;22143	True;True;True;True;True;True;True;True;True;True;True;True;True;True;True;True	1702;2936;4137;6416;7029;7032;8119;9338;13386;13387;16097;17650;18058;20201;21117;21836;21837;22310	1967;1968;3412;3413;4827;4828;4829;4830;4831;4832;7469;7470;8207;8210;9530;9531;10948;15708;15709;18876;20794;20795;21267;21268;21269;21270;21271;23803;24861;24862;24863;25679;25680;25681;25682;26238;26239	2347;2348;4089;4090;5779;5780;5781;5782;5783;5784;5785;5786;9007;9008;9900;9903;11539;11540;11541;11542;11543;13282;13283;18998;18999;22769;25091;25092;25093;25656;25657;25658;25659;25660;25661;25662;25663;25664;28838;30104;30105;30106;30107;30108;30109;30110;30111;31109;31110;31111;31112;31113;31793;31794;31795;31796;31797;31798;31799;31800;31801	2347;4090;5782;9007;9900;9903;11539;13283;18998;22769;25093;25658;28838;30104;31113;31800	94	293	9606	Homo sapiens
P43243	P43243	36	36	36	Matrin-3	MATR3	sp|P43243|MATR3_HUMAN Matrin-3 OS=Homo sapiens OX=9606 GN=MATR3 PE=1 SV=2	1	36	36	36	51.8	51.8	51.8	94.622	847	847	0	285.06	5502400000	37	62631000	1368200000	70	Homo sapiens	ALWFQGR;CRDDSFFGETSHNYHK;DDYTIPDEYR;DLDELSRYPEDK;DSFDDRGPSLNPVLDYDHGSR;DTSENADGQSDENKDDYTIPDEYR;EDAMAMVDHCLK;EDAMAMVDHCLKK;EWSQHINGASHSR;FDSEYER;GAPPSSNIEDFHGLLPK;GNLGAGNGNLQGPR;GPLPLSSQHR;GPLPLSSQHRGDADQASNILASFGLSAR;GPSLNPVLDYDHGSR;GYPHLCSICDLPVHSNK;IEELDQENEAALENGIK;IGPYQPNVPVGIDYVIPK;ITPENLPQILLQLK;KVDKIEELDQENEAALENGIK;LAEPYGK;LASLMNLGMSSSLNQQGAHSALSSASTSSHNLQSIFNIGSR;LCSLFYTNEEVAK;NEENTEPGA…				941	1179;2208;2447;2816;3204;3313;3737;3738;5290;5491;6334;7086;7146;7147;7164;7598;8430;8650;9497;10147;10291;10410;10489;13743;14417;15896;15977;16446;16938;17653;17668;18382;18430;20119;21104;21996	True;True;True;True;True;True;True;True;True;True;True;True;True;True;True;True;True;True;True;True;True;True;True;True;True;True;True;True;True;True;True;True;True;True;True;True	1184;2222;2464;2836;3226;3335;3761;3762;5325;5530;6377;7129;7190;7191;7208;7645;8481;8704;9563;10214;10359;10479;10480;10561;13848;14528;16014;16096;16568;17066;17787;17803;18520;18568;20271;21263;22163	1374;2574;2575;2859;3293;3294;3769;3770;3771;3894;4389;4390;4391;4392;6214;6215;6216;6449;7424;7425;8317;8384;8385;8404;8916;8917;9947;10206;11211;12032;12033;12213;12350;12351;12352;12449;16252;17070;17071;18764;18765;18875;19507;19508;20104;20948;20969;21805;21861;23889;23890;23891;25027;25028;26075	1643;3095;3096;3424;3952;3953;3954;4529;4530;4531;4680;4681;5261;5262;5263;5264;7446;7447;7448;7719;8950;8951;8952;8953;10026;10104;10105;10106;10107;10108;10130;10755;10756;10757;12032;12362;13603;14572;14573;14787;14958;14959;14960;14961;15074;15075;19655;20635;20636;22634;22635;22765;22766;22767;22768;23535;23536;24246;25276;25277;25300;25301;25302;26330;26398;28945;28946;28947;30310;30311;303…	1643;3096;3424;3953;4531;4680;5262;5263;7448;7719;8953;10026;10105;10107;10130;10755;12032;12362;13603;14573;14787;14960;15074;19655;20635;22634;22766;23536;24246;25277;25300;26330;26398;28947;30310;31599	103	60	9606	Homo sapiens
P61978	P61978	20	20	20	Heterogeneous nuclear ribonucleoprotein K	HNRNPK	sp|P61978|HNRPK_HUMAN Heterogeneous nuclear ribonucleoprotein K OS=Homo sapiens OX=9606 GN=HNRNPK PE=1 SV=1	1	20	20	20	51.8	51.8	51.8	50.976	463	463	0	134.67	3348499999.9999995	23	91630000	1054099999.9999999	47	Homo sapiens	DLAGSIIGK;DYDDMSPR;ELRENTQTTIK;ENTQTTIK;GGDLMAYDRR;GSDFDCELR;GSYGDLGGPIITTQVTIPK;HESGASIK;IDEPLEGSEDR;IILDLISESPIK;IIPTLEEGLQLPSPTATSQLPLESDAVECLNYQHYK;KIIPTLEEGLQLPSPTATSQLPLESDAVECLNYQHYK;LFQECCPHSTDR;LLIHQSLAGGIIGVK;METEQPEETFPNTETNGEFGK;NAGAVIGK;NLPLPPPPPPR;NTDEMVELR;RPAEDMEEEQAFK;TDYNASVSVPDSSGPER				1200	2798;3442;4548;4721;6649;7268;7355;7689;8335;8763;8790;9885;10890;11547;13126;13611;14071;14399;16287;18368	True;True;True;True;True;True;True;True;True;True;True;True;True;True;True;True;True;True;True;True	2818;3464;4577;4751;6692;7312;7399;7736;8386;8817;8845;9951;10965;11625;13217;13715;14176;14509;14510;16408;16409;18506	3273;4045;5342;5343;5542;7796;8525;8625;8626;9032;9845;10345;10378;11689;12895;12896;13677;13678;13679;13680;15515;16082;16641;16642;16643;16644;17048;17049;19296;19297;19298;21790;21791	3927;4853;6400;6401;6641;9395;10273;10396;10397;10398;10399;10400;10904;11908;12536;12581;12582;12583;14157;14158;14159;14160;15614;15615;16533;16534;16535;16536;18761;18762;18763;19442;20115;20116;20117;20118;20119;20120;20121;20122;20609;20610;23279;23280;23281;26313;26314;26315	3927;4853;6401;6641;9395;10273;10397;10904;11908;12536;12581;14160;15615;16534;18762;19442;20119;20610;23280;26314	124	27	9606	Homo sapiens
P67775;P62714;P60510	P67775;P62714	11;10;1	11;10;1	11;10;1	Serine/threonine-protein phosphatase 2A catalytic subunit alpha isoform;Serine/threonine-protein phosphatase 2A catalytic subunit beta isoform	PPP2CA;PPP2CB	sp|P67775|PP2AA_HUMAN Serine/threonine-protein phosphatase 2A catalytic subunit alpha isoform OS=Homo sapiens OX=9606 GN=PPP2CA PE=1 SV=1;sp|P62714|PP2AB_HUMAN Serine/threonine-protein phosphatase 2A catalytic subunit beta isoform OS=Homo sapiens OX=9606 G	3	11	11	11	51.8	51.8	51.8	35.594	309	309;309;307	0	63.302	424670000	16	18230000	209400000	15	Homo sapiens	AHQLVMEGYNWCHDR;CGNQAAIMELDDTLK;ELDQWIEQLNECK;ESNVQEVR;GAGYTFGQDISETFNHANGLTLVSR;LQEVPHEGPMCDLLWSDPDDR;NVVTIFSAPNYCYR;QITQVYGFYDECLRK;SPDTNYLFMGDYVDR;YGNANVWK;YSFLQFDPAPR				1268	739;2084;4368;5004;6303;12116;14522;15263;17570;21712;22043	True;True;True;True;True;True;True;True;True;True;True	741;2097;4396;5035;6346;12197;14634;15380;17703;21874;22210	862;863;2430;5146;5868;7390;14321;17196;18037;20854;25730;26129	1029;1030;2913;6177;6178;7030;8910;17308;17309;20784;21780;25167;31180;31657;31658	1029;2913;6177;7030;8910;17309;20784;21780;25167;31180;31658			9606;9606;9606	Homo sapiens;Homo sapiens;Homo sapiens
P40937	P40937	15	15	15	Replication factor C subunit 5	RFC5	sp|P40937|RFC5_HUMAN Replication factor C subunit 5 OS=Homo sapiens OX=9606 GN=RFC5 PE=1 SV=1	1	15	15	15	51.5	51.5	51.5	38.496	340	340	0	55.671	555410000	24	14258000	181630000	20	Homo sapiens	ALNILQSTNMAFGK;ALVTLSSGDMR;FCLICNYLSK;FGPLTPELMVPR;FINEDRLPHLLLYGPPGTGK;GPILSFASTR;LEHVVEEEK;LPHLLLYGPPGTGK;LVILDEADAMTQDAQNALRR;MADIEYR;TSTILACAK;VDFPSSVR;VDISEDGMK;VTEETVYTCTGHPLK;YRPQTLNDLISHQDILSTIQK				915	1077;1174;5449;5648;5728;7134;10708;11974;12716;12984;19139;19658;19673;20937;22022	True;True;True;True;True;True;True;True;True;True;True;True;True;True;True	1082;1179;5487;5687;5767;7177;10781;12055;12801;13072;19282;19808;19823;21095;22189	1261;1369;6403;6625;6722;6723;8369;12691;14161;15038;15345;22696;23348;23364;24836;24837;26104;26105	1513;1638;7665;7666;7931;8055;8056;10087;15361;17112;18181;18554;27441;28273;28290;30076;30077;31631;31632;31633	1513;1638;7666;7931;8056;10087;15361;17112;18181;18554;27441;28273;28290;30077;31632			9606	Homo sapiens
P40938	P40938	16	16	16	Replication factor C subunit 3	RFC3	sp|P40938|RFC3_HUMAN Replication factor C subunit 3 OS=Homo sapiens OX=9606 GN=RFC3 PE=1 SV=2	1	16	16	16	51.4	51.4	51.4	40.556	356	356	0	104.13	500710000	21	13420000	174210000	27	Homo sapiens	ALLMCEACR;EGLNLPSQLAHR;ETANAIVSQQTPQR;GEVAQMAAYYEHR;GLLSELLHNCDGQLK;IEISTIASNYHLEVNPSDAGNSDR;KEGLNLPSQLAHR;KIEISTIASNYHLEVNPSDAGNSDR;LILCCNSTSK;LRIEHQTITTPSK;NLVQCGDFPHLLVYGPSGAGK;NLVQCGDFPHLLVYGPSGAGKK;TVAQSQQLETNSQR;VPAPSIEDICHVLSTVCKK;VVIQEMLK;VVLLTEVDK				916	1060;4082;5042;6541;6972;8459;9786;9872;11279;12283;14118;14119;19253;20621;21111;21122	True;True;True;True;True;True;True;True;True;True;True;True;True;True;True;True	1065;4107;5074;6584;7015;8510;9852;9938;11357;12364;14223;14224;19398;20778;21270;21281	1241;4794;5916;7658;7659;8188;8189;9978;11560;11672;11673;13368;14521;14522;16696;16697;16698;22842;22843;24467;25036;25049	1488;1489;5740;7092;9230;9231;9880;9881;12070;14011;14139;14140;16168;17555;17556;20187;20188;20189;20190;20191;27638;27639;29639;29640;29641;30320;30335	1489;5740;7092;9230;9881;12070;14011;14140;16168;17555;20188;20191;27638;29639;30320;30335			9606	Homo sapiens
P62888	P62888	5	5	5	60S ribosomal protein L30	RPL30	sp|P62888|RL30_HUMAN Large ribosomal subunit protein eL30 OS=Homo sapiens OX=9606 GN=RPL30 PE=1 SV=2	1	5	5	5	51.3	51.3	51.3	12.784	115	115	0	42.367	603000000	6	63539000	369770000	9	Homo sapiens	LVILANNCPALR;LVILANNCPALRK;SEIEYYAMLAK;TGVHHYSGNNIELGTACGK;VCTLAIIDPGDSDIIR				1245	12714;12715;16822;18580;19622	True;True;True;True;True	12799;12800;16948;18719;19771	15035;15036;15037;19966;22035;22036;22037;23303	18177;18178;18179;18180;24085;26613;26614;26615;28215;28216	18177;18180;24085;26615;28215			9606	Homo sapiens
P07237	P07237	24	24	24	Protein disulfide-isomerase	P4HB	sp|P07237|PDIA1_HUMAN Protein disulfide-isomerase OS=Homo sapiens OX=9606 GN=P4HB PE=1 SV=3	1	24	24	24	51.2	51.2	51.2	57.116	508	508	0	204.97	2772600000	35	60393000	568240000	40	Homo sapiens	DGVVLFK;DHENIVIAK;EADDIVNWLK;ENLLDFIK;FLESGGQDGAGDDDDLEDLEEAEEPDMEEDDDQK;HNQLPLVIEFTEQTAPK;IFGGEIK;IKPHLMSQELPEDWDK;ILEFFGLK;ILFIFIDSDHTDNQR;ITEFCHR;LITLEEEMTK;MDSTANEVEAVK;NFEDVAFDEK;NFEDVAFDEKK;NNFEGEVTK;SNFAEALAAHK;SVSDYDGK;TAAESFK;THILLFLPK;TVIDYNGER;VDATEESDLAQQYGVR;VHSFPTLK;YKPESEELTAER				492	2637;2649;3517;4686;5781;7948;8535;8840;8889;8912;9455;11336;13070;13796;13797;14160;17494;18074;18180;18598;19284;19633;20064;21818	True;True;True;True;True;True;True;True;True;True;True;True;True;True;True;True;True;True;True;True;True;True;True;True	2657;2669;3540;4716;5820;5821;7997;8589;8896;8897;8946;8969;9521;11414;13159;13901;13902;14267;17627;18212;18318;18737;19429;19783;20215;21981	3086;3100;4133;5503;6782;6783;9372;9373;10068;10441;10442;10443;10444;10501;10526;11166;13436;15444;16316;16317;16318;16755;20767;20768;21449;21572;22058;22879;23315;23316;23821;25858;25859	3703;3718;3719;4959;6593;8122;8123;11339;11340;12191;12665;12666;12667;12668;12739;12740;12770;13546;16252;16253;18675;18676;19734;19735;19736;19737;19738;19739;20264;25056;25057;25871;25872;26015;26639;27683;28231;28232;28233;28860;31335;31336	3703;3718;4959;6593;8123;11339;12191;12667;12740;12770;13546;16253;18676;19734;19739;20264;25057;25872;26015;26639;27683;28231;28860;31335	43	495	9606	Homo sapiens
Q12906	Q12906	32	32	29	Interleukin enhancer-binding factor 3	ILF3	sp|Q12906|ILF3_HUMAN Interleukin enhancer-binding factor 3 OS=Homo sapiens OX=9606 GN=ILF3 PE=1 SV=3	1	32	32	29	51.1	51.1	47.3	95.337	894	894	0	288.21	2602500000	37	37913000	506490000	56	Homo sapiens	AEPPQAMNALMR;AYAALAALEK;CLAALASLR;EATDAIGHLDR;EDITQSAQHALR;EKPTTALLDK;EPPLSLTIHLTSPVVR;EPPLSLTIHLTSPVVREEMEK;FNYSGSGGR;GEDSAEETEAKPAVVAPAPVVEAVSTPSAAFPSDATAEQGPILTK;GSSEQAESDNMDVPPEDDSK;GWPLELLCEK;HSSVYPTQEELEAVQNMVSHTER;IFVNDDRHVMAK;LAAFGQLHK;LFPDTPLALDANK;LFPDTPLALDANKK;LNQLKPGLQYK;LVSQTGPVHAPIFTMSVEVDGNSFEASGPSK;NADHSMNYQYR;NPVMELNEK;PSYGSGYQSHQGQQQSYNQSPYSNYGPPQGK;QQREDITQSAQHALR;RFVMEVEVDGQK…				1436	437;1950;2120;3669;3761;4318;4762;4763;5934;6485;7331;7552;8045;8578;10234;10883;10884;11894;12796;13595;14264;14841;15563;15973;17005;17152;17153;19445;20218;20324;20408;21615	True;True;True;True;True;True;True;True;True;True;True;True;True;True;True;True;True;True;True;True;True;True;True;True;True;True;True;True;True;True;True;True	438;1962;2133;3693;3785;4345;4792;4793;5976;6528;7375;7599;8095;8632;10302;10958;10959;11974;12881;13699;14372;14955;15681;16092;17134;17283;17284;19593;20372;20478;20562;21776	508;2265;2477;4307;4308;4417;4418;5085;5585;5586;5587;5588;6958;7594;8597;8598;8866;8867;9502;9503;10122;10123;12147;12886;12887;12888;14074;14075;15134;16064;16887;17552;17553;18370;18371;18868;18869;20189;20371;20372;23084;24010;24011;24129;24221;25615;25616	612;2710;2967;5166;5167;5292;5293;6099;6692;6693;6694;6695;6696;8326;9156;10359;10360;10361;10362;10684;10685;10686;11509;11510;12256;12257;14709;14710;15599;15600;15601;15602;15603;15604;17003;17004;18307;19416;19417;20418;21205;21206;22168;22169;22756;22757;24364;24576;24577;27957;29087;29088;29089;29226;29335;29336;31034;31035;31036	612;2710;2967;5166;5293;6099;6693;6696;8326;9156;10360;10684;11509;12256;14710;15601;15603;17003;18307;19416;20418;21205;22169;22757;24364;24576;24577;27957;29087;29226;29336;31035			9606	Homo sapiens
Q13838	Q13838	19	19	8	Spliceosome RNA helicase DDX39B	DDX39B	sp|Q13838|DX39B_HUMAN Spliceosome RNA helicase DDX39B OS=Homo sapiens OX=9606 GN=DDX39B PE=1 SV=1	1	19	19	8	50.9	50.9	22.4	48.991	428	428	0	139.71	3894299999.9999995	19	105350000	1333200000	37	Homo sapiens	AENDVDNELLDYEDDEVETAAGGDGAEAPAKK;AIVDCGFEHPSEVQHECIPQAILGMDVLCQAK;DFLLKPELLR;DVQEIFR;ELAFQISK;GLAITFVSDENDAK;GSYVSIHSSGFR;HFILDECDK;ILNDVQDR;ILVATNLFGR;KNCPHIVVGTPGR;LTLHGLQQYYVK;MLEQLDMR;NCPHIVVGTPGR;QVMMFSATLSK;RILVATNLFGR;VAVFFGGLSIK;VAVFFGGLSIKK;VNIAFNYDMPEDSDTYLHR				1529	424;862;2515;3392;4329;6888;7358;7716;8968;9028;10002;12566;13277;13681;15736;16085;19572;19573;20570	True;True;True;True;True;True;True;True;True;True;True;True;True;True;True;True;True;True;True	425;867;2533;3414;4356;6931;7402;7764;9025;9085;10068;12650;13377;13785;15854;16205;19721;19722;20726;20727	493;1020;1021;2938;2939;3982;3983;5099;5100;8089;8631;8632;9062;10588;10652;11834;14854;14855;15699;16177;16178;18574;19027;23241;23242;23243;24404;24405;24406	596;1235;1236;1237;1238;3525;3526;3527;4780;4781;6116;6117;9758;9759;10406;10407;10408;10942;10943;12846;12918;12919;14328;17949;17950;17951;17952;18988;18989;19565;19566;22408;22949;28143;28144;28145;28146;29563;29564;29565	596;1238;3526;4780;6116;9759;10408;10943;12846;12918;14328;17951;18989;19565;22408;22949;28144;28145;29564			9606	Homo sapiens
P18754	P18754	15	15	15	Regulator of chromosome condensation	RCC1	sp|P18754|RCC1_HUMAN Regulator of chromosome condensation OS=Homo sapiens OX=9606 GN=RCC1 PE=1 SV=1	1	15	15	15	50.8	50.8	50.8	44.969	421	421	0	134.29	858400000	17	33204000	324760000	25	Homo sapiens	DNNGVIGLLEPMKK;DTSVEGSEMVPGKVELQEK;KKPALVSIPEDVVQAEAGGMHTVCLSK;KPALVSIPEDVVQAEAGGMHTVCLSK;LGLGEGAEEK;LPAVSSVACGASVGYAVTK;PALVSIPEDVVQAEAGGMHTVCLSK;SGQVYSFGCNDEGALGR;SIPTLISR;SMVPVQVQLDVPVVK;SWVGFSGGQHHTVCMDSEGK;VASGNDHLVMLTADGDLYTLGCGEQGQLGR;VFLWGSFR;VPELFANR;VVQVSAGDSHTAALTDDGR				668	3027;3321;9901;10015;11047;11935;14592;17043;17180;17481;18122;19557;19893;20632;21153	True;True;True;True;True;True;True;True;True;True;True;True;True;True;True	3048;3343;9967;10081;11123;12016;14704;17172;17311;17613;18260;19706;20044;20789;21312	3553;3903;11708;11853;13088;14120;14121;17274;20232;20403;20750;20751;21505;21506;23217;23218;23623;24480;25084;25085;25086	4269;4692;14182;14350;15842;17060;17061;20876;20877;24415;24613;25033;25034;25935;25936;25937;28112;28113;28114;28604;28605;29657;30380;30381;30382	4269;4692;14182;14350;15842;17060;20877;24415;24613;25033;25936;28112;28605;29657;30381			9606	Homo sapiens
O75367;Q9P0M6	O75367	20;2	20;2	20;2	Core histone macro-H2A.1	H2AFY	sp|O75367|H2AY_HUMAN Core histone macro-H2A.1 OS=Homo sapiens OX=9606 GN=MACROH2A1 PE=1 SV=5	2	20	20	20	50.7	50.7	50.7	39.183	369	369;372	0	247.45	4062799999.9999995	16	138980000	1665299999.9999998	49	Homo sapiens	AASADSTTEGTPADGFTVLSTK;AGVIFPVGR;AISSYFVSTMSSSIK;CEELLEK;EFVEAVLELR;EFVEAVLELRK;FVIHCNSPVWGADK;FVIHCNSPVWGADKCEELLEK;GKLEAIITPPPAK;GVTIASGGVLPNIHPELLAK;HILLAVANDEELNQLLK;KNGPLEVAGAAVSAGHGLPAK;LEAIITPPPAK;LEAIITPPPAKK;NCLALADDK;NCLALADDKK;NGPLEVAGAAVSAGHGLPAK;QTAAQLILK;SIAFPSIGSGR;SLFLGQK				280	162;697;845;2044;4010;4011;6173;6174;6875;7513;7816;10006;10642;10643;13675;13676;13859;15631;17122;17294	True;True;True;True;True;True;True;True;True;True;True;True;True;True;True;True;True;True;True;True	163;699;848;849;2057;4034;4035;6216;6217;6918;7560;7864;10072;10715;10716;13779;13780;13964;15749;17253;17426	186;187;188;807;996;997;998;999;2378;4713;4714;4715;7235;7236;7237;7238;8074;8821;8822;9193;9194;11839;11840;12621;12622;16169;16170;16171;16388;16389;18454;20334;20533	232;233;234;235;236;965;1203;1204;1205;1206;1207;1208;2844;5635;5636;5637;8696;8697;8698;8699;8700;8701;8702;9742;10633;10634;11100;11101;11102;11103;11104;14333;14334;14335;15278;15279;15280;15281;19556;19557;19558;19559;19825;19826;19827;22268;22269;24533;24772	235;965;1208;2844;5635;5636;8698;8701;9742;10634;11104;14333;15279;15281;19556;19558;19827;22268;24533;24772	22	339	9606;9606	Homo sapiens;Homo sapiens
P31942	P31942	11	10	10	Heterogeneous nuclear ribonucleoprotein H3	HNRNPH3	sp|P31942|HNRH3_HUMAN Heterogeneous nuclear ribonucleoprotein H3 OS=Homo sapiens OX=9606 GN=HNRNPH3 PE=1 SV=2	1	11	10	10	50.6	48.3	48.3	36.926	346	346	0	77.218	1245000000	15	71681000	910490000	19	Homo sapiens	ATENDIANFFSPLNPIR;ATGEADVEFVTHEDAVAAMSK;DGMDNQGGYGSVGR;EIAENALGK;GGDGYDGGYGGFDDYGGYNNYGYGNDGFDDR;GLPFGCSK;GMGGHGYGGAGDASSGFHGGHFVHMR;RGGDGYDGGYGGFDDYGGYNNYGYGNDGFDDR;STGEAFVQFASK;VHIDIGADGR;YIELFLNSTPGGGSGMGGSGMGGYGR				832	1692;1701;2594;4196;6647;6986;7050;16001;17919;20048;21780	True;True;True;True;True;False;True;True;True;True;True	1701;1710;2613;2614;4221;6690;7029;7093;16121;18057;20199;21943	1966;1978;3032;3033;4934;7794;8207;8275;8276;8277;18915;21266;23801;25817	2345;2346;2359;3639;3640;5915;9392;9393;9900;9980;9981;9982;9983;22819;25653;25654;25655;28835;28836;31288;31289	2345;2359;3640;5915;9393;9900;9981;22819;25654;28836;31289			9606	Homo sapiens
P63167	P63167	4	4	1	Dynein light chain 1, cytoplasmic	DYNLL1	sp|P63167|DYL1_HUMAN Dynein light chain 1, cytoplasmic OS=Homo sapiens OX=9606 GN=DYNLL1 PE=1 SV=1	1	4	4	1	50.6	50.6	24.7	10.366	89	89	0	113.1	642990000	5	44077000	565620000	9	Homo sapiens	KYNPTWHCIVGR;NADMSEEMQQDSVECATQALEK;NFGSYVTHETK;YNPTWHCIVGR				1259	10220;13597;13813;21941	True;True;True;True	10288;13701;13918;22107	12131;16066;16067;16336;16337;26007	14688;19419;19420;19421;19760;19761;19762;19763;31515	14688;19420;19760;31515			9606	Homo sapiens
Q96FJ2	Q96FJ2	4	1	1	Dynein light chain 2, cytoplasmic	DYNLL2	sp|Q96FJ2|DYL2_HUMAN Dynein light chain 2, cytoplasmic OS=Homo sapiens OX=9606 GN=DYNLL2 PE=1 SV=1	1	4	1	1	50.6	24.7	24.7	10.35	89	89	0	16.838	10556000	5	2111100	10556000	1	Homo sapiens	KYNPTWHCIVGR;NADMSEDMQQDAVDCATQAMEK;NFGSYVTHETK;YNPTWHCIVGR				2278	10220;13596;13813;21941	False;True;False;False	10288;13700;13918;22107	12131;16065;16336;16337;26007	14688;19418;19760;19761;19762;19763;31515	14688;19418;19760;31515			9606	Homo sapiens
P30101	P30101	25	24	24	Protein disulfide-isomerase A3	PDIA3	sp|P30101|PDIA3_HUMAN Protein disulfide-isomerase A3 OS=Homo sapiens OX=9606 GN=PDIA3 PE=1 SV=4	1	25	24	24	50.5	47.5	47.5	56.782	505	505	0	128.05	3457299999.9999995	29	89741000	921310000	42	Homo sapiens	DGEEAGAYDGPR;DPNIVIAK;DVLIEFYAPWCGHCK;EATNPPVIQEEK;EATNPPVIQEEKPK;FAHTNVESLVNEYDDNGEGIILFRPSHLTNK;FAHTNVESLVNEYDDNGEGIILFRPSHLTNKFEDK;FIQENIFGICPHMTEDNK;FLDAGHK;FLQDYFDGNLK;FVMQEEFSR;GFPTIYFSPANK;GFPTIYFSPANKK;IFRDGEEAGAYDGPR;KFIQENIFGICPHMTEDNK;LNFAVASR;MDATANDVPSPYEVR;QAGPASVPLRTEEEFK;QAGPASVPLRTEEEFKK;RLAPEYEAAATR;SEPIPESNDGPVK;TADGIVSHLK;TVAYTEQK;VVVAENFDEIVNNENK;YGVSGYPTLK				808	2563;3076;3369;3674;3675;5392;5393;5734;5761;5839;6185;6610;6611;8556;9809;11837;13041;14922;14923;16131;16850;18193;19259;21179;21741	True;True;False;True;True;True;True;True;True;True;True;True;True;True;True;True;True;True;True;True;True;True;True;True;True	2582;3098;3391;3698;3699;5428;5429;5773;5800;5879;6228;6653;6654;8610;9875;11917;13129;13130;15037;15038;16252;16977;18331;19404;21338;21903	2995;3612;3956;4315;4316;4317;6335;6336;6729;6730;6761;6846;7252;7748;7749;10092;10093;11593;11594;14008;15411;15412;17648;17649;17650;19099;19100;20004;21586;22849;25117;25118;25765	3597;4338;4751;5175;5176;5177;5178;7587;7588;8062;8063;8101;8197;8198;8723;9343;9344;12218;12219;12220;14051;14052;16925;18633;18634;18635;21318;21319;21320;23050;23051;24132;26033;27646;30421;30422;30423;30424;30425;30426;30427;31227;31228	3597;4338;4751;5175;5176;7587;7588;8063;8101;8197;8723;9343;9344;12220;14052;16925;18635;21319;21320;23050;24132;26033;27646;30421;31227	93	434	9606	Homo sapiens
Q9Y230	Q9Y230	21	21	21	RuvB-like 2	RUVBL2	sp|Q9Y230|RUVB2_HUMAN RuvB-like 2 OS=Homo sapiens OX=9606 GN=RUVBL2 PE=1 SV=3	1	21	21	21	50.5	50.5	50.5	51.156	463	463	0	83.947	1199800000	27	33760000	316460000	26	Homo sapiens	AAGVVLEMIR;ALESDMAPVLIMATNR;ARDYDAMGSQTK;ATVTATTK;AVLIAGQPGTGK;DYDAMGSQTK;EVVHTVSLHEIDVINSR;EYQDAFLFNELK;FVQCPDGELQK;GLGLDDALEPR;GTEVQVDDIK;GTSYQSPHGIPIDLLDR;IGLETSLR;IRCEEEDVEMSEDAYTVLTR;LLIVSTTPYSEK;QASQGMVGQLAAR;RAAGVVLEMIR;RVYSLFLDESR;TEALTQAFR;TTEMETIYDLGTK;VQAGDVITIDK				2960	90;982;1521;1767;1852;3441;5269;5331;6191;6938;7381;7414;8638;9303;11552;14957;15809;16538;18371;19169;20690	True;True;True;True;True;True;True;True;True;True;True;True;True;True;True;True;True;True;True;True;True	90;987;1530;1777;1863;3463;5304;5366;6234;6981;7426;7459;8692;9368;11630;15072;15927;16661;18509;19312;20847	101;1156;1157;1773;1774;2054;2157;4044;6188;6189;6190;6263;7259;8151;8663;8702;8703;10194;10980;13685;17689;18650;18651;19630;19631;21794;22732;24548	127;1395;1396;2115;2116;2445;2577;4852;7418;7419;7420;7505;8732;9837;10444;10489;10490;10491;12348;13316;16541;21365;22500;22501;23678;23679;26318;27484;29741	127;1395;2116;2445;2577;4852;7418;7505;8732;9837;10444;10491;12348;13316;16541;21365;22500;23678;26318;27484;29741			9606	Homo sapiens
P33992	P33992	30	30	30	DNA replication licensing factor MCM5	MCM5	sp|P33992|MCM5_HUMAN DNA replication licensing factor MCM5 OS=Homo sapiens OX=9606 GN=MCM5 PE=1 SV=5	1	30	30	30	50.4	50.4	50.4	82.285	734	734	0	129.9	2177600000	42	29483000	499420000	46	Homo sapiens	AGITTTLNSR;AIACLLFGGSR;CPLDPYFIMPDK;CSPIGVYTSGK;CSVLAAANSVFGR;CVDFQTLK;DEHNEERDVMLAK;EVADEVTRPRPSGEEVLQDIQVMLK;FAIGSQVSEHSIIK;FDMIFIVK;GSSAAGLTASVMR;HMQLYCDR;IPGIIIAASAVR;LAALPNVYEVISK;LQELPDAVPHGEMPR;LQPFATEADVEEALR;NTLTNIAMRPGLEGYALPR;QLEAIVR;QPAEHLQLLEEAAK;RGDINLLMLGDPGTAK;SDASPSSIR;SDMMSHLVK;SFAGAVSPQEEEEFRR;SIAPSIFGGTDMK;SIAPSIFGGTDMKK;VAIHEAMEQQTISIAK;VLGIQVDTDGSGR;VLQLMLR;VTIMGIYSIK;WDETKG…				849	631;751;2179;2226;2232;2257;2457;5123;5395;5486;7325;7918;9167;10240;12104;12181;14428;15299;15469;15982;16708;16738;16892;17123;17124;19500;20321;20415;20974;21310	True;True;True;True;True;True;True;True;True;True;True;True;True;True;True;True;True;True;True;True;True;True;True;True;True;True;True;True;True;True	633;753;2192;2240;2246;2271;2474;5156;5431;5525;7369;7967;9231;10308;12185;12262;14539;15416;15587;16101;16834;16864;17020;17254;17255;19648;20475;20569;21132;21469	735;879;2541;2597;2603;2628;2870;2871;6011;6338;6339;6443;8590;9332;10828;12153;14306;14307;14396;14397;17082;17083;18077;18265;18266;18881;18882;19830;19864;20051;20052;20335;20336;20337;23148;23149;24125;24229;24883;25267	880;881;1048;1049;3053;3122;3128;3129;3158;3439;3440;7196;7590;7591;7713;10349;11284;11285;13138;14717;17288;17289;17290;17404;17405;20650;20651;21826;22045;22046;22047;22774;22775;23916;23957;24188;24189;24534;24535;24536;24537;28030;28031;29222;29347;30136;30603	881;1049;3053;3122;3129;3158;3440;7196;7591;7713;10349;11284;13138;14717;17290;17404;20651;21826;22046;22774;23916;23957;24189;24534;24535;28030;29222;29347;30136;30603			9606	Homo sapiens
P11498	P11498	44	44	44	Pyruvate carboxylase, mitochondrial	PC	sp|P11498|PYC_HUMAN Pyruvate carboxylase, mitochondrial OS=Homo sapiens OX=9606 GN=PC PE=1 SV=2	1	44	44	44	50.3	50.3	50.3	129.63	1178	1178	0	323.31	3341999999.9999995	59	33270000	605540000	82	Homo sapiens	ACTELGIR;ADEAYLIGR;ADFAQACQDAGVR;AEAEAQAEELSFPR;AGTHILCIK;AIAIAAGVPVVPGTDAPITSLHEAHEFSNTYGFPIIFK;ALAVSDLNR;ASPSPTDPVVPAVPIGPPPAGFR;AYVEANQMLGDLIK;DAHQSLLATR;DMAGLLKPTACTMLVSSLR;EGPEGFAR;ENGMDVFR;ENNVDAVHPGYGFLSER;FIGPSPEVVR;FIGPSPEVVRK;FLYECPWR;GANAVGYTNYPDNVVFK;GLAPVQAYLHIPDIIK;GLYAAFDCTATMK;GQIGAPMPGK;GTPLDTEVPMER;HIEVQILGDQYGNILHLYER;HYFIEVNSR;IAEEFEVELER;IAPYVAHNFSK;INGCAIQCR;LDNASAFQGAVISPHY…				568	235;256;260;351;694;757;917;1623;1995;2324;2971;4100;4671;4695;5713;5714;5870;6327;6892;7040;7198;7406;7806;8158;8194;8246;9103;10586;10873;11542;12238;13884;14648;14842;15719;15722;16937;16982;17032;19137;19250;19853;21084;21106	True;True;True;True;True;True;True;True;True;True;True;True;True;True;True;True;True;True;True;True;True;True;True;True;True;True;True;True;True;True;True;True;True;True;True;True;True;True;True;True;True;True;True;True	236;257;261;352;696;759;922;1632;2008;2339;2992;4125;4701;4725;5752;5753;5911;6370;6935;7083;7242;7451;7854;8209;8245;8297;9167;10659;10948;11620;12319;13989;14760;14956;15837;15840;17065;17111;17161;19280;19395;20004;21243;21265	281;304;308;412;413;804;886;887;1085;1893;1894;2322;2323;2708;3488;3489;4815;5487;5512;5513;6704;6705;6706;6882;7416;8093;8094;8265;8442;8694;9182;9642;9683;9739;9740;10755;12560;12561;12874;13671;13672;14461;14462;16420;16421;17334;17554;18552;18555;18556;20103;20165;20218;20219;22694;22837;22838;23569;25003;25004;25030;25031	351;378;382;509;510;961;962;1058;1059;1060;1061;1062;1063;1064;1065;1066;1067;1068;1069;1316;2257;2258;2777;2778;2779;3253;4191;4192;5764;6574;6604;6605;8035;8036;8037;8238;8239;8940;9763;9764;9968;9969;10170;10480;11088;11671;11672;11722;11723;11786;11787;13041;15210;15211;15586;16526;16527;16528;17482;17483;19862;19863;20948;21207;22380;22383;22384;24245;24333;24396;24397;27437;27438;27439;2763…	351;378;382;509;962;1065;1316;2258;2778;3253;4192;5764;6574;6605;8035;8036;8239;8940;9763;9969;10170;10480;11088;11672;11722;11787;13041;15211;15586;16527;17483;19863;20948;21207;22380;22384;24245;24333;24396;27437;27632;28535;30284;30315			9606	Homo sapiens
Q9NR31;Q9Y6B6	Q9NR31	8;2	8;2	8;2	GTP-binding protein SAR1a	SAR1A	sp|Q9NR31|SAR1A_HUMAN GTP-binding protein SAR1a OS=Homo sapiens OX=9606 GN=SAR1A PE=1 SV=1	2	8	8	8	50	50	50	22.367	198	198;198	0	14.888	138610000	10	8387300	114790000	11	Homo sapiens	EIFGLYGQTTGK;ELNARPMEVFMCSVLK;IDRTDAISEEK;LGQHVPTLHPTSEELTIAGMTFTTFDLGGHEQAR;LVFLGLDNAGK;PMEVFMCSVLK;TTLLHMLK;WLSQYID				2696	4235;4503;8381;11090;12693;14778;19202;21395	True;True;True;True;True;True;True;True	4260;4532;8432;11166;12778;14891;19347;21556	4978;5291;9896;9897;13132;15009;17483;22783;25367	5970;5971;6344;11972;11973;15889;18138;21123;27564;30720;30721	5970;6344;11973;15889;18138;21123;27564;30721			9606;9606	Homo sapiens;Homo sapiens
Q13885;Q9BVA1	Q13885;Q9BVA1	19;18	3;2	2;1	Tubulin beta-2A chain;Tubulin beta-2B chain	TUBB2A;TUBB2B	sp|Q13885|TBB2A_HUMAN Tubulin beta-2A chain OS=Homo sapiens OX=9606 GN=TUBB2A PE=1 SV=1;sp|Q9BVA1|TBB2B_HUMAN Tubulin beta-2B chain OS=Homo sapiens OX=9606 GN=TUBB2B PE=1 SV=1	2	19	3	2	49.9	8.8	6.1	49.906	445	445;445	0	4.0295	8633700	20	431680	8633700	3	Homo sapiens	AILVDLEPGTMDSVR;ALTVPELTQQMFDSK;EVDEQMLNVQNK;FPGQLNADLR;FPGQLNADLRK;GHYTEGAELVDSVLDVVR;GHYTEGAELVDSVLDVVRK;IMNTFSVMPSPK;INVYYNEAAGNK;IREEYPDR;ISEQFTAMFR;LAVNMVPFPR;LHFFMPGFAPLTSR;LTTPTYGDLNHLVSATMSGVTTCLR;NMMAACDPR;NSSYFVEWIPNNVK;RISEQFTAMFR;SGPFGQIFRPDNFVFGQSGAGNNWAK;TAVCDIPPR				1531	815;1155;5145;5945;5946;6789;6790;9066;9138;9308;9357;10444;11153;12627;14137;14382;16102;17036;18269	False;True;False;False;False;False;False;True;True;False;False;False;False;False;False;False;False;False;False	817;818;1160;5178;5179;5987;5988;6832;6833;9127;9202;9373;9422;9423;10515;10516;11229;11230;12711;12712;14243;14244;14492;16222;16223;17165;18407	959;960;961;962;963;1345;6033;6034;6035;6036;6037;6038;6039;6972;6973;6974;6975;7964;7965;7966;7967;7968;10704;10796;10987;11044;11045;12394;12395;12396;12397;12398;12399;12400;13202;13203;13204;13205;13206;13207;13208;13209;13210;13211;13212;14928;14929;14930;14931;14932;16723;16724;16725;16726;16727;17026;17027;19055;19056;19057;20223;20224;21673	1151;1152;1153;1154;1155;1156;1157;1158;1159;1160;1161;1162;1163;1164;1606;7219;7220;7221;7222;7223;7224;7225;7226;7227;7228;7229;7230;7231;8346;8347;8348;8349;8350;8351;8352;8353;8354;8355;8356;8357;9595;9596;9597;9598;9599;9600;9601;12980;13100;13324;13392;13393;13394;13395;15011;15012;15013;15014;15015;15016;15017;15018;15019;15020;15021;15970;15971;15972;15973;15974;15975;15976;15977;15978;15…	1163;1606;7229;8347;8357;9596;9599;12980;13100;13324;13393;15019;15984;18047;20235;20583;22989;24402;26152	29;30;31;32;44;45	73;233;257;267;330;388	9606;9606	Homo sapiens;Homo sapiens
Q969G3	Q969G3	14	13	13	SWI/SNF-related matrix-associated actin-dependent regulator of chromatin subfamily E member 1	SMARCE1	sp|Q969G3|SMCE1_HUMAN SWI/SNF-related matrix-associated actin-dependent regulator of chromatin subfamily E member 1 OS=Homo sapiens OX=9606 GN=SMARCE1 PE=1 SV=2	1	14	13	13	49.9	48.2	48.2	46.649	411	411	0	61.453	263930000	20	5464300	137960000	15	Homo sapiens	AYHNSPAYLAYINAK;EAAEQAER;FLESTDSFNNELK;GEPYMSIQPAEDPDDYDDGFSMK;IAAEIAQAEEQAR;IAAEIAQAEEQARK;KDDENIPMETEETHLEETTESQQNGEEGTSTPEDK;LEAELLQIEER;QEYLNEYEAEK;RPSYAPPPTPAPATQMPSTPGFVGYNPYSHLAYNNYR;SQSSIVPEEEQAANK;SQSSIVPEEEQAANKGEEK;SRAEAALEEESR;VEVDMEK				2221	1969;3494;5784;6526;8180;8181;9745;10637;15101;16339;17726;17727;17740;19827	True;True;True;True;True;True;True;True;True;True;True;True;True;False	1982;3517;5824;6569;8231;8232;9811;10710;15217;16461;17862;17863;17876;19978	2292;2293;4109;6786;7639;9669;9670;11507;12616;17852;19366;21037;21038;21053;23542	2743;2744;4931;8126;9208;9209;11707;11708;13950;15273;21557;23358;23359;25379;25380;25399;28502	2744;4931;8126;9209;11707;11708;13950;15273;21557;23358;25379;25380;25399;28502			9606	Homo sapiens
P24534	P24534	8	8	6	Elongation factor 1-beta	EEF1B2	sp|P24534|EF1B_HUMAN Elongation factor 1-beta OS=Homo sapiens OX=9606 GN=EEF1B2 PE=1 SV=3	1	8	8	6	49.8	49.8	44.4	24.763	225	225	0	76.154	246340000	12	15633000	130040000	11	Homo sapiens	KLQIQCVVEDDK;LAQYESK;LQIQCVVEDDK;LVPVGYGIK;SIQADGLVWGSSK;SPAGLQVLNDYLADK;SSILLDVKPWDDETDMAK;YGPADVEDTTGSGATDSKDDDDIDLFGSDDEEESEEAK				736	9973;10395;12143;12767;17181;17555;17808;21716	True;True;True;True;True;True;True;True	10039;10464;12224;12852;17312;17688;17945;21878	11800;12333;14353;15100;20404;20837;21137;21138;25734	14289;14939;17347;18261;24614;25144;25145;25494;25495;31184;31185	14289;14939;17347;18261;24614;25144;25495;31185			9606	Homo sapiens
P31930	P31930	16	16	16	Cytochrome b-c1 complex subunit 1, mitochondrial	UQCRC1	sp|P31930|QCR1_HUMAN Cytochrome b-c1 complex subunit 1, mitochondrial OS=Homo sapiens OX=9606 GN=UQCRC1 PE=1 SV=3	1	16	16	16	49.8	49.8	49.8	52.645	480	480	0	96.613	451290000	24	6596300	178070000	25	Homo sapiens	ADLTEYLSTHYK;AVELLGDIVQNCSLEDSQIEK;DVVFNYLHATAFQGTPLAQAVEGPSENVRK;EHTAYYIK;EMQENDASMR;EVESMGAHLNAYSTR;HLGGIPWTYAEDAVPTLTPCR;IAEVDASVVR;LCTSATESEVAR;MVLAAAGGVEHQQLLDLAQK;NALVSHLDGTTPVCEDIGR;NNGAGYFLEHLAFK;RIPLAEWESR;SGMFWLR;SLLTYGR;YIYDQCPAVAGYGPIEQLPDYNR				829	301;1815;3410;4187;4635;5169;7867;8206;10495;13533;13626;14163;16090;17024;17363;21814	True;True;True;True;True;True;True;True;True;True;True;True;True;True;True;True	302;1826;3432;4212;4664;5203;7916;8257;10567;13636;13730;14270;16210;17153;17495;21977	354;355;2114;4004;4005;4923;5443;6070;9258;9695;12455;15993;16114;16115;16758;19034;20209;20614;25853;25854	438;439;2525;4805;4806;5900;5901;6523;7270;11181;11736;15083;15084;19336;19492;19493;19494;20267;20268;22958;22959;24386;24866;31330;31331	439;2525;4806;5900;6523;7270;11181;11736;15084;19336;19494;20267;22958;24386;24866;31330			9606	Homo sapiens
P62258	P62258	11	11	0	14-3-3 protein epsilon	YWHAE	sp|P62258|1433E_HUMAN 14-3-3 protein epsilon OS=Homo sapiens OX=9606 GN=YWHAE PE=1 SV=1	1	11	11	0	49.8	49.8	0	29.174	255	255	0	56.041	410010000	17	16900000	166470000	13	Homo sapiens	AASDIAMTELPPTHPIR;DNLTLWTSDMQGDGEEQNK;EAAENSLVAYK;EALQDVEDENQ;HLIPAANTGESK;IISSIEQK;LAEQAERYDEMVESMK;MDDREDLVYQAK;QMVETELK;YDEMVESMKK;YLAEFATGNDRK				1211	165;3026;3493;3616;7873;8807;10292;13049;15432;21558;21821	True;True;True;True;True;True;True;True;True;True;True	166;3047;3516;3639;7922;8862;10360;13138;15550;21719;21984	191;3551;3552;4108;4246;9266;10399;12214;15420;18224;25552;25862;25863	242;4267;4268;4930;5094;11190;12608;14788;18645;21997;30949;31341;31342	242;4267;4930;5094;11190;12608;14788;18645;21997;30949;31341			9606	Homo sapiens
P38646	P38646	34	34	34	Stress-70 protein, mitochondrial	HSPA9	sp|P38646|GRP75_HUMAN Stress-70 protein, mitochondrial OS=Homo sapiens OX=9606 GN=HSPA9 PE=1 SV=2	1	34	34	34	49.6	49.6	49.6	73.68	679	679	0	264.73	4653800000	38	104340000	995060000	69	Homo sapiens	AMQDAEVSK;AQFEGIVTDLIR;AQFEGIVTDLIRR;ASNGDAWVEAHGK;DAGQISGLNVLR;DDIENMVK;DQLPADECNK;DSETGENIR;EQQIVIQSSGGLSK;EQQIVIQSSGGLSKDDIENMVK;ERVEAVNMAEGIIHDTETK;ETAENYLGHTAK;GAVVGIDLGTTNSCVAVMEGK;LFEMAYK;LLGQFTLIGIPPAPR;LYSPSQIGAFVLMK;MEEFKDQLPADECNK;NAVITVPAYFNDSQR;QAASSLQQASLK;QAVTNPNNTFYATK;QAVTNPNNTFYATKR;RETGVDLTK;RQAVTNPNNTFYATK;RYDDPEVQK;SDIGEVILVGGMTR;SQVFSTAADGQTQVEIK;TIAPCQK;TTPSVVAFTADGER;VEAVN…				897	1227;1437;1438;1608;2317;2423;3123;3201;4853;4854;4923;5041;6369;10830;11527;12954;13094;13651;14900;14970;14971;15932;16358;16547;16723;17733;18633;19213;19735;20140;20290;20752;21494;21552	True;True;True;True;True;True;True;True;True;True;True;True;True;True;True;True;True;True;True;True;True;True;True;True;True;True;True;True;True;True;True;True;True;True	1234;1446;1447;1617;2331;2440;3145;3223;4883;4884;4954;5073;6412;10905;11605;13041;13184;13755;15015;15085;15086;16050;16480;16670;16849;17869;18773;19358;19885;20293;20444;20909;21655;21713	1434;1674;1675;1676;1875;1876;2699;2831;3663;3765;5689;5690;5691;5777;5914;5915;7463;7464;7465;12825;13652;15309;15310;15475;15476;16142;16143;17622;17705;17706;18809;19391;19392;19642;19847;19848;21044;21045;22114;22795;22796;23429;23430;23917;23918;24092;24619;25482;25546	1717;2002;2003;2004;2005;2006;2236;2237;2238;3241;3395;4402;4525;6813;6814;6815;6816;6817;6818;6819;6922;7089;7090;7091;8999;9000;9001;9002;9003;15520;15521;16503;18512;18513;18514;18715;18716;18717;19524;19525;19526;19527;19528;21290;21384;21385;22685;23389;23390;23691;23937;23938;23939;23940;25387;25388;25389;25390;26714;27578;27579;27580;28367;28368;28980;28981;29184;29819;30867;30868;30943	1717;2003;2006;2236;3241;3395;4402;4525;6813;6819;6922;7090;9000;15521;16503;18512;18717;19524;21290;21384;21385;22685;23389;23691;23938;25389;26714;27578;28368;28980;29184;29819;30867;30943	99	172	9606	Homo sapiens
Q8N5K1	Q8N5K1	6	6	6	CDGSH iron-sulfur domain-containing protein 2	CISD2	sp|Q8N5K1|CISD2_HUMAN CDGSH iron-sulfur domain-containing protein 2 OS=Homo sapiens OX=9606 GN=CISD2 PE=1 SV=1	1	6	6	6	49.6	49.6	49.6	15.278	135	135	0	42.394	213420000	9	13009000	148240000	7	Homo sapiens	DSLINLK;HNELTGDNVGPLILK;RLPVPESITGFAR;TFPACDGSHNK;VLESVAR;VVNEINIEDLCLTK				2037	3223;7929;16201;18470;20297;21133	True;True;True;True;True;True	3245;7978;16322;18608;20451;21292	3792;9349;9350;19185;21905;24100;25062	4555;11312;11313;23155;26454;29193;30355	4555;11312;23155;26454;29193;30355			9606	Homo sapiens
P60842	P60842	20	16	10	Eukaryotic initiation factor 4A-I	EIF4A1	sp|P60842|IF4A1_HUMAN Eukaryotic initiation factor 4A-I OS=Homo sapiens OX=9606 GN=EIF4A1 PE=1 SV=1	1	20	16	10	49.5	45.1	29.3	46.153	406	406	0	117	3935799999.9999995	23	117170000	1498599999.9999998	32	Homo sapiens	ATQALVLAPTR;DFTVSAMHGDMDQK;DQIYDIFQK;EELTLEGIR;ELAQQIQK;GIYAYGFEK;GVAINMVTEEDK;GVAINMVTEEDKR;GYDVIAQAQSGTGK;KEELTLEGIR;KVDWLTEK;LNSNTQVVLLSATMPSDVLEVTKK;LQMEAPHIIVGTPGR;MFVLDEADEMLSR;QFYINVEREEWK;RKVDWLTEK;VDWLTEK;VFDMLNR;VLITTDLLAR;VVMALGDYMGASCHACIGGTNVR				1159	1737;2540;3117;3901;4343;6867;7434;7435;7572;9777;10150;11908;12167;13162;15141;16125;19720;19850;20362;21131	True;True;True;True;True;False;True;True;True;True;False;True;True;True;True;False;False;True;True;True	1746;2558;2559;3139;3925;4371;6910;7479;7480;7619;9843;10217;11988;12248;13255;13256;15257;16246;19870;20001;20516;21290	2018;2967;2968;2969;3657;4587;5115;8064;8727;8728;8729;8888;11548;11549;12036;14090;14380;14381;15557;15558;15559;17896;17897;19090;23414;23566;24173;25058;25059	2405;3560;3561;3562;3563;4393;5494;6135;9730;10520;10521;10522;10523;10713;10714;10715;13994;13995;14576;17024;17384;17385;18812;18813;18814;21611;21612;21613;23037;28351;28531;29276;30346;30347;30348;30349;30350	2405;3561;4393;5494;6135;9730;10520;10523;10714;13994;14576;17024;17384;18813;21612;23037;28351;28531;29276;30346	123	178	9606	Homo sapiens
P49368	P49368	21	21	21	T-complex protein 1 subunit gamma	CCT3	sp|P49368|TCPG_HUMAN T-complex protein 1 subunit gamma OS=Homo sapiens OX=9606 GN=CCT3 PE=1 SV=4	1	21	21	21	49.4	49.4	49.4	60.533	545	545	0	70.301	1292800000	31	28002000	361000000	27	Homo sapiens	ACTILLR;ANITAIR;AVAQALEVIPR;EILSEVER;EIQVQHPAAK;ELGIWEPLAVK;HTQENCETWGVNGETGTLVDMK;IPGGIIEDSCVLR;IVLLDSSLEYK;IVSRPEELREDDVGTGAGLLEIK;KGESQTDIEITREEDFTR;KIGDEYFTFITDCK;MMGHRPVLVLSQNTK;MVQFEENGR;NLQDAMQVCR;NVLLDPQLVPGGGASEMAVAHALTEK;QGGAPDAGQE;SMIEISR;TAVETAVLLLR;TLIQNCGASTIR;WSSLACNIALDAVK				1001	237;1264;1783;4254;4273;4435;8087;9165;9584;9615;9840;9880;13336;13547;14076;14490;15154;17462;18271;18773;21444	True;True;True;True;True;True;True;True;True;True;True;True;True;True;True;True;True;True;True;True;True	238;1272;1793;4280;4299;4463;8137;9229;9650;9681;9906;9946;13438;13651;14181;14602;15270;17594;18409;18913;21605	283;1475;2072;5002;5025;5217;9550;10826;11311;11345;11346;11631;11682;11683;15764;15765;16012;16650;17154;17912;20728;21676;22268;25427	353;1768;2465;5998;6025;6256;11563;11564;13136;13724;13763;13764;14095;14149;14150;19065;19066;19358;20129;20734;20735;21630;25009;26158;26923;26924;26925;26926;30802	353;1768;2465;5998;6025;6256;11564;13136;13724;13764;14095;14150;19066;19358;20129;20734;21630;25009;26158;26923;30802			9606	Homo sapiens
P63241;Q6IS14;Q9GZV4	P63241;Q6IS14;Q9GZV4	7;5;4	7;5;4	7;5;4	Eukaryotic translation initiation factor 5A-1;Eukaryotic translation initiation factor 5A-1-like;Eukaryotic translation initiation factor 5A-2	EIF5A;EIF5AL1;EIF5A2	sp|P63241|IF5A1_HUMAN Eukaryotic translation initiation factor 5A-1 OS=Homo sapiens OX=9606 GN=EIF5A PE=1 SV=2;sp|Q6IS14|IF5AL_HUMAN Eukaryotic translation initiation factor 5A-1-like OS=Homo sapiens OX=9606 GN=EIF5AL1 PE=2 SV=2;sp|Q9GZV4|IF5A2_HUMAN Eukar	3	7	7	7	49.4	49.4	49.4	16.832	154	154;154;153	0	81.486	1635499999.9999998	8	50423000	1077700000	14	Homo sapiens	ADDLDFETGDAGASATFPMQCSALRK;EDLRLPEGDLGK;IVEMSTSK;KYEDICPSTHNMDVPNIK;LPEGDLGK;VHLVGIDIFTGK;YEDICPSTHNMDVPNIK				1264	252;3775;9555;10212;11952;20057;21598	True;True;True;True;True;True;True	253;3799;9621;10279;10280;12033;20208;21759	299;300;4435;4436;11278;12117;12118;12119;12120;14138;23813;25597	371;372;373;374;5312;5313;13682;14670;14671;14672;14673;14674;17082;28851;31012	373;5313;13682;14673;17082;28851;31012	128	79	9606;9606;9606	Homo sapiens;Homo sapiens;Homo sapiens
O00567	O00567	28	28	28	Nucleolar protein 56	NOP56	sp|O00567|NOP56_HUMAN Nucleolar protein 56 OS=Homo sapiens OX=9606 GN=NOP56 PE=1 SV=4	1	28	28	28	49	49	49	66.049	594	594	0	171.27	2810900000	31	58919000	807610000	47	Homo sapiens	AQLGLGHSYSR;DINTFSMR;EAMVQAEEAAAEITR;EAMVQAEEAAAEITRK;EELMSSDLEETAGSTSIPK;EEPVSSGPEEAVGK;EETVNDPEEAGHR;ELNEDKLEK;EWYGYHFPELVK;GLTDLSACK;IDCFSEVPTSVFGEK;IINDNATYCR;LAQFIGNR;LEELTMDGAK;LHFHNLVK;LIAHAGSLTNLAK;LLLETHLPSK;LLLETHLPSKK;LSFYETGEIPR;LSFYETGEIPRK;QKPQEVPQENGMEDPSISFSK;RLAALALASSENSSSTPEECEEMSEK;RLAALALASSENSSSTPEECEEMSEKPK;VLLGVGDPK;VREWYGYHFPELVK;VVSLSEYR;YGLIFHSTFIGR;YPASTVQILGAEK				95	1458;2737;3627;3628;3893;3916;3937;4504;5294;7014;8322;8774;10377;10682;11154;11209;11565;11566;12361;12362;15276;16127;16128;20369;20787;21157;21706;21948	True;True;True;True;True;True;True;True;True;True;True;True;True;True;True;True;True;True;True;True;True;True;True;True;True;True;True;True	1467;2757;3651;3652;3917;3940;3961;4533;5329;7057;8373;8828;10445;10755;11231;11286;11643;11644;12442;12443;15393;16248;16249;20523;20944;21316;21868;22114	1698;1699;3203;4260;4261;4262;4576;4577;4603;4629;4630;5292;6221;8237;9827;10357;12311;12663;13213;13288;13289;13699;13700;13701;14611;14612;14613;18052;19094;19095;19096;24180;24662;25090;25721;25722;26014;26015	2030;2031;3840;5110;5111;5112;5113;5480;5481;5482;5511;5543;5544;6345;7454;9936;11885;11886;12548;12549;14915;15328;15987;16073;16074;16556;16557;16558;17658;17659;17660;17661;21799;23041;23042;23043;23044;23045;23046;29283;29867;29868;30387;31168;31169;31170;31524;31525	2031;3840;5110;5113;5480;5511;5544;6345;7454;9936;11886;12548;14915;15328;15987;16073;16557;16558;17659;17661;21799;23041;23046;29283;29867;30387;31168;31524			9606	Homo sapiens
Q16666	Q16666	28	28	26	Gamma-interferon-inducible protein 16	IFI16	sp|Q16666|IF16_HUMAN Gamma-interferon-inducible protein 16 OS=Homo sapiens OX=9606 GN=IFI16 PE=1 SV=3	1	28	28	26	49	49	46.6	88.255	785	785	0	192.67	2280400000	37	44294000	559660000	46	Homo sapiens	EGSHFPGPFMTSIGPAESHPHTPQMPPSTPSSSFLTTK;EGSHFPGPFMTSIGPAESHPHTPQMPPSTPSSSFLTTLKPR;EVDATSPAPSTSSTVK;EVMVLNATESFVYEPK;FRGDAGLGK;GEFTYYEIQDNTGK;GLEVINDYHFR;GSFVNGVFEVHK;IIAIANYVCR;INQLCSQTK;KSEDTISK;LISEMHSFIQIK;LQLFCFR;LTCFELAPK;LTTINCEEGDK;MDVVGTGQCHNIPCEEGDK;MEVVVHGR;MFHATVATENEVFR;PFEYETPEMEK;QASGNIVYGVFMLHK;SLLSNDLK;TEPEEVSIEDSAQSDLK;TPQMPPTTPSSSFFTK;TTIYEIQDDR;TTIYEIQDDRGK;VFNIDLK;VLSTTKPFEYETP…				1700	4117;4118;5136;5221;6006;6494;6922;7281;8708;9126;10130;11318;12154;12500;12625;13077;13136;13146;14628;14952;17361;18418;18965;19197;19198;19897;20440;20819	True;True;True;True;True;True;True;True;True;True;True;True;True;True;True;True;True;True;True;True;True;True;True;True;True;True;True;True	4142;4143;5169;5256;6049;6537;6965;7325;8762;9190;10197;11396;12235;12583;12709;13167;13228;13238;14740;15067;17493;18556;19107;19342;19343;20048;20594;20976	4837;4838;6024;6133;6134;7051;7604;8130;8131;8538;10285;10780;12011;13410;14365;14775;14925;15455;15456;15527;15537;15538;17312;17683;20612;21846;22494;22495;22776;22777;22778;23627;24259;24260;24703	5792;5793;5794;7210;7344;7345;7346;7347;7348;7349;7350;8479;9167;9809;9810;9811;10287;12465;13071;13072;14544;16215;17364;17857;18037;18691;18692;18693;18775;18786;18787;20922;21358;24864;26377;26378;27203;27204;27205;27555;27556;27557;27558;28609;29383;29384;29918	5792;5794;7210;7344;8479;9167;9811;10287;12465;13072;14544;16215;17364;17857;18037;18693;18775;18786;20922;21358;24864;26378;27205;27555;27556;28609;29383;29918			9606	Homo sapiens
P62306	P62306	4	4	4	Small nuclear ribonucleoprotein F	SNRPF	sp|P62306|RUXF_HUMAN Small nuclear ribonucleoprotein F OS=Homo sapiens OX=9606 GN=SNRPF PE=1 SV=1	1	4	4	4	48.8	48.8	48.8	9.7251	86	86	0	24.838	103940000	4	15839000	86756000	2	Homo sapiens	CNNVLYIR;GVEEEEEDGEMRE;PFLNGLTGKPVMVK;SLPLNPK				1218	2163;7452;14635;17381	True;True;True;True	2176;7497;14747;17513	2523;8749;17319;20635	3022;10546;20930;24893	3022;10546;20930;24893			9606	Homo sapiens
Q16891	Q16891	36	36	36	MICOS complex subunit MIC60	IMMT	sp|Q16891|MIC60_HUMAN MICOS complex subunit MIC60 OS=Homo sapiens OX=9606 GN=IMMT PE=1 SV=1	1	36	36	36	48.8	48.8	48.8	83.677	758	758	0	153.54	1986399999.9999998	44	30020000	393700000	55	Homo sapiens	AAMDNSEIAGEK;AHQLWLSVEALK;AVDEAADALLK;DAMENEMR;ELDSITPEVLPGWK;ERPPEEVAAR;GIEQAVQSHAVAEEEAR;GIEQAVQSHAVAEEEARK;GMSVSDLADK;GVYSEETLR;IEEVRDAMENEMR;KVQAAQSEAK;LHNMIVDLDNVVK;LHNMIVDLDNVVKK;LLSYASYCIEHGDLELAAK;LRGIEQAVQSHAVAEEEAR;LRGIEQAVQSHAVAEEEARK;LSEQELQFR;LSQEQVDNFTLDINTAYAR;LSTDDLNSLIAHAHR;QHITLALEK;QTASVTLQAIAAQNAAVQAVNAHSNILK;RAFDSAVAK;RIDQLNR;RLSQEQVDNFTLDINTAYAR;RVAMIDETR;SEFEQNLSEK;SEIQAEQD…				1709	128;740;1794;2346;4369;4913;6810;6811;7062;7541;8440;10177;11178;11179;11698;12277;12278;12350;12419;12460;15192;15636;15818;16063;16216;16485;16804;16823;17186;18043;18335;19125;20688;20715;21161;22082	True;True;True;True;True;True;True;True;True;True;True;True;True;True;True;True;True;True;True;True;True;True;True;True;True;True;True;True;True;True;True;True;True;True;True;True	128;129;742;1805;2361;4397;4944;6853;6854;7105;7588;8491;10244;11255;11256;11776;12358;12359;12431;12501;12543;15308;15754;15936;16183;16337;16607;16930;16949;17317;18181;18473;19268;20845;20872;21320;22249	144;145;864;2087;2731;5147;5764;7989;7990;7991;8289;8854;9958;12071;12072;13247;13248;13249;13250;13852;14513;14514;14515;14516;14599;14680;14681;14729;14730;17955;18459;18460;18663;19000;19203;19560;19945;19967;20409;21415;21754;21755;22680;24546;24574;25094;25095;26170	181;182;1031;2495;3279;6179;6909;9623;9624;9625;9626;9627;9996;10671;12044;14617;14618;16027;16028;16029;16030;16735;17547;17548;17549;17550;17646;17741;17742;17743;17802;17803;21681;22274;22275;22515;22918;23174;23598;24060;24061;24086;24620;25831;26262;26263;26264;26265;26266;27422;29739;29773;30391;30392;30393;31707;31708	182;1031;2495;3279;6179;6909;9624;9626;9996;10671;12044;14618;16027;16029;16735;17547;17548;17646;17742;17802;21681;22274;22515;22918;23174;23598;24060;24086;24620;25831;26266;27422;29739;29773;30393;31708	150	260	9606	Homo sapiens
Q9Y2X3	Q9Y2X3	23	23	23	Nucleolar protein 58	NOP58	sp|Q9Y2X3|NOP58_HUMAN Nucleolar protein 58 OS=Homo sapiens OX=9606 GN=NOP58 PE=1 SV=1	1	23	23	23	48.8	48.8	48.8	59.578	529	529	0	195.13	2716900000	24	67825000	708480000	42	Homo sapiens	CREWYGWHFPELGK;EAHEPLAVADAK;EEPLSEEEPCTSTAIASPEK;EFETPEK;ELNNYIMR;EMAAMCLGLAHSLSR;EWYGWHFPELGK;HAASTVQILGAEK;IEQVDKEDEITEK;IEQVDKEDEITEKK;IISDNLTYCK;KIEQVDKEDEITEK;KLQEVDSLWK;LIAHAGSLLNLAK;LNLSCIHSPVVNELMR;LSELLPEEVEAEVK;SQMDGLIPGVEPR;TQLYEYLQNR;TYDPSGDSTLPTCSK;VAEEEETSVK;VKVEEEEEEK;YDAFGEDSSSAMGVENR;YGLIYHASLVGQTSPK				2989	2209;3572;3914;3969;4511;4604;5293;7614;8482;8483;8800;9878;9972;11208;11872;12345;17703;19017;19383;19455;20207;21545;21708	True;True;True;True;True;True;True;True;True;True;True;True;True;True;True;True;True;True;True;True;True;True;True	2223;3595;3938;3993;4540;4633;5328;7661;8533;8534;8855;9944;10038;11285;11952;12426;17838;19160;19531;19603;20361;21706;21870	2576;4192;4193;4601;4667;5299;5404;5405;6219;6220;8936;8937;10002;10003;10004;10390;11679;11680;11798;11799;13286;13287;14051;14052;14594;21010;22552;22553;23013;23094;23997;25538;25539;25724;25725	3097;5032;5033;5509;5586;6352;6475;6476;6477;7451;7452;7453;10779;10780;12097;12098;12099;12100;12596;14146;14147;14287;14288;16070;16071;16072;16975;16976;17640;17641;25347;27267;27268;27269;27870;27968;27969;29073;30935;30936;31172;31173;31174;31175	3097;5033;5509;5586;6352;6477;7452;10780;12099;12100;12596;14147;14288;16072;16975;17640;25347;27268;27870;27969;29073;30935;31173			9606	Homo sapiens
P07900;Q14568;Q58FG0;Q58FG1	P07900	37;6;4;1	24;2;2;0	24;2;2;0	Heat shock protein HSP 90-alpha	HSP90AA1	sp|P07900|HS90A_HUMAN Heat shock protein HSP 90-alpha OS=Homo sapiens OX=9606 GN=HSP90AA1 PE=1 SV=5	4	37	24	24	48.5	32	32	84.659	732	732;343;334;418	0	313.33	3639499999.9999995	33	71767000	1192400000	46	Homo sapiens	ADLINNLGTIAK;ALLFVPR;APFDLFENR;APFDLFENRK;CLELFTELAEDK;DNSTMGYMAAK;DQVANSAFVER;EDQTEYLEER;EDQTEYLEERR;EGLELPEDEEEK;EGLELPEDEEEKK;ELHINLIPNK;ELISNSSDALDK;EMLQQSK;ESEDKPEIEDVGSDEEEEK;ESEDKPEIEDVGSDEEEEKK;EVSDDEAEEK;EVSDDEAEEKEDKEEEK;FYEQFSK;GVVDSEDLPLNISR;HFSVEGQLEFR;HIYYITGETK;HLEINPDHSIIETLR;HNDDEQYAWESSAGGSFTVR;HSQFIGYPITLFVEK;IRYESLTDPSK;KLSELLR;LGIHEDSQNR;LVTSPCCIVTSTYGWTANMER;NPDDITNEEYGEFYK;…				499	296;1051;1322;1323;2130;3039;3141;3791;3792;4079;4080;4448;4466;4628;4944;4945;5243;5244;6225;7525;7725;7833;7856;7924;8038;9328;9975;11031;12813;14205;15834;15835;17420;18360;21622;21775;22194	False;True;True;True;True;True;True;False;False;False;False;True;True;False;True;True;True;True;True;False;False;True;True;False;True;False;True;True;True;True;True;True;False;True;False;False;True	297;1056;1330;1331;2143;3060;3163;3815;3816;4104;4105;4476;4495;4657;4975;4976;5278;5279;6268;7572;7773;7882;7905;7973;8088;9393;10041;11107;12899;12900;14312;15952;15953;17552;18498;21783;21938;22361	347;1231;1537;1538;2488;3568;3689;4453;4454;4790;4791;4792;5230;5231;5251;5434;5798;5799;5800;5801;5802;6158;6159;7304;8834;8835;8836;9072;9073;9074;9075;9076;9077;9078;9079;9080;9216;9244;9245;9246;9340;9341;9342;9343;9344;9489;9490;11012;11013;11802;13070;13071;15154;15155;15156;16811;18685;18686;20681;20682;21782;25623;25809;25810;25811;26296;26297	429;430;1478;1839;1840;2981;2982;2983;4289;4438;5333;5334;5335;5336;5337;5730;5731;5732;5733;5734;5735;5736;5737;5738;6270;6271;6272;6300;6513;6950;6951;6952;6953;6954;7376;7377;7378;8799;8800;10648;10649;10650;10651;10954;10955;10956;10957;10958;10959;10960;10961;10962;10963;10964;10965;10966;10967;11131;11132;11166;11167;11168;11169;11295;11296;11297;11298;11299;11300;11301;11302;11303;11304;11…	430;1478;1839;1840;2981;4289;4438;5335;5337;5732;5738;6272;6300;6513;6951;6954;7376;7378;8799;10649;10963;11131;11168;11298;11493;13355;14291;15822;18334;20330;22539;22540;24954;26296;31044;31279;31869	47	610	9606;9606;9606;9606	Homo sapiens;Homo sapiens;Homo sapiens;Homo sapiens
Q13151	Q13151	10	10	10	Heterogeneous nuclear ribonucleoprotein A0	HNRNPA0	sp|Q13151|ROA0_HUMAN Heterogeneous nuclear ribonucleoprotein A0 OS=Homo sapiens OX=9606 GN=HNRNPA0 PE=1 SV=1	1	10	10	10	48.5	48.5	48.5	30.84	305	305	0	93.373	1049699999.9999999	13	58526000	536390000	24	Homo sapiens	AEIIADK;CFGFVTYSNVEEADAAMAASPHAVDGNTVELK;EDIYSGGGGGGSR;GDVAEGDLIEHFSQFGTVEK;GFGFVYFQNHDAADK;GHFEAFGTLTDCVVVVNPQTK;LFIGGLNVQTSESGLR;MENSQLCK;RGFGFVYFQNHDAADK;SGGGGGGGGSSWGGR				1459	404;2066;3764;6453;6590;6744;10851;13112;15997;16996	True;True;True;True;True;True;True;True;True;True	405;2079;3788;6496;6633;6787;10926;13203;16117;17125	469;2405;2406;2407;4421;7558;7725;7726;7905;7906;12847;12848;12849;15500;18910;18911;20180	571;2882;2883;2884;2885;2886;5296;9113;9318;9319;9320;9518;9519;9520;9521;15546;15547;15548;15549;18744;22814;22815;24350;24351;24352	571;2885;5296;9113;9319;9521;15546;18744;22814;24352			9606	Homo sapiens
Q15366	Q15366	11	8	7	Poly(rC)-binding protein 2	PCBP2	sp|Q15366|PCBP2_HUMAN Poly(rC)-binding protein 2 OS=Homo sapiens OX=9606 GN=PCBP2 PE=1 SV=1	1	11	8	7	48.5	37.8	34	38.58	365	365	0	44.346	1392700000	17	58738000	827630000	12	Homo sapiens	AITIAGIPQSIIECVK;ESTGAQVQVAGDMLPNSTER;EVGSIIGK;IANPVEGSTDR;IITLAGPTNAIFK;INISEGNCPER;LEEDISSSMTNSTAASRPPVTLR;LHQLAMQQSHFPMTHGNTGFSGIESSSPEVK;LVVPASQCGSLIGK;PSSSPVIFAGGQDR;QICVVMLETLSQSPPK				1648	851;5018;5185;8233;8815;9106;10675;11189;12825;14834;15210	True;False;False;True;True;False;True;True;True;True;True	856;5049;5050;5219;8284;8871;9170;10748;11266;12912;14948;15326	1007;5884;5885;5886;5887;6088;9724;10412;10759;12655;13262;13263;15169;17545;17976	1217;7047;7048;7049;7050;7051;7289;11769;12630;12631;12632;13045;13046;15320;16045;16046;18350;21195;21703;21704	1217;7049;7289;11769;12630;13045;15320;16046;18350;21195;21703	115	137	9606	Homo sapiens
P78406	P78406	10	10	10	mRNA export factor	RAE1	sp|P78406|RAE1L_HUMAN mRNA export factor RAE1 OS=Homo sapiens OX=9606 GN=RAE1 PE=1 SV=1	1	10	10	10	48.4	48.4	48.4	40.968	368	368	0	64.27	218960000	13	6062700	124380000	11	Homo sapiens	APNYSCVMTGSWDK;AQQMHTGPVLDVCWSDDGSK;CWEVQDSGQTIPK;GHEFYNPQK;MWDLSSNQAIQIAQHDAPVK;QNKPTGFALGSIEGR;SNGTNTSAPQDIYAVNGIAFHPVHGTLATVGSDGR;SSNPMMVLQLPER;TSEQLDQPISACCFNHNGNIFAYASSYDWSK;VFTASCDK				1289	1361;1488;2273;6742;13564;15448;17499;17834;19070;19924	True;True;True;True;True;True;True;True;True;True	1370;1497;2287;6785;13668;15566;17632;17971;19213;20075	1586;1733;2645;7902;16031;18243;20773;21168;22615;23656	1896;2068;3179;9514;19379;22020;25063;25064;25525;27348;28649	1896;2068;3179;9514;19379;22020;25064;25525;27348;28649			9606	Homo sapiens
P60660;P14649	P60660	7;2	7;2	7;2	Myosin light polypeptide 6	MYL6	sp|P60660|MYL6_HUMAN Myosin light polypeptide 6 OS=Homo sapiens OX=9606 GN=MYL6 PE=1 SV=2	2	7	7	7	48.3	48.3	48.3	16.93	151	151;208	0	25.3	254150000	10	25415000	171980000	9	Homo sapiens	ALGQNPTNAEVLK;CDFTEDQTAEFK;DQGTYEDYVEGLR;EAFQLFDR;HVLVTLGEK;ILYSQCGDVMR;SDEMNVK				1157	1011;2022;3110;3551;8120;9039;16714	True;True;True;True;True;True;True	1016;2035;3132;3574;8170;9096;16840	1189;2353;3648;4171;9595;10665;19836	1433;2815;4381;4382;4383;5007;11613;12932;23924	1433;2815;4382;5007;11613;12932;23924			9606;9606	Homo sapiens;Homo sapiens
O00170	O00170	11	11	11	AH receptor-interacting protein	AIP	sp|O00170|AIP_HUMAN AH receptor-interacting protein OS=Homo sapiens OX=9606 GN=AIP PE=1 SV=3	1	11	11	11	48.2	48.2	48.2	37.664	330	330	0	25.924	326210000	17	13516000	164900000	15	Homo sapiens	AHAAVWNAQEAQADFAK;AVPLIHQEGNR;EGEIAQFLCDIK;EHSSLGHADLDALQQNPQPLIFHMEMLK;GELPDFQDGTK;HVVLYPLVAK;LVVEEYYEVLDHCSSILNK;NIAVGKDPLEGQR;TLHSDDEGTVLDDSR;VLELDPALAPVVSR;YYDAIACLK				65	711;1879;4050;4184;6511;8138;12819;13897;18765;20283;22182	True;True;True;True;True;True;True;True;True;True;True	713;1891;4075;4209;6554;8188;12906;14002;18905;20437;22349	825;2188;2189;4758;4920;7623;9615;15163;16437;22259;22260;24085;26282	985;2616;2617;5686;5897;9188;11640;18343;18344;19882;26906;26907;26908;29175;31853	985;2616;5686;5897;9188;11640;18343;19882;26908;29175;31853			9606	Homo sapiens
P49411	P49411	20	20	20	Elongation factor Tu, mitochondrial	TUFM	sp|P49411|EFTU_HUMAN Elongation factor Tu, mitochondrial OS=Homo sapiens OX=9606 GN=TUFM PE=1 SV=3	1	20	20	20	48.1	48.1	48.1	49.874	455	455	0	131.69	2171300000	30	42960000	488800000	33	Homo sapiens	AEAGDNLGALVR;DKPHVNVGTIGHVDHGK;EHLLLAR;ELAMPGEDLK;ELLTEFGYK;GITINAAHVEYSTAAR;GLVMVKPGSIK;GTVVTGTLER;HYAHTDCPGHADYVK;IILPPEK;ILAEGGGAK;KGDECELLGHSK;KYEEIDNAPEER;LLDAVDTYIPVPAR;PHVNVGTIGHVDHGK;QIGVEHVVVYVNK;QPMILEK;TIGTGLVTNTLAMTEEEK;TTLTAAITK;TVVTGIEMFHK				1003	356;2788;4165;4336;4493;6859;7032;7423;8151;8766;8849;9823;10213;11414;14691;15231;15487;18656;19207;19358	True;True;True;True;True;True;True;True;True;True;True;True;True;True;True;True;True;True;True;True	357;2808;4190;4363;4364;4522;6902;7075;7468;8202;8820;8906;9889;10281;11492;14804;15347;15605;18796;19352;19506	418;3258;3259;4897;5107;5108;5280;8055;8056;8256;8712;9632;9633;10348;10455;11610;11611;12121;12122;13525;13526;17385;17386;17999;18000;18287;22141;22788;22982;22983	515;516;3909;3910;5871;6125;6126;6330;6331;9719;9720;9957;10503;11660;11661;12539;12680;14071;14072;14675;14676;16348;16349;16350;16351;21010;21011;21731;21732;22076;26754;26755;27570;27830;27831	515;3909;5871;6125;6330;9720;9957;10503;11661;12539;12680;14072;14676;16348;21011;21732;22076;26754;27570;27831			9606	Homo sapiens
P61247	P61247	13	13	13	40S ribosomal protein S3a	RPS3A	sp|P61247|RS3A_HUMAN Small ribosomal subunit protein eS1 OS=Homo sapiens OX=9606 GN=RPS3A PE=1 SV=2	1	13	13	13	48.1	48.1	48.1	29.945	264	264	0	64.611	2375900000	17	80911000	764810000	19	Homo sapiens	ACQSIYPLHDVFVR;ACQSIYPLHDVFVRK;ADGYEPPVQESV;APAMFNIR;EVQTNDLK;LFCVGFTK;LIPDSIGK;LITEDVQGK;LMELHGEGSSSGK;NCLTNFHGMDLTR;TTDGYLLR;VFEVSLADLQNDEVAFRK;VVDPFSK				1183	232;233;272;1303;5240;10805;11301;11333;11778;13678;19164;19865;21074	True;True;True;True;True;True;True;True;True;True;True;True;True	233;234;273;1311;5275;10880;11379;11411;11857;13782;19307;20016;21233	276;277;278;279;321;1515;6155;12798;13392;13433;13943;13944;16173;16174;22727;23582;23583;23584;24992	346;347;348;349;400;1815;7373;15486;16195;16249;16849;16850;19561;19562;27478;28549;28550;28551;28552;30270	347;349;400;1815;7373;15486;16195;16249;16850;19562;27478;28552;30270			9606	Homo sapiens
P62826	P62826	11	11	11	GTP-binding nuclear protein Ran	RAN	sp|P62826|RAN_HUMAN GTP-binding nuclear protein Ran OS=Homo sapiens OX=9606 GN=RAN PE=1 SV=3	1	11	11	11	48.1	48.1	48.1	24.423	216	216	0	34.447	2556300000	11	216410000	1313300000	22	Homo sapiens	AAQGEPQVQFK;FNVWDTAGQEK;HLTGEFEK;KYVATLGVEVHPLVFHTNR;LVLVGDGGTGK;NLQYYDISAK;NVPNWHR;PFLWLAR;SNYNFEK;VCENIPIVLCGNK;YVATLGVEVHPLVFHTNR				1235	154;5931;7903;10224;12738;14089;14501;14637;17549;19604;22132	True;True;True;True;True;True;True;True;True;True;True	155;5973;7952;10292;12823;14194;14613;14749;17682;19753;22299	175;6955;9316;12135;12136;15069;16663;17165;17321;17322;20829;23279;23280;26226;26227	215;216;8323;11265;14692;14693;18219;18220;20143;20747;20932;20933;20934;20935;25136;28190;28191;31775;31776;31777;31778;31779	215;8323;11265;14692;18220;20143;20747;20932;25136;28190;31775			9606	Homo sapiens
P62979;P0CG48;P0CG47;P62987	P62979;P0CG48;P0CG47;P62987	6;4;4;4	6;4;4;4	6;4;4;4	Ubiquitin-40S ribosomal protein S27a;Ubiquitin;40S ribosomal protein S27a;Polyubiquitin-C;Ubiquitin;Polyubiquitin-B;Ubiquitin;Ubiquitin-60S ribosomal protein L40;Ubiquitin;60S ribosomal protein L40	RPS27A;UBC;UBB;UBA52	sp|P62979|RS27A_HUMAN Ubiquitin-ribosomal protein eS31 fusion protein OS=Homo sapiens OX=9606 GN=RPS27A PE=1 SV=2;sp|P0CG48|UBC_HUMAN Polyubiquitin-C OS=Homo sapiens OX=9606 GN=UBC PE=1 SV=3;sp|P0CG47|UBB_HUMAN Polyubiquitin-B OS=Homo sapiens OX=9606 GN=UB	4	6	6	6	48.1	48.1	48.1	17.965	156	156;685;229;128	0	78.974	4157599999.9999995	6	654960000	3789199999.9999995	26	Homo sapiens	CCLTYCFNKPEDK;ECPSDECGAGVFMASHFDR;EGIPPDQQR;ESTLHLVLR;TITLEVEPSDTIENVK;TLSDYNIQK				1252	2011;3726;4068;5020;18690;18816	True;True;True;True;True;True	2024;3750;4093;5052;18830;18957	2341;2342;4377;4778;5889;22179;22180;22320	2800;2801;5248;5708;5709;5710;5711;5712;5713;5714;5715;5716;7053;7054;26804;26805;26806;26807;26808;26809;26810;26811;26812;26813;26991;26992	2801;5248;5709;7054;26806;26991			9606;9606;9606;9606	Homo sapiens;Homo sapiens;Homo sapiens;Homo sapiens
O00148	O00148	17	6	6	ATP-dependent RNA helicase DDX39A	DDX39A	sp|O00148|DX39A_HUMAN ATP-dependent RNA helicase DDX39A OS=Homo sapiens OX=9606 GN=DDX39A PE=1 SV=2	1	17	6	6	48	19.4	19.4	49.129	427	427	0	77.14	602800000	19	10199000	368400000	12	Homo sapiens	AEQDVENDLLDYDEEEEPQAPQESTPAPPKK;AIVDCGFEHPSEVQHECIPQAILGMDVLCQAK;DFLLKPELLR;DVQEIFR;ELAFQISK;GLAITFVSDENDAK;GSYVSIHSSGFR;HFVLDECDK;ILNDVQDR;ILVATNLFGR;LTLHGLQQYYVK;MLEQLDMR;NCPHVVVGTPGR;RILVATNLFGR;VNIVFNYDMPEDSDTYLHR;VSVFFGGLSIK;VSVFFGGLSIKK				62	444;862;2515;3392;4329;6888;7358;7732;8968;9028;12566;13277;13682;16085;20577;20895;20896	True;False;False;False;False;False;False;True;False;False;False;False;True;False;True;True;True	445;867;2533;3414;4356;6931;7402;7780;9025;9085;12650;13377;13786;16205;20734;21052;21053	515;516;1020;1021;2938;2939;3982;3983;5099;5100;8089;8631;8632;9087;10588;10652;14854;14855;15699;16179;16180;19027;24415;24416;24789;24790	620;621;622;623;624;1235;1236;1237;1238;3525;3526;3527;4780;4781;6116;6117;9758;9759;10406;10407;10408;10975;12846;12918;12919;17949;17950;17951;17952;18988;18989;19567;19568;22949;29574;29575;30021;30022	621;1238;3526;4780;6116;9759;10408;10975;12846;12918;17951;18989;19568;22949;29575;30021;30022			9606	Homo sapiens
Q9Y265	Q9Y265	16	16	16	RuvB-like 1	RUVBL1	sp|Q9Y265|RUVB1_HUMAN RuvB-like 1 OS=Homo sapiens OX=9606 GN=RUVBL1 PE=1 SV=1	1	16	16	16	48	48	48	50.227	456	456	0	320.31	1150200000	22	39134000	451660000	26	Homo sapiens	AQTEGINISEEALNHLGEIGTK;AVLLAGPPGTGK;EACGVIVELIK;EHVEEISELFYDAK;EVYEGEVTELTPCETENPMGGYGK;GLGLDESGLAK;GTEDITSPHGIPLDLLDR;ILADQQDK;KTEVLMENFR;LDPSIFESLQK;QAASGLVGQENAR;TALALAIAQELGSK;TISHVIIGLK;TMLYTPQEMK;VPFCPMVGSEVYSTEIK;YSVQLLTPANLLAK				2964	1497;1853;3511;4190;5277;6939;7375;8848;10139;10600;14899;18223;18686;18854;20637;22086	True;True;True;True;True;True;True;True;True;True;True;True;True;True;True;True	1506;1864;3534;4215;5312;6982;7420;8905;10206;10673;15014;18361;18826;18995;20794;22253	1745;1746;2158;4127;4926;4927;6198;6199;8152;8654;8655;10453;10454;12023;12024;12576;17621;21623;21624;22174;22361;24485;26174	2081;2082;2083;2578;4950;5904;5905;5906;7430;7431;9838;9839;10434;10435;12678;12679;14561;14562;15230;21289;26076;26077;26078;26799;27044;29662;31712	2083;2578;4950;5906;7431;9838;10434;12678;14561;15230;21289;26078;26799;27044;29662;31712			9606	Homo sapiens
P05198	P05198	13	13	13	Eukaryotic translation initiation factor 2 subunit 1	EIF2S1	sp|P05198|IF2A_HUMAN Eukaryotic translation initiation factor 2 subunit 1 OS=Homo sapiens OX=9606 GN=EIF2S1 PE=1 SV=3	1	13	13	13	47.9	47.9	47.9	36.112	315	315	0	88.76	382200000	22	14353000	168350000	19	Homo sapiens	AGLNCSTENMPIK;DEQLESLFQR;ENAEVDGDDDAEEMEAK;FPEVEDVVMVNVR;HAVSDPSILDSLDLNEDEREVLINNINR;HAVSDPSILDSLDLNEDEREVLINNINRR;HVAEVLEYTK;INLIAPPR;RGVFNVQMEPK;RPGYGAYDAFK;TVYSILR;VVTDTDETELAR;YVMTTTTLER				470	638;2475;4652;5941;7633;7634;8091;9108;16031;16310;19362;21167;22161	True;True;True;True;True;True;True;True;True;True;True;True;True	640;2493;4682;5983;7680;7681;8141;9172;16151;16432;19510;21326;22328	744;2894;5467;6967;6968;8961;8962;9555;10761;18954;18955;19326;22990;25102;26259	891;3471;6554;8338;8339;8340;8341;10811;10812;11570;11571;13048;22865;22866;23310;27841;30401;30402;31824	891;3471;6554;8338;10811;10812;11571;13048;22866;23310;27841;30402;31824			9606	Homo sapiens
P38919	P38919	21	21	17	Eukaryotic initiation factor 4A-III;Eukaryotic initiation factor 4A-III, N-terminally processed	EIF4A3	sp|P38919|IF4A3_HUMAN Eukaryotic initiation factor 4A-III OS=Homo sapiens OX=9606 GN=EIF4A3 PE=1 SV=4	1	21	21	17	47.9	47.9	43.6	46.871	411	411	0	122.77	2604000000	23	87673000	877050000	33	Homo sapiens	ATTATMATSGSAR;DVIAQSQSGTGK;EANFTVSSMHGDMPQK;ELAVQIQK;EQIYDVYR;ETQALILAPTR;FMTDPIR;GIYAYGFEK;GLLALGDYMNVQCHACIGGTNVGEDIR;GLLALGDYMNVQCHACIGGTNVGEDIRK;GRDVIAQSQSGTGK;KLDYGQHVVAGTPGR;KVDWLTEK;LDYGQHVVAGTPGR;MLVLDEADEMLNK;QFFVAVER;QFFVAVEREEWK;RDELTLEGIK;RKVDWLTEK;VDWLTEK;YLPPATQVVLISATLPHEILEMTNK				898	1756;3358;3632;4350;4820;5094;5886;6867;6950;6951;7247;9921;10150;10628;13329;15112;15113;15870;16125;19720;21871	True;True;True;True;True;True;True;True;True;True;True;True;True;True;True;True;True;True;True;True;True	1765;1766;3380;3656;4378;4850;5126;5927;6910;6993;6994;7291;9987;10217;10701;13430;15228;15229;15988;16246;19870;22034	2037;2038;2039;3943;4266;4267;5124;5654;5976;6900;8064;8163;8164;8165;8497;11733;11734;12036;12606;12607;15754;17864;17865;17866;18727;18728;19090;23414;25918	2427;2428;2429;4737;5118;5119;5120;5121;6148;6772;7160;8257;9730;9850;9851;9852;9853;9854;10240;14208;14209;14576;15262;15263;19050;19051;21572;21573;21574;22590;22591;23037;28351;31407	2429;4737;5121;6148;6772;7160;8257;9730;9850;9852;10240;14209;14576;15263;19051;21572;21573;22590;23037;28351;31407	100	7	9606	Homo sapiens
P78371	P78371	22	22	22	T-complex protein 1 subunit beta	CCT2	sp|P78371|TCPB_HUMAN T-complex protein 1 subunit beta OS=Homo sapiens OX=9606 GN=CCT2 PE=1 SV=4	1	22	22	22	47.9	47.9	47.9	57.488	535	535	0	141.19	1633899999.9999998	32	30959000	420990000	42	Homo sapiens	AAHSEGNTTAGLDMR;DASLMVTNDGATILK;EAESLIAK;EALLSSAVDHGSDEVK;EAVAMESYAK;GATQQILDEAER;GSGNLEAIHIIK;HGINCFINR;IGVNQPK;IHPQTIIAGWR;ILIANTGMDTDK;KIHPQTIIAGWR;KLGGSLADSYLDEGFLLDK;LALVTGGEIASTFDHPELVK;LAVEAVLR;LGGSLADSYLDEGFLLDKK;LIEEVMIGEDK;NIGVDNPAAK;RQVLLSAAEAAEVILR;SLHDALCVLAQTVK;TVYGGGCSEMLMAHAVTQLANR;VLVDMSR				1288	94;2367;3543;3612;3683;6354;7284;7759;8666;8692;8935;9883;9954;10349;10438;11012;11244;13920;16384;17321;19359;20464	True;True;True;True;True;True;True;True;True;True;True;True;True;True;True;True;True;True;True;True;True;True	94;2382;3566;3635;3707;6397;7328;7807;8720;8746;8992;9949;10020;10417;10509;11088;11322;14025;16506;17453;19507;20618	105;2754;4163;4241;4327;7447;8541;8542;9122;10223;10262;10263;10554;11686;11776;11777;12279;12280;12387;13047;13331;16470;19425;19426;19427;19428;20564;20565;22984;22985;24285	131;132;3304;3305;3306;4998;5088;5190;8978;8979;8980;10290;10291;11015;12386;12387;12432;12433;12804;14153;14258;14259;14873;14874;14875;14876;14877;15002;15003;15794;15795;16126;19920;19921;23426;23427;23428;23429;24806;24807;27832;27833;29410	132;3304;4998;5088;5190;8978;10291;11015;12387;12432;12804;14153;14259;14873;15003;15795;16126;19920;23429;24807;27832;29410			9606	Homo sapiens
P28907	P28907	13	13	13	ADP-ribosyl cyclase/cyclic ADP-ribose hydrolase 1	CD38	sp|P28907|CD38_HUMAN ADP-ribosyl cyclase/cyclic ADP-ribose hydrolase 1 OS=Homo sapiens OX=9606 GN=CD38 PE=1 SV=2	1	13	13	13	47.7	47.7	47.7	34.328	300	300	0	34.628	448750000	19	16737000	162140000	18	Homo sapiens	ANCEFSPVSGDKPCCR;DCSNNPVSVFWK;DLAHQFTQVQR;EDSRDLCQDPTIK;ELESIISK;HVDCQSVWDAFK;INYQSCPDWR;LGTQTVPCNK;NPEDSSCTSEI;QQWSGPGTTK;RNIQFSCK;VQTLEAWVIHGGR;YTEIHPEMR				785	1241;2400;2799;3798;4400;8093;9141;11118;14220;15578;16262;20768;22101	True;True;True;True;True;True;True;True;True;True;True;True;True	1248;1249;2416;2819;3822;4428;8143;9205;11194;14328;15696;16383;20925;22268	1448;1449;2802;3274;3275;4463;5179;9557;9558;10799;13163;16834;18393;19261;24638;26191	1737;1738;3361;3362;3928;3929;5346;6215;11573;11574;13103;15921;20358;22197;22198;23238;29839;29840;31734	1737;3362;3928;5346;6215;11573;13103;15921;20358;22197;23238;29839;31734			9606	Homo sapiens
P50991	P50991	22	22	22	T-complex protein 1 subunit delta	CCT4	sp|P50991|TCPD_HUMAN T-complex protein 1 subunit delta OS=Homo sapiens OX=9606 GN=CCT4 PE=1 SV=4	1	22	22	22	47.5	47.5	47.5	57.924	539	539	0	117.81	1275700000	33	27031000	324840000	28	Homo sapiens	ALIAGGGAPEIELALR;AYILNLVK;DIEREDIEFICK;ETLLNSATTSLNSK;FSNISAAK;GDVTITNDGATILK;GIEILTDMSRPVELSDRETLLNSATTSLNSK;GIHPTIISESFQK;IDDVVNTR;IGLIQFCLSAPK;KLGGTIDDCELVEGLVLTQK;KTGCNVLLIQK;LVIEEAER;MIQDGKGDVTITNDGATILK;QMQVLHPAAR;RALIAGGGAPEIELALR;SGATAGAAGGR;TDMDNQIVVSDYAQMDR;TLSGMESYCVR;TVTIVVR;VIDPATATSVDLR;VVSQYSSLLSPMSVNAVMK				1043	1023;1973;2695;5080;6064;6464;6807;6821;8329;8640;9955;10140;12711;13245;15428;15829;16963;18342;18818;19348;20085;21162	True;True;True;True;True;True;True;True;True;True;True;True;True;True;True;True;True;True;True;True;True;True	1028;1986;2715;5112;6107;6507;6850;6864;8380;8694;10021;10207;12796;13344;15546;15947;17091;18480;18959;19496;20236;21321	1202;2298;3156;3157;5958;7113;7569;7985;7986;8002;8003;9837;10196;11778;12025;15032;15659;18219;18220;18677;20133;21762;22322;22969;23847;25096;25097	1446;2749;3785;3786;7138;8554;9125;9619;9620;9641;9642;9643;11898;12351;14260;14261;14563;18174;18941;21990;21991;22530;24283;26273;26994;27809;28890;30394;30395;30396	1446;2749;3786;7138;8554;9125;9620;9641;11898;12351;14260;14563;18174;18941;21991;22530;24283;26273;26994;27809;28890;30396			9606	Homo sapiens
P34897	P34897	19	19	19	Serine hydroxymethyltransferase, mitochondrial	SHMT2	sp|P34897|GLYM_HUMAN Serine hydroxymethyltransferase, mitochondrial OS=Homo sapiens OX=9606 GN=SHMT2 PE=1 SV=3	1	19	19	19	47.2	47.2	47.2	55.992	504	504	0	57.716	2006599999.9999998	29	44082000	447820000	33	Homo sapiens	AALEALGSCLNNK;AFPMPGFDEH;AHLLADMAHISGLVAAK;AMADALLER;EVCDEVK;EYSLQVLK;GLELIASENFCSR;GYSLVSGGTDNHLVLVDLRPK;IMGLDLPDGGHLTHGYMSDVK;INFAVFPSLQGGPHNHAIAAVAVALK;LGAPALTSR;MREVCDEVK;QACTPMFR;RISATSIFFESMPYK;RYYGGAEVVDEIELLCQR;SAITPGGLR;SGLIFYR;TGLIDYNQLALTAR;VLELVSITANK				852	104;530;734;1194;5129;5337;6918;7605;9053;9098;10951;13444;14902;16097;16570;16615;17019;18540;20287	True;True;True;True;True;True;True;True;True;True;True;True;True;True;True;True;True;True;True	104;531;736;1199;5162;5372;6961;7652;9111;9162;11027;13546;15017;16217;16693;16739;17148;18678;20441	116;117;611;854;855;856;1393;6017;6270;8125;8126;8925;8926;10681;10682;10683;10749;10750;12973;15890;17624;19049;19050;19669;19718;20204;21986;24089	143;144;732;1020;1021;1022;1023;1665;1666;7202;7514;9802;9803;9804;9805;10766;10767;12951;12952;12953;13034;13035;15706;19212;21292;22980;22981;23727;23789;24380;26552;26553;29179	143;732;1020;1666;7202;7514;9803;10766;12953;13034;15706;19212;21292;22980;23727;23789;24380;26552;29179			9606	Homo sapiens
Q9UKM9	Q9UKM9	13	13	13	RNA-binding protein Raly	RALY	sp|Q9UKM9|RALY_HUMAN RNA-binding protein Raly OS=Homo sapiens OX=9606 GN=RALY PE=1 SV=1	1	13	13	13	47.1	47.1	47.1	32.463	306	306	0	34.783	1962999999.9999998	18	88461000	647680000	19	Homo sapiens	AAVLGENGR;GYAFVQYSNER;KSDVETIFSK;LEQIAAEQK;LQASNVTNK;SDVETIFSK;SNIDALLSR;SSELQAIK;TELTQIK;TRDDGDEEGLLTHSEEELEHSQDTDADDGALQ;VFIGNLNTALVK;VLAGQTLDINMAGEPKPDRPK;VTVPLVR				2906	194;7560;10128;10748;12063;16768;17502;17778;18410;19042;19881;20219;21037	True;True;True;True;True;True;True;True;True;True;True;True;True	195;7607;10195;10822;12144;16894;17635;17915;18548;19185;20032;20373;21195	226;8875;12008;12009;12735;14262;19899;20777;21102;21837;22581;23601;24012;24013;24949	284;10696;10697;14540;14541;15414;17242;23999;25069;25070;25455;26367;27306;28569;29090;29091;29092;29093;30214	284;10697;14540;15414;17242;23999;25070;25455;26367;27306;28569;29090;30214			9606	Homo sapiens
Q9Y5S9	Q9Y5S9	6	6	6	RNA-binding protein 8A	RBM8A	sp|Q9Y5S9|RBM8A_HUMAN RNA-binding protein 8A OS=Homo sapiens OX=9606 GN=RBM8A PE=1 SV=1	1	6	6	6	47.1	47.1	47.1	19.889	174	174	0	56.957	419450000	8	22038000	292520000	14	Homo sapiens	ADVLDLHEAGGEDFAMDEDGDESIHK;FAEYGEIK;GFGSEEGSR;GYTLVEYETYK;MREDYDSVEQDGDEPGPQR;NIHLNLDRR				3063	339;5382;6592;7609;13441;13922	True;True;True;True;True;True	340;5417;6635;7656;13543;14027	399;400;6321;7728;8931;15883;15884;16472;16473	493;494;495;7570;9322;9323;10772;10773;19201;19202;19203;19923;19924;19925	493;7570;9323;10773;19203;19924			9606	Homo sapiens
P37268	P37268	16	16	16	Squalene synthase	FDFT1	sp|P37268|FDFT_HUMAN Squalene synthase OS=Homo sapiens OX=9606 GN=FDFT1 PE=1 SV=1	1	16	16	16	47	47	47	48.115	417	417	0	67.375	913600000	22	32597000	302280000	23	Homo sapiens	AIIYQYMEEIYHR;ANSMGLFLQK;CLGHPEEFYNLVR;DYLEDQQGGR;EFWPQEVWSR;GQAVTLMMDATNMPAVK;HVTSEQEWDK;IPDSDPSSSK;KVPLLHNFHSFLYQPDWR;LFSASEFEDPLVGEDTER;MDQDSLSSSLK;MGIGMAEFLDK;TQNLPNCQLISR;YCHYVAGLVGIGLSR;YLNQTSR;YQTVIADICRR				889	803;1290;2135;3467;4017;7178;8130;9154;10173;10900;13067;13180;19021;21539;21867;22009	True;True;True;True;True;True;True;True;True;True;True;True;True;True;True;True	805;1298;2148;3489;4041;7222;8180;9218;10240;10975;13156;13277;19164;21700;22030;22176	945;1502;2493;2494;4078;4721;8421;9607;10815;12066;12907;12908;15440;15581;22557;25531;25914;26088;26089	1137;1800;2989;2990;4896;5643;10147;10148;11629;11630;11631;13124;14611;15627;15628;18669;18670;18842;18843;27275;30925;31402;31613;31614	1137;1800;2989;4896;5643;10148;11629;13124;14611;15627;18669;18843;27275;30925;31402;31614			9606	Homo sapiens
Q96H79	Q96H79	10	10	10	Zinc finger CCCH-type antiviral protein 1-like	ZC3HAV1L	sp|Q96H79|ZCCHL_HUMAN Zinc finger CCCH-type antiviral protein 1-like OS=Homo sapiens OX=9606 GN=ZC3HAV1L PE=1 SV=2	1	10	10	10	47	47	47	32.962	300	300	0	45.949	314160000	14	9854900	134490000	14	Homo sapiens	AEPTVCSFLTK;DCWSTCTLSHDIHTPVNMQVLK;GEALYGYCNLK;GECQACDQLHFCR;GHVELSEAR;MLENTDNSSPSTEHSQGLEK;QGVHAAGAAEAGPLASVPAQSAK;SHGLFGLNENQLR;SHQLIHAASLK;VVAVSSVR				2293	440;2402;6475;6481;6781;13276;15186;17093;17108;21058	True;True;True;True;True;True;True;True;True;True	441;2418;6518;6524;6824;13376;15302;17223;17239;21216	511;2804;2805;7581;7589;7590;7954;15698;17948;20299;20300;20319;24971	615;3365;3366;9141;9150;9151;9583;18987;21673;21674;24489;24490;24491;24514;30242	615;3365;9141;9151;9583;18987;21673;24490;24514;30242			9606	Homo sapiens
P31689	P31689	14	14	14	DnaJ homolog subfamily A member 1	DNAJA1	sp|P31689|DNJA1_HUMAN DnaJ homolog subfamily A member 1 OS=Homo sapiens OX=9606 GN=DNAJA1 PE=1 SV=2	1	14	14	14	46.9	46.9	46.9	44.868	397	397	0	141.59	1340200000	21	31585000	525060000	27	Homo sapiens	CVLNEGMPIYR;ETTYYDVLGVKPNATQEELK;ETTYYDVLGVKPNATQEELKK;EVEETDEMDQVELVDFDPNQER;GAVECCPNCR;GTGMQIR;HYNGEAYEDDEHHPR;IHQIGPGMVQQIQSVCMECQGHGER;ILEVHIDK;NVVHQLSVTLEDLYNGATRK;PISTLDNR;QISQAYEVLSDAK;TIVITSHPGQIVK;VNFPENGFLSPDK				826	2265;5108;5109;5159;6362;7388;8164;8695;8907;14521;14708;15252;18698;20565	True;True;True;True;True;True;True;True;True;True;True;True;True;True	2279;5140;5141;5193;6405;7433;8215;8749;8964;14633;14821;15369;18838;20721	2637;5993;5994;5995;5996;6059;6060;7456;8670;9649;10267;10268;10521;17194;17195;17407;18024;22188;22189;24399	3170;7177;7178;7179;7180;7258;7259;8991;10452;11683;12438;12439;12440;12441;12442;12764;12765;20781;20782;20783;21034;21762;26821;26822;26823;26824;29558	3170;7178;7180;7259;8991;10452;11683;12441;12764;20783;21034;21762;26823;29558			9606	Homo sapiens
O43169	O43169	4	4	4	Cytochrome b5 type B	CYB5B	sp|O43169|CYB5B_HUMAN Cytochrome b5 type B OS=Homo sapiens OX=9606 GN=CYB5B PE=1 SV=3	1	4	4	4	46.7	46.7	46.7	16.694	150	150	0	33.769	151180000	6	7788500	142180000	8	Homo sapiens	ELWLVIHGR;FLNEHPGGEEVLLEQAGVDASESFEDVGHSSDAR;GQEVETSVTYYR;SGSMATAEASGSDGK				177	4592;5829;7189;17048	True;True;True;True	4621;5869;7233;17177	5391;6834;6835;8433;20237	6461;8178;8179;8180;8181;8182;10160;24420	6461;8179;10160;24420			9606	Homo sapiens
O43660	O43660	15	15	15	Pleiotropic regulator 1	PLRG1	sp|O43660|PLRG1_HUMAN Pleiotropic regulator 1 OS=Homo sapiens OX=9606 GN=PLRG1 PE=1 SV=1	1	15	15	15	46.7	46.7	46.7	57.193	514	514	0	80.158	296550000	30	3450200	93344000	25	Homo sapiens	ASVHTLSGHTNAVATVR;CIAVEPGNQWFVTGSADR;CQAAEPQIITGSHDTTIR;GPQNATDSYVHK;HYTFASGSPDNIK;IWDLASGK;LRNEYGPVLHMPTSK;LSLTGHISTVR;LWDLVAGK;MPSESAAQSLAVALPLQTK;QYPANQGQEVEYFVAGTHPYPPGPGVALTADTK;SPYLFSCGEDK;TGYNFQR;VHAAVQPGSLDSESGIFACAFDQSESR;VYREDDTATEETHPVSWKPEIIK				199	1653;2102;2186;7158;8170;9631;12287;12390;12840;13390;15796;17648;18587;20040;21270	True;True;True;True;True;True;True;True;True;True;True;True;True;True;True	1662;2115;2199;7202;8221;9697;12368;12471;12927;13492;15914;17782;18726;20191;21429	1925;2451;2548;8398;9656;11362;14528;14529;14645;14646;15186;15824;18635;18636;20942;22044;23791;25221;25222	2296;2937;3063;3064;3065;10124;11692;13783;17562;17563;17564;17697;17698;18371;19129;19130;22485;22486;25269;26622;28821;28822;30551;30552;30553	2296;2937;3063;10124;11692;13783;17562;17697;18371;19130;22486;25269;26622;28822;30553			9606	Homo sapiens
O75947	O75947	7	7	7	ATP synthase subunit d, mitochondrial	ATP5H	sp|O75947|ATP5H_HUMAN ATP synthase subunit d, mitochondrial OS=Homo sapiens OX=9606 GN=ATP5PD PE=1 SV=3	1	7	7	7	46.6	46.6	46.6	18.491	161	161	0	18.501	520290000	10	49939000	322900000	7	Homo sapiens	AGLVDDFEK;KYPYWPHQPIENL;LAALPENPPAIDWAYYK;SCAEWVSLSK;SWNETLTSR;VPVPEDK;YTAQVDAEEK				326	648;10223;10239;16669;18114;20684;22093	True;True;True;True;True;True;True	650;10291;10307;16794;18252;20841;22260	755;12134;12152;19776;21495;24540;26181	907;14691;14716;23852;25921;29732;31721	907;14691;14716;23852;25921;29732;31721			9606	Homo sapiens
P13796;P13797;Q14651	P13796	23;5;1	23;5;1	23;5;1	Plastin-2	LCP1	sp|P13796|PLSL_HUMAN Plastin-2 OS=Homo sapiens OX=9606 GN=LCP1 PE=1 SV=6	3	23	23	23	46.6	46.6	46.6	70.288	627	627;630;629	0	91.72	537500000	37	11085000	116830000	31	Homo sapiens	AECMLQQAER;ALENDPDCR;AYYHLLEQVAPK;EGESLEDLMK;EGICAIGGTSEQSSVGTQHSYSEEEK;EITENLMATGDLDQDGR;FSLVGIGGQDLNEGNR;HVIPMNPNTNDLFNAVGDGIVLCK;IGNFSTDIK;ISFDEFIK;KLENCNYAVELGK;LSPEELLLR;MINLSVPDTIDER;NEALIALLR;NWMNSLGVNPR;SSSISSFK;TENLNDDEK;VYALPEDLVEVNPK;WANYHLENAGCNK;YAFVNWINK;YAISMAR;YPALHKPENQDIDWGALEGETR;YTLNILEEIGGGQK				593	363;977;1998;4053;4065;4287;6062;8112;8644;9360;9940;12405;13242;13730;14529;17859;18416;21233;21295;21500;21508;21947;22108	True;True;True;True;True;True;True;True;True;True;True;True;True;True;True;True;True;True;True;True;True;True;True	364;982;2011;4078;4090;4314;6105;8162;8698;9426;10006;12487;13341;13835;14641;17996;18554;21392;21454;21661;21669;22113;22275	425;1151;2326;2327;4762;4775;5048;7111;9584;10200;11048;11755;11756;14664;15656;16236;17204;21196;21843;25180;25250;25251;25488;25496;26013;26199	524;1389;2782;2783;2784;5692;5705;6054;8551;8552;11602;12355;13398;14233;14234;17721;18938;19638;20792;25560;26373;30502;30503;30585;30586;30874;30884;31522;31523;31743;31744	524;1389;2782;5692;5705;6054;8551;11602;12355;13398;14233;17721;18938;19638;20792;25560;26373;30503;30585;30874;30884;31523;31744			9606;9606;9606	Homo sapiens;Homo sapiens;Homo sapiens
P51991	P51991	16	16	16	Heterogeneous nuclear ribonucleoprotein A3	HNRNPA3	sp|P51991|ROA3_HUMAN Heterogeneous nuclear ribonucleoprotein A3 OS=Homo sapiens OX=9606 GN=HNRNPA3 PE=1 SV=2	1	16	16	16	46.6	46.6	46.6	39.594	378	378	0	230.8	5833799999.999999	19	97173000	2666200000	45	Homo sapiens	AVSREDSVKPGAHLTVK;EDSVKPGAHLTVK;EDTEEYNLR;EDTEEYNLRDYFEK;GEEGHDPKEPEQLR;GFAFVTFDDHDTVDK;GFGFVTYSCVEEVDAAMCARPHK;IETIEVMEDR;IFVGGIKEDTEEYNLR;IFVGGIKEDTEEYNLRDYFEK;LFIGGLSFETTDDSLREHFEK;MEVKPPPGRPQPDSGR;RGFAFVTFDDHDTVDK;SSGSPYGGGYGSGGGSGGYGSR;WGTLTDCVVMR;WGTLTDCVVMRDPQTK				1066	1893;3799;3803;3804;6488;6552;6589;8494;8573;8574;10852;13132;15990;17800;21359;21360	True;True;True;True;True;True;True;True;True;True;True;True;True;True;True;True	1905;3823;3827;3828;6531;6595;6632;8545;8546;8627;8628;10927;13223;13224;16109;17937;21518;21519;21520	2203;4464;4465;4472;4473;4474;7598;7675;7676;7723;7724;10016;10017;10018;10113;10114;10115;10116;12850;12851;15521;15522;15523;18895;18896;18897;21126;21127;25323;25324;25325;25326	2635;5347;5348;5349;5357;5358;5359;9161;9254;9255;9256;9315;9316;9317;12113;12114;12115;12116;12117;12118;12119;12120;12121;12245;12246;12247;12248;12249;15550;15551;15552;15553;18769;18770;18771;22791;22792;22793;22794;22795;25482;25483;30665;30666;30667;30668;30669	2635;5348;5357;5359;9161;9255;9316;12120;12246;12248;15550;18770;22794;25482;30666;30669	109;110	67;158	9606	Homo sapiens
Q99417	Q99417	3	3	3	C-Myc-binding protein	MYCBP	sp|Q99417|MYCBP_HUMAN c-Myc-binding protein OS=Homo sapiens OX=9606 GN=MYCBP PE=1 SV=3	1	3	3	3	46.6	46.6	46.6	11.967	103	103	0	7.2643	30641000	7	862690	30641000	3	Homo sapiens	HHLGAATPENPEIELLR;LAQYEPPQEEK;VLVALYEEPEKPNSALDFLK				2370	7789;10394;20460	True;True;True	7837;10463;20614	9163;12332;24280	11063;14938;29404	11063;14938;29404			9606	Homo sapiens
O00571	O00571	29	28	7	ATP-dependent RNA helicase DDX3X	DDX3X	sp|O00571|DDX3X_HUMAN ATP-dependent RNA helicase DDX3X OS=Homo sapiens OX=9606 GN=DDX3X PE=1 SV=3	1	29	28	7	46.5	44.9	10.6	73.243	662	662	0	137.11	2085699999.9999998	39	32304000	503990000	45	Homo sapiens	DAYSSFGSR;DLMACAQTGSGK;DREEALHQFR;DSLTLVFVETK;DSSGWSSSK;ELAVQIYEEAR;ELAVQIYEEARK;GADSLEDFLYHEGYACTSIHGDR;GCHLLVATPGR;HAIPIIK;HTMMFSATFPK;HVINFDLPSDIEEYVHR;KGADSLEDFLYHEGYACTSIHGDR;LEQELFSGGNTGINFEK;LVDMMER;MLDMGFEPQIR;QEVPSWLENMAYEHHYK;QSSGASSSSFSSSR;QYPISLVLAPTR;RDLMACAQTGSGK;RIVEQDTMPPK;RSFLLDLLNATGK;SPILVATAVAAR;VGNLGLATSFFNER;VGSTSENITQK;VRPCVVYGGADIGQQIR;VVWVEESDK;VVWVEESDKR;YLVLDEADR				96	2382;2912;3156;3226;3245;4351;4352;6277;6386;7623;8083;8111;9820;10746;12661;13270;15094;15621;15797;15882;16109;16404;17591;19996;20022;20791;21195;21196;21894	True;True;True;True;True;True;True;True;True;True;True;True;True;True;True;False;True;True;True;True;True;True;True;True;True;True;True;True;True	2397;2932;3178;3248;3267;4379;4380;6320;6429;7670;8133;8161;9886;10820;12746;13369;13370;15210;15739;15915;16000;16230;16526;17724;20147;20173;20948;21354;21355;22057	2777;3407;3711;3712;3795;3815;5125;5126;7358;7359;7483;8947;9545;9546;9581;9582;9583;11607;12733;14972;15688;15689;15690;15691;15692;17841;17842;18443;18637;18743;18744;19068;19452;19453;20878;23742;23743;23773;24667;24668;25138;25139;25947	3332;4084;4463;4464;4465;4559;4580;6149;6150;6151;8872;8873;9022;9023;10792;11557;11558;11599;11600;11601;14067;14068;15410;15411;15412;18096;18977;18978;18979;18980;18981;21543;21544;22255;22256;22487;22607;22608;23008;23460;23461;23462;25191;28765;28766;28802;29874;29875;29876;30454;30455;31441	3332;4084;4465;4559;4580;6149;6151;8873;9022;10792;11557;11599;14068;15411;18096;18981;21544;22256;22487;22608;23008;23462;25191;28765;28802;29876;30454;30455;31441	16;17	352;355	9606	Homo sapiens
P48047	P48047	7	7	7	ATP synthase subunit O, mitochondrial	ATP5O	sp|P48047|ATPO_HUMAN ATP synthase subunit O, mitochondrial OS=Homo sapiens OX=9606 GN=ATP5PO PE=1 SV=1	1	7	7	7	46.5	46.5	46.5	23.277	213	213	0	67.31	848000000	12	46729000	446500000	12	Homo sapiens	GEVPCTVTSASPLEEATLSELK;LSNTQGVVSAFSTMMSVHR;LVRPPVQVYGIEGR;SFLSQGQVLK;TDPSILGGMIVR;VAASVLNPYVK;YATALYSAASK				978	6544;12400;12784;16923;18347;19432;21526	True;True;True;True;True;True;True	6587;12482;12869;17051;18485;19580;21687	7662;7663;14659;15120;15121;20087;21769;23067;25515	9234;9235;9236;17714;17715;18290;18291;24227;26283;27936;30907;30908	9234;17715;18291;24227;26283;27936;30907			9606	Homo sapiens
Q8WVJ2	Q8WVJ2	6	6	6	NudC domain-containing protein 2	NUDCD2	sp|Q8WVJ2|NUDC2_HUMAN NudC domain-containing protein 2 OS=Homo sapiens OX=9606 GN=NUDCD2 PE=1 SV=1	1	6	6	6	46.5	46.5	46.5	17.676	157	157	0	58.193	137110000	7	15253000	92425000	6	Homo sapiens	AQDIQCGLQSR;ENPGFDFSGAEISGNYTK;GGPDFSNLEK;HVALSVGGR;LFDSTIADEGTWTLEDRK;SAPFEER				2137	1417;4698;6701;8092;10814;16635	True;True;True;True;True;True	1426;4728;6744;8142;10889;16759	1651;5516;7856;9556;12808;19739	1977;6608;9460;11572;15496;23811	1977;6608;9460;11572;15496;23811			9606	Homo sapiens
O00231	O00231	18	18	18	26S proteasome non-ATPase regulatory subunit 11	PSMD11	sp|O00231|PSD11_HUMAN 26S proteasome non-ATPase regulatory subunit 11 OS=Homo sapiens OX=9606 GN=PSMD11 PE=1 SV=3	1	18	18	18	46.2	46.2	46.2	47.463	422	422	0	59.567	741370000	27	14513000	192990000	31	Homo sapiens	AAAAVVEFQR;AELRDDPIISTHLAK;ALLVEVQLLESK;AQSLLSTDR;AQSLLSTDREASIDILHSIVK;EASIDILHSIVK;IMLNTPEDVQALVSGK;LQATLDMQSGIIHAAEEK;LSQMILDK;LVSLYFDTK;LYDNLLEQNLIR;RDIQENDEEAVQVK;TGQAAELGGLLK;TTANAIYCPPK;VIEPFSR;VQIEHISSLIK;VVDSLYNK;YVRPFLNSISK				70	10;423;1068;1492;1493;3661;9062;12064;12426;12794;12883;15879;18548;19157;20098;20730;21077;22164	True;True;True;True;True;True;True;True;True;True;True;True;True;True;True;True;True;True	10;424;1073;1501;1502;3685;9122;12145;12508;12879;12970;15997;18686;19300;20249;20887;21236;22331	12;491;492;1250;1737;1738;1739;1740;4299;10698;10699;14263;14689;15132;15233;18739;18740;21995;22719;23860;24592;24593;24996;26262;26263	14;594;595;1499;2072;2073;2074;2075;5157;5158;12971;12972;12973;17243;17753;18304;18305;18423;22602;22603;22604;26563;26564;26565;27468;28906;29791;29792;30274;31827;31828	14;594;1499;2072;2075;5158;12972;17243;17753;18305;18423;22603;26565;27468;28906;29792;30274;31828			9606	Homo sapiens
P16284	P16284	29	29	29	Platelet endothelial cell adhesion molecule	PECAM1	sp|P16284|PECA1_HUMAN Platelet endothelial cell adhesion molecule OS=Homo sapiens OX=9606 GN=PECAM1 PE=1 SV=2	1	29	29	29	46.1	46.1	46.1	82.521	738	738	0	227.63	2217700000	45	38603000	635430000	52	Homo sapiens	APIHFTIEK;AVPDAVESR;CESISGTLPISYQLLK;CTIQVTHLAQEFPEIIIQK;CTVIVNNK;DNPTEDVEYQCVADNCHSHAK;DTETVYSEVR;DTETVYSEVRK;EAIQGGIVR;EDTIVSQTQDFTK;EPLNSDVQYTEVQVSSAESHK;EQEGEYYCTAFNR;IISGIHMQTSESTK;ISYDAQFEVIK;IYDSGTYK;KDTETVYSEVRK;MLSEVLR;MSDPNMEANSHYGHNDDVR;NHAMKPINDNKEPLNSDVQYTEVQVSSAESHK;NSNDPAVFK;PAVPLLNSNNEK;PINDNKEPLNSDVQYTEVQVSSAESHK;SELVTVTESFSTPK;SLPDWTVQNGK;STESYFIPEVR;TTAEYQVLVEGVPSPR;VIAPVDEVQIS…				631	1341;1875;2058;2244;2251;3034;3279;3280;3587;3807;4752;4794;8804;9435;9662;9759;13318;13452;13874;14365;14606;14701;16837;17377;17913;19154;20077;20130;21087	True;True;True;True;True;True;True;True;True;True;True;True;True;True;True;True;True;True;True;True;True;True;True;True;True;True;True;True;True	1349;1887;2071;2258;2265;3055;3301;3302;3610;3831;4782;4824;8859;9501;9728;9825;13419;13554;13979;14475;14718;14814;16964;17509;18051;19297;20228;20283;21246	1556;2183;2396;2615;2622;3560;3561;3855;3856;4211;4477;5574;5625;10394;10395;11141;11404;11405;11524;15742;15901;15902;15903;16405;16406;17008;17289;17399;19988;19989;20630;21260;22713;22714;23839;23904;25008;25009	1859;2611;2867;3142;3150;4278;4279;4280;4281;4629;4630;4631;4632;5054;5362;5363;6677;6678;6736;12601;12602;13519;13520;13521;13831;13832;13968;19038;19228;19229;19230;19846;19847;20563;20564;20895;20896;21024;24111;24112;24886;24887;25645;25646;25647;27460;27461;27462;27463;28879;28963;30289;30290	1859;2611;2867;3142;3150;4279;4629;4632;5054;5362;6678;6736;12601;13519;13832;13968;19038;19229;19846;20564;20895;21024;24111;24886;25645;27460;28879;28963;30290			9606	Homo sapiens
P45973	P45973	9	9	8	Chromobox protein homolog 5	CBX5	sp|P45973|CBX5_HUMAN Chromobox protein homolog 5 OS=Homo sapiens OX=9606 GN=CBX5 PE=1 SV=1	1	9	9	8	46.1	46.1	39.8	22.225	191	191	0	125.21	588850000	10	30845000	289500000	15	Homo sapiens	CPQIVIAFYEER;DTDEADLVLAK;GFSEEHNTWEPEK;GQVEYLLK;LTWHAYPEDAENK;RTADSSSSEDEEEYVVEK;SNFSNSADDIK;TADSSSSEDEEEYVVEK;WKDTDEADLVLAK				951	2182;3269;6620;7234;12639;16437;17497;18194;21372	True;True;True;True;True;True;True;True;True	2195;3291;6663;7278;12724;16559;17630;18332;21532	2544;3844;7761;7762;8484;14947;14948;19494;19495;20771;21587;25339;25340	3056;3057;3058;4616;9357;9358;10224;18067;18068;18069;23520;23521;25061;26034;30684;30685	3057;4616;9358;10224;18069;23520;25061;26034;30685			9606	Homo sapiens
O43143	O43143	31	31	30	Pre-mRNA-splicing factor ATP-dependent RNA helicase DHX15	DHX15	sp|O43143|DHX15_HUMAN ATP-dependent RNA helicase DHX15 OS=Homo sapiens OX=9606 GN=DHX15 PE=1 SV=2	1	31	31	30	46	46	44.9	90.932	795	795	0	151.24	2751500000	39	40706000	575360000	57	Homo sapiens	ALVTGYFMQVAHLER;ASTNAMLISAGLPPLK;DNQVVQLHPSTVLDHKPEWVLYNEFVLTTK;DYYINIR;EAMNDPLLER;EVDDLGPEVGDIK;FAHIDGDHLTLLNVYHAFK;FTDILVR;HQSFVLVGETGSGK;IAPQYYDMSNFPQCEAK;IFEPPPPK;IIPLYSTLPPQQQQR;IRVESLLVTAISK;LDLGEDYPSGK;LDLGEDYPSGKK;QNHESVQWCYDNFINYR;REVDDLGPEVGDIK;RLQLPVWEYK;SLMSADNVR;SNLGSVVLQLK;TCTDIKPEWLVK;TEMQDNTYPEILR;TGHYLTVK;THPVEIFYTPEPERDYLEAAIR;TLATDILMGVLK;TTQIPQWCVEYMR;VAAMSVAQR;VESLLVTAISK;VIV…				174	1173;1648;3037;3486;3626;5140;5390;6109;8011;8242;8531;8788;9326;10567;10568;15444;15933;16209;17366;17508;18308;18414;18534;18614;18718;19218;19427;19811;20187;21738;21912	True;True;True;True;True;True;True;True;True;True;True;True;True;True;True;True;True;True;True;True;True;True;True;True;True;True;True;True;True;True;True	1178;1657;3058;3509;3650;5173;5426;6152;8061;8293;8585;8843;9391;10640;10641;15562;16051;16330;17498;17641;18446;18552;18672;18753;18858;19363;19575;19961;20341;21900;22077	1367;1368;1920;3564;3565;4101;4259;6028;6331;6332;6333;7162;9457;9458;9734;9735;10064;10375;10376;11008;11009;12539;12540;18239;18810;18811;19193;19194;20617;20785;21718;21719;21841;21979;22090;22091;22211;22802;23062;23518;23972;25761;25762;25971	1636;1637;2289;2290;4285;4286;4922;5109;7214;7582;7583;7584;8612;11451;11452;11453;11454;11780;11781;11782;12187;12575;12576;12577;12578;12579;13350;13351;15186;15187;22016;22686;22687;22688;23163;23164;24870;25079;26207;26208;26371;26544;26684;26685;26686;26847;27586;27587;27930;28470;29046;29047;31220;31221;31222;31223;31470	1637;2289;4285;4922;5109;7214;7582;8612;11453;11780;12187;12576;13351;15186;15187;22016;22688;23164;24870;25079;26208;26371;26544;26686;26847;27586;27930;28470;29047;31223;31470			9606	Homo sapiens
P35579	P35579	81	81	65	Myosin-9	MYH9	sp|P35579|MYH9_HUMAN Myosin-9 OS=Homo sapiens OX=9606 GN=MYH9 PE=1 SV=4	1	81	81	65	45.7	45.7	37.3	226.53	1960	1960	0	323.31	3986499999.9999995	104	21806000	336100000	135	Homo sapiens	ADEWLMK;AGVLAHLEEER;AGVLAHLEEERDLK;ALEEAMEQK;ALELDSNLYR;ANLQIDQINTDLNLER;ASITALEAK;DKADFCIIHYAGK;DLEAHIDSANK;DLGEELEALK;DMFQETMEAMR;EDQSILCTGESGAGK;EEVGEEAIVELVENGKK;ELEDATETADAMNR;ELESQISELQEDLESER;EMEAELEDERK;EQEVNILK;EQLEEEEEAK;ERNTDQASMPDNTAAQK;FLSNGHVTIPGQQDK;FVSELWK;GAGDGSDEEVDGK;HEAMITDLEER;HSQAVEELAEQLEQTK;IAEFTTNLTEEEEK;IAQLEEELEEEQGNTELINDR;IAQLEEQLDNETK;IMGIPEEEQMGLLR;IRELESQISELQEDLES…				863	259;698;699;953;970;1272;1589;2774;2829;2854;2984;3790;3941;4378;4401;4609;4804;4825;4908;5852;6193;6298;7660;8036;8198;8247;8248;9052;9310;9774;9802;9927;9938;9997;10099;10153;10594;10791;12106;12187;12195;12239;12521;13087;13430;13818;13976;14070;14130;14400;14432;14737;14903;15046;15047;15207;15208;15302;15590;15657;15828;15983;16354;16371;16989;17466;18340;18405;18412;18413;18592;18733;19010;…	True;True;True;True;True;True;True;True;True;True;True;True;True;True;True;True;True;True;True;True;True;True;True;True;True;True;True;True;True;True;True;True;True;True;True;True;True;True;True;True;True;True;True;True;True;True;True;True;True;True;True;True;True;True;True;True;True;True;True;True;True;True;True;True;True;True;True;True;True;True;True;True;True;True;True;True;True;True;True;True…	260;700;701;958;975;1280;1598;2794;2849;2874;3005;3814;3965;4406;4429;4638;4834;4855;4939;5892;6236;6341;7707;8086;8249;8298;8299;9110;9375;9840;9868;9993;10004;10063;10166;10220;10667;10866;12187;12268;12276;12320;12605;13177;13532;13923;14081;14175;14235;14511;14543;14850;15018;15161;15162;15323;15324;15419;15708;15775;15946;16102;16476;16493;17118;17598;18478;18543;18550;18551;18731;18873;1915…	307;808;809;810;1123;1144;1483;1484;1854;3241;3309;3310;3338;3502;4452;4635;5156;5180;5181;5410;5411;5635;5660;5756;5757;5758;6860;6861;7261;7385;8993;9486;9487;9687;9741;9742;9743;10680;10990;11544;11545;11584;11585;11741;11742;11753;11828;11829;11965;12040;12041;12570;12781;14309;14404;14405;14414;14463;14464;14800;15467;15871;15872;16343;16535;16640;16710;16711;17050;17088;17438;17625;17783;17…	381;966;967;968;969;970;1356;1357;1382;1776;1777;1778;2213;3886;3887;3970;3971;4003;4206;5332;5549;5550;6190;6216;6217;6482;6483;6747;6781;6899;6900;6901;6902;8212;8213;8734;8905;10849;11489;11490;11727;11728;11788;11789;11790;11791;11792;12950;13328;13329;13989;13990;14040;14041;14042;14216;14217;14231;14320;14321;14322;14490;14491;14581;14582;14583;15222;15468;17293;17412;17413;17425;17484;1748…	381;967;970;1357;1382;1776;2213;3887;3970;4003;4206;5332;5549;6190;6216;6483;6747;6781;6901;8212;8734;8905;10849;11490;11727;11790;11791;12950;13329;13990;14040;14217;14231;14322;14490;14581;15222;15468;17293;17413;17425;17485;17885;18704;19187;19771;19997;20114;20206;20611;20656;21070;21293;21476;21477;21699;21700;21829;22216;22301;22528;22777;23383;23407;24341;25015;26271;26360;26369;26370;2663…			9606	Homo sapiens
P05107	P05107	27	27	27	Integrin beta-2	ITGB2	sp|P05107|ITB2_HUMAN Integrin beta-2 OS=Homo sapiens OX=9606 GN=ITGB2 PE=1 SV=3	1	27	27	27	45.6	45.6	45.6	84.79	769	769	0	259.6	970260000	43	14479000	229290000	40	Homo sapiens	ALNEITESGR;CDTRPQLLMR;CHLEDNLYK;CHPGFEGSACQCER;CNVCECHSGYQLPLCQECPGCPSPCGK;ECIESGPGCTWCQK;ECQPPFAFR;GCAADDIMDPTSLAETQEDHNGGQK;GDCDGVQINVPITFQVK;GFLECGICR;LAENNIQPIFAVTSR;LGAILTPNDGR;LLVFATDDGFHFAGDGK;LTEIIPK;NCECQTQGR;RSNEFDYPSVGQLAHK;SATTTVMNPK;SAVGELSEDSSNVVHLIK;SQWNNDNPLFK;SSQELEGSCR;TTEGCLNPR;TVLPFVNTHPDK;VFLDHNALPDTLK;VTATECIQEQSFVIR;VTYDSFCSNGVTHR;YISCAECLK;YNGQVCGGPGR				465	1075;2034;2096;2098;2167;3720;3728;6375;6408;6597;10290;10945;11724;12519;13662;16420;16653;16658;17736;17848;19168;19301;19886;20918;21043;21806;21928	True;True;True;True;True;True;True;True;True;True;True;True;True;True;True;True;True;True;True;True;True;True;True;True;True;True;True	1080;2047;2109;2111;2180;3744;3752;6418;6451;6640;10358;11021;11802;12603;13766;16542;16778;16783;17872;17985;19311;19446;20037;21075;21201;21969;22093	1258;2368;2444;2446;2527;4371;4379;7472;7507;7734;12211;12212;12966;13879;14798;16154;19472;19473;19758;19763;19764;21048;21183;22731;22899;23612;24815;24956;25845;25989	1509;2833;2930;2932;3027;3028;5240;5251;9010;9049;9050;9329;14783;14784;14785;14786;15699;16766;17883;19540;23483;23484;23485;23486;23487;23488;23832;23837;23838;23839;25394;25543;27483;27708;28583;28584;30052;30225;31320;31321;31493	1509;2833;2930;2932;3027;5240;5251;9010;9049;9329;14783;15699;16766;17883;19540;23483;23832;23839;25394;25543;27483;27708;28584;30052;30225;31320;31493			9606	Homo sapiens
P05141;Q9H0C2	P05141	17;3	17;3	7;0	ADP/ATP translocase 2;ADP/ATP translocase 2, N-terminally processed	SLC25A5	sp|P05141|ADT2_HUMAN ADP/ATP translocase 2 OS=Homo sapiens OX=9606 GN=SLC25A5 PE=1 SV=7	2	17	17	7	45.6	45.6	19.8	32.852	298	298;315	0	102.5	11200000000	19	441440000	4895000000	39	Homo sapiens	AAYFGIYDTAK;DFLAGGVAAAISK;EQGVLSFWR;GAWSNVLR;GLGDCLVK;GMLPDPK;GNLANVIR;GTDIMYTGTLDCWR;GTDIMYTGTLDCWRK;KGTDIMYTGTLDCWR;LLLQVQHASK;MMMQSGR;QIFLGGVDK;QIFLGGVDKR;TAVAPIER;TDAAVSFAK;YFPTQALNFAFK				467	207;2511;4812;6371;6934;7055;7085;7370;7371;9856;11588;13341;15225;15226;18267;18312;21650	True;True;True;True;True;True;True;True;True;True;True;True;True;True;True;True;True	208;2529;4842;6414;6977;7098;7128;7414;7415;7416;9922;11666;13443;15341;15342;18405;18450;21811	243;2934;5643;7467;8144;8145;8282;8315;8316;8645;8646;8647;8648;8649;8650;11650;11651;13730;13731;13732;15771;17993;17994;21671;21725;25653	305;3519;3520;3521;6757;6758;6759;9005;9827;9828;9829;9830;9988;10023;10024;10025;10423;10424;10425;10426;10427;10428;10429;14114;14115;14116;14117;16595;16596;16597;16598;16599;19072;21724;21725;21726;26147;26217;26218;31079	305;3520;6757;9005;9830;9988;10025;10425;10429;14117;16598;19072;21724;21726;26147;26218;31079	37	250	9606;9606	Homo sapiens;Homo sapiens
P12236	P12236	17	7	3	ADP/ATP translocase 3;ADP/ATP translocase 3, N-terminally processed	SLC25A6	sp|P12236|ADT3_HUMAN ADP/ATP translocase 3 OS=Homo sapiens OX=9606 GN=SLC25A6 PE=1 SV=4	1	17	7	3	45.6	16.8	7.7	32.866	298	298	0	24.778	545010000	20	26103000	458280000	9	Homo sapiens	AAYFGVYDTAK;DFLAGGIAAAISK;EQGVLSFWR;GADIMYTGTVDCWR;GADIMYTGTVDCWRK;GAWSNVLR;GLGDCLVK;GMLPDPK;GNLANVIR;KGADIMYTGTVDCWR;LLLQVQHASK;MMMQSGR;MTEQAISFAK;QIFLGGVDK;TAVAPIER;TEQAISFAK;YFPTQALNFAFK				577	208;2510;4812;6271;6272;6371;6934;7055;7085;9819;11588;13341;13493;15225;18267;18420;21650	True;True;False;True;True;False;False;False;False;True;False;False;True;False;False;True;False	209;2528;4842;6314;6315;6414;6977;7098;7128;9885;11666;13443;13595;15341;18405;18558;21811	244;2933;5643;7352;7353;7467;8144;8145;8282;8315;8316;11606;13730;13731;13732;15771;15948;17993;21671;21848;25653	306;3518;6757;6758;6759;8864;8865;8866;8867;9005;9827;9828;9829;9830;9988;10023;10024;10025;14065;14066;16595;16596;16597;16598;16599;19072;19285;21724;26147;26380;31079	306;3518;6757;8864;8866;9005;9830;9988;10025;14066;16598;19072;19285;21724;26147;26380;31079			9606	Homo sapiens
P27824	P27824	28	28	28	Calnexin	CANX	sp|P27824|CALX_HUMAN Calnexin OS=Homo sapiens OX=9606 GN=CANX PE=1 SV=2	1	28	28	28	45.6	45.6	45.6	67.567	592	592	0	218.7	4688400000	32	69794000	1083900000	61	Homo sapiens	AEEDEILNR;APVPTGEVYFADSFDR;CESAPGCGVWQR;CESAPGCGVWQRPVIDNPNYK;DDTDDEIAK;DKGDEEEEGEEKLEEK;EIEDPEDR;GLVLMSR;GTLSGWILSK;IPDPEAVKPDDWDEDAPAK;IPNPDFFEDLEPFR;IVDDWANDGWGLK;IVDDWANDGWGLKK;KIPNPDFFEDLEPFR;KPEDWDERPK;LNKPFLFDTK;PFLFDTK;QTSGMEYK;SDAEEDGGTVSQEEEDR;SDAEEDGGTVSQEEEDRKPK;TDAPQPDVKEEEEEKEEEK;TGIYEEK;TPELNLDQFHDK;TPYTIMFGPDK;WEVEEMK;WKPPMIDNPSYQGIWK;WKPPMIDNPSYQGIWKPR;YDGKWEVEEMK				776	372;1395;2056;2057;2440;2779;4214;7030;7396;9152;9190;9543;9544;9888;10023;11863;14633;15684;16702;16703;18315;18537;18913;18991;21336;21375;21376;21562	True;True;True;True;True;True;True;True;True;True;True;True;True;True;True;True;True;True;True;True;True;True;True;True;True;True;True;True	373;1404;2069;2070;2457;2799;4239;7073;7441;9216;9254;9609;9610;9954;10090;11943;14745;15802;16827;16828;18453;18675;19054;19133;19134;21495;21535;21536;21537;21723	435;1626;1627;2393;2394;2395;2850;2851;3247;3248;4953;8254;8679;8680;10812;10813;10852;11264;11265;11266;11267;11692;11867;11868;14039;14040;17317;18514;19817;19818;19819;19820;19821;21728;21729;21730;21983;22431;22432;22522;22523;25296;25343;25344;25345;25346;25347;25557	534;1947;1948;1949;2864;2865;2866;3415;3416;3895;3896;3897;5940;9955;10464;10465;13119;13120;13121;13122;13168;13169;13665;13666;13667;13668;13669;13670;14163;14372;14373;16960;16961;20928;22336;23899;23900;23901;23902;23903;26221;26222;26223;26549;27126;27127;27128;27129;27130;27131;27236;27237;30636;30688;30689;30690;30691;30692;30693;30955;30956	534;1949;2864;2866;3416;3897;5940;9955;10464;13122;13168;13666;13667;14163;14372;16960;20928;22336;23899;23900;26223;26549;27129;27237;30636;30688;30692;30955	92	188	9606	Homo sapiens
P00338;P07864;Q6ZMR3	P00338	15;1;1	15;1;1	10;0;0	L-lactate dehydrogenase A chain	LDHA	sp|P00338|LDHA_HUMAN L-lactate dehydrogenase A chain OS=Homo sapiens OX=9606 GN=LDHA PE=1 SV=2	3	15	15	10	45.5	45.5	31.3	36.688	332	332;332;332	0	31.793	2254800000	18	101760000	761210000	29	Homo sapiens	DQLIYNLLK;DYNVTANSK;FIIPNVVK;GEMMDLQHGSLFLR;LGVHPLSCHGWVLGEHGDSSVPVWSGMNVAGVSLK;LKGEMMDLQHGSLFLR;LVIITAGAR;QVVESAYEVIK;RVHPVSTMIK;SADTLWGIQK;TLHPDLGTDK;TLHPDLGTDKDK;VHPVSTMIK;VIGSGCNLDSAR;VTLTSEEEAR				419	3121;3475;5718;6518;11125;11365;12713;15760;16502;16587;18763;18764;20062;20113;20984	True;True;True;True;True;True;True;True;True;True;True;True;True;True;True	3143;3497;5757;6561;11201;11443;12798;15878;16624;16710;18903;18904;20213;20264;21142	3661;4088;4089;6711;7630;7631;13171;13172;13470;13471;15034;18598;19580;19687;22257;22258;23819;23880;24895	4399;4909;4910;8043;9197;9198;15931;15932;15933;15934;15935;15936;16290;16291;16292;18176;22436;23619;23748;23749;23750;23751;23752;23753;26904;26905;28858;28928;30149;30150	4399;4909;8043;9197;15933;16291;18176;22436;23619;23751;26904;26905;28858;28928;30150			9606;9606;9606	Homo sapiens;Homo sapiens;Homo sapiens
P14209	P14209	4	4	4	CD99 antigen	CD99	sp|P14209|CD99_HUMAN CD99 antigen OS=Homo sapiens OX=9606 GN=CD99 PE=1 SV=1	1	4	4	4	45.4	45.4	45.4	18.848	185	185	0	58.648	4006599999.9999995	4	359680000	3060399999.9999995	26	Homo sapiens	ENAEQGEVDMESHR;KPSAGDDFDLGDAVVDGENDDPRPPNPPK;NANAEPAVQR;PMPNPNPNHPSSSGSFSDADLADGVSGGEGK				601	4651;10070;13627;14783	True;True;True;True	4680;4681;10137;13731;14896;14897	5460;5461;5462;5463;5464;5465;5466;11927;11928;11929;16116;16117;17488;17489;17490;17491;17492	6543;6544;6545;6546;6547;6548;6549;6550;6551;6552;6553;14445;14446;14447;14448;14449;19495;19496;19497;21129;21130;21131;21132;21133;21134;21135	6549;14449;19496;21135	71;72	76;166	9606	Homo sapiens
P18859	P18859	3	3	3	ATP synthase-coupling factor 6, mitochondrial	ATP5J	sp|P18859|ATP5J_HUMAN ATP synthase-coupling factor 6, mitochondrial OS=Homo sapiens OX=9606 GN=ATP5PF PE=1 SV=1	1	3	3	3	45.4	45.4	45.4	12.587	108	108	0	30.038	117730000	5	7594500	117730000	3	Homo sapiens	FEDPKFEVIEKPQA;QMFGNADMNTFPTFK;RQTSGGPVDASSEYQQELER				670	5516;15422;16380	True;True;True	5555;15540;16502	6476;18213;19420	7750;21983;23421	7750;21983;23421			9606	Homo sapiens
O60264;P28370	O60264	44;12	44;12	44;12	SWI/SNF-related matrix-associated actin-dependent regulator of chromatin subfamily A member 5	SMARCA5	sp|O60264|SMCA5_HUMAN SWI/SNF-related matrix-associated actin-dependent regulator of chromatin subfamily A member 5 OS=Homo sapiens OX=9606 GN=SMARCA5 PE=1 SV=1	2	44	44	44	45.3	45.3	45.3	121.9	1052	1052;1054	0	323.31	2156800000	55	26323000	325750000	59	Homo sapiens	ANRFEYLLK;ANYAVDAYFR;CCNHPYLFDGAEPGPPYTTDMHLVTNSGK;CNELQDIEK;EIQEPDPTYEEK;ENMELEEK;ENVYDELR;ESEITDEDIDGILER;FEDSPSYVK;FITDNTVEER;FVFMLSTR;IAFTEWIEPPKR;IDEAESLNDEELEEK;IGKDEMLQMIR;ISYGTNK;IYVGLSK;LDGQTPHDERQDSINAYNEPNSTK;LDSIVIQQGR;LFELLEK;LLNILMQLR;LRLDSIVIQQGR;LVDQNLNK;MDGAPDGR;MGESSLR;NFTMDTESSVYNFEGEDYREK;NIPGPHMVLVPK;NPELPNAAQAQK;NPELPNAAQAQKEEQLK;NYTEEEDRFLICMLHK;PAASIASGGSNSSNK;QDSINAYNEPNS…				232	1286;1298;2013;2156;4267;4691;4727;4951;5518;5740;6162;8213;8330;8636;9436;9702;10548;10607;10827;11611;12284;12664;13053;13170;13835;13950;14223;14224;14562;14571;15018;15453;15489;15640;15859;16448;17755;17941;18231;18422;18812;20350;21357;21893	True;True;True;True;True;True;True;True;True;True;True;True;True;True;True;True;True;True;True;True;True;True;True;True;True;True;True;True;True;True;True;True;True;True;True;True;True;True;True;True;True;True;True;True	1294;1306;2026;2169;4293;4721;4757;4982;5557;5779;6205;8264;8381;8690;9502;9768;10621;10680;10902;11689;12365;12749;13142;13265;13940;14055;14331;14332;14674;14683;15133;15571;15607;15758;15977;16570;17891;18079;18369;18560;18953;20504;21516;22056	1498;1510;2344;2516;5018;5508;5548;5809;6479;6736;7222;9702;9838;9839;10192;11142;11453;12516;12517;12583;12822;13757;14523;14524;14975;15425;15568;16361;16506;16507;16837;16838;17241;17242;17251;17755;18249;18290;18465;18466;18715;19510;19511;21073;21295;21296;21634;21850;22315;24160;25320;25321;25946	1796;1809;2804;3015;6017;6600;6648;6962;7754;8069;8681;11743;11899;11900;12346;13522;13885;15158;15159;15160;15238;15515;15516;16628;17557;17558;18099;18650;18825;19793;19794;19959;19960;20361;20362;20839;20840;20851;21443;22027;22079;22080;22280;22281;22577;22578;23538;23539;25421;25690;25691;26093;26382;26986;29261;30661;30662;30663;31440	1796;1809;2804;3015;6017;6600;6648;6962;7754;8069;8681;11743;11899;12346;13522;13885;15160;15238;15515;16628;17558;18099;18650;18825;19793;19960;20361;20362;20840;20851;21443;22027;22079;22281;22578;23539;25421;25691;26093;26382;26986;29261;30661;31440			9606;9606	Homo sapiens;Homo sapiens
P60900	P60900	9	9	9	Proteasome subunit alpha type-6	PSMA6	sp|P60900|PSA6_HUMAN Proteasome subunit alpha type-6 OS=Homo sapiens OX=9606 GN=PSMA6 PE=1 SV=1	1	9	9	9	45.1	45.1	45.1	27.399	246	246	0	17.629	242540000	17	8879900	152830000	12	Homo sapiens	AINQGGLTSVAVR;CDPAGYYCGFK;DCAVIVTQK;ILTEAEIDAHLVALAERD;ITENIGCVMTGMTADSR;LLDSSTVTHLFK;LYQVEYAFK;QTESTSFLEK;YGYEIPVDMLCK				1162	822;2025;2384;9016;9459;11439;12941;15641;21743	True;True;True;True;True;True;True;True;True	825;2038;2399;9073;9525;11517;13028;15759;21905	971;2356;2779;10639;11170;13554;15295;18467;25767	1175;2818;2819;3335;12903;13550;16384;16385;16386;16387;18498;22282;31230	1175;2819;3335;12903;13550;16385;18498;22282;31230			9606	Homo sapiens
Q14019	Q14019	5	5	1	Coactosin-like protein	COTL1	sp|Q14019|COTL1_HUMAN Coactosin-like protein OS=Homo sapiens OX=9606 GN=COTL1 PE=1 SV=3	1	5	5	1	45.1	45.1	19	15.945	142	142	0	11.592	109300000	9	9157100	86997000	6	Homo sapiens	ELEEDFIK;EVVQNFAK;FTTGDAMSK;KAGGANYDAQTE;YDGSTIVPGEQGAEYQHFIQQCTDDVR				1537	4382;5271;6135;9729;21565	True;True;True;True;True	4410;5306;6178;9795;21726	5160;6192;7192;11488;25560	6194;7422;8647;13930;30961;30962	6194;7422;8647;13930;30962			9606	Homo sapiens
Q14980	Q14980	81	81	81	Nuclear mitotic apparatus protein 1	NUMA1	sp|Q14980|NUMA1_HUMAN Nuclear mitotic apparatus protein 1 OS=Homo sapiens OX=9606 GN=NUMA1 PE=1 SV=2	1	81	81	81	45.1	45.1	45.1	238.26	2115	2115	0	323.31	3510999999.9999995	118	18420000	619770000	116	Homo sapiens	AADALEEQQR;AALMESQGQQQEER;AEELGQELK;AGDRQPEWLEEQQGR;AGEQQETASR;AHGLLAEENR;ALQQVQEK;APVPSTCSSTFPEELSPPSHQAK;AQELGHSQSALASAQR;ASMQPIQIAEGTGITTR;ASYAEQLSMLK;ATQEWLEK;ATSSTQSLAR;DAQIAMMQQR;DSAQTSVTQAQR;DWEQFEYK;EAEQMGNELER;EELEQASQAHGAR;EEVQSLREEAEK;EFASHLQQLQDALNELTEEHSK;EHASGSGAQSEAAGR;ELAEAMAAQHTAESECEQLVK;ELEELRDK;ELEVMTAK;ELGELIPLR;ERYEDSQQEEAQYGAMFQEQLMTLK;FQVATDALK;HLCQQLQAEQAAAEK;HPSSPECLVSAQ…				1597	46;118;381;578;591;723;1115;1394;1428;1604;1658;1738;1752;2361;3180;3424;3541;3887;3943;3955;4148;4324;4385;4406;4428;4925;6000;7848;7981;8015;8267;8685;9904;9919;10112;10260;10537;10711;11018;11073;11103;11636;12059;12170;12196;12197;12279;12423;12494;13755;13776;14344;14945;15001;15034;15067;15068;15078;15108;15122;15300;15481;15516;15541;15542;15613;15837;16527;16634;17270;17280;17524;18506;18…	True;True;True;True;True;True;True;True;True;True;True;True;True;True;True;True;True;True;True;True;True;True;True;True;True;True;True;True;True;True;True;True;True;True;True;True;True;True;True;True;True;True;True;True;True;True;True;True;True;True;True;True;True;True;True;True;True;True;True;True;True;True;True;True;True;True;True;True;True;True;True;True;True;True;True;True;True;True;True;True…	46;118;382;580;593;725;1120;1403;1437;1613;1667;1747;1761;2376;3202;3446;3564;3911;3967;3979;4173;4351;4413;4434;4456;4956;6043;7897;8030;8065;8318;8739;9970;9985;10179;10328;10610;10784;11094;11149;11179;11714;12140;12251;12277;12278;12360;12505;12577;13860;13881;14453;15060;15116;15149;15182;15183;15194;15224;15238;15417;15599;15634;15659;15660;15731;15955;16650;16758;17402;17412;17657;18644;18…	52;134;444;677;690;842;1301;1625;1663;1664;1870;1871;1930;2019;2033;2748;3740;4021;4158;4568;4569;4637;4650;4651;4872;4873;5094;5163;5186;5210;5779;7041;9233;9415;9416;9462;9763;9764;10253;10254;11711;11731;11985;12177;12504;12694;13054;13055;13115;13146;13784;14257;14258;14385;14415;14416;14417;14517;14685;14686;14768;14769;16266;16293;16983;17675;17676;17737;17738;17771;17809;17810;17822;17860;…	62;162;543;813;826;827;1008;1557;1945;1946;1989;1990;2230;2231;2303;2406;2422;3297;4498;4826;4990;5469;5470;5471;5552;5567;5568;5840;5841;6109;6198;6222;6249;6925;8463;11151;11394;11395;11459;11460;11812;11813;11814;12423;12424;14185;14206;14513;14745;15142;15364;15802;15803;15870;15903;16658;17234;17235;17391;17426;17427;17428;17551;17748;17749;17750;17848;17849;17850;19673;19705;19706;20533;205…	62;162;543;813;826;1008;1557;1946;1990;2230;2303;2406;2422;3297;4498;4826;4990;5471;5552;5567;5841;6109;6198;6222;6249;6925;8463;11151;11394;11459;11812;12423;14185;14206;14513;14745;15142;15364;15802;15870;15903;16658;17234;17391;17426;17428;17551;17750;17849;19673;19706;20533;21350;21422;21463;21505;21507;21523;21568;21585;21827;22069;22110;22142;22143;22246;22543;23664;23810;24737;24750;25105;…			9606	Homo sapiens
P11908	P11908	11	11	5	Ribose-phosphate pyrophosphokinase 2	PRPS2	sp|P11908|PRPS2_HUMAN Ribose-phosphate pyrophosphokinase 2 OS=Homo sapiens OX=9606 GN=PRPS2 PE=1 SV=2	1	11	11	5	45	45	19.5	34.769	318	318	0	64.251	429410000	16	12449000	225170000	14	Homo sapiens	DRVAILVDDMADTCGTICHAADK;ENIAEWK;INNAAFEAVVVTNTIPQEDK;LLSAGATK;LNVEFALIHK;NCIIVSPDAGGAK;PNIVLFSGSSHQDLSQR;THNGESVSYLFSHVPL;VAILVDDMADTCGTICHAADK;VTAVIPCFPYAR;VYAILTHGIFSGPAISR				572	3171;4674;9112;11671;11915;13672;14786;18609;19501;20920;21232	True;True;True;True;True;True;True;True;True;True;True	3193;4704;9176;11749;11995;13776;14900;18748;19649;21077;21391	3729;5490;10765;13821;13822;14098;16166;17495;22085;23150;24817;25178;25179	4483;6578;6579;13052;16699;16700;17032;19553;21139;26678;28032;30054;30055;30500;30501	4483;6579;13052;16699;17032;19553;21139;26678;28032;30055;30501			9606	Homo sapiens
P38159;O75526;Q8N7X1	P38159	20;5;2	20;5;2	6;1;0	RNA-binding motif protein, X chromosome;RNA-binding motif protein, X chromosome, N-terminally processed	RBMX	sp|P38159|RBMX_HUMAN RNA-binding motif protein, X chromosome OS=Homo sapiens OX=9606 GN=RBMX PE=1 SV=3	3	20	20	6	45	45	12	42.331	391	391;392;1067	0	133.59	3446499999.9999995	25	99429000	1104800000	32	Homo sapiens	ALEAVFGK;DRDYSDHPSGGSYR;DSYESYGNSR;DSYGGPPR;DVYLSPR;DYGHSSSRDDYPSR;DYSDHPSGGSYR;GFAFVTFESPADAK;GGHMDDGGYSMNFNMSSSR;GPPPSYGGSSR;GYSDRDGYGR;IVEVLLMK;LFIGGLNTETNEK;MVEADRPGK;PSFESGR;SDLYSSGR;SRGFAFVTFESPADAK;VEADRPGK;VEQATKPSFESGR;YDDYSSSR				894	946;3153;3261;3262;3418;3457;3480;6553;6679;7156;7601;9561;10850;13520;14812;16736;17749;19723;19804;21554	True;True;True;True;True;True;True;True;True;True;True;True;True;True;True;True;True;True;True;True	951;3175;3283;3284;3440;3479;3503;6596;6722;7200;7648;9627;10925;13622;14926;16862;17885;19873;19954;21715	1116;3705;3706;3707;3834;3835;4014;4063;4064;4065;4095;7677;7833;7834;8396;8920;8921;11285;12846;15979;17521;19862;21065;23417;23509;23510;25548	1349;4456;4457;4458;4605;4606;4817;4876;4877;4878;4916;9257;9258;9259;9434;9435;9436;10120;10121;10760;10761;13689;13690;13691;15545;19321;21170;23955;25413;28354;28460;28461;30945	1349;4458;4605;4606;4817;4878;4916;9258;9436;10121;10760;13690;15545;19321;21170;23955;25413;28354;28461;30945			9606;9606;9606	Homo sapiens;Homo sapiens;Homo sapiens
Q9P258	Q9P258	17	17	17	Protein RCC2	RCC2	sp|Q9P258|RCC2_HUMAN Protein RCC2 OS=Homo sapiens OX=9606 GN=RCC2 PE=1 SV=2	1	17	17	17	45	45	45	56.084	522	522	0	139.63	572870000	27	7546400	256660000	25	Homo sapiens	AAAAAWEEPSSGNGTAR;AGGAAVVITEPEHTK;AVQDLCGWR;DGQILPVPNVVVR;DVACGANHTLVLDSQK;GNLYSFGCPEYGQLGHNSDGK;IEYDCELVPR;LFDFPGR;LGHAEQKDEMVPR;LIEGLSHEVIVSAACGR;MACGAEFSMIMDCK;NHTLALTETGSVFAFGENK;NLGQNLWGPHR;RVFSWGFGGYGR;TLDGIFSEQVAMGYSHSLVIAR;TVVSGSCAAHSLLITTEGK;VFSWGFGGYGR				2818	7;601;1882;2608;3329;7089;8508;10808;11017;11245;12977;13892;14027;16495;18723;19356;19918	True;True;True;True;True;True;True;True;True;True;True;True;True;True;True;True;True	7;603;1894;2628;3351;7132;8562;10883;11093;11323;13065;13997;14132;16617;18863;19504;20069	8;700;2192;3051;3911;3912;8320;10039;12802;13053;13332;13333;15336;16432;16593;19572;22216;22979;22980;23650	10;840;841;2622;3664;4701;4702;10029;10030;12155;15490;15801;16127;16128;16129;18545;19876;19877;20062;23611;26853;27825;27826;27827;28640	10;841;2622;3664;4702;10030;12155;15490;15801;16127;18545;19877;20062;23611;26853;27827;28640			9606	Homo sapiens
P61353	P61353	6	6	6	60S ribosomal protein L27	RPL27	sp|P61353|RL27_HUMAN Large ribosomal subunit protein eL27 OS=Homo sapiens OX=9606 GN=RPL27 PE=1 SV=2	1	6	6	6	44.9	44.9	44.9	15.798	136	136	0	16.775	1172900000	6	118360000	691030000	9	Homo sapiens	DVFRDPALK;NIDDGTSDRPYSHALVAGIDR;NIDDGTSDRPYSHALVAGIDRYPR;VVLVLAGR;VYNYNHLMPTR;YSVDIPLDK				1187	3354;13901;13902;21129;21266;22085	True;True;True;True;True;True	3376;14006;14007;21288;21425;22252	3938;16441;16442;16443;25056;25216;25217;26173	4731;19886;19887;19888;19889;30344;30544;30545;31711	4731;19887;19889;30344;30545;31711			9606	Homo sapiens
O60216;Q9H4I0	O60216	20;2	20;2	20;2	Double-strand-break repair protein rad21 homolog	RAD21	sp|O60216|RAD21_HUMAN Double-strand-break repair protein rad21 homolog OS=Homo sapiens OX=9606 GN=RAD21 PE=1 SV=2	2	20	20	20	44.8	44.8	44.8	71.689	631	631;556	0	94.403	462770000	26	8344000	179830000	23	Homo sapiens	AHVFECNLESSVESIISPK;AQLSDYSDIVTTLDLAPPTKK;DVIDEPIIEEPSR;EFENPEVPREDQQQQHQQR;EKEDDEEEEDEDASGGDQDQEER;FYSFLVLK;GGEADNLDEFLK;INHLEYEDQYKDDNFGEGNDGGILDDK;IWLAAHWDK;KQQAIELTQEEPYSDIIATPGPR;LFSLPAQPLWNNR;LQESVMEASR;MAFRPGVVDLPEENR;QQAIELTQEEPYSDIIATPGPR;RTQQMLHGLQR;TGAESISLLELCR;TNIDESAMPPPPPQGVK;TSGHLLLGVVR;VEEITMR;YLLADCNEAFIK				226	747;1462;3359;3966;4301;6246;6653;9104;9643;10110;10904;12111;12990;15508;16468;18494;18870;19082;19754;21856	True;True;True;True;True;True;True;True;True;True;True;True;True;True;True;True;True;True;True;True	749;1471;3381;3990;4328;6289;6696;9168;9709;10177;10979;12192;13078;15626;16590;18632;19011;19225;19904;22019	875;1704;3944;4663;4664;5066;7325;7800;10756;10757;11380;11983;12912;14315;15351;18311;19537;21934;22383;22627;22628;23451;25902	1043;1044;2036;4738;5582;5583;6075;8829;9399;13042;13043;13805;14510;15632;17301;18560;22102;23570;26486;27070;27360;27361;28392;31389	1043;2036;4738;5582;6075;8829;9399;13043;13805;14510;15632;17301;18560;22102;23570;26486;27070;27360;28392;31389			9606;9606	Homo sapiens;Homo sapiens
Q96IX5	Q96IX5	3	3	3	Up-regulated during skeletal muscle growth protein 5	USMG5	sp|Q96IX5|ATPMK_HUMAN ATP synthase membrane subunit K, mitochondrial OS=Homo sapiens OX=9606 GN=ATP5MK PE=1 SV=1	1	3	3	3	44.8	44.8	44.8	6.4575	58	58	0	29.965	115440000	3	34375000	115440000	3	Homo sapiens	AGPESDAQYQFTGIK;AGPESDAQYQFTGIKK;YFNSYTLTGR				2304	663;664;21649	True;True;True	665;666;21810	771;772;25652	924;925;31078	924;925;31078			9606	Homo sapiens
O75964	O75964	4	4	4	ATP synthase subunit g, mitochondrial	ATP5L	sp|O75964|ATP5L_HUMAN ATP synthase subunit g, mitochondrial OS=Homo sapiens OX=9606 GN=ATP5MG PE=1 SV=3	1	4	4	4	44.7	44.7	44.7	11.428	103	103	0	7.2886	94425000	6	15737000	76677000	4	Homo sapiens	IVNSAQTGSFK;LATFWYYAK;TPALVNAAVTYSK;VELVPPTPAEIPR				327	9595;10423;18901;19785	True;True;True;True	9661;10493;19042;19935	11324;12367;22419;23488	13738;14977;27113;28436	13738;14977;27113;28436			9606	Homo sapiens
P31040	P31040	21	21	21	Succinate dehydrogenase [ubiquinone] flavoprotein subunit, mitochondrial	SDHA	sp|P31040|SDHA_HUMAN Succinate dehydrogenase [ubiquinone] flavoprotein subunit, mitochondrial OS=Homo sapiens OX=9606 GN=SDHA PE=1 SV=2	1	21	21	21	44.7	44.7	44.7	72.691	664	664	0	101.63	966610000	31	12674000	242670000	32	Homo sapiens	AAFGLSEAGFNTACVTK;ACALSIEESCRPGDK;EPIPVLPTVHYNMGGIPTNYK;GEGGILINSQGER;GVIALCIEDGSIHR;HTLSYVDVGTGK;HVNGQDQIVPGLYACGEAACASVHGANR;IDEYDYSK;LGANSLLDLVVFGR;NTVVATGGYGR;SMQNHAAVFR;SMTLEIR;TGHSLLHTLYGR;TLNEADCATVPPAIR;TYFSCTSAHTSTGDGTAMITR;VGSVLQEGCGK;VPPIKPNAGEESVMNLDK;VRIDEYDYSK;VSDSISAQYPVVDHEFDAVVVGAGGAGLR;VTLEYRPVIDK;WHFYDTVK				822	69;213;4749;6498;7464;8080;8123;8338;10950;14451;17472;17477;18533;18795;19389;20025;20664;20789;20813;20979;21362	True;True;True;True;True;True;True;True;True;True;True;True;True;True;True;True;True;True;True;True;True	69;214;4779;6541;7509;8130;8173;8389;11026;14563;17604;17609;18671;18936;19537;20176;20821;20946;20970;21137;21522	78;251;252;5571;7608;8763;8764;9542;9598;9849;12972;17110;20739;20740;20746;21978;22296;23021;23022;23776;24518;24664;24665;24696;24697;24888;24889;25328	100;318;319;6674;9171;10561;10562;11554;11616;11912;15705;20684;25021;25022;25029;26542;26543;26964;27880;27881;28805;29704;29705;29870;29871;29909;29910;29911;29912;30141;30142;30671	100;319;6674;9171;10561;11554;11616;11912;15705;20684;25022;25029;26542;26964;27881;28805;29705;29871;29909;30142;30671			9606	Homo sapiens
P36578	P36578	23	23	23	60S ribosomal protein L4	RPL4	sp|P36578|RL4_HUMAN Large ribosomal subunit protein uL4 OS=Homo sapiens OX=9606 GN=RPL4 PE=1 SV=5	1	23	23	23	44.7	44.7	44.7	47.697	427	427	0	158.26	3132899999.9999995	16	119130000	905830000	39	Homo sapiens	AAAAAAALQAK;ACARPLISVYSEK;APIRPDIVNFVHTNLR;APIRPDIVNFVHTNLRK;AWNDIKK;FCIWTESAFR;FCIWTESAFRK;GHRIEEVPELPLVVEDK;GPCIIYNEDNGIIK;IEEVPELPLVVEDK;IEEVPELPLVVEDKVEGYK;IEEVPELPLVVEDKVEGYKK;KLDELYGTWR;LDELYGTWR;MINTDLSR;NIPGITLLNVSK;NNRQPYAVSELAGHQTSAESWGTGR;PLISVYSEK;QPYAVSELAGHQTSAESWGTGR;RGPCIIYNEDNGIIK;RYAICSALAASALPALVMSK;SGQGAFGNMCR;SNYNLPMHK				880	1;215;1344;1345;1942;5445;5446;6767;7106;8437;8438;8439;9913;10529;13243;13949;14187;14729;15505;16017;16546;17041;17550	True;True;True;True;True;True;True;True;True;True;True;True;True;True;True;True;True;True;True;True;True;True;True	1;216;1352;1353;1954;5483;5484;6810;7149;8488;8489;8490;9979;10602;13342;14054;14294;14842;15623;16137;16669;17170;17683	1;255;1559;1560;1561;1562;1563;2256;6398;6399;6400;7937;7938;8340;9954;9955;9956;9957;11722;11723;12495;15657;16505;16788;16789;17430;18307;18308;18938;18939;19640;19641;20229;20830	1;2;322;1864;1865;1866;1867;1868;2699;7659;7660;7661;7662;9560;9561;9562;10053;12039;12040;12041;12042;12043;14197;14198;15133;18939;19958;20304;20305;21062;22097;22098;22099;22847;22848;23688;23689;23690;24412;25137	2;322;1865;1866;2699;7659;7661;9562;10053;12039;12040;12042;14197;15133;18939;19958;20304;21062;22099;22847;23690;24412;25137			9606	Homo sapiens
Q08211	Q08211	43	43	43	ATP-dependent RNA helicase A	DHX9	sp|Q08211|DHX9_HUMAN ATP-dependent RNA helicase A OS=Homo sapiens OX=9606 GN=DHX9 PE=1 SV=4	1	43	43	43	44.7	44.7	44.7	140.96	1270	1270	0	323.31	10009000000	61	94294000	1978199999.9999998	96	Homo sapiens	AAECNIVVTQPR;AAMEALVVEVTK;AENNSEVGASGYGVPGPTWDR;AIEPPPLDAVIEAEHTLR;DFVNYLVR;DKDDDGGEDDDANCNLICGDEYGPETR;DVVQAYPEVR;EGETVEPYK;ELDALDANDELTPLGR;FMCEVQVEGYNYTGMGNSTNKK;GISHVIVDEIHER;HLEMNPHFGSHR;ILTTEGR;KEEQEVQATLESEEVDLNAGLHGNWTLENAK;KLAAQSCALSLVR;KVQSDGQIVLVDDWIK;LAAQSCALSLVR;LAQFEPSQR;LETHMTPEMFR;LFTAHNNMTNYATVWASK;LGGIGQFLAK;LNQYFQK;LQISHEAAACITGLR;LSMSQLNEK;MGGEEAEIR;NELMYQLEQDHDLQAILQER;NFLYAW…				1406	60;129;426;780;2544;2776;3414;4056;4360;5877;6853;7857;9024;9782;9903;10179;10244;10376;10775;10908;11004;11902;12145;12392;13174;13764;13822;14809;15255;15417;15471;16098;16679;16803;17890;18945;19222;19852;20755;20793;21572;21972;21994	True;True;True;True;True;True;True;True;True;True;True;True;True;True;True;True;True;True;True;True;True;True;True;True;True;True;True;True;True;True;True;True;True;True;True;True;True;True;True;True;True;True;True	60;130;427;782;2563;2796;3436;4081;4388;5918;6896;7906;9081;9848;9969;10246;10312;10444;10849;10850;10983;11080;11982;12226;12473;12474;13269;13270;13869;13927;14923;15372;15535;15589;16218;16804;16929;18027;18028;19087;19367;20003;20912;20950;21733;22139;22161	68;69;146;147;495;496;916;917;2973;3243;4009;4765;5135;5136;6890;8045;8046;8047;9247;9248;10647;11556;11710;12074;12157;12310;12763;12764;12765;12916;12917;13036;14083;14355;14356;14649;14650;15572;15573;16276;16277;16347;17518;18027;18028;18206;18268;18269;19051;19786;19943;19944;21231;21232;22470;22471;22806;23568;24623;24624;24670;24671;25568;26048;26072;26073	85;86;87;183;184;598;599;1100;1101;1102;1103;1104;3570;3889;3890;4811;5695;6162;6163;6164;6165;6166;8247;9706;9707;9708;9709;9710;9711;11170;11171;12912;14003;14004;14184;14620;14721;14722;14914;15447;15448;15449;15637;15638;15639;15781;17016;17017;17349;17350;17351;17702;17703;17704;17705;18829;18830;18831;19685;19686;19687;19688;19776;21167;21766;21767;21768;21769;21973;21974;22049;22050;22982;…	85;184;598;1103;3570;3889;4811;5695;6163;8247;9711;11171;12912;14004;14184;14620;14721;14914;15448;15639;15781;17016;17351;17705;18831;19687;19776;21167;21769;21973;22050;22982;23862;24058;25603;27177;27592;28534;29823;29878;30971;31569;31597	140;141;142	624;930;1036	9606	Homo sapiens
Q04837	Q04837	5	5	5	Single-stranded DNA-binding protein, mitochondrial	SSBP1	sp|Q04837|SSBP_HUMAN Single-stranded DNA-binding protein, mitochondrial OS=Homo sapiens OX=9606 GN=SSBP1 PE=1 SV=1	1	5	5	5	44.6	44.6	44.6	17.259	148	148	0	74.906	330750000	8	40828000	326620000	6	Homo sapiens	IDYGEYMDK;NPVTIFSLATNEMWR;RQATTIIADNIIFLSDQTK;SGDSEVYQLGDVSQK;VGQDPVLR				1380	8395;14266;16355;16974;20007	True;True;True;True;True	8446;14374;16477;17103;20158	9911;16889;19387;20154;23756	11991;20420;23384;23385;24320;28784	11991;20420;23384;24320;28784			9606	Homo sapiens
Q13547	Q13547	19	19	15	Histone deacetylase 1	HDAC1	sp|Q13547|HDAC1_HUMAN Histone deacetylase 1 OS=Homo sapiens OX=9606 GN=HDAC1 PE=1 SV=1	1	19	19	15	44.6	44.6	35.3	55.102	482	482	0	135.85	1495999999.9999998	21	32602000	657590000	35	Homo sapiens	DGIDDESYEAIFKPVMSK;ISICSSDK;KEVTEEEK;LGCFNLTIK;LHISPSNMTNQNTNEYLEK;MLPHAPGVQMQAIPEDAIPEESGDEDEDDPDK;MLPHAPGVQMQAIPEDAIPEESGDEDEDDPDKR;MTHNLLLNYGLYR;QQTDIAVNWAGGLHHAK;RIACEEEFSDSEEEGEGGRK;RISICSSDK;SIRPDNMSEYSK;VCYYYDGDVGNYYYGQGHPMK;VMTVSFHK;YGEYFPGTGDLR;YHSDDYIK;YYAVNYPLR;YYAVNYPLRDGIDDESYEAIFK;YYAVNYPLRDGIDDESYEAIFKPVMSK				1505	2583;9375;9793;10959;11166;13300;13301;13495;15567;16055;16104;17187;19626;20533;21687;21754;22179;22180;22181	True;True;True;True;True;True;True;True;True;True;True;True;True;True;True;True;True;True;True	2602;9441;9859;11035;11243;13401;13402;13597;15685;16175;16225;17318;19776;20689;21849;21916;22346;22347;22348	3019;3020;11063;11570;11571;11572;11573;12983;13230;13231;13232;15724;15725;15950;15951;18378;18379;18380;18988;18989;19062;20410;20411;23308;24364;25698;25780;26278;26279;26280;26281	3626;3627;13417;14024;14025;14026;14027;15716;16008;16009;16010;16011;19015;19016;19287;19288;19289;19290;22177;22178;22179;22180;22906;22907;23002;24621;24622;28223;28224;29519;31142;31244;31849;31850;31851;31852	3627;13417;14025;15716;16010;19015;19016;19290;22180;22907;23002;24622;28223;29519;31142;31244;31849;31850;31852			9606	Homo sapiens
Q16576	Q16576	13	8	8	Histone-binding protein RBBP7	RBBP7	sp|Q16576|RBBP7_HUMAN Histone-binding protein RBBP7 OS=Homo sapiens OX=9606 GN=RBBP7 PE=1 SV=1	1	13	8	8	44.5	35.8	35.8	47.82	425	425	0	51.455	325340000	16	2814800	196360000	15	Homo sapiens	DYALHWLVLGTHTSDEQNHLVVAR;EMFEDTVEER;HPAKPDPSGECNPDLR;IGEEQSAEDAEDGPPELLFIHGGHTAK;LMIWDTR;LNVWDLSK;PSHLVDAHTAEVNCLSFNPYSEFILATGSADK;RLNVWDLSK;TPSSDVLVFDYTK;TVALWDLR;VHIPNDDAQFDASHCDSDK;VHIPNDDAQFDASHCDSDKGEFGGFGSVTGK;YMPQNPHIIATK				1694	3440;4616;7954;8607;11788;11920;14816;16193;18973;19251;20053;20054;21909	True;True;True;True;False;False;True;False;False;False;True;True;True	3462;4645;8003;8661;11867;12000;14930;16314;19115;19396;20204;20205;22074	4043;5420;9379;9380;10156;10157;13956;14103;17525;19176;22503;22839;23808;23809;25966;25967	4851;6492;11348;11349;12299;12300;12301;16863;17038;21174;23142;27213;27633;27634;27635;28844;28845;28846;28847;31464;31465;31466	4851;6492;11349;12300;16863;17038;21174;23142;27213;27634;28844;28846;31465			9606	Homo sapiens
P23284	P23284	11	11	11	Peptidyl-prolyl cis-trans isomerase B	PPIB	sp|P23284|PPIB_HUMAN Peptidyl-prolyl cis-trans isomerase B OS=Homo sapiens OX=9606 GN=PPIB PE=1 SV=2	1	11	11	11	44.4	44.4	44.4	23.742	216	216	0	30.107	843590000	12	63273000	380480000	16	Homo sapiens	DFMIQGGDFTR;DTNGSQFFITTVK;HYGPGWVSMANAGK;IEVEKPFAIAK;IEVEKPFAIAKE;IGDEDVGR;TAWLDGK;TVDNFVALATGEK;VIFGLFGK;VLEGMEVVR;VLEGMEVVRK				722	2521;3299;8162;8501;8502;8596;18278;19264;20102;20278;20279	True;True;True;True;True;True;True;True;True;True;True	2539;3321;8213;8553;8554;8650;18416;19409;20253;20432;20433	2945;3879;9646;9647;10025;10026;10143;21687;22854;23865;24080;24081	3533;4662;11677;11678;11679;11680;11681;12131;12132;12282;26171;27652;27653;28911;29170;29171	3533;4662;11678;12131;12132;12282;26171;27652;28911;29170;29171			9606	Homo sapiens
P52907;P47755	P52907	8;1	8;1	8;1	F-actin-capping protein subunit alpha-1	CAPZA1	sp|P52907|CAZA1_HUMAN F-actin-capping protein subunit alpha-1 OS=Homo sapiens OX=9606 GN=CAPZA1 PE=1 SV=3	2	8	8	8	44.4	44.4	44.4	32.922	286	286;286	0	31.218	122620000	13	5898400	69064000	8	Homo sapiens	ADFDDRVSDEEK;DVQDSLTVSNEAQTAK;EASDPQPEEADGGLK;EGAAHAFAQYNMDQFTPVK;FTITPPTAQVVGVLK;IEGYEDQVLITEHGDLGNSR;LLLNNDNLLR;TIDGQQTIIACIESHQFQPK				1084	261;3390;3656;4020;6117;8455;11582;18644	True;True;True;True;True;True;True;True	262;3412;3680;4044;6160;8506;11660;18784	309;3980;4294;4724;7171;9974;13718;22126	383;4778;5152;5646;8622;12066;16575;26734;26735	383;4778;5152;5646;8622;12066;16575;26735			9606;9606	Homo sapiens;Homo sapiens
Q99714	Q99714	9	9	9	3-hydroxyacyl-CoA dehydrogenase type-2	HSD17B10	sp|Q99714|HCD2_HUMAN 3-hydroxyacyl-CoA dehydrogenase type-2 OS=Homo sapiens OX=9606 GN=HSD17B10 PE=1 SV=3	1	9	9	9	44.4	44.4	44.4	26.923	261	261	0	127.47	376640000	14	19363000	194060000	12	Homo sapiens	DLAPIGIR;DVQTALALAK;GQTHTLEDFQR;KGQTHTLEDFQR;KLGNNCVFAPADVTSEK;LVAGEMGQNEPDQGGQR;LVGQGASAVLLDLPNSGGEAQAK;VCNFLASQVPFPSR;VDVAVNCAGIAVASK				2396	2802;3399;7226;9854;9958;12648;12700;19614;19710	True;True;True;True;True;True;True;True;True	2822;3421;7270;9920;10024;12733;12785;19763;19860	3278;3992;8474;11647;11648;11781;14957;14958;15019;23293;23294;23404	3933;4791;10210;14111;14112;14264;18078;18079;18152;28205;28206;28338	3933;4791;10210;14111;14264;18078;18152;28205;28338			9606	Homo sapiens
Q9NZ45	Q9NZ45	4	4	4	CDGSH iron-sulfur domain-containing protein 1	CISD1	sp|Q9NZ45|CISD1_HUMAN CDGSH iron-sulfur domain-containing protein 1 OS=Homo sapiens OX=9606 GN=CISD1 PE=1 SV=1	1	4	4	4	44.4	44.4	44.4	12.199	108	108	0	15.528	104560000	6	8233000	104560000	4	Homo sapiens	HNEETGDNVGPLIIK;IVHAFDMEDLGDK;KFPFCDGAHTK;SLTSSSSVR				2791	7928;9575;9811;17422	True;True;True;True	7977;9641;9877;17554	9348;11301;11596;20684	11311;13714;14055;24956	11311;13714;14055;24956			9606	Homo sapiens
P13667	P13667	28	28	27	Protein disulfide-isomerase A4	PDIA4	sp|P13667|PDIA4_HUMAN Protein disulfide-isomerase A4 OS=Homo sapiens OX=9606 GN=PDIA4 PE=1 SV=2	1	28	28	27	44.3	44.3	42	72.932	645	645	0	323.31	2694000000	38	51476000	562480000	52	Homo sapiens	DKDPPIPVAK;DLGLSESGEDVNAAILDESGK;DLGLSESGEDVNAAILDESGKK;DVLIEFYAPWCGHCK;FAMEPEEFDSDTLR;FDVSGYPTLK;FEGGDRDLEHLSK;FHHTFSTEIAK;FIEEHATK;GESDPAYQQYQDAANNLR;GESDPAYQQYQDAANNLREDYK;GQAVDYEGSR;GRPYDYNGPR;IDATSASVLASR;KFAMEPEEFDSDTLR;LAPEYEK;MDATANDVPSDR;MDATANDVPSDRYK;QLEPVYNSLAK;QVQEFLK;RFDVSGYPTLK;SHMMDVQGSTQDSAIK;TFDSIVMDPK;TQEEIVAK;VDATAETDLAK;VEGFPTIYFAPSGDK;VSQGQLVVMQPEK;YGIVDYMIEQSGPPSK				589	2777;2859;2860;3369;5402;5501;5536;5678;5707;6533;6534;7177;7260;8317;9796;10361;13039;13040;15311;15742;15948;17102;18451;18997;19632;19762;20875;21703	True;True;True;True;True;True;True;True;True;True;True;True;True;True;True;True;True;True;True;True;True;True;True;True;True;True;True;True	2797;2879;2880;3391;5438;5540;5575;5717;5746;6576;6577;7221;7304;8368;9862;10429;13127;13128;15428;15860;16067;17232;17233;18589;19140;19782;19912;21032;21865	3244;3343;3344;3345;3346;3956;6346;6460;6497;6663;6664;6698;7647;7648;7649;8420;8515;8516;9821;11576;11577;12292;15408;15409;15410;18089;18580;18832;20311;20312;20313;21885;22530;23314;23460;24766;25717;25718	3891;4008;4009;4010;4011;4012;4013;4014;4015;4751;7598;7599;7730;7778;7980;7981;8028;9218;9219;9220;9221;10146;10262;10263;11878;14030;14031;14893;18628;18629;18630;18631;18632;21839;22415;22416;22713;24502;24503;24504;24505;24506;24507;24508;26431;26432;27245;28230;28401;29994;31164;31165	3891;4009;4014;4751;7598;7730;7778;7980;8028;9220;9221;10146;10263;11878;14031;14893;18629;18631;21839;22415;22713;24508;26431;27245;28230;28401;29994;31165	70	373	9606	Homo sapiens
P25205	P25205	32	32	32	DNA replication licensing factor MCM3	MCM3	sp|P25205|MCM3_HUMAN DNA replication licensing factor MCM3 OS=Homo sapiens OX=9606 GN=MCM3 PE=1 SV=3	1	32	32	32	44.3	44.3	44.3	90.98	808	808	0	252.1	1804399999.9999998	51	30693000	384730000	45	Homo sapiens	APAGQLPR;CSVLAAANPVYGR;DAQPSFSAEDIAK;DEENNPLETEYGLSVYK;DFVASIDATYAK;DGDSYDPYDFSDTEEEMPQVHTPK;DHQTITIQEMPEK;DIFDQLAK;DLENGSHIR;EAHAQSIGMNR;ELISDNQYR;GGYTSGTFR;GSSGVGLTAAVTTDQETGER;GVVCIDEFDK;KGGYTSGTFR;LEAGAMVLADR;LIVNVNDLR;LLNNAFEELVAFQR;LTESINRDSEEPFSSVEIQAALSK;PVLTQESATYIAEEYSR;RLEAGAMVLADR;SLAPSIHGHDYVK;SQDSMSSDTAR;SVDVILDDDLVDK;TAIHEVMEQGR;TLETLIR;TPMENIGLQDSLLSR;TVLIACNVK;VALLDVFR;VQVVGTYR;V…				744	1302;2231;2364;2454;2542;2560;2666;2697;2839;3570;4461;6730;7334;7523;9845;10638;11353;11614;12525;14861;16145;17240;17663;18014;18218;18739;18950;19299;19514;20777;20784;22154	True;True;True;True;True;True;True;True;True;True;True;True;True;True;True;True;True;True;True;True;True;True;True;True;True;True;True;True;True;True;True;True	1310;2245;2379;2471;2561;2579;2686;2717;2859;3593;4489;6773;7378;7570;9911;10711;11431;11692;12609;14975;16266;17372;17797;17798;18152;18356;18879;19092;19444;19662;20934;20941;22321	1514;2602;2751;2867;2971;2989;3121;3122;3159;3322;4190;5245;7887;8601;8832;11637;12617;13455;13760;14805;17576;19117;19118;20472;20473;20961;20962;21381;21616;22232;22476;22477;22897;23164;24648;24657;24658;26251	1814;3127;3300;3301;3434;3565;3566;3567;3568;3587;3588;3746;3747;3788;3985;5029;6292;9496;10366;10646;14101;15274;16274;16632;17892;21235;23073;23074;24701;24702;25291;25292;25795;26067;26871;26872;27183;27184;27185;27703;28047;29850;29859;29860;31815	1814;3127;3301;3434;3565;3587;3747;3788;3985;5029;6292;9496;10366;10646;14101;15274;16274;16632;17892;21235;23073;24702;25291;25795;26067;26871;27183;27703;28047;29850;29860;31815	87	603	9606	Homo sapiens
P04899	P04899	14	14	9	Guanine nucleotide-binding protein G(i) subunit alpha-2	GNAI2	sp|P04899|GNAI2_HUMAN Guanine nucleotide-binding protein G(i) subunit alpha-2 OS=Homo sapiens OX=9606 GN=GNAI2 PE=1 SV=3	1	14	14	9	44.2	44.2	29.3	40.45	355	355	0	106.45	824400000	17	31343000	326020000	21	Homo sapiens	AMGNLQIDFADPSR;EIYTHFTCATDTK;EYQLNDSAAYYLNDLER;IAQSDYIPTQQDVLR;IIHEDGYSEEECR;ITHSPLTICFPEYTGANK;ITHSPLTICFPEYTGANKYDEAASYIQSK;LFDSICNNK;LLLLGAGESGK;MFDVGGQR;RLWADHGVQACFGR;SREYQLNDSAAYYLNDLER;TTGIVETHFTFK;YDEAASYIQSK				461	1213;4299;5333;8251;8754;9475;9476;10813;11578;13139;16229;17746;19180;21555	True;True;True;True;True;True;True;True;True;True;True;True;True;True	1220;4326;5368;8302;8808;9541;9542;10888;11656;13231;16350;17882;19324;21716	1419;5062;5063;6265;6266;9746;10335;10336;11187;11188;11189;12807;13714;15530;19220;21062;22745;25549	1699;6071;6072;7509;7510;11795;12524;12525;13569;13570;13571;13572;13573;15495;16571;18778;23193;25410;27499;27500;30946	1699;6072;7509;11795;12525;13571;13572;15495;16571;18778;23193;25410;27500;30946			9606	Homo sapiens
P13639	P13639	41	41	40	Elongation factor 2	EEF2	sp|P13639|EF2_HUMAN Elongation factor 2 OS=Homo sapiens OX=9606 GN=EEF2 PE=1 SV=4	1	41	41	40	44.2	44.2	43	95.337	858	858	0	216.31	4527700000	45	71185000	771310000	75	Homo sapiens	AGIIASAR;ARPFPDGLAEDIDK;ARPFPDGLAEDIDKGEVSAR;CELLYEGPPDDEAAMGIK;CLYASVLTAQPR;DLEEDHACIPIK;DLEEDHACIPIKK;DSVVAGFQWATK;EDLYLKPIQR;EGALCEENMR;ETVSEESNVLCLSK;FSVSPVVR;GEGQLGPAER;GGGQIIPTAR;GHVFEESQVAGTPMFVVK;GPLMMYISK;GVQYLNEIK;IMGPNYTPGK;IMGPNYTPGKK;IWCFGPDGTGPNILTDITK;KEDLYLKPIQR;KSDPVVSYR;KVEDMMK;LDIKLDSEDK;NMSVIAHVDHGK;QFAEMYVAK;RCLYASVLTAQPR;RGHVFEESQVAGTPMFVVK;SNTGGQAFPQCVFDHWQILPGDPFDNSSRPSQVV…				588	627;1531;1532;2053;2149;2835;2836;3258;3779;4023;5112;6091;6499;6675;6782;7142;7502;9055;9056;9630;9767;10125;10155;10559;14144;15105;15857;16007;17536;17537;17950;18569;18670;19846;19847;19911;20567;21629;21630;21637;22015	True;True;True;True;True;True;True;True;True;True;True;True;True;True;True;True;True;True;True;True;True;True;True;True;True;True;True;True;True;True;True;True;True;True;True;True;True;True;True;True;True	629;1540;1541;2066;2162;2855;2856;3280;3803;4047;4048;5144;6134;6542;6718;6825;7185;7186;7549;9113;9114;9696;9833;10192;10222;10632;14251;15221;15975;16127;17669;17670;18088;18708;18810;19997;19998;20062;20723;21790;21791;21798;22182	731;1786;1787;1788;1789;2389;2390;2508;2509;3316;3317;3318;3319;3831;4441;4727;4728;5999;7142;7609;7829;7955;7956;8379;8380;8810;10686;10687;10688;11361;11534;12004;12043;12529;16736;16737;17857;18713;18923;18924;18925;20816;20817;21305;22022;22023;22156;23562;23563;23643;24401;25631;25632;25640;26095;26096	876;2132;2133;2134;2135;2136;2137;2859;2860;2861;3005;3006;3007;3978;3979;3980;3981;3982;4599;4600;4601;5318;5650;5651;7183;8589;9172;9430;9584;9585;10099;10100;10617;10618;12958;12959;12960;13781;13782;13978;14536;14585;15174;20245;20246;21563;22575;22829;22830;22831;22832;22833;22834;25118;25119;25120;25121;25122;25123;25124;25700;25701;26596;26597;26598;26599;26773;28526;28527;28528;28631;2863…	876;2132;2137;2859;3005;3979;3982;4599;5318;5650;7183;8589;9172;9430;9585;10099;10618;12958;12959;13781;13978;14536;14585;15174;20246;21563;22575;22833;25121;25124;25701;26598;26773;28526;28528;28631;29560;31052;31053;31063;31621			9606	Homo sapiens
P22830	P22830	13	13	13	Ferrochelatase, mitochondrial	FECH	sp|P22830|HEMH_HUMAN Ferrochelatase, mitochondrial OS=Homo sapiens OX=9606 GN=FECH PE=1 SV=2	1	13	13	13	44.2	44.2	44.2	47.862	423	423	0	66.923	290990000	26	4791200	99018000	15	Homo sapiens	AIAFTQYPQYSCSTTGSSLNAIYR;ALADLVHSHIQSNELCSK;ECGVENIR;ELDHFPLEK;GDPYPQEVSATVQK;LAPFIAK;LEYCNPYR;LFLDRDLMTLPIQNK;LLDELSPNTAPHK;QLTLSCPLCVNPVCR;SGAAAAAVTTETAQHAQGAK;VGPMPWLGPQTDESIK;YVHPLTEEAIEEMERDGLER				717	755;895;3717;4365;6443;10362;10797;10865;11421;15401;16953;19999;22148	True;True;True;True;True;True;True;True;True;True;True;True;True	757;900;3741;4393;6486;10430;10872;10940;11499;15519;17081;20150;22315	883;884;1058;1059;4368;5142;5143;7546;12293;12790;12865;13533;13534;18190;20123;23746;26245	1055;1056;1287;1288;5237;6173;6174;9098;14894;15478;15577;16358;16359;21953;24270;28769;31809	1056;1288;5237;6174;9098;14894;15478;15577;16358;21953;24270;28769;31809			9606	Homo sapiens
P32322	P32322	9	8	8	Pyrroline-5-carboxylate reductase 1, mitochondrial	PYCR1	sp|P32322|P5CR1_HUMAN Pyrroline-5-carboxylate reductase 1, mitochondrial OS=Homo sapiens OX=9606 GN=PYCR1 PE=1 SV=2	1	9	8	8	44.2	40.1	40.1	33.36	319	319	0	57.85	156810000	15	3085100	103680000	9	Homo sapiens	DNVSSPGGATIHALHVLESGGFR;EGATVYATGTHAQVEDGR;ELQSMADQEQVSPAAIK;GFTAAGVLAAHK;IMASSPDMDLATVSALRK;LDSPAGTALSPSGHTK;LGAQALLGAAK;MLLHSEQHPGQLK;SLLINAVEASCIR				839	3047;4028;4541;6625;9043;10610;10952;13291;17352	True;True;True;True;True;True;True;True;False	3069;4053;4570;6668;9100;10683;11028;13392;17484	3580;4733;4734;5334;7768;10669;12586;12974;15714;20602;20603	4303;5656;5657;6391;9365;12936;15241;15707;19005;24853;24854;24855	4303;5657;6391;9365;12936;15241;15707;19005;24853			9606	Homo sapiens
P50395	P50395	15	15	11	Rab GDP dissociation inhibitor beta	GDI2	sp|P50395|GDIB_HUMAN Rab GDP dissociation inhibitor beta OS=Homo sapiens OX=9606 GN=GDI2 PE=1 SV=2	1	15	15	11	44	44	35.1	50.663	445	445	0	79.382	200420000	28	3669300	83079000	17	Homo sapiens	DLGTESQIFISR;EIRPALELLEPIEQK;GRDWNVDLIPK;IPGSPPESMGR;MLLYTEVTR;NPYYGGESASITPLEDLYK;NTNDANSCQIIIPQNQVNR;NTNDANSCQIIIPQNQVNRK;QLICDPSYVK;RMTGSEFDFEEMK;SDIYVCMISFAHNVAAQGK;TDDYLDQPCYETINR;TYDATTHFETTCDDIK;VICILSHPIK;YIAIVSTTVETKEPEK				1032	2862;4275;7248;9173;13295;14269;14430;14431;15343;16247;16725;18321;19381;20083;21768	True;True;True;True;True;True;True;True;True;True;True;True;True;True;True	2882;4301;7292;9237;13396;14377;14541;14542;15460;16368;16851;18459;19529;20234;21931	3348;5028;8498;10834;15718;16892;17085;17086;17087;18127;19241;19850;21737;23010;23011;23845;25802	4018;6028;10241;13145;19009;20423;20653;20654;20655;21879;23214;23942;26232;27867;27868;28885;31269	4018;6028;10241;13145;19009;20423;20654;20655;21879;23214;23942;26232;27868;28885;31269			9606	Homo sapiens
Q07955	Q07955	10	10	10	Serine/arginine-rich splicing factor 1	SRSF1	sp|Q07955|SRSF1_HUMAN Serine/arginine-rich splicing factor 1 OS=Homo sapiens OX=9606 GN=SRSF1 PE=1 SV=2	1	10	10	10	44	44	44	27.744	248	248	0	25.299	820140000	13	55837000	437190000	21	Homo sapiens	DGTGVVEFVR;DGTGVVEFVRK;DGYDYDGYR;DIEDVFYK;EAGDVCYADVYR;EDMTYAVR;IYVGNLPPDIR;RGGPPFAFVEFEDPRDAEDAVYGR;SHEGETAYIR;VVVSGLPPSGSWQDLK				1403	2628;2629;2645;2691;3559;3781;9703;16005;17085;21188	True;True;True;True;True;True;True;True;True;True	2648;2649;2665;2711;3582;3805;9769;16125;17214;21347	3075;3076;3077;3096;3150;3151;4179;4443;11454;18921;20282;20283;25129	3691;3692;3693;3714;3777;3778;3779;5017;5320;13886;13887;13888;13889;22827;24467;24468;30440;30441;30442;30443;30444	3691;3692;3714;3779;5017;5320;13886;22827;24467;30443			9606	Homo sapiens
Q14697	Q14697	35	35	35	Neutral alpha-glucosidase AB	GANAB	sp|Q14697|GANAB_HUMAN Neutral alpha-glucosidase AB OS=Homo sapiens OX=9606 GN=GANAB PE=1 SV=3	1	35	35	35	44	44	44	106.87	944	944	0	170.95	2510100000	43	25421000	686170000	55	Homo sapiens	AEKDEPGAWEETFK;AHAHLDTGRR;DAQHYGGWEHR;DENSVELTMAEGPYK;DGDKPEETQGK;DPAEGDGAQPEETPR;DPAEGDGAQPEETPRDGDKPEETQGK;DVHNIYGLYVHMATADGLR;EGIPVMR;EPWLLPSQHNDIIR;FGAVWTGDNTAEWDHLK;FRIDELEPR;GLLEFEHQR;HHGPQTLYLPVTLSSIPVFQR;IDELEPR;LDLLEDR;LSFQHDPETSVLVLR;LVAIVDPHIK;MMDYLQGSGETPQTDVR;NPEPELLVR;PAAVVLQTK;QYASLTGTQALPPLFSLGYHQSR;REPWLLPSQHNDIIR;SGGMERPFVLAR;SIRPGLSPYR;SLLLSVNAR;TCEESSFCK;THSDSKPYGPMSVGLDFSLPGM…				1587	410;712;2360;2469;2558;3051;3052;3357;4069;4778;5602;6007;6953;7787;8333;10571;12360;12649;13334;14226;14575;15778;15927;17002;17188;17353;18287;18617;19044;20628;20876;20938;21109;21486;22023	True;True;True;True;True;True;True;True;True;True;True;True;True;True;True;True;True;True;True;True;True;True;True;True;True;True;True;True;True;True;True;True;True;True;True	411;714;2375;2487;2577;3073;3074;3379;4094;4808;5641;6050;6996;7835;8384;10644;12441;12734;13436;14334;14687;15896;16045;17131;17319;17485;18425;18756;19187;20785;21033;21096;21268;21647;22190	476;826;2746;2747;2887;2987;3585;3586;3587;3941;3942;4779;5603;6573;6574;7052;8167;8168;9159;9160;9161;9843;12544;14609;14610;14959;15761;15762;16840;17256;18617;18802;18803;20186;20412;20413;20604;21696;22094;22583;24474;24767;24838;25034;25473;26106;26107	579;986;3295;3296;3462;3463;3585;4309;4310;4311;4734;4735;4736;5717;6712;7874;7875;8480;9856;9857;11057;11058;11059;11905;11906;15191;15192;17656;17657;18080;19062;19063;20364;20857;22460;22461;22677;22678;22679;24361;24623;24624;24625;24856;26182;26183;26689;27308;29649;29995;30078;30318;30858;31634;31635	579;986;3295;3462;3585;4309;4310;4735;5717;6712;7874;8480;9857;11057;11905;15191;17656;18080;19062;20364;20857;22460;22678;24361;24623;24856;26183;26689;27308;29649;29995;30078;30318;30858;31635			9606	Homo sapiens
P46781	P46781	12	12	12	40S ribosomal protein S9	RPS9	sp|P46781|RS9_HUMAN Small ribosomal subunit protein uS4 OS=Homo sapiens OX=9606 GN=RPS9 PE=1 SV=3	1	12	12	12	43.8	43.8	43.8	22.591	194	194	0	14.939	1762399999.9999998	11	157260000	733710000	16	Homo sapiens	ELLTLDEK;ELLTLDEKDPR;GQGGAGAGDDEEED;HIDFSLR;IEDFLER;LDYILGLK;LFEGNALLR;LIGEYGLR;LQTQVFK;MKLDYILGLK;QVVNIPSFIVR;RLFEGNALLR				968	4494;4495;7194;7801;8411;10630;10824;11260;12228;13257;15763;16160	True;True;True;True;True;True;True;True;True;True;True;True	4523;4524;7238;7849;8462;10703;10899;11338;12309;13356;15881;16281	5281;5282;8438;9176;9927;12609;12818;13349;14449;15671;15672;18601;19136	6332;6333;6334;10166;11080;11081;12009;15265;15266;15511;16148;17466;18954;18955;22439;23095	6332;6334;10166;11081;12009;15265;15511;16148;17466;18954;22439;23095			9606	Homo sapiens
P61326;Q96A72	P61326;Q96A72	7;7	7;7	7;7	Protein mago nashi homolog;Protein mago nashi homolog 2	MAGOH;MAGOHB	sp|P61326|MGN_HUMAN Protein mago nashi homolog OS=Homo sapiens OX=9606 GN=MAGOH PE=1 SV=1;sp|Q96A72|MGN2_HUMAN Protein mago nashi homolog 2 OS=Homo sapiens OX=9606 GN=MAGOHB PE=1 SV=1	2	7	7	7	43.8	43.8	43.8	17.163	146	146;148	0	23.023	423070000	10	30312000	270410000	15	Homo sapiens	FGHEFLEFEFRPDGK;IGSLIDVNQSK;IIDDSEITKEDDALWPPPDR;RIIDDSEITK;RIIDDSEITKEDDALWPPPDR;SVMEELK;VFYYLVQDLK				1186	5628;8657;8720;16078;16079;18060;19933	True;True;True;True;True;True;True	5667;8711;8774;16198;16199;18198;20084	6603;6604;10214;10298;19018;19019;19020;21433;21434;23667	7905;7906;12373;12374;12481;22938;22939;22940;22941;22942;25851;25852;28665;28666;28667;28668	7905;12373;12481;22938;22941;25851;28665			9606;9606	Homo sapiens;Homo sapiens
Q08J23	Q08J23	24	24	24	tRNA (cytosine(34)-C(5))-methyltransferase	NSUN2	sp|Q08J23|NSUN2_HUMAN RNA cytosine C(5)-methyltransferase NSUN2 OS=Homo sapiens OX=9606 GN=NSUN2 PE=1 SV=2	1	24	24	24	43.8	43.8	43.8	86.47	767	767	0	117.84	839040000	44	11147000	194860000	31	Homo sapiens	AGEPNSPDAEEANSPDVTAGCDPAGVHPPR;DGQWFTDWDAVPHSR;EGVILTNESAASTGQPDNDVTEGQR;EILFYDR;EILHCLK;ELEDLEVDGQK;ESTQLSPADLTEGKPTDPSK;FHQFLVSETESGNISR;GAEQLAEGGR;IITVSMEDVK;ILCDVPCSGDGTMR;ILDMCAAPGSK;ILLTQENPFFR;LFEHYYQELK;LQIDVDGR;LQQQQRPEDAEDGAEGGGK;LSSETYSQAK;NNSGEEFDCAFR;NVLLNNSEK;QEAVSMIPPLLLNVRPHHK;RCYLLVHQAK;RLSSPCIMVVNHDASSIPR;SEGALELADVSNELPGLK;WTTLNSLQLHGLQLR				1415	590;2611;4135;4249;4251;4379;5022;5687;6285;8818;8864;8877;8960;10825;12138;12202;12443;14191;14491;15041;15864;16218;16806;21460	True;True;True;True;True;True;True;True;True;True;True;True;True;True;True;True;True;True;True;True;True;True;True;True	592;2631;4160;4275;4277;4407;5054;5726;6328;8874;8921;8934;9017;10900;12219;12283;12526;14298;14603;15156;15982;16339;16932;21621	689;3055;3056;4855;4995;4998;5157;5891;6675;7370;10415;10473;10488;10580;12819;14347;14422;14710;16793;17155;17778;18721;19205;19206;19948;19949;25444	825;3668;3669;5814;5990;5994;6191;7057;7994;7995;8887;12635;12703;12720;12836;15512;17341;17435;17780;17781;20309;20736;20737;21470;22584;23176;23177;23178;23179;24064;24065;30825	825;3669;5814;5990;5994;6191;7057;7994;8887;12635;12703;12720;12836;15512;17341;17435;17781;20309;20736;21470;22584;23177;24065;30825			9606	Homo sapiens
Q15185	Q15185	7	7	7	Prostaglandin E synthase 3	PTGES3	sp|Q15185|TEBP_HUMAN Prostaglandin E synthase 3 OS=Homo sapiens OX=9606 GN=PTGES3 PE=1 SV=1	1	7	7	7	43.8	43.8	43.8	18.697	160	160	0	164.29	1475199999.9999998	9	115120000	1050399999.9999999	14	Homo sapiens	DVNVNFEK;DWEDDSDEDMSNFDR;GESGQSWPR;HLNEIDLFHCIDPNDSK;KGESGQSWPR;LTFSCLGGSDNFK;MQPASAK				1633	3383;3422;6535;7887;9839;12535;13428	True;True;True;True;True;True;True	3405;3444;6578;7936;9905;12619;13530	3971;4019;7650;9285;9286;9287;11629;11630;14818;15868	4769;4822;4823;9222;11212;11213;11214;11215;11216;14093;14094;17910;17911;19183	4769;4823;9222;11216;14094;17910;19183			9606	Homo sapiens
Q96HE7;Q86YB8	Q96HE7	17;1	17;1	17;1	ERO1-like protein alpha	ERO1L	sp|Q96HE7|ERO1A_HUMAN ERO1-like protein alpha OS=Homo sapiens OX=9606 GN=ERO1A PE=1 SV=2	2	17	17	17	43.8	43.8	43.8	54.392	468	468;467	0	109.65	527510000	25	11771000	202450000	20	Homo sapiens	CFCQVSGYLDDCTCDVETIDRFNNYR;DCAVKPCQSDEVPDGIK;FDGILTEGEGPR;IMDCVGCFK;IQDEENK;IWNVIYEENCFKPQTIK;LGAVDESLSEETQK;LIANMPESGPSYEFHLTR;LLESDYFR;LQTQGLGTALK;NLLQNIH;PCQSDEVPDGIK;RDCAVKPCQSDEVPDGIK;RPCPFWNDISQCGR;SFPLHFDENSFFAGDKK;YLLQETWLEK;YSEEANNLIEECEQAER				2295	2064;2385;5476;9045;9225;9647;10957;11214;11484;12227;14056;14614;15866;16293;16934;21860;22029	True;True;True;True;True;True;True;True;True;True;True;True;True;True;True;True;True	2077;2400;5514;9102;9290;9713;11033;11291;11562;12308;14161;14726;15984;16415;17062;22023;22196	2403;2780;6432;10671;10895;11385;12980;13295;13296;13605;13606;14448;16626;17297;18723;19305;20099;20100;25906;26113;26114	2878;3336;7701;12938;13220;13810;15713;16080;16081;16450;16451;17465;20097;20904;22586;23288;24241;24242;31393;31641;31642	2878;3336;7701;12938;13220;13810;15713;16080;16450;17465;20097;20904;22586;23288;24241;31393;31641			9606;9606	Homo sapiens;Homo sapiens
P41240;P42679	P41240	16;1	16;1	16;1	Tyrosine-protein kinase CSK	CSK	sp|P41240|CSK_HUMAN Tyrosine-protein kinase CSK OS=Homo sapiens OX=9606 GN=CSK PE=1 SV=1	2	16	16	16	43.6	43.6	43.6	50.704	450	450;507	0	48.565	390890000	28	11938000	148230000	18	Homo sapiens	EASSTQDTGKLPVK;EGIIPANYVQK;ESTNYPGDYTLCVSCDGK;GDVLTIVAVTK;GGLYIVTEYMAK;GSLVDYLR;LLQTIGK;LSLMPWFHGK;MDAPDGCPPAVYEVMK;NCWHLDAAMRPSFLQLR;NVLVSEDNVAK;SAIQAAWPSGTECIAK;VMEGTVAAQDEFYR;VSDFGLTK;WTAPEALR;YNFHGTAEQDLPFCK				923	3665;4067;5021;6461;6696;7306;11667;12385;13038;13689;14495;16613;20497;20812;21450;21924	True;True;True;True;True;True;True;True;True;True;True;True;True;True;True;True	3689;4092;5053;6504;6739;7350;11745;12466;13126;13793;14607;16737;20652;20969;21611;22089	4303;4777;5890;7566;7851;8568;13817;14640;15407;16188;17159;19716;24322;24695;25434;25983;25984	5162;5707;7055;7056;9122;9455;10324;16695;17692;18627;19576;20741;23787;29469;29908;30811;31485;31486	5162;5707;7055;9122;9455;10324;16695;17692;18627;19576;20741;23787;29469;29908;30811;31486			9606;9606	Homo sapiens;Homo sapiens
Q12905	Q12905	13	13	13	Interleukin enhancer-binding factor 2	ILF2	sp|Q12905|ILF2_HUMAN Interleukin enhancer-binding factor 2 OS=Homo sapiens OX=9606 GN=ILF2 PE=1 SV=2	1	13	13	13	43.6	43.6	43.6	43.062	390	390	0	73.72	973200000	19	23169000	452530000	27	Homo sapiens	GTMTTGHNVADLVVILK;ILITTVPPNLR;ILPTLEAVAALGNK;KEGEEEEENTEEPPQGEEEESMETQE;KLDPELHLDIK;NQDLAPNSAEQASILSLVTK;PAPDETSFSEALLK;QPLALNVAYR;RNQDLAPNSAEQASILSLVTK;VHTVMTLEQQDMVCYTAQTLVR;VKPAPDETSFSEALLK;VLQSALAAIR;WFEENASQSTVK				1435	7401;8943;8983;9784;9916;14277;14596;15485;16273;20066;20198;20418;21341	True;True;True;True;True;True;True;True;True;True;True;True;True	7446;9000;9040;9850;9982;14385;14708;15603;16394;20217;20352;20572;21500	8687;8688;10562;10603;10604;11558;11726;11727;16900;17278;18285;19277;19278;23823;23824;23825;23983;23984;24232;25303	10472;10473;12815;12816;12864;12865;12866;14006;14007;14008;14201;14202;20432;20882;22073;22074;23258;23259;23260;28862;28863;28864;29058;29059;29351;30643;30644	10473;12815;12864;14006;14201;20432;20882;22074;23260;28862;29058;29351;30644			9606	Homo sapiens
Q96RQ3	Q96RQ3	21	21	21	Methylcrotonoyl-CoA carboxylase subunit alpha, mitochondrial	MCCC1	sp|Q96RQ3|MCCA_HUMAN Methylcrotonoyl-CoA carboxylase subunit alpha, mitochondrial OS=Homo sapiens OX=9606 GN=MCCC1 PE=1 SV=3	1	21	21	21	43.6	43.6	43.6	80.472	725	725	0	252.88	1341700000	33	14566000	568720000	35	Homo sapiens	AMTDTFTLQAHDQFSPFSSSSGR;EGSIEIDIPVPK;HNFCFMEMNTR;HTPLVEFEEEESDKR;HTPLVEFEEEESDKRESE;IIEEAPAPGIK;IPLSQEEITLQGHAFEAR;IYAEDPSNNFMPVAGPLVHLSTPR;KLGVQTVAVYSEADR;LGVQTVAVYSEADR;NSMHVDMADEAYSIGPAPSQQSYLSMEK;QEGIIFIGPPPSAIR;QGDEVSVHYDPMIAK;RIGYPVMIK;SEQEFQEQLESAR;SEQEFQEQLESARR;SFNDDAMLIEK;SIMAAAGVPVVEGYHGEDQSDQCLK;TFQVLGNLYSEGDCTYLK;TSAAQAIHPGCGFLSENMEFAELCK;YLSSVSSQETQGGPLAPMTGTIEK				2346	1230;4119;7930;8085;8086;8731;9186;9654;9960;11131;14361;15052;15146;16075;16855;16856;16928;17170;18475;19052;21886	True;True;True;True;True;True;True;True;True;True;True;True;True;True;True;True;True;True;True;True;True	1237;4144;7979;8135;8136;8785;9250;9720;10026;11207;14471;15167;15262;16195;16982;16983;17056;17301;18613;19195;22049	1437;4839;9351;9352;9548;9549;10310;10848;11393;11783;13178;17003;17789;17903;19014;20010;20011;20092;20389;21910;21911;22595;25935;25936	1720;1721;5795;11314;11315;11560;11561;11562;12493;13162;13163;13164;13818;13819;14268;15942;20557;20558;21483;21620;22934;24139;24140;24233;24234;24595;24596;24597;26460;26461;26462;27322;27323;31426;31427	1721;5795;11314;11560;11562;12493;13162;13819;14268;15942;20557;21483;21620;22934;24139;24140;24233;24596;26460;27323;31427			9606	Homo sapiens
Q2TAY7	Q2TAY7	16	16	16	WD40 repeat-containing protein SMU1;WD40 repeat-containing protein SMU1, N-terminally processed	SMU1	sp|Q2TAY7|SMU1_HUMAN WD40 repeat-containing protein SMU1 OS=Homo sapiens OX=9606 GN=SMU1 PE=1 SV=2	1	16	16	16	43.5	43.5	43.5	57.543	513	513	0	92.751	543420000	26	11527000	213350000	25	Homo sapiens	AAIAQALAGEVSVVPPSR;DSSQILSASFDQTIR;DTEMLATGAQDGK;DVIGIAHHPHQNLIATYSEDGLLK;EAYPDGSSK;GHSSFVNEATFTQDGHYIISASSDGTVK;GVTCLSFSK;IQSGQCLR;LMALLGQALK;NPEHFVVCNR;REGGDFVCCALSPR;SIEIESSDVIR;SLGSTAGTDITVNSVILLPK;SNTVVIMNMQGQIVR;TTECSNTFK;YIHLENLLAR				1717	95;3248;3277;3362;3704;6772;7508;9292;11755;14221;15917;17138;17310;17540;19166;21790	True;True;True;True;True;True;True;True;True;True;True;True;True;True;True;True	95;3270;3299;3384;3728;6815;7555;9357;11833;14329;16035;17269;17442;17673;19309;21953	106;107;3818;3819;3853;3947;3948;4351;7943;8816;10968;13917;16835;18790;20353;20354;20550;20820;22729;25827	133;134;4583;4584;4585;4586;4587;4627;4741;4742;4743;5218;9567;10626;13303;16817;20359;22663;22664;24556;24557;24790;25127;27481;31299	134;4584;4627;4742;5218;9567;10626;13303;16817;20359;22664;24556;24790;25127;27481;31299			9606	Homo sapiens
P06127	P06127	15	15	15	T-cell surface glycoprotein CD5	CD5	sp|P06127|CD5_HUMAN T-cell surface glycoprotein CD5 OS=Homo sapiens OX=9606 GN=CD5 PE=1 SV=2	1	15	15	15	43.4	43.4	43.4	54.577	495	495	0	146.76	1546399999.9999998	25	43254000	521360000	30	Homo sapiens	CQGQLEVYLK;DGWHMVCSQSWGR;EHQPLPIQWK;EQQCGSVNSYR;HLPETEAGR;LQLVAQSGGQHCAGVVEFYSGSLGGTISYEAQDK;LSQCHELWER;LVGGSSICEGTVEVR;NDMCHSLGLTCLEPQK;QGAQWAALCDSSSAR;QWEDPSQASK;SHAENPTASHVDNEYSQPPR;SSMQPDNSSDSDYDLHGAQR;VLALLCSGFQPK;VLDAGDPTSR				477	2189;2641;4182;4848;7889;12164;12413;12698;13709;15144;15769;17078;17830;20222;20245	True;True;True;True;True;True;True;True;True;True;True;True;True;True;True	2202;2661;4207;4878;7938;12245;12495;12783;13813;15260;15887;17207;17967;20376;20399	2551;3090;3091;4918;5684;9290;14375;14376;14673;14674;15015;15016;15017;16209;17901;18607;20271;20272;20273;21164;24016;24044	3069;3070;3708;3709;5895;6807;11220;17375;17376;17377;17378;17379;17734;17735;18146;18147;18148;18149;18150;19600;19601;21618;22446;24456;24457;24458;25521;29096;29097;29131	3070;3709;5895;6807;11220;17376;17735;18147;19600;21618;22446;24458;25521;29096;29131			9606	Homo sapiens
P62269	P62269	7	7	7	40S ribosomal protein S18	RPS18	sp|P62269|RS18_HUMAN Small ribosomal subunit protein uS13 OS=Homo sapiens OX=9606 GN=RPS18 PE=1 SV=3	1	7	7	7	43.4	43.4	43.4	17.718	152	152	0	19.861	827030000	9	82037000	464950000	8	Homo sapiens	ADIDLTK;IAFAITAIK;IPDWFLNR;RAGELTEDEVER;VITIMQNPR;VLNTNIDGR;YSQVLANGLDNK				1214	280;8209;9156;15821;20179;20395;22071	True;True;True;True;True;True;True	281;8260;9220;15939;20332;20549;22238	330;9698;10817;18667;18668;23963;24207;26159	411;11739;13126;22519;22520;22521;29035;29314;31695	411;11739;13126;22521;29035;29314;31695			9606	Homo sapiens
Q96C36	Q96C36	13	13	12	Pyrroline-5-carboxylate reductase 2	PYCR2	sp|Q96C36|P5CR2_HUMAN Pyrroline-5-carboxylate reductase 2 OS=Homo sapiens OX=9606 GN=PYCR2 PE=1 SV=1	1	13	13	12	43.4	43.4	39.4	33.637	320	320	0	38.442	570910000	16	17115000	243290000	23	Homo sapiens	DNVCSPGGATIHALHFLESGGFR;ELQSMADQEK;GFTAAGILSAHK;IIASSPEMNLPTVSALR;IIASSPEMNLPTVSALRK;LAIQLGAQALLGAAK;LESPTVSTLTPSSPGK;LMAFQPAPK;MGVNLTR;MLLDSEQHPCQLK;RLAIQLGAQALLGAAK;SLLINAVEASCIR;TRELQSMADQEK				2247	3045;4540;6624;8714;8715;10322;10769;11754;13201;13289;16130;17352;19048	True;True;True;True;True;True;True;True;True;True;True;True;True	3067;4569;6667;8768;8769;10390;10843;11832;13299;13390;16251;17484;19191	3577;3578;5333;7766;7767;10292;10293;12248;12757;13916;15607;15712;19098;20602;20603;22589;22590	4299;4300;4301;6390;9362;9363;9364;12475;12476;14828;15440;16815;16816;18874;19002;19003;23048;23049;24853;24854;24855;27316;27317	4300;6390;9364;12475;12476;14828;15440;16815;18874;19002;23049;24853;27317			9606	Homo sapiens
O43396	O43396	8	8	8	Thioredoxin-like protein 1	TXNL1	sp|O43396|TXNL1_HUMAN Thioredoxin-like protein 1 OS=Homo sapiens OX=9606 GN=TXNL1 PE=1 SV=3	1	8	8	8	43.3	43.3	43.3	32.251	289	289	0	48.134	125520000	15	3756800	77982000	7	Homo sapiens	AGCECLNESDEHGFDNCLR;FQGPDNGQGPK;IAPAFSSMSNK;IDQYQGADAVGLEEK;IFINLPR;QHLENDPGSNEDTDIPK;SEPTQALELTEDDIKEDGIVPLR;VGVKPVGSDPDFQPELSGAGSR				189	570;5971;8237;8378;8545;15194;16851;20035	True;True;True;True;True;True;True;True	572;6014;8288;8429;8599;15310;16978;20186	667;7005;9728;9892;10079;17957;20005;23786	801;8396;11774;11968;12203;21683;24133;28815	801;8396;11774;11968;12203;21683;24133;28815			9606	Homo sapiens
P11413	P11413	17	17	17	Glucose-6-phosphate 1-dehydrogenase	G6PD	sp|P11413|G6PD_HUMAN Glucose-6-phosphate 1-dehydrogenase OS=Homo sapiens OX=9606 GN=G6PD PE=1 SV=4	1	17	17	17	43.3	43.3	43.3	59.256	515	515	0	46.568	442170000	35	4897900	152870000	27	Homo sapiens	CISEVQANNVVLGQYVGNPDGEGEATK;EMVQNLMVLR;EPFGTEGR;GGYFDEFGIIR;GPTEADELMK;IFTPLLHQIELEK;KPGMFFNPEESELDLTYGNR;LILDVFCGSQMHFVR;LKLEDFFAR;LNSHMNALHLGSQANR;LQFHDVAGDIFHQQCK;LSNHISSLFR;NIHESCMSQIGWNR;NSYVAGQYDDAASYQR;QSEPFFK;RVGFQYEGTYK;VQPNEAVYTK				567	2113;4649;4740;6729;7166;8569;10035;11282;11366;11905;12117;12395;13921;14392;15595;16497;20745	True;True;True;True;True;True;True;True;True;True;True;True;True;True;True;True;True	2126;4678;4770;6772;7210;8623;10102;11360;11444;11985;12198;12477;14026;14502;15713;16619;20902	2464;5458;5562;7886;8406;10108;10109;11882;13371;13472;14086;14087;14322;14323;14653;16471;17039;18415;19574;19575;24611	2952;2953;6540;6663;9495;10132;12238;12239;12240;14391;16171;16172;16293;17020;17021;17310;17311;17312;17313;17314;17708;19922;20599;22221;23613;23614;29811	2952;6540;6663;9495;10132;12239;14391;16171;16293;17020;17313;17708;19922;20599;22221;23613;29811			9606	Homo sapiens
P35250	P35250	13	13	13	Replication factor C subunit 2	RFC2	sp|P35250|RFC2_HUMAN Replication factor C subunit 2 OS=Homo sapiens OX=9606 GN=RFC2 PE=1 SV=3	1	13	13	13	43.2	43.2	43.2	39.157	354	354	0	72.824	583090000	22	21096000	199580000	16	Homo sapiens	ALLGPALK;APGSAGHYELPWVEK;DAMLELNASNDR;EGNVPNIIIAGPPGTGK;EMIQHCVNANIDEAYK;IIEPIQSR;IIILDEADSMTDGAQQALR;LMNVIEK;LNEIVGNEDTVSR;LTDAQILTR;TFQMAEYLK;TTSILCLAR;VCDEPHPLLVK				859	1053;1338;2348;4098;4623;8738;8759;11796;11832;12503;18474;19225;19601	True;True;True;True;True;True;True;True;True;True;True;True;True	1058;1346;2363;4123;4652;8792;8813;11876;11912;12586;18612;19370;19750	1233;1553;2734;4813;5428;10317;10341;13967;14003;14778;21909;22809;23275;23276	1480;1855;1856;3282;5762;6503;12501;12532;16876;16920;17860;26458;26459;27595;28186;28187	1480;1855;3282;5762;6503;12501;12532;16876;16920;17860;26458;27595;28186			9606	Homo sapiens
P54577	P54577	20	20	20	Tyrosine--tRNA ligase, cytoplasmic;Tyrosine--tRNA ligase, cytoplasmic, N-terminally processed	YARS	sp|P54577|SYYC_HUMAN Tyrosine--tRNA ligase, cytoplasmic OS=Homo sapiens OX=9606 GN=YARS1 PE=1 SV=4	1	20	20	20	43.2	43.2	43.2	59.143	528	528	0	49.331	485190000	37	10908000	141220000	25	Homo sapiens	AFCEPGNVENNGVLSFIK;AMLESIGVPLEK;APWELLELR;DFAAEVVHPGDLK;EYTLDVYR;FNTPALK;GDAPSPEEK;GVESQGMLLCASIEGINR;HPDADSLYVEK;HVLFPLK;LSSVVTQHDSK;LVVVLCNLKPQK;NLQEVLGEEK;NSEPEEVIPSR;QVEPLDPPAGSAPGEHVFVK;SEFVILRDEK;TVVSGLVQFVPK;TYTAYVDLEK;VDAQFGGIDQR;VSYYENVIK				1106	492;1219;1402;2486;5344;5926;6404;7457;7958;8117;12457;12828;14083;14341;15713;16805;19355;19409;19629;20911	True;True;True;True;True;True;True;True;True;True;True;True;True;True;True;True;True;True;True;True	493;1226;1411;2504;5379;5968;6447;7502;8007;8167;12540;12915;14188;14450;15831;16931;19503;19557;19779;21068	571;1425;1634;2906;2907;6277;6950;7502;8754;9384;9591;14726;15172;16657;16980;18546;19946;19947;22978;23044;23311;24807	685;1706;1957;3487;3488;3489;3490;7521;8317;9044;10551;11353;11354;11355;11356;11609;17799;18354;20136;20529;22374;24062;24063;27824;27911;28227;30041	685;1706;1957;3490;7521;8317;9044;10551;11355;11609;17799;18354;20136;20529;22374;24063;27824;27911;28227;30041			9606	Homo sapiens
P11586	P11586	32	32	31	C-1-tetrahydrofolate synthase, cytoplasmic;Methylenetetrahydrofolate dehydrogenase;Methenyltetrahydrofolate cyclohydrolase;Formyltetrahydrofolate synthetase;C-1-tetrahydrofolate synthase, cytoplasmic, N-terminally processed	MTHFD1	sp|P11586|C1TC_HUMAN C-1-tetrahydrofolate synthase, cytoplasmic OS=Homo sapiens OX=9606 GN=MTHFD1 PE=1 SV=4	1	32	32	31	43.1	43.1	42.4	101.53	935	935	0	162.99	1902399999.9999998	52	26834000	386170000	46	Homo sapiens	AAQAPSSFQLLYDLK;APAEILNGK;AYIQENLELVEK;DDSNLYINVK;EHGAFDAVK;EIGLLSEEVELYGETK;EISAQIR;FSDIQIR;GALALAQAVQR;GDLNDCFIPCTPK;GVPTGFILPIR;IFHELTQTDK;IVGAPMHDLLLWNNATVTTCHSK;IYGADDIELLPEAQHK;KGEPVSAEDLGVSGALTVLMK;LAILQVGNR;LDIDPETITWQR;MHGGGPTVTAGLPLPK;NQVTQLK;PGAIVIDCGINYVPDDK;QGFGNLPICMAK;TAHLDEEVNKGDILVVATGQPEMVK;TDPTTLTDEEINR;TDTESELDLISR;THLSLSHNPEQK;TTTESEVMK;VLDTNDR;VLLSALER;VVGDVAYDEAK;WMIQYNNLNL…				569	150;1300;1974;2437;4156;4239;4276;6025;6313;6434;7498;8542;9566;9674;9838;10321;10555;13210;14312;14647;15152;18216;18349;18359;18605;19231;20264;20376;21098;21402;22047;22171	True;True;True;True;True;True;True;True;True;True;True;True;True;True;True;True;True;True;True;True;True;True;True;True;True;True;True;True;True;True;True;True	151;1308;1987;2454;4181;4264;4302;6068;6356;6477;7545;8596;9632;9740;9904;10389;10628;13308;14421;14759;15268;18354;18487;18497;18744;19376;20418;20530;21257;21563;22214;22338	169;170;1512;2299;2847;4884;4982;5029;7071;7400;7537;8806;10075;10076;11290;11291;11418;11419;11628;12247;12525;15616;15617;16944;16945;17333;17909;21612;21613;21771;21781;22077;22078;22815;24064;24187;25021;25374;26133;26270	209;210;1812;2750;3412;5854;5975;5976;5977;6029;8502;8921;9087;9088;10611;12199;12200;13696;13697;13698;13699;13846;13847;14092;14827;15169;15170;18883;18884;20490;20491;20946;20947;21627;26062;26063;26285;26295;26669;26670;27603;29152;29290;30304;30728;31662;31835	209;1812;2750;3412;5854;5975;6029;8502;8921;9087;10611;12200;13699;13847;14092;14827;15170;18884;20490;20946;21627;26063;26285;26295;26670;27603;29152;29290;30304;30728;31662;31835			9606	Homo sapiens
P14625;Q58FF3	P14625	33;5	32;5	32;5	Endoplasmin	HSP90B1	sp|P14625|ENPL_HUMAN Endoplasmin OS=Homo sapiens OX=9606 GN=HSP90B1 PE=1 SV=1	2	33	32	32	43	41.5	41.5	92.468	803	803;399	0	259.53	5438100000	40	88581000	1135700000	60	Homo sapiens	DISTNYYASQK;EAESSPFVER;EEASDYLELDTIK;EEEAIQLDGLNASQIR;EESDDEAAVEEEEEEK;EGSRTDDEVVQREEEAIQLDGLNASQIR;EGVKFDESEK;ELISNASDALDK;ESTAEKDEL;ETLQQHK;EVEEDEYK;FAFQAEVNR;FQSSHHPTDITSLDQYVER;GLFDEYGSK;GTTITLVLK;GVVDSDDLPLNVSR;IYFMAGSSR;LGVIEDHSNR;LIINSLYK;LISLTDENALSGNEELTVK;LTESPCALVASQYGWSGNMER;NLLHVTDTGVGMTR;NLLHVTDTGVGMTREELVK;RVFITDDFHDMMPK;SGTSEFLNK;SGYLLPDTK;SILFVPTSAPR;TDDEVVQR;TDDEVVQREEEAIQLDGLNA…				608	2759;3544;3833;3844;3922;4124;4136;4464;5017;5083;5156;5384;5996;6924;7417;7524;9672;11126;11275;11322;12526;14048;14049;16494;17061;17073;17162;18318;18319;18434;18454;19884;21917	True;True;True;True;True;True;True;False;True;True;True;True;True;True;True;True;True;True;True;True;True;True;True;True;True;True;True;True;True;True;True;True;True	2779;3567;3857;3868;3946;4149;4161;4493;5048;5115;5190;5419;6039;6967;7462;7571;9738;11202;11353;11400;12610;14153;14154;16616;17190;17202;17293;18456;18457;18572;18592;20035;22082	3226;4164;4504;4505;4516;4610;4844;4856;5249;5883;5961;5962;6054;6323;7035;7036;7037;8133;8706;8833;11416;13173;13364;13414;13415;13416;13417;13418;14806;14807;16616;16617;16618;16619;19571;20253;20266;20381;21733;21734;21735;21865;21866;21888;23608;23609;25976	3870;4999;5395;5396;5408;5518;5802;5815;5816;6296;6297;6298;7046;7142;7143;7252;7572;8455;8456;8457;8458;8459;9813;10494;10647;13844;15937;16164;16219;16220;16221;16222;16223;16224;16225;16226;16227;16228;17893;17894;17895;17896;17897;17898;20086;20087;20088;20089;23610;24437;24451;24586;26228;26229;26230;26402;26403;26404;26405;26435;28579;28580;31475	3870;4999;5395;5408;5518;5802;5815;6296;7046;7143;7252;7572;8459;9813;10494;10647;13844;15937;16164;16224;17894;20087;20088;23610;24437;24451;24586;26228;26230;26402;26435;28580;31475			9606;9606	Homo sapiens;Homo sapiens
P14854	P14854	2	2	2	Cytochrome c oxidase subunit 6B1	COX6B1	sp|P14854|CX6B1_HUMAN Cytochrome c oxidase subunit 6B1 OS=Homo sapiens OX=9606 GN=COX6B1 PE=1 SV=2	1	2	2	2	43	43	43	10.192	86	86	0	7.5676	66951000	7	9564500	66951000	4	Homo sapiens	NCWQNYLDFHR;VYQSLCPTSWVTDWDEQRAEGTFPGK				612	13690;21269	True;True	13794;21428	16189;25220	19577;19578;30549;30550	19577;30550			9606	Homo sapiens
P18085	P18085	6	6	4	ADP-ribosylation factor 4	ARF4	sp|P18085|ARF4_HUMAN ADP-ribosylation factor 4 OS=Homo sapiens OX=9606 GN=ARF4 PE=1 SV=3	1	6	6	4	42.8	42.8	25.6	20.511	180	180	0	17.052	247350000	11	21018000	197830000	8	Homo sapiens	HYFQNTQGLIFVVDSNDRER;ILMVGLDAAGK;IQEVADELQK;LGLQSLR;NICFTVWDVGGQDR;QDLPNAMAISEMTDK				662	8159;8965;9247;11059;13900;15009	True;True;True;True;True;True	8210;9022;9312;11135;14005;15124	9643;10585;10920;13101;16440;17746	11673;11674;12843;13251;13252;15856;19885;21433	11674;12843;13252;15856;19885;21433			9606	Homo sapiens
P51659	P51659	25	25	25	Peroxisomal multifunctional enzyme type 2;(3R)-hydroxyacyl-CoA dehydrogenase;Enoyl-CoA hydratase 2	HSD17B4	sp|P51659|DHB4_HUMAN Peroxisomal multifunctional enzyme type 2 OS=Homo sapiens OX=9606 GN=HSD17B4 PE=1 SV=3	1	25	25	25	42.8	42.8	42.8	79.685	736	736	0	292.7	1289800000	42	18329000	323240000	41	Homo sapiens	ATSTATSGFAGAIGQK;AVANYDSVEEGEK;AYALAFAER;DIGPEVVK;GALVVVNDLGGDFK;GNIMLSQK;GSFQVTR;ICDFENASKPQSIQESTGSIIEVLSK;IDVVVNNAGILR;IIMTSSASGIYGNFGQANYSAAK;ISDEDWDIIHR;LQSTFVFEEIGRR;NHPMTPEAVK;PILHGLCTFGFSAR;PQSIQESTGSIIEVLSK;PVYPGQTLQTEMWK;RVLQQFADNDVSR;SNIHCNTIAPNAGSR;TALDAFGR;VAVAIPNRPPDAVLTDTTSLNQAALYR;VLHGEQYLELYK;VLHGEQYLELYKPLPR;VLQQFADNDVSR;VQETGDIVISNAYVDLAPTSGTSAK;VVLVTGAGAGLGR				1059	1753;1782;1954;2700;6324;7079;7277;8288;8394;8770;9336;12222;13886;14699;14802;14879;16511;17503;18224;19568;20339;20340;20417;20719;21130	True;True;True;True;True;True;True;True;True;True;True;True;True;True;True;True;True;True;True;True;True;True;True;True;True	1762;1792;1966;2720;6367;7122;7321;8339;8445;8824;9401;12303;13991;14812;14916;14994;16634;17636;18362;19717;20493;20494;20571;20876;21289	2034;2071;2269;3162;7412;8309;8534;9788;9910;10352;10353;11022;11023;14443;16423;17397;17511;17598;17599;19599;20778;20779;21625;23234;23235;24147;24148;24149;24231;24578;24579;25057	2423;2424;2463;2464;2714;3793;8936;10016;10283;11840;11990;12543;12544;13366;13367;17459;19865;21022;21159;21261;21262;21263;21264;23645;25071;25072;25073;26079;28133;28134;28135;28136;28137;29246;29247;29248;29349;29350;29777;29778;30345	2423;2464;2714;3793;8936;10016;10283;11840;11990;12544;13366;17459;19865;21022;21159;21264;23645;25072;26079;28135;29246;29248;29350;29778;30345			9606	Homo sapiens
Q14165	Q14165	11	11	11	Malectin	MLEC	sp|Q14165|MLEC_HUMAN Malectin OS=Homo sapiens OX=9606 GN=MLEC PE=1 SV=1	1	11	11	11	42.8	42.8	42.8	32.233	292	292	0	231.55	414370000	16	16823000	180120000	24	Homo sapiens	DLDIFDR;FAEVYFAQSQQK;KEEEEEEEEYDEGSNLK;KEEEEEEEEYDEGSNLKK;LSVQGEVSTFTGK;LYIEFVK;SNPEDQILYQTER;VCALYIMAGTVDDVPK;VGHSTAHDEIIPMSIR;YNEETFGYEVPIK;YNEETFGYEVPIKEEGDYVLVLK				1552	2818;5381;9772;9773;12477;12905;17518;19596;19977;21918;21919	True;True;True;True;True;True;True;True;True;True;True	2838;5416;9838;9839;12560;12992;17651;19745;20128;22083;22084	3296;6320;11540;11541;11542;11543;14749;15257;20796;23270;23720;23721;25977;25978	3956;7567;7568;7569;13984;13985;13986;13987;13988;17826;17827;18453;25094;25095;25096;28179;28180;28736;28737;28738;31476;31477;31478;31479	3956;7568;13985;13987;17827;18453;25096;28180;28736;31476;31479			9606	Homo sapiens
P19784	P19784	11	11	11	Casein kinase II subunit alpha	CSNK2A2	sp|P19784|CSK22_HUMAN Casein kinase II subunit alpha OS=Homo sapiens OX=9606 GN=CSNK2A2 PE=1 SV=1	1	11	11	11	42.6	42.6	42.6	41.213	350	350	0	40.348	149910000	19	4124200	86565000	13	Homo sapiens	DVKPHNVMIDHQQK;EPFFHGQDNYDQLVR;EYWDYEAHVPSWGNQDDYQLVR;FYMYELLK;HLVSPEALDLLDK;LIDTVKDPVSK;LIDWGLAEFYHPAQEYNVR;RWENFIHSENR;VLGTEELYGYLK;VYAEVNSLR;YSEVFEAINITNNER				682	3364;4739;5354;6236;7909;11235;11237;16541;20333;21230;22041	True;True;True;True;True;True;True;True;True;True;True	3386;4769;5389;6279;7958;11313;11315;16664;20487;21389;22208	3950;5561;6289;7315;9322;13321;13323;19635;24139;25176;26127	4745;6662;7534;7535;8814;11272;11273;16112;16114;23683;29237;30498;31655	4745;6662;7534;8814;11272;16112;16114;23683;29237;30498;31655			9606	Homo sapiens
Q96HS1	Q96HS1	10	10	10	Serine/threonine-protein phosphatase PGAM5, mitochondrial	PGAM5	sp|Q96HS1|PGAM5_HUMAN Serine/threonine-protein phosphatase PGAM5, mitochondrial OS=Homo sapiens OX=9606 GN=PGAM5 PE=1 SV=2	1	10	10	10	42.6	42.6	42.6	32.004	289	289	0	29.423	325970000	20	10339000	190260000	10	Homo sapiens	AGGDAEPRPAEPPAWAGGAR;AIETTDIISR;EGAPIEPDPPVSHWKPEAVQYYEDGAR;EPLSLINVR;HSQYHVDGSLEK;PGPGVWDPNWDR;PGPGVWDPNWDRR;RNVESGEEELASK;TLGDTGFMPPDK;VSTDLLR				2296	605;782;4025;4754;8041;14667;14668;16282;18748;20891	True;True;True;True;True;True;True;True;True;True	607;784;4050;4784;8091;14780;14781;16403;18888;21048	706;919;4730;5576;9495;9496;17357;17358;19289;22242;24785	848;1106;5653;6680;11501;11502;20979;20980;23272;26883;30017	848;1106;5653;6680;11502;20979;20980;23272;26883;30017			9606	Homo sapiens
P35998	P35998	16	16	16	26S protease regulatory subunit 7	PSMC2	sp|P35998|PRS7_HUMAN 26S proteasome regulatory subunit 7 OS=Homo sapiens OX=9606 GN=PSMC2 PE=1 SV=3	1	16	16	16	42.5	42.5	42.5	48.633	433	433	0	109.55	661210000	28	17046000	196870000	19	Homo sapiens	DFLEAVNK;FDDGAGGDNEVQR;IDPTVTMMQVEEKPDVTYSDVGGCK;IINADSEDPK;INELTGIK;KIEFSLPDLEGR;KINELTGIK;LCPNSTGAEIR;LREVVETPLLHPER;PDYLGADQRK;QTLQSEQPLQVAR;QVEDDIQQLLK;SVCTEAGMFAIR;TDACFIR;TYGQSTYSR;VLMATNRPDTLDPALMRPGR				873	2512;5463;8373;8772;9093;9871;9886;10479;12275;14617;15667;15710;18009;18313;19392;20383	True;True;True;True;True;True;True;True;True;True;True;True;True;True;True;True	2530;5501;8424;8826;9157;9937;9952;10551;12356;14729;15785;15828;18147;18451;19540;20537	2935;6418;9887;10355;10742;10743;11671;11690;12436;14509;14510;17301;18495;18543;21376;21726;23025;24194	3522;7682;11961;12546;13026;13027;14138;14161;15060;17542;17543;20908;22315;22371;25787;26219;27884;27885;29298	3522;7682;11961;12546;13027;14138;14161;15060;17542;20908;22315;22371;25787;26219;27884;29298			9606	Homo sapiens
P61026;P51153	P61026	8;2	8;2	7;1	Ras-related protein Rab-10	RAB10	sp|P61026|RAB10_HUMAN Ras-related protein Rab-10 OS=Homo sapiens OX=9606 GN=RAB10 PE=1 SV=1	2	8	8	7	42.5	42.5	37	22.541	200	200;203	0	34.141	933530000	13	54639000	595640000	12	Homo sapiens	AFLTLAEDILRK;ANINIEK;EPNSENVDISSGGGVTGWK;FFETSAK;FHTITTSYYR;LLLIGDSGVGK;NIDEHANEDVER;TYDLLFK				1170	525;1263;4760;5576;5690;11574;13903;19382	True;True;True;True;True;True;True;True	526;1271;4790;5615;5729;11652;14008;19530	605;606;1474;5583;6546;6678;6679;13709;13710;16444;16445;23012	726;727;1767;6689;6690;7839;7998;7999;16566;16567;19890;19891;27869	726;1767;6690;7839;7999;16567;19891;27869			9606;9606	Homo sapiens;Homo sapiens
Q15029	Q15029	31	30	30	116 kDa U5 small nuclear ribonucleoprotein component	EFTUD2	sp|Q15029|U5S1_HUMAN 116 kDa U5 small nuclear ribonucleoprotein component OS=Homo sapiens OX=9606 GN=EFTUD2 PE=1 SV=1	1	31	30	30	42.5	41.5	41.5	109.43	972	972	0	210.73	1625099999.9999998	51	17347000	404090000	44	Homo sapiens	DSIVQGFQWGTR;EGPLCDELIR;FNTTSVIK;GGGQIIPTAR;GHVTQDAPIPGSPLYTIK;GLSEDVSISK;GNEEAQIFRPLK;IAVEPVNPSELPK;IEHTYTGGVDSDLGEAMSDCDPDGPLMCHTTK;ILAQVVGDVDTSLPR;ILDAVVAQEPLHR;ITMIAEPLEK;IYADTFGDINYQEFAK;LAVTVCINK;LGEFFQTK;LWGDIYFNPK;LWISVAR;MYSEIDIK;MYSTDDGVQFHAFGR;RLWGDIYFNPK;RYDQDLCYTDILFTEQER;SIVIRPLEPQPAPHLAR;STPVTVVLPDTK;TATITEPR;TCFVDCLIEQTHPEIR;TLDELGIHLTK;VEESGEHVILGTGELYLDCVMHDLRK;VLGENYTLEDEEDSQIC…				1612	3221;4103;5928;6675;6785;7005;7069;8270;8456;8859;8866;9491;9653;10447;10979;12846;12851;13575;13579;16231;16549;17207;17968;18261;18292;18722;19757;20319;20431;21584;21747	True;True;True;False;True;True;True;True;True;True;True;True;True;True;True;True;True;True;True;True;True;True;True;True;True;True;True;True;True;True;True	3243;4128;5970;6718;6828;7048;7112;8321;8507;8916;8923;9557;9719;10519;11055;12933;12938;13679;13683;16352;16672;17338;18106;18399;18430;18862;19907;20473;20585;21745;21909	3790;4818;6952;7829;7959;7960;8228;8296;8297;9767;9975;10466;10467;10475;10476;11205;11392;12403;13005;15192;15197;16042;16046;16047;19222;19644;19645;20433;21328;21665;21701;22215;23454;23455;24122;24123;24247;24248;25582;25771	4553;5768;8319;8320;9430;9589;9590;9925;10003;10004;11817;12067;12692;12693;12694;12695;12705;12706;13595;13817;15024;15741;18379;18384;19391;19395;19396;19397;23195;23693;23694;23695;24647;25729;26140;26189;26852;28395;28396;29219;29220;29368;29369;30995;31234	4553;5768;8320;9430;9590;9925;10004;11817;12067;12693;12705;13595;13817;15024;15741;18379;18384;19391;19396;23195;23694;24647;25729;26140;26189;26852;28396;29220;29368;30995;31234			9606	Homo sapiens
Q9H2U2	Q9H2U2	10	10	10	Inorganic pyrophosphatase 2, mitochondrial	PPA2	sp|Q9H2U2|IPYR2_HUMAN Inorganic pyrophosphatase 2, mitochondrial OS=Homo sapiens OX=9606 GN=PPA2 PE=1 SV=2	1	10	10	10	42.5	42.5	42.5	37.92	334	334	0	75.285	445600000	23	9621700	205660000	16	Homo sapiens	EPMNPIK;ESNEEEQVWHFLGK;FKPGYLEATLNWFR;GYIWNYGTLPQTWEDPHEK;ILSCGEVIHVK;LIAINANDPEASK;NVTGHYISPFHDIPLK;SLVESVSSSPNK;STNCFGDNDPIDVCEIGSK;VPDGKPENQFAFNGEFK				2564	4757;5001;5751;7591;9002;11210;14519;17430;17957;20625	True;True;True;True;True;True;True;True;True;True	4787;5032;5790;7638;9059;11287;14631;17562;18095;20782	5579;5864;5865;6749;8908;10624;10625;13290;17191;17192;20693;21316;21317;24471	6683;7025;7026;8084;10743;10744;12888;12889;16075;20778;20779;24968;24969;25717;25718;29645	6683;7026;8084;10744;12889;16075;20779;24969;25717;29645			9606	Homo sapiens
P14314	P14314	17	17	17	Glucosidase 2 subunit beta	PRKCSH	sp|P14314|GLU2B_HUMAN Glucosidase 2 subunit beta OS=Homo sapiens OX=9606 GN=PRKCSH PE=1 SV=2	1	17	17	17	42.4	42.4	42.4	59.425	528	528	0	173.52	1035699999.9999999	19	33249000	456230000	24	Homo sapiens	AQQEQELAADAFK;DGSDEPGTAACPNGSFHCTNTGYK;DMEESIR;ERESLQQMAEVTR;ESLQQMAEVTR;ETMVTSTTEPSR;GVSLTNHHFYDESK;KLIELQAGKK;LGGSPTSLGTWGSWIGPDHDK;LIELQAGKK;LWEEQLAAAK;MPPYDEQTQAFIDAAQEAR;PFTCLDGSATIPFDQVNDDYCDCK;PLYIPSNR;SLEDQVEMLR;VNDGVCDCCDGTDEYNSGVICENTCK;YEQGTGCWQGPNR				602	1485;2613;2977;4893;4986;5088;7506;9961;11014;11249;12841;13388;14643;14771;17274;20550;21619	True;True;True;True;True;True;True;True;True;True;True;True;True;True;True;True;True	1494;2633;2998;4923;5017;5120;7553;10027;11090;11327;12928;13490;14755;14884;17406;20706;21780	1730;3058;3495;5732;5733;5849;5967;8814;11784;11785;13049;13050;13338;15187;15821;15822;17328;17329;17473;20509;24383;25620	2063;2064;3671;4198;6870;6871;7006;7150;10624;14269;14270;15797;15798;16134;18372;19126;19127;20941;20942;21110;24742;29541;31040;31041	2063;3671;4198;6870;7006;7150;10624;14269;15798;16134;18372;19127;20941;21110;24742;29541;31041			9606	Homo sapiens
Q9H4G4	Q9H4G4	4	4	4	Golgi-associated plant pathogenesis-related protein 1	GLIPR2	sp|Q9H4G4|GAPR1_HUMAN Golgi-associated plant pathogenesis-related protein 1 OS=Homo sapiens OX=9606 GN=GLIPR2 PE=1 SV=3	1	4	4	4	42.2	42.2	42.2	17.218	154	154	0	6.9206	9349000	8	504440	9349000	4	Homo sapiens	ASASDGSSFVVAR;EAQQYSEALASTR;GQCGENLAWASYDQTGK;NYNFQQPGFTSGTGHFTAMVWK				2584	1544;3650;7180;14553	True;True;True;True	1553;3674;7224;14665	1801;4288;8423;17232	2150;5146;10150;20827	2150;5146;10150;20827			9606	Homo sapiens
Q9Y221	Q9Y221	6	6	6	60S ribosome subunit biogenesis protein NIP7 homolog	NIP7	sp|Q9Y221|NIP7_HUMAN 60S ribosome subunit biogenesis protein NIP7 homolog OS=Homo sapiens OX=9606 GN=NIP7 PE=1 SV=1	1	6	6	6	42.2	42.2	42.2	20.462	180	180	0	17.741	167470000	10	8463300	100820000	6	Homo sapiens	LHVTALDYLAPYAK;LVSLGTCFGK;MRPLTEEETR;PGAEQSFLYGNHVLK;VYYVSEK;YIGENLQLLVDRPDGTYCFR				2956	11199;12792;13450;14646;21289;21788	True;True;True;True;True;True	11276;12877;13552;14758;21448;21951	13276;13277;15130;15899;17332;25244;25825	16059;16060;18302;19226;20945;30579;31297	16060;18302;19226;20945;30579;31297			9606	Homo sapiens
P02786	P02786	27	27	27	Transferrin receptor protein 1;Transferrin receptor protein 1, serum form	TFRC	sp|P02786|TFR1_HUMAN Transferrin receptor protein 1 OS=Homo sapiens OX=9606 GN=TFRC PE=1 SV=2	1	27	27	27	42.1	42.1	42.1	84.87	760	760	0	293.93	4193199999.9999995	39	78199000	972930000	47	Homo sapiens	AAAEVAGQFVIK;AFTYINLDK;DGFQPSR;DSAQNSVIIVDK;EAGSQKDENLALYVENQFR;GFVEPDHYVVVGAQR;HPVTGQFLYQDSNWASK;HVFWGSGSHTLPALLENLK;ILNIFGVIK;LAQMFSDMVLK;LAVDEEENADNNTK;LFGNMEGDCPSDWK;LLNENSYVPR;LTHDVELNLDYER;LTTDFGNAEK;LTVSNVLK;LVHANFGTK;LVYLVENPGGYVAYSK;LYWDDLK;QVDGDNSHVEMK;RLYWDDLK;SAFSNLFGGEPLSYTR;SGVGTALLLK;SSGLPNIPVQTISR;VEYHFLSPYVSPK;VSASPLLYTLIEK;YNSQLLSFVR				439	18;544;2572;3179;3567;6633;7985;8106;8972;10384;10437;10843;11607;12551;12622;12637;12706;12832;12967;15708;16235;16599;17062;17795;19836;20808;21944	True;True;True;True;True;True;True;True;True;True;True;True;True;True;True;True;True;True;True;True;True;True;True;True;True;True;True	18;545;2591;3201;3590;6676;8034;8156;9029;10452;10453;10508;10918;11685;12635;12706;12722;12791;12919;13054;15826;16356;16722;17191;17932;19987;20965;22110	20;21;22;629;3007;3739;4187;7776;7777;9421;9422;9575;9576;10592;12319;12320;12321;12386;12839;13753;14835;14836;14922;14945;15027;15176;15177;15323;18540;18541;19226;19701;20254;21120;23551;23552;24689;24690;26010	24;25;26;753;3612;4496;4497;5026;9374;9375;11400;11401;11402;11591;11592;11593;11594;12851;14924;14925;14926;15001;15536;16624;17929;17930;17931;18034;18065;18168;18358;18359;18360;18361;18362;18528;22368;22369;23199;23770;23771;24438;25474;28512;28513;29901;29902;31518;31519	26;753;3612;4496;5026;9375;11402;11593;12851;14926;15001;15536;16624;17930;18034;18065;18168;18359;18528;22369;23199;23771;24438;25474;28513;29902;31518			9606	Homo sapiens
P11021	P11021	25	24	24	78 kDa glucose-regulated protein	HSPA5	sp|P11021|BIP_HUMAN Endoplasmic reticulum chaperone BiP OS=Homo sapiens OX=9606 GN=HSPA5 PE=1 SV=2	1	25	24	24	42	42	42	72.332	654	654	0	202.16	5119800000	30	118280000	1114900000	60	Homo sapiens	DAGTIAGLNVMR;DNHLLGTFDLTGIPPAPR;ETAEAYLGK;ETAEAYLGKK;FEELNMDLFR;IEWLESHQDADIEDFK;IINEPTAAAIAYGLDK;IINEPTAAAIAYGLDKR;ITITNDQNR;ITPSYVAFTPEGER;KSDIDEIVLVGGSTR;KVTHAVVTVPAYFNDAQR;LYGSAGPPPTGEEDTAEKDEL;NELESYAYSLK;NQLTSNPENTVFDAK;NTVVPTK;SQIFSTASDNQPTVTIK;TFAPEEISAMVLTK;TKPYIQVDIGGGQTK;TWNDPSVQQDIK;VLEDSDLK;VLEDSDLKK;VMEHFIK;VTHAVVTVPAYFNDAQR;VYEGERPLTK				553	2320;3017;5039;5040;5527;8507;8775;8777;9482;9498;10123;10184;12901;13760;14298;14452;17688;18442;18707;19371;20269;20270;20498;20970;21241	True;True;True;True;True;True;False;True;True;True;True;True;True;True;True;True;True;True;True;True;True;True;True;True;True	2334;2335;3038;5071;5072;5566;8561;8829;8831;9548;9564;10190;10251;12988;13865;14406;14564;17823;18580;18847;19519;20423;20424;20653;21128;21400	2702;2703;3539;3540;5911;5912;5913;6488;10037;10038;10358;10359;10361;11195;11212;11213;12001;12002;12079;12080;12081;15251;15252;16271;16924;16925;17111;20991;20992;21874;21875;22198;22199;22999;24069;24070;24323;24878;24879;25188;25189	3245;3246;4248;4249;4250;4251;4252;4253;4254;7086;7087;7088;7766;7767;12151;12152;12153;12154;12550;12551;12552;12553;12555;12556;13580;13581;13582;13604;13605;14533;14534;14625;14626;14627;14628;18445;18446;18447;18448;19678;19679;20459;20460;20685;25327;25328;26414;26415;26416;26417;26418;26833;26834;27853;29157;29158;29470;30129;30130;30131;30132;30512;30513;30514	3246;4254;7086;7088;7766;12153;12552;12555;13581;13604;14534;14627;18445;19678;20459;20685;25327;26414;26833;27853;29157;29158;29470;30131;30513	61	196	9606	Homo sapiens
Q14566	Q14566	32	32	32	DNA replication licensing factor MCM6	MCM6	sp|Q14566|MCM6_HUMAN DNA replication licensing factor MCM6 OS=Homo sapiens OX=9606 GN=MCM6 PE=1 SV=1	1	32	32	32	42	42	42	92.888	821	821	0	214.9	2027099999.9999998	48	27552000	308290000	44	Homo sapiens	AEAVESAQAGDK;DQVAIHEAMEQQTISITK;DVEQQFK;EIESEIDSEEELINK;ELRDEEQTAESIK;ESEDFIVEQYK;FLLDTNK;GDINVCIVGDPSTAK;HVEEFSPR;IEESIDR;IQETQAELPR;ISGQVVR;ISNLIVLHLR;KVEEEEDESALK;LGFSEYCR;LTHYDHVLIELTQAGLK;LVFLACCVAPTNPR;MDLAAAAEPGAGSQHLEVR;MDLAAAAEPGAGSQHLEVRDEVAEK;NLYHNLCTSLFPTIHGNDEVK;QNINLSAPIMSR;RGVLLMLFGGVPK;SLEVILR;TSILAAANPISGHYDR;TTGEGTSLR;VEEEEDESALK;VFEMSQDK;VSGVDGYETEGIR;VYSLDDIR;VYSLDDIRR;YLQLAEE…				1575	361;3140;3349;4229;4546;4943;5814;6429;8100;8434;9246;9370;9390;10157;10996;12553;12692;13057;13058;14125;15446;16033;17291;19095;19177;19751;19860;20844;21271;21272;21874;22114	True;True;True;True;True;True;True;True;True;True;True;True;True;True;True;True;True;True;True;True;True;True;True;True;True;True;True;True;True;True;True;True	362;3162;3371;4254;4575;4974;5854;6472;8150;8485;9311;9436;9456;10224;11072;12637;12777;13146;13147;14230;15564;16153;17423;19238;19320;19901;20011;21001;21430;21431;22037;22281	423;3687;3688;3933;4972;5339;5340;5797;6818;7531;9567;9951;10919;11058;11080;11081;12046;12047;13027;14838;14839;15008;15429;15430;15431;16704;16705;18241;18957;20530;22646;22647;22741;23448;23577;24730;25223;25224;25225;25921;26206	522;4435;4436;4437;4726;5964;6396;6397;6949;8162;9081;11583;12036;13249;13250;13412;13436;13437;14589;14590;15772;17933;17934;18136;18137;18655;18656;18657;18658;20197;20198;22018;22868;22869;24769;27383;27384;27385;27494;28389;28543;29950;30554;30555;30556;31410;31752;31753	522;4436;4726;5964;6397;6949;8162;9081;11583;12036;13249;13412;13436;14589;15772;17933;18136;18656;18657;20198;22018;22869;24769;27384;27494;28389;28543;29950;30554;30556;31410;31752			9606	Homo sapiens
P24752	P24752	13	13	13	Acetyl-CoA acetyltransferase, mitochondrial	ACAT1	sp|P24752|THIL_HUMAN Acetyl-CoA acetyltransferase, mitochondrial OS=Homo sapiens OX=9606 GN=ACAT1 PE=1 SV=1	1	13	13	13	41.9	41.9	41.9	45.199	427	427	0	75.817	980730000	23	36580000	488050000	19	Homo sapiens	DGLTDVYNK;EAYMGNVLQGGEGQAPTR;EVVIVSATR;FGNEVIPVTVTVK;GQPDVVVKEDEEYK;IHMGSCAENTAK;IVGHLTHALK;LEDLIVK;LGSIAIQGAIEK;NEQDAYAINSYTR;QAVLGAGLPISTPCTTINK;QGEYGLASICNGGGGASAMLIQK;VNINGGAVSLGHPIGMSGAR				740	2591;3703;5270;5641;7213;8689;9571;10660;11101;13772;14968;15151;20576	True;True;True;True;True;True;True;True;True;True;True;True;True	2610;3727;5305;5680;7257;8743;9637;10733;11177;13877;15083;15267;20733	3028;4350;6191;6618;8459;10258;10259;11296;12640;13144;16289;17702;17703;17908;24413;24414	3635;5216;5217;7421;7923;10191;12428;12429;13707;15304;15901;19700;21379;21380;21381;21382;21626;29572;29573	3635;5216;7421;7923;10191;12428;13707;15304;15901;19700;21381;21626;29573			9606	Homo sapiens
Q8TDN6	Q8TDN6	12	12	12	Ribosome biogenesis protein BRX1 homolog	BRIX1	sp|Q8TDN6|BRX1_HUMAN Ribosome biogenesis protein BRX1 homolog OS=Homo sapiens OX=9606 GN=BRIX1 PE=1 SV=2	1	12	12	12	41.9	41.9	41.9	41.401	353	353	0	37.319	670740000	20	11231000	261000000	18	Homo sapiens	FLVQNIHTLAELK;FVLNLIK;GGFAVQAK;GSRPLLSFDPAFDELPHYALLK;IFQGSFGGPTLYENPHYQSPNMHR;ILIFSSR;KQDLYMWLSNSPHGPSAK;MLMPHSK;QDLYMWLSNSPHGPSAK;RNEIDAEPPAK;TLLPHDPTADVFVTPAEEK;TLLPHDPTADVFVTPAEEKPIEIQWVKPEPK				2112	5869;6181;6658;7324;8553;8937;10091;13296;15014;16254;18788;18789	True;True;True;True;True;True;True;True;True;True;True;True	5910;6224;6701;7368;8607;8994;10158;13397;15129;16375;18928;18929	6880;6881;7248;7806;8588;8589;10088;10089;10556;11954;15719;17751;19248;19249;22283;22284;22285;22286	8236;8237;8719;9405;10347;10348;12214;12215;12806;14476;19010;21439;23222;23223;26944;26945;26946;26947;26948	8236;8719;9405;10348;12214;12806;14476;19010;21439;23223;26945;26948			9606	Homo sapiens
P05161	P05161	7	7	7	Ubiquitin-like protein ISG15	ISG15	sp|P05161|ISG15_HUMAN Ubiquitin-like protein ISG15 OS=Homo sapiens OX=9606 GN=ISG15 PE=1 SV=5	1	7	7	7	41.8	41.8	41.8	17.887	165	165	0	29.82	173540000	12	11264000	93147000	11	Homo sapiens	CDEPLSILVR;LAVHPSGVALQDR;LAVHPSGVALQDRVPLASQGLGPGSTVLLVVDK;LTQTVAHLK;PLSTVFMNLR;SSTYEVR;VPLASQGLGPGSTVLLVVDK				468	2021;10440;10441;12607;14762;17885;20650	True;True;True;True;True;True;True	2034;10511;10512;12691;14875;18022;20807	2352;12389;12390;12391;14904;17464;21226;24500;24501	2814;15005;15006;15007;15008;18013;21100;25595;25596;29679;29680	2814;15005;15008;18013;21100;25596;29679			9606	Homo sapiens
P05165	P05165	26	26	26	Propionyl-CoA carboxylase alpha chain, mitochondrial	PCCA	sp|P05165|PCCA_HUMAN Propionyl-CoA carboxylase alpha chain, mitochondrial OS=Homo sapiens OX=9606 GN=PCCA PE=1 SV=4	1	26	26	26	41.8	41.8	41.8	80.058	728	728	0	138.53	984090000	46	11286000	219910000	37	Homo sapiens	AMGEQAVALAR;AQAVHPGYGFLSENK;CLAAEDVVFIGPDTHAIQAMGDK;HGNALWLNER;HIEIQVLGDK;IAWDDEETR;IAWDDEETRDGFR;KAEVNTIPGFDGVVK;LAAELNK;LITYGSDR;LITYGSDRTEALK;LSQYQEPLHLPGVR;LSSQEAASSFGDDR;LSSQEAASSFGDDRLLIEK;MADALDNYVIR;MADEAVCVGPAPTSK;MPVIKPDIANWELSVK;RMADALDNYVIR;SVHCQAGDTVGEGDLLVELE;SYLNMDAIMEAIKK;TVAIHSDVDASSVHVK;TVQCLSR;VDSGIQPGSDISIYYDPMISK;VTEDTSSVLR;VVEEAPSIFLDAETR;VYAEDPYK				469	1211;1411;2119;7769;7805;8281;8282;9728;10233;11344;11345;12434;12449;12450;12979;12981;13396;16236;18040;18150;19249;19327;19701;20936;21080;21229	True;True;True;True;True;True;True;True;True;True;True;True;True;True;True;True;True;True;True;True;True;True;True;True;True;True	1216;1420;2132;7817;7853;8332;8333;9794;10301;11422;11423;12516;12532;12533;13067;13069;13498;16357;18178;18288;19394;19473;19851;21094;21239;21388	1411;1644;1645;2476;9134;9135;9181;9780;9781;11487;12146;13444;13445;13446;14698;14717;14718;15338;15340;15830;19227;21412;21541;22835;22836;22931;23394;24835;24999;25175	1686;1968;1969;1970;1971;2966;11029;11030;11087;11832;11833;13928;13929;14708;16261;16262;16263;16264;17765;17790;17791;18547;18549;19136;19137;23200;25827;25828;25978;27629;27630;27746;28326;30075;30277;30278;30497	1686;1971;2966;11029;11087;11832;11833;13928;14708;16261;16263;17765;17790;17791;18547;18549;19137;23200;25828;25978;27630;27746;28326;30075;30277;30497			9606	Homo sapiens
Q7RTV0	Q7RTV0	4	4	4	PHD finger-like domain-containing protein 5A	PHF5A	sp|Q7RTV0|PHF5A_HUMAN PHD finger-like domain-containing protein 5A OS=Homo sapiens OX=9606 GN=PHF5A PE=1 SV=1	1	4	4	4	41.8	41.8	41.8	12.405	110	110	0	15.471	73482000	8	7962300	63698000	4	Homo sapiens	CVICGGPGVSDAYYCK;HHPDLIFCR;ICDECNYGSYQGR;IVNLGSSK				1921	2260;7792;8287;9594	True;True;True;True	2274;7840;8338;9660	2632;9166;9787;11323	3163;11067;11839;13737	3163;11067;11839;13737			9606	Homo sapiens
Q86U42;A6NDY0	Q86U42	6;1	6;1	6;1	Polyadenylate-binding protein 2	PABPN1	sp|Q86U42|PABP2_HUMAN Polyadenylate-binding protein 2 OS=Homo sapiens OX=9606 GN=PABPN1 PE=1 SV=3	2	6	6	6	41.8	41.8	41.8	32.749	306	306;278	0	50.697	239410000	12	14634000	168240000	11	Homo sapiens	AAAAAAAAAAGAAGGR;APPGAPGPGPGSGAPGSQEEEEEPGLVEGDPGDGAIEDPELEAIK;QMNMSPPPGNAGPVIMSIEEK;SIYVGNVDYGATAEELEAHFHGCGSVNR;TSLALDESLFR;VTILCDK				1945	0;1364;15426;17215;19097;20972	True;True;True;True;True;True	0;1373;15544;17346;19240;21130	0;1589;1590;18217;20441;22649;24881	0;1900;1901;1902;1903;1904;21987;21988;24659;27387;30134	0;1903;21988;24659;27387;30134			9606;9606	Homo sapiens;Homo sapiens
P00367;P49448	P00367;P49448	19;14	19;14	19;14	Glutamate dehydrogenase 1, mitochondrial;Glutamate dehydrogenase 2, mitochondrial	GLUD1;GLUD2	sp|P00367|DHE3_HUMAN Glutamate dehydrogenase 1, mitochondrial OS=Homo sapiens OX=9606 GN=GLUD1 PE=1 SV=2;sp|P49448|DHE4_HUMAN Glutamate dehydrogenase 2, mitochondrial OS=Homo sapiens OX=9606 GN=GLUD2 PE=1 SV=2	2	19	19	19	41.6	41.6	41.6	61.397	558	558;558	0	124.68	1141700000	33	23909000	316870000	28	Homo sapiens	AKPYEGSILEADCDILIPAASEK;ALASLMTYK;CIAVGESDGSIWNPDGIDPK;DDGSWEVIEGYR;DIVHSGLAYTMER;FTMELAK;GASIVEDK;GFIGPGIDVPAPDMSTGER;HGGTIPIVPTAEFQDR;IIAEGANGPTTPEADK;LQHGSILGFPK;NLNHVSYGR;PCNHVLSLSFPIR;PCNHVLSLSFPIRR;TAAYVNAIEK;TFVVQGFGNVGLHSMR;VYNEAGVTFT;YNLGLDLR;YSTDVSVDEVK				420	887;914;2103;2421;2769;6123;6347;6595;7757;8705;12133;14063;14611;14612;18190;18488;21261;21937;22078	True;True;True;True;True;True;True;True;True;True;True;True;True;True;True;True;True;True;True	892;919;2116;2438;2789;6166;6390;6638;7805;8759;12214;14168;14723;14724;18328;18626;21420;22103;22245	1047;1048;1081;2452;2453;2828;3236;7178;7439;7731;9118;9119;10282;14341;14342;16633;17294;17295;21583;21925;21926;25210;26002;26166	1269;1270;1271;1312;2938;2939;3391;3392;3880;8630;8969;9326;11010;11011;12460;12461;17333;17334;17335;20105;20901;20902;26029;26476;26477;30538;31510;31703	1271;1312;2939;3391;3880;8630;8969;9326;11011;12461;17334;20105;20901;20902;26029;26476;30538;31510;31703			9606;9606	Homo sapiens;Homo sapiens
P42166	P42166	21	21	21	Lamina-associated polypeptide 2, isoform alpha;Thymopoietin;Thymopentin	TMPO	sp|P42166|LAP2A_HUMAN Lamina-associated polypeptide 2, isoform alpha OS=Homo sapiens OX=9606 GN=TMPO PE=1 SV=2	1	21	21	21	41.6	41.6	41.6	75.491	694	694	0	169.54	1349700000	36	25586000	477590000	37	Homo sapiens	ALEESESSQLISPPLAQAIR;AMQADISQAAQILSSDPSR;AYEAAASALQIATHTAFVAK;EPLVATNLPGR;GGTLFGGEVCK;GPPDFSSDEEREPTPVLGSGAAAAGR;IDASELSFPFHESILK;LREQGTESR;MAAHTMGNATVGR;NRPPLPAGTNSK;PEFLEDPSVLTK;QLPSLACK;SELVANNVTLPAGEQR;SELVANNVTLPAGEQRK;SHISDQSPLSSK;SSTPLPTISSSAENTR;THQALGILSK;TVVSHSLTTLGLEVAK;TYDAASYICEAAFDEVK;VIEEEWQQVDR;YGVNPGPIVGTTR				927	959;1226;1957;4755;6724;7152;8316;12272;12975;14323;14618;15383;16835;16836;17096;17878;18615;19357;19380;20093;21740	True;True;True;True;True;True;True;True;True;True;True;True;True;True;True;True;True;True;True;True;True	964;1233;1969;4785;6767;7196;8367;12353;13063;14432;14730;15501;16962;16963;17226;18015;18754;19505;19528;20244;21902	1129;1130;1432;1433;2272;5577;7881;8390;8391;9819;9820;14506;15333;15334;16960;16961;17302;18171;19984;19985;19986;19987;20303;21218;21219;22092;22981;23009;23855;25764	1363;1364;1715;1716;2717;6681;9489;9490;10113;10114;11876;11877;17539;18541;18542;18543;20507;20508;20509;20909;20910;20911;21933;24107;24108;24109;24110;24494;25587;25588;26687;27828;27829;27865;27866;28900;31226	1364;1716;2717;6681;9490;10114;11876;17539;18542;20507;20909;21933;24107;24110;24494;25587;26687;27829;27865;28900;31226			9606	Homo sapiens
Q02790	Q02790	16	16	16	Peptidyl-prolyl cis-trans isomerase FKBP4;Peptidyl-prolyl cis-trans isomerase FKBP4, N-terminally processed	FKBP4	sp|Q02790|FKBP4_HUMAN Peptidyl-prolyl cis-trans isomerase FKBP4 OS=Homo sapiens OX=9606 GN=FKBP4 PE=1 SV=3	1	16	16	16	41.6	41.6	41.6	51.804	459	459	0	53.672	544760000	31	12789000	167810000	21	Homo sapiens	ALELDSNNEK;ATESGAQSAPLPMEGVDISPK;AWDIAIATMK;FDSSLDRK;FSFDLGK;LASHLNLAMCHLK;LEQSTIVK;LQAFSAAIESCNK;PSYAFGSVGK;QDEGVLK;RGEAHLAVNDFELAR;SNTAGSQSQVETEA;TQLAVCQQR;VFVHYTGWLLDGTK;VGEVCHITCKPEYAYGSAGSPPK;VLQLYPNNK				1360	971;1695;1934;5495;6034;10407;10753;12052;14840;14993;15985;17534;19009;19929;19961;20416	True;True;True;True;True;True;True;True;True;True;True;True;True;True;True;True	976;1704;1946;5534;6077;10476;10827;12133;14954;15108;16104;17667;19152;20080;20112;20570	1145;1970;2248;6453;7080;12346;12347;12740;14249;17551;17729;18886;18887;20814;22544;23663;23699;23700;24230	1383;2350;2351;2691;7723;8515;14953;14954;15419;17226;21204;21409;22779;22780;25116;27259;28660;28661;28706;28707;29348	1383;2351;2691;7723;8515;14954;15419;17226;21204;21409;22779;25116;27259;28660;28707;29348			9606	Homo sapiens
P47756	P47756	11	11	11	F-actin-capping protein subunit beta	CAPZB	sp|P47756|CAPZB_HUMAN F-actin-capping protein subunit beta OS=Homo sapiens OX=9606 GN=CAPZB PE=1 SV=5	1	11	11	11	41.5	41.5	41.5	30.628	272	272	0	55.174	288170000	16	10917000	122050000	16	Homo sapiens	DETVSDCSPHIANIGR;DYLLCDYNR;GCWDSIHVVEVQEK;KLEVEANNAFDQYR;LEVEANNAFDQYR;LVEDMENK;NDLVEALK;SGSGTMNLGGSLTR;SPWSNKYDPPLEDGAMPSAR;STLNEIYFGK;YDPPLEDGAMPSAR				974	2482;3471;6399;9947;10785;12677;13707;17047;17647;17946;21575	True;True;True;True;True;True;True;True;True;True;True	2500;3493;6442;10013;10860;12762;13811;17176;17781;18084;21736	2901;2902;4083;7497;11767;11768;12775;14991;14992;16207;20236;20941;21301;25572	3482;3483;4903;9037;9038;9039;14249;14250;15461;18119;18120;19598;24419;25268;25696;30975	3482;4903;9037;14250;15461;18119;19598;24419;25268;25696;30975			9606	Homo sapiens
P08865;A0A8I5KQE6	P08865;A0A8I5KQE6	7;6	7;6	7;6	40S ribosomal protein SA	RPSA	sp|P08865|RSSA_HUMAN Small ribosomal subunit protein uS2 OS=Homo sapiens OX=9606 GN=RPSA PE=1 SV=4;sp|A0A8I5KQE6|RPSA2_HUMAN Small ribosomal subunit protein uS2B OS=Homo sapiens OX=9606 GN=RPSA2 PE=3 SV=1	2	7	7	7	41.4	41.4	41.4	32.854	295	295;295	0	51.976	622610000	13	33653000	398440000	14	Homo sapiens	ADHQPLTEASYVNLPTIALCNTDSPLR;AIVAIENPADVSVISSR;EHPWEVMPDLYFYRDPEEIEK;FAAATGATPIAGR;FLAAGTHLGGTNLDFQMEQYIYK;SDGIYIINLK;YVDIAIPCNNK				517	278;860;4180;5356;5753;16719;22137	True;True;True;True;True;True;True	279;865;4205;5391;5792;16845;22304	328;1016;1017;4915;4916;6291;6752;19841;26232	408;409;1229;1230;1231;5892;5893;7538;8087;8088;8089;23930;31785;31786	409;1230;5892;7538;8087;23930;31785			9606;9606	Homo sapiens;Homo sapiens
P39023;Q92901	P39023	15;2	15;2	15;2	60S ribosomal protein L3	RPL3	sp|P39023|RL3_HUMAN Large ribosomal subunit protein uL3 OS=Homo sapiens OX=9606 GN=RPL3 PE=1 SV=2	2	15	15	15	41.4	41.4	41.4	46.108	403	403;407	0	101.94	2849600000	19	73252000	884120000	28	Homo sapiens	AGMTHIVR;AHLMEIQVNGGTVAEK;DDPSKPVHLTAFLGYK;ERLEQQVPVNQVFGQDEMIDVIGVTK;FIDTTSK;FQTMEEK;KWQDEDGKK;KYCQVIR;NNASTDYDLSDK;PVHLTAFLGYK;SINPLGGFVHYGEVTNDFVMLK;SLLVQTK;TVFAEHISDECK;VACIGAWHPAR;VAFSVAR				900	653;735;2432;4904;5705;5999;10198;10203;14152;14855;17174;17365;19275;19434;19474	True;True;True;True;True;True;True;True;True;True;True;True;True;True;True	655;737;2449;4934;4935;5744;6042;10265;10270;14259;14969;17305;17497;19420;19582;19622	760;857;858;2841;2842;5749;5750;5751;6696;7040;12098;12099;12105;16745;17569;20394;20616;22865;22866;22867;23069;23070;23114;23115	912;1024;1025;3406;3407;6890;6891;6892;6893;8026;8462;14649;14650;14656;20254;21226;24603;24868;24869;27665;27666;27667;27668;27938;27939;27992;27993;27994	912;1025;3407;6891;8026;8462;14649;14656;20254;21226;24603;24868;27667;27938;27992	101	216	9606;9606	Homo sapiens;Homo sapiens
Q00534	Q00534	13	13	12	Cyclin-dependent kinase 6	CDK6	sp|Q00534|CDK6_HUMAN Cyclin-dependent kinase 6 OS=Homo sapiens OX=9606 GN=CDK6 PE=1 SV=1	1	13	13	12	41.4	41.4	39	36.938	326	326	0	105.48	1144000000	19	50152000	658470000	15	Homo sapiens	ADQQYECVAEIGEGAYGK;CLTFNPAK;DLKPQNILVTSSGQIK;FVTDIDELGK;GSSDVDQLGK;HLETFEHPNVVR;ISAYSALSHPYFQDLER;LADFGLAR;LFDVCTVSR;PQNILVTSSGQIK;RISAYSALSHPYFQDLER;VPEPGVPTETIK;VQTGEEGMPLSTIR				1328	316;2147;2888;6197;7330;7860;9334;10262;10816;14799;16099;20634;20767	True;True;True;True;True;True;True;True;True;True;True;True;True	317;2160;2908;6240;7374;7909;9399;10330;10891;14913;16219;20791;20924	371;2506;3377;3378;7265;8596;9251;11020;12179;12180;12810;17508;19052;24482;24637	458;3003;4051;4052;8739;10358;11174;13364;14747;14748;15498;21155;22984;29659;29838	458;3003;4052;8739;10358;11174;13364;14747;15498;21155;22984;29659;29838			9606	Homo sapiens
Q92769	Q92769	14	10	10	Histone deacetylase 2	HDAC2	sp|Q92769|HDAC2_HUMAN Histone deacetylase 2 OS=Homo sapiens OX=9606 GN=HDAC2 PE=1 SV=2	1	14	10	10	41.4	32.2	32.2	55.364	488	488	0	43.082	262810000	20	4271600	133770000	17	Homo sapiens	LGCFNLTVK;LHISPSNMTNQNTPEYMEK;MLPHAPGVQMQAIPEDAVHEDSGDEDGEDPDK;MLPHAPGVQMQAIPEDAVHEDSGDEDGEDPDKR;MTHNLLLNYGLYR;QQTDMAVNWAGGLHHAK;SIRPDNMSEYSK;VCYYYDGDIGNYYYGQGHPMK;VMEMYQPSAVVLQCGADSLSGDR;VMTVSFHK;YGEYFPGTGDLR;YHSDEYIK;YYAVNFPMR;YYAVNFPMRDGIDDESYGQIFKPIISK				2190	10960;11167;13302;13303;13495;15568;17187;19625;20500;20533;21687;21755;22177;22178	True;True;True;True;False;True;False;True;True;False;False;True;True;True	11036;11244;13403;13404;13597;15686;17318;19775;20655;20689;21849;21917;22344;22345	12984;13233;15726;15727;15950;15951;18381;20410;20411;23307;24325;24326;24364;25698;25781;26276;26277	15717;15718;16012;16013;19017;19018;19019;19287;19288;19289;19290;22181;22182;24621;24622;28222;29472;29473;29474;29519;31142;31245;31846;31847;31848	15718;16013;19017;19018;19290;22181;24622;28222;29474;29519;31142;31245;31846;31847			9606	Homo sapiens
Q969X5	Q969X5	9	9	9	Endoplasmic reticulum-Golgi intermediate compartment protein 1	ERGIC1	sp|Q969X5|ERGI1_HUMAN Endoplasmic reticulum-Golgi intermediate compartment protein 1 OS=Homo sapiens OX=9606 GN=ERGIC1 PE=1 SV=1	1	9	9	9	41.4	41.4	41.4	32.592	290	290	0	26.099	332280000	12	13125000	176170000	16	Homo sapiens	EYVAYSHTGR;FEGQFSINK;IIPAIWFR;IVPTVYEDK;LSFGDTLQVQNIHGAFNALGGADR;LTSNPLASHDYILK;VPGNFHVSTHSATAQPQNPDMTHVIHK;YDLSPITVK;YSYQYTVANK				2227	5347;5538;8785;9603;12358;12617;20642;21570;22090	True;True;True;True;True;True;True;True;True	5382;5577;8839;9669;12439;12701;20799;21731;22257	6280;6281;6499;10370;11332;14607;14916;14917;24490;24491;25566;26178	7525;7526;7780;7781;12567;13746;17654;18026;18027;18028;18029;29668;29669;29670;30969;31718	7526;7780;12567;13746;17654;18027;29669;30969;31718			9606	Homo sapiens
P61513;A6NKH3	P61513	3;1	3;1	3;1	60S ribosomal protein L37a	RPL37A	sp|P61513|RL37A_HUMAN Large ribosomal subunit protein eL43 OS=Homo sapiens OX=9606 GN=RPL37A PE=1 SV=2	2	3	3	3	41.3	41.3	41.3	10.275	92	92;93	0	12.27	190600000	4	31659000	188740000	5	Homo sapiens	AVGIWHCGSCMK;TVAGGAWTYNTTSAVTVK;YTCSFCGK				1188	1832;19248;22096	True;True;True	1843;19393;22263	2135;2136;22834;26185	2551;2552;2553;27628;31725	2552;27628;31725			9606;9606	Homo sapiens;Homo sapiens
Q96PK6	Q96PK6	21	21	21	RNA-binding protein 14	RBM14	sp|Q96PK6|RBM14_HUMAN RNA-binding protein 14 OS=Homo sapiens OX=9606 GN=RBM14 PE=1 SV=2	1	21	21	21	41.3	41.3	41.3	69.491	669	669	0	110.16	1663199999.9999998	23	47304000	440990000	35	Homo sapiens	AAIAQLNGK;AIEALHGHELRPGR;ALVVEMSRPR;AQPSVSLGAAYR;AQPSVSLGAPYR;ASYDDPYKK;ASYVAPLTAQPATYR;DYAFVHMEK;GPGLAVQSGDK;GQPGNAYDGAGQPSAAYLSMSQGAVANANSTPPPYER;IFVGNVSAACTSQELR;KGPGLAVQSGDK;KPGAGDTAFPGTGGFSATFDYQQAFGNSTGGFDGQAR;LAELSDYRR;LPDAHSDYAR;LSESQLSFR;RINVELSTK;RLPDAHSDYAR;TQPMTAQAASYR;TQSSASLAASYAAQQHPQAAASYR;YSGSYNDYLR				2333	96;765;1175;1475;1476;1659;1662;3438;7124;7214;8577;9851;10033;10286;11940;12351;16088;16194;19023;19030;22049	True;True;True;True;True;True;True;True;True;True;True;True;True;True;True;True;True;True;True;True;True	96;767;1180;1484;1485;1668;1671;3460;7167;7258;8631;9917;10100;10354;12021;12432;16208;16315;19166;19173;22216	108;896;897;898;1370;1718;1719;1931;1935;4039;4040;8358;8460;10120;10121;11643;11644;11879;12207;14126;14600;19032;19177;19178;22559;22568;22569;26135	135;1079;1080;1081;1639;2051;2052;2304;2308;4847;4848;10074;10075;10192;12254;12255;14107;14108;14385;14386;14387;14388;14779;17068;17647;22955;22956;23143;23144;23145;23146;27277;27289;27290;27291;31669	135;1080;1639;2051;2052;2304;2308;4847;10074;10192;12254;14107;14387;14779;17068;17647;22956;23144;27277;27290;31669			9606	Homo sapiens
Q13011	Q13011	11	11	11	Delta(3,5)-Delta(2,4)-dienoyl-CoA isomerase, mitochondrial	ECH1	sp|Q13011|ECH1_HUMAN Delta(3,5)-Delta(2,4)-dienoyl-CoA isomerase, mitochondrial OS=Homo sapiens OX=9606 GN=ECH1 PE=1 SV=2	1	11	11	11	41.2	41.2	41.2	35.816	328	328	0	51.459	888170000	18	47191000	420680000	25	Homo sapiens	AVVISGAGK;EMVECFNK;EVDVGLAADVGTLQR;HVLHVQLNRPNK;MMADEALGSGLVSR;PVIAAVHGGCIGGGVDLVTACDIR;SPVAVQSTK;VIGNQSLVNELAFTAR;VNLLYSR;YCAQDAFFQVK;YQETFNVIER				1444	1916;4646;5153;8118;13333;14856;17637;20111;20584;21534;21986	True;True;True;True;True;True;True;True;True;True;True	1928;4675;5187;8168;13434;13435;14970;17771;20262;20741;21695;22153	2227;5454;6047;6048;6049;6050;6051;9592;9593;15759;15760;17570;17571;20930;23876;23877;24424;25524;26063	2665;6535;6536;7243;7244;7245;7246;7247;7248;7249;11610;11611;19058;19059;19060;19061;21227;21228;21229;25256;28924;28925;29585;30917;31585;31586	2665;6536;7244;11610;19061;21228;25256;28924;29585;30917;31586	144;145	232;233	9606	Homo sapiens
Q92841	Q92841	27	19	19	Probable ATP-dependent RNA helicase DDX17	DDX17	sp|Q92841|DDX17_HUMAN Probable ATP-dependent RNA helicase DDX17 OS=Homo sapiens OX=9606 GN=DDX17 PE=1 SV=2	1	27	19	19	41.2	29.5	29.5	80.272	729	729	0	143.47	1593799999.9999998	37	31660000	448380000	32	Homo sapiens	APILIATDVASR;CTYLVLDEADR;DGWPAMCIHGDK;DMVGIAQTGSGK;DWVLNEFR;ELAQQVQQVADDYGK;FVINYDYPNSSEDYVHR;GDGPICLVLAPTR;GLDVEDVK;GTAYTFFTPGNLK;GVEICIATPGR;IVDQIRPDR;KWDLSELPK;LIDFLESGK;LTPYEVDELRR;MLDMGFEPQIR;NFYVEHPEVAR;QLAEDFLR;QTLMWSATWPK;RDGWPAMCIHGDK;SQPERDWVLNEFR;SSQSSSQQFSGIGR;STCIYGGAPK;TIIFVETK;TLAYLLPAIVHINHQPYLER;TTSSANNPNLMYQDECDRR;VLEEANQAINPK				2194	1342;2253;2642;3000;3433;4345;6177;6422;6908;7365;7455;9546;10190;11226;12595;13270;13840;15283;15665;15877;17711;17853;17902;18661;18720;19228;20271	False;True;True;True;True;True;True;False;False;True;False;False;True;True;True;False;True;True;False;True;True;True;False;True;True;True;True	1350;2267;2662;3021;3455;4373;6220;6465;6951;7409;7500;9612;10257;11304;12679;13369;13370;13945;15400;15783;15995;17847;17990;18040;18801;18860;19373;20425	1557;2624;3092;3520;4032;5118;7243;7244;7523;8114;8640;8752;11269;12089;13311;14890;14891;15688;15689;15690;15691;15692;16367;16368;18060;18493;18736;21020;21189;21247;22147;22213;22812;24071	1860;1861;1862;3152;3153;3154;3710;4228;4838;6139;6140;8712;8713;8714;9073;9788;9789;10416;10549;13672;14638;14639;16099;16100;17995;17996;18977;18978;18979;18980;18981;19802;19803;19804;21807;22310;22311;22312;22599;25360;25550;25551;25626;25627;26761;26762;26850;27599;29159;29160	1860;3152;3710;4228;4838;6139;8714;9073;9788;10416;10549;13672;14638;16099;17995;18981;19804;21807;22310;22599;25360;25550;25626;26761;26850;27599;29159	16;17	330;333	9606	Homo sapiens
Q9BWF3;Q9BQ04	Q9BWF3;Q9BQ04	12;9	12;9	12;9	RNA-binding protein 4;RNA-binding protein 4B	RBM4;RBM4B	sp|Q9BWF3|RBM4_HUMAN RNA-binding protein 4 OS=Homo sapiens OX=9606 GN=RBM4 PE=1 SV=1;sp|Q9BQ04|RBM4B_HUMAN RNA-binding protein 4B OS=Homo sapiens OX=9606 GN=RBM4B PE=1 SV=1	2	12	12	12	41.2	41.2	41.2	40.313	364	364;359	0	101.57	744330000	18	26797000	292740000	20	Homo sapiens	AEDAVEAIR;ATAPVPTVGEGYGYGHESELSQASAAAR;DYAFVHMER;FEEYGPVIECDIVK;GLDNTEFQGK;LFIGNLPR;LHGVNINVEASK;LHVGNISPTCTNK;NYGFVHIEDK;TAAEDAIR;TAPGMGDQSGCYR;VADLTEQYNEQYGAVR				2493	365;1672;3439;5530;6905;10856;11160;11198;14543;18176;18237;19442	True;True;True;True;True;True;True;True;True;True;True;True	366;1681;3461;5569;6948;10931;11237;11275;14655;18314;18375;19590	427;1945;4041;4042;6491;8110;12856;13220;13221;13274;13275;17218;17219;21567;21640;23080;23081	526;2319;2320;4849;4850;7771;9783;15566;15995;15996;15997;16057;16058;20808;20809;26010;26104;27952;27953;27954	526;2319;4850;7771;9783;15566;15996;16058;20809;26010;26104;27953			9606;9606	Homo sapiens;Homo sapiens
Q9Y2Q3	Q9Y2Q3	6	6	6	Glutathione S-transferase kappa 1	GSTK1	sp|Q9Y2Q3|GSTK1_HUMAN Glutathione S-transferase kappa 1 OS=Homo sapiens OX=9606 GN=GSTK1 PE=1 SV=3	1	6	6	6	41.2	41.2	41.2	25.497	226	226	0	51.039	229250000	15	7662600	179420000	8	Homo sapiens	AGMSAEQAQGLLEK;DSGNKPPGLLPR;FLTAVNLEHPEMLEK;MELLAHLLGEK;NEDITEPQSILAAAEK;YGAFGLPITVAHVDGQTHMLFGSDR				2978	650;3209;5861;13105;13736;21669	True;True;True;True;True;True	652;3231;5902;13196;13841;21830	757;3776;6872;15490;15491;16244;25672	909;4538;8226;8227;18732;18733;19646;31101	909;4538;8226;18733;19646;31101			9606	Homo sapiens
O43390	O43390	24	24	19	Heterogeneous nuclear ribonucleoprotein R	HNRNPR	sp|O43390|HNRPR_HUMAN Heterogeneous nuclear ribonucleoprotein R OS=Homo sapiens OX=9606 GN=HNRNPR PE=1 SV=1	1	24	24	19	41.1	41.1	34.1	70.942	633	633	0	241.11	3951999999.9999995	34	65161000	857510000	54	Homo sapiens	ADGYNQPDSK;AMDEMNGK;ANQVNGNAVQLKEEEEPMDTSSVTHTEHYK;DYAFVHFEDR;EEEEPMDTSSVTHTEHYK;EIEGEEIEIVLAKPPDK;EIEGEEIEIVLAKPPDKK;ENILEEFSK;ESDLSHVQNK;GFCFLEYEDHK;GYAFITFCGK;HLGVCISVANNR;LCDSYEIRPGK;LMMDPLSGQNR;NLATTVTEEILEK;RKADGYNQPDSK;SAFLCGVMK;SFSEFGK;STAYEDYYYHPPPR;TGYTLDVTTGQR;TLIEAGLPQK;VTEGLVDVILYHQPDDK;VTEGLVDVILYHQPDDKK;YGGPPPDSVYSGVQPGIGTEVFVGK				187	273;1198;1285;3437;3847;4217;4218;4678;4939;6563;7557;7869;10459;11791;13991;16112;16596;16941;17901;18589;18768;20941;20942;21695	True;True;True;True;True;True;True;True;True;True;True;True;True;True;True;True;True;True;True;True;True;True;True;True	274;1203;1293;3459;3871;4242;4243;4708;4970;6606;7604;7918;10531;11870;11871;14096;16233;16719;17069;18039;18728;18908;21099;21100;21857	322;1398;1497;4037;4038;4519;4520;4956;4957;4958;4959;5494;5793;7690;7691;8872;9260;9261;12415;12416;13959;13960;13961;13962;16551;16552;19071;19697;20107;20108;21245;21246;22046;22263;24841;24842;24843;25707;25708;25709	401;1671;1795;4844;4845;4846;5412;5413;5414;5943;5944;5945;5946;5947;6584;6944;9273;9274;10692;11183;11184;15036;15037;16867;16868;16869;16870;16871;20016;20017;20018;23011;23764;23765;24250;24251;25620;25621;25622;25623;25624;25625;26625;26626;26911;30081;30082;30083;30084;30085;31152;31153;31154;31155;31156	401;1671;1795;4846;5413;5943;5947;6584;6944;9274;10692;11184;15037;16871;20016;23011;23764;24250;25625;26625;26911;30083;30085;31154	18;19	197;198	9606	Homo sapiens
P07766	P07766	5	5	5	T-cell surface glycoprotein CD3 epsilon chain	CD3E	sp|P07766|CD3E_HUMAN T-cell surface glycoprotein CD3 epsilon chain OS=Homo sapiens OX=9606 GN=CD3E PE=1 SV=2	1	5	5	5	41.1	41.1	41.1	23.147	207	207	0	59.632	499740000	10	14039000	305370000	11	Homo sapiens	EFSELEQSGYYVCYPR;ERPPPVPNPDYEPIRK;GSKPEDANFYLYLR;NIGSDEDHLSLK;VSISGTTVILTCPQYPGSEILWQHNDK				497	3996;4914;7299;13919;20855	True;True;True;True;True	4020;4945;7343;14024;21012	4697;4698;5765;5766;8559;8560;16468;16469;24745	5616;5617;6910;6911;10312;10313;19918;19919;29968;29969;29970	5616;6911;10312;19919;29968			9606	Homo sapiens
Q15369	Q15369	3	3	3	Transcription elongation factor B polypeptide 1	TCEB1	sp|Q15369|ELOC_HUMAN Elongin-C OS=Homo sapiens OX=9606 GN=ELOC PE=1 SV=1	1	3	3	3	41.1	41.1	41.1	12.473	112	112	0	28.394	63420000	7	3509900	63420000	5	Homo sapiens	AMLSGPGQFAENETNEVNFR;LISSDGHEFIVK;TYGGCEGPDAMYVK				1649	1221;11327;19391	True;True;True	1228;11405;19539	1427;13424;13425;23024	1708;1709;16236;16237;27883	1709;16237;27883			9606	Homo sapiens
P08575	P08575	45	45	45	Receptor-type tyrosine-protein phosphatase C	PTPRC	sp|P08575|PTPRC_HUMAN Receptor-type tyrosine-protein phosphatase C OS=Homo sapiens OX=9606 GN=PTPRC PE=1 SV=3	1	45	45	45	41	41	41	147.48	1306	1306	0	323.31	10685000000	60	89015000	1461499999.9999998	118	Homo sapiens	ADTTICLK;ATVIVMVTR;AYFHNGDYPGEPFILHHSTSYNSK;CAEYWPSMEEGTR;CDSEILYNNHK;DETVDDFWR;DLQYSTDYTFK;DPPSEPSPLEAEFQR;ELISMIQVVK;EQAEGSEPTSGTEGPEHSVNGPASPALNQGS;EVTHIQFTSWPDHGVPEDPHLLLK;FQCGNMIFDNK;FQLHDCTQVEK;HGDQEICAQYWGEGK;IEFDNEVDK;KNNHQEDKIEFDNEVDK;KPFNQNK;KRDPPSEPSPLEAEFQR;LENLEPEHEYK;LFLAEFQSIPR;LNIVNKK;NNHQEDKIEFDNEVDK;NSNVIPYDYNR;QDANCVNPLGAPEK;QLMNVEPIHADILLETYK;QTYGDIEVDLK;RCPDYIIQK;RSCNLDEQQELV…				510	332;1763;1960;2002;2029;2481;2934;3081;4463;4782;5258;5962;5978;7736;8443;10007;10031;10115;10735;10863;11862;14164;14368;14990;15373;15698;15860;16395;16686;16772;17886;17966;18327;18770;19003;19361;19719;19781;20186;20205;20542;21569;21749;21765;22139	True;True;True;True;True;True;True;True;True;True;True;True;True;True;True;True;True;True;True;True;True;True;True;True;True;True;True;True;True;True;True;True;True;True;True;True;True;True;True;True;True;True;True;True;True	333;1773;1972;2015;2042;2499;2954;3103;4491;4492;4812;5293;6004;6005;6021;7784;8494;10073;10098;10182;10809;10938;11942;14271;14478;15105;15490;15491;15816;15978;16517;16811;16898;18023;18104;18465;18910;19146;19509;19869;19931;20339;20340;20359;20698;21730;21911;21928;22306	388;2049;2275;2276;2277;2331;2360;2361;2900;3434;3617;5247;5248;5608;5609;6175;6176;6177;6992;6993;6994;7012;7013;7014;9091;9092;9961;11841;11842;11843;11844;11876;11989;11990;11991;12721;12722;12863;14038;16759;16760;16761;17011;17725;18159;18160;18161;18529;18716;18717;19440;19441;19794;19795;19796;19903;19904;19905;19906;21227;21326;21745;21746;22265;22538;22988;22989;23413;23484;23970;23971;2…	480;2439;2440;2720;2721;2722;2723;2789;2823;2824;3479;3480;3481;4119;4343;6294;6295;6718;6719;6720;7401;7402;7403;7404;7405;7406;8378;8379;8380;8403;8404;8405;8406;10979;10980;12047;14336;14337;14338;14339;14340;14382;14517;14518;14519;14520;14521;15397;15398;15574;15575;16959;20269;20270;20271;20272;20568;21405;21918;21919;21920;21921;22352;22353;22579;22580;23444;23445;23446;23870;23871;23872;2…	480;2439;2723;2789;2824;3480;4119;4343;6294;6720;7402;8380;8405;10979;12047;14339;14382;14521;15398;15574;16959;20272;20568;21405;21920;22352;22579;23444;23872;24009;25597;25727;26249;26916;27253;27838;28350;28432;29044;29070;29531;30968;31238;31264;31789	54;55	347;628	9606	Homo sapiens
Q9P0L0	Q9P0L0	11	11	10	Vesicle-associated membrane protein-associated protein A	VAPA	sp|Q9P0L0|VAPA_HUMAN Vesicle-associated membrane protein-associated protein A OS=Homo sapiens OX=9606 GN=VAPA PE=1 SV=3	1	11	11	10	41	41	36.1	27.893	249	249	0	28.994	1129700000	14	48248000	489450000	18	Homo sapiens	ASASGAMAK;AVPLNASK;CVFEMPNENDK;EAKPDELMDSK;GPFTDVVTTNLK;HEQILVLDPPTDLK;LNDMEPSK;PGSTSTASFR;PHSVSLNDTETR;PHSVSLNDTETRK;VAHSDKPGSTSTASFR				2812	1545;1880;2259;3593;7119;7684;11822;14676;14687;14688;19496	True;True;True;True;True;True;True;True;True;True;True	1554;1892;2273;3616;7162;7731;11902;14789;14800;14801;19644	1802;1803;2190;2631;4218;4219;8353;9024;9025;13993;17367;17381;17382;23141;23142;23143	2151;2152;2153;2618;2619;3162;5063;5064;10068;10891;10892;10893;16907;20991;21006;21007;28022;28023;28024	2151;2619;3162;5063;10068;10893;16907;20991;21006;21007;28022			9606	Homo sapiens
P19105;O14950;P24844	P19105;O14950;P24844	9;9;5	9;9;5	9;9;5	Myosin regulatory light chain 12A;Myosin regulatory light chain 12B;Myosin regulatory light polypeptide 9	MYL12A;MYL12B;MYL9	sp|P19105|ML12A_HUMAN Myosin regulatory light chain 12A OS=Homo sapiens OX=9606 GN=MYL12A PE=1 SV=2;sp|O14950|ML12B_HUMAN Myosin regulatory light chain 12B OS=Homo sapiens OX=9606 GN=MYL12B PE=1 SV=2;sp|P24844|MYL9_HUMAN Myosin regulatory light polypeptide	3	9	9	9	40.9	40.9	40.9	19.794	171	171;172;172	0	35.77	310540000	9	23378000	153030000	12	Homo sapiens	DGFIDKEDLHDMLASLGK;EAFNMIDQNR;EDLHDMLASLGK;ELLTTMGDR;ELLTTMGDRFTDEEVDELYR;FTDEEVDELYR;GNFNYIEFTR;KGNFNYIEFTR;LNGTDPEDVIR				127	2571;3550;3769;4498;4499;6107;7073;9848;11845	True;True;True;True;True;True;True;True;True	2590;3573;3793;4527;4528;6150;7116;9914;11925	3005;3006;4170;4428;4429;5285;5286;7160;8302;11640;14020	3609;3610;3611;5006;5303;5304;6337;6338;8609;10009;14104;16938	3609;5006;5303;6337;6338;8609;10009;14104;16938			9606;9606;9606	Homo sapiens;Homo sapiens;Homo sapiens
P43686	P43686	14	14	14	26S protease regulatory subunit 6B	PSMC4	sp|P43686|PRS6B_HUMAN 26S proteasome regulatory subunit 6B OS=Homo sapiens OX=9606 GN=PSMC4 PE=1 SV=2	1	14	14	14	40.9	40.9	40.9	47.366	418	418	0	74.366	325260000	25	5605600	126500000	16	Homo sapiens	AVAHHTTAAFIR;EAVELPLTHFELYK;EFLHAQEEVK;ELLKPNASVALHK;GVLMYGPPGCGK;ILSTIDRELLK;ISGADINSICQESGMLAVR;KDEQEHEFYK;LQQELEFLEVQEEYIKDEQK;MNLSEEVDLEDYVARPDK;RFDAQTGADR;RLIFSTITSK;VVGSEFVQK;YLGEGPR				947	1778;3687;3980;4480;7475;9012;9365;9754;12189;13363;15939;16171;21100;21847	True;True;True;True;True;True;True;True;True;True;True;True;True;True	1788;3711;4004;4509;7520;9069;9431;9820;12270;13465;16057;16292;21259;22010	2066;4331;4680;5266;8777;10635;11053;11519;14407;15794;18817;19151;25023;25893	2458;5194;5599;6315;10575;12899;13403;13962;13963;17415;17416;19097;22694;23112;30306;31379	2458;5194;5599;6315;10575;12899;13403;13963;17416;19097;22694;23112;30306;31379			9606	Homo sapiens
Q86W42	Q86W42	9	9	9	THO complex subunit 6 homolog	THOC6	sp|Q86W42|THOC6_HUMAN THO complex subunit 6 homolog OS=Homo sapiens OX=9606 GN=THOC6 PE=1 SV=1	1	9	9	9	40.8	40.8	40.8	37.535	341	341	0	28.394	95954000	18	2509700	58445000	12	Homo sapiens	AQVPGSSPGLLSLSLNQQPAAPECK;ENSLILAGGDCQLHTMDLETGTFTR;GHTDYIHCLALR;HLLSAGDGEVK;KPVVTFQAHDGPVYSMVSTDR;SPEVLSGGEDGAVR;SSTPTTIFPIR;VDVFTNLGYR;VLTAAGNSCR				1962	1506;4718;6776;7882;10084;17578;17879;19713;20444	True;True;True;True;True;True;True;True;True	1515;4748;6819;7931;10151;17711;18016;19863;20598	1756;5539;7947;9278;11946;20864;21220;23407;24264	2095;6636;6637;6638;9572;11202;11203;14467;25177;25589;28342;29388	2095;6637;9572;11203;14467;25177;25589;28342;29388			9606	Homo sapiens
Q9NUJ1	Q9NUJ1	11	11	11	Mycophenolic acid acyl-glucuronide esterase, mitochondrial	ABHD10	sp|Q9NUJ1|ABHDA_HUMAN Palmitoyl-protein thioesterase ABHD10, mitochondrial OS=Homo sapiens OX=9606 GN=ABHD10 PE=1 SV=1	1	11	11	11	40.8	40.8	40.8	33.932	306	306	0	28.689	239540000	17	7215900	123190000	14	Homo sapiens	ALAIEEFCK;DDIVPWHTSMQVADR;EAEHHCLLHSPIPVNCPIR;FDYSGVGSSDGNSEESTLGK;FNQLPVELK;FNQLPVELKK;GVWSMPSK;TSLSFLNRPDLPNLAYK;VLSTDVDVILR;VLSTDVDVILRK;YSEEGVYNVQYSFIK				2723	903;2425;3536;5503;5917;5918;7538;19107;20437;20438;22030	True;True;True;True;True;True;True;True;True;True;True	908;2442;3559;5542;5959;5960;7585;19250;20591;20592;22197	1067;2833;4153;6462;6939;6940;6941;8851;22659;24256;24257;26115	1296;3397;3398;4983;4984;7732;8303;8304;8305;10668;27398;29380;29381;31643	1296;3397;4984;7732;8303;8304;10668;27398;29380;29381;31643			9606	Homo sapiens
O75832	O75832	6	6	6	26S proteasome non-ATPase regulatory subunit 10	PSMD10	sp|O75832|PSD10_HUMAN 26S proteasome non-ATPase regulatory subunit 10 OS=Homo sapiens OX=9606 GN=PSMD10 PE=1 SV=1	1	6	6	6	40.7	40.7	40.7	24.428	226	226	0	7.727	69445000	12	3620100	63313000	7	Homo sapiens	ASTNIQDTEGNTPLHLACDEERVEEAK;DHYEATAMHR;GAQVNAVNQNGCTPLHYAASK;GGLGLILK;NRHEIAVMLLEGGANPDAK;TPLQVAK				317	1649;2677;6339;6688;14319;18948	True;True;True;True;True;True	1658;2697;6382;6731;14428;19090	1921;3136;7431;7843;16955;22474	2291;2292;3761;8961;9446;20501;27181	2291;3761;8961;9446;20501;27181			9606	Homo sapiens
Q01469;A8MUU1	Q01469	4;1	4;1	4;1	Fatty acid-binding protein, epidermal	FABP5	sp|Q01469|FABP5_HUMAN Fatty acid-binding protein 5 OS=Homo sapiens OX=9606 GN=FABP5 PE=1 SV=3	2	4	4	4	40.7	40.7	40.7	15.164	135	135;101	0	28.988	57536000	8	3812900	57536000	5	Homo sapiens	ATVQQLEGR;LVVECVMNNVTCTR;TQTVCNFTDGALVQHQEWDGK;TTQFSCTLGEK				1342	1766;12818;19035;19216	True;True;True;True	1776;12905;19178;19361	2052;2053;15162;22574;22800	2443;2444;18342;27296;27584	2444;18342;27296;27584			9606;9606	Homo sapiens;Homo sapiens
Q9H3K6	Q9H3K6	2	2	2	BolA-like protein 2	BOLA2	sp|Q9H3K6|BOLA2_HUMAN BolA-like protein 2 OS=Homo sapiens OX=9606 GN=BOLA2B PE=1 SV=1	1	2	2	2	40.7	40.7	40.7	10.116	86	86	0	29.959	126080000	5	2532300	126080000	4	Homo sapiens	DLEAEHVEVEDTTLNR;LVNACLAEELPHIHAFEQK				2570	2827;12748	True;True	2847;12833	3306;3307;15079	3967;3968;18231;18232	3967;18231			9606	Homo sapiens
P17812;Q9NRF8	P17812	17;2	17;2	17;2	CTP synthase 1	CTPS1	sp|P17812|PYRG1_HUMAN CTP synthase 1 OS=Homo sapiens OX=9606 GN=CTPS1 PE=1 SV=2	2	17	17	17	40.6	40.6	40.6	66.69	591	591;586	0	115.5	429790000	30	10260000	130500000	22	Homo sapiens	ALEHSALAINHK;CLEEQGLK;CSNPLDTSVK;ENFCNIHVSLVPQPSSTGEQK;FSDSYASVIK;FVGQDVEGER;GLGLSPDLVVCR;IQAIAWAR;ISMFCHVEPEQVICVHDVSSIYR;LCSAHGVLVPGGFGVR;LLETCSIALVGK;LYGDADYLEER;NVLGWQDANSTEFDPTTSHPVVVDMPEHNPGQMGGTMR;SCGLHVTSIK;YHEAWQK;YIDSADLEPITSQEEPVR;YILVTGGVISGIGK				652	965;2128;2225;4668;6027;6167;6941;9216;9387;10485;11487;12898;14488;16676;21744;21776;21798	True;True;True;True;True;True;True;True;True;True;True;True;True;True;True;True;True	970;2141;2239;4698;6070;6210;6984;9281;9453;10557;11565;12985;14600;16801;21906;21939;21961	1138;1139;2486;2596;5484;7073;7227;8154;10886;11076;12443;12444;13609;15248;17152;19783;25768;25812;25813;25836	1376;1377;2976;3121;6571;8504;8505;8688;9841;13211;13431;13432;15068;15069;16454;18441;18442;20732;23859;31231;31281;31282;31309	1376;2976;3121;6571;8504;8688;9841;13211;13432;15068;16454;18441;20732;23859;31231;31281;31309			9606;9606	Homo sapiens;Homo sapiens
Q9NR30	Q9NR30	30	30	28	Nucleolar RNA helicase 2	DDX21	sp|Q9NR30|DDX21_HUMAN Nucleolar RNA helicase 2 OS=Homo sapiens OX=9606 GN=DDX21 PE=1 SV=5	1	30	30	28	40.6	40.6	37.2	87.343	783	783	0	301.08	2848400000	40	53160000	710580000	51	Homo sapiens	AAVIGDVIR;APQVLVLAPTR;DFSDITK;DVESYIHR;EAQELSQNSAIK;EEYQLVQVEQK;EGAFSNFPISEETIK;EQLGEEIDSK;GVTFLFPIQAK;KAEPSEVDMNSPK;KLSVACFYGGTPYGGQFER;LGVCFDVPTASVTEIQEK;LLDSVPPTAISHFK;LRSDAGLESDTAMK;LSVACFYGGTPYGGQFER;NEEPSEEEIDAPKPK;NGIDILVGTPGR;NGSFGVLVATNVAAR;QDAQSLHGDIPQK;RIGVPSATEIIK;RWQLSVATEQPELEGPR;SDAGLESDTAMK;SDKTEEIAEEEETVFPK;STYEQVDLIGK;STYEQVDLIGKK;TAITVEHLAIK;TEEIAEEEETVFPK;TFSFAIPLIEK;TGVCICFYQ…				2695	193;1375;2530;3350;3645;3950;4021;4826;7511;9726;9977;11120;11441;12300;12468;13744;13854;13863;14991;16074;16544;16704;16727;17999;18000;18221;18383;18476;18578;21421	True;True;True;True;True;True;True;True;True;True;True;True;True;True;True;True;True;True;True;True;True;True;True;True;True;True;True;True;True;True	194;1384;2548;3372;3669;3974;4045;4856;7558;9792;10043;11196;11519;12381;12551;13849;13959;13968;15106;16194;16667;16829;16853;18137;18138;18359;18521;18614;18717;21582	225;1605;2957;3934;4281;4645;4725;5661;8819;11483;11484;11485;11804;11805;13165;13166;13556;13557;14545;14738;14739;16253;16254;16383;16393;17726;17727;19013;19638;19822;19852;19853;21363;21364;21620;21621;21806;21912;22033;25401;25402	283;1923;3547;4727;5138;5139;5561;5647;5648;6782;6783;10629;13922;13923;13924;14293;14294;15923;15924;15925;16390;16391;16392;16393;17584;17813;17814;19656;19657;19820;19831;21406;21407;22932;22933;23686;23904;23944;23945;23946;25772;25773;26071;26072;26073;26074;26331;26463;26611;30769;30770;30771	283;1923;3547;4727;5138;5561;5647;6782;10629;13923;14294;15924;16392;17584;17813;19657;19820;19831;21407;22933;23686;23904;23945;25772;25773;26073;26331;26463;26611;30769			9606	Homo sapiens
O43837	O43837	12	12	12	Isocitrate dehydrogenase [NAD] subunit beta, mitochondrial	IDH3B	sp|O43837|IDH3B_HUMAN Isocitrate dehydrogenase [NAD] subunit beta, mitochondrial OS=Homo sapiens OX=9606 GN=IDH3B PE=1 SV=2	1	12	12	12	40.5	40.5	40.5	42.183	385	385	0	58.805	724960000	21	18058000	277680000	20	Homo sapiens	AAAVPVEFQEHHLSEVQNMASEEK;DMGGYSTTTDFIK;EQTEGEYSSLEHESAR;FAFDYATK;GELASYDMR;HLNLEYHSSMIADAVK;HNNLDLVIIR;HPFAQAVGR;LDLFANVVHVK;LEQVLSSMK;SQAEDVRVEGSFPVTMLPGDGVGPELMHAVK;VEGSFPVTMLPGDGVGPELMHAVK				220	42;2985;4867;5383;6507;7888;7945;7968;10566;10754;17652;19764	True;True;True;True;True;True;True;True;True;True;True;True	42;3006;4897;5418;6550;7937;7994;8017;10639;10828;17786;19914	47;48;3503;5705;6322;7619;9288;9289;9368;9369;9397;12537;12538;12741;20947;23462	55;56;4207;6836;7571;9183;9184;11217;11218;11219;11335;11336;11370;15184;15185;15420;25275;28403;28404;28405	55;4207;6836;7571;9184;11219;11335;11370;15185;15420;25275;28404			9606	Homo sapiens
O75152;P0DQW0;A0A1B0GTU1	O75152	23;8;8	23;8;8	23;8;8	Zinc finger CCCH domain-containing protein 11A	ZC3H11A	sp|O75152|ZC11A_HUMAN Zinc finger CCCH domain-containing protein 11A OS=Homo sapiens OX=9606 GN=ZC3H11A PE=1 SV=3	3	23	23	23	40.4	40.4	40.4	89.13	810	810;805;805	0	114.32	447050000	42	5861000	140250000	25	Homo sapiens	ASQLSVQQNK;EASGETTGVDITK;ERLGMSADPDNEDATDK;FSAGGDSDPPLK;GDSCPFR;KVEAPETNIDK;LGMSADPDNEDATDK;LIWEISGGK;LSSASTGKPPLSVEDDFEK;LSVQSNPSPQLR;NLQEGNEVDSQSSIR;PLSSSSVLQEPPAK;PVLTAVPGITR;QGEGSSGVSSLLLHPEPVPGPEK;RSEIPCYWENQPTGCQK;SVTVPEAENPR;TLEEILLER;TPTLQPTPEVHNGLR;TVLPTVPESPEEEVK;TVVLPPIVASR;VESSENVPSPTHPPVVINAADDDEDDDDQFSEEGDETK;VEVETSGIGDSLLNVK;VQQSSESSTSSPSQHEATPGAR				269	1629;3660;4905;6017;6447;10152;11067;11355;12435;12478;14078;14759;14860;15150;16399;18090;18734;18979;19302;19354;19814;19829;20751	True;True;True;True;True;True;True;True;True;True;True;True;True;True;True;True;True;True;True;True;True;True;True	1638;3684;4936;6060;6490;10219;11143;11433;12517;12561;14183;14872;14974;15266;16521;18228;18874;19121;19447;19502;19964;19980;20908	1900;4298;5752;7063;7551;12038;12039;13109;13457;14699;14750;16652;17461;17575;17907;19445;21468;22227;22509;22900;22977;23521;23544;24618	2264;5156;6894;8491;9104;14578;14579;14580;15864;16276;17766;17828;20131;21096;21234;21625;23452;25891;26866;27220;27709;27823;28473;28504;29818	2264;5156;6894;8491;9104;14580;15864;16276;17766;17828;20131;21096;21234;21625;23452;25891;26866;27220;27709;27823;28473;28504;29818			9606;9606;9606	Homo sapiens;Homo sapiens;Homo sapiens
Q9NVP1	Q9NVP1	20	20	20	ATP-dependent RNA helicase DDX18	DDX18	sp|Q9NVP1|DDX18_HUMAN ATP-dependent RNA helicase DDX18 OS=Homo sapiens OX=9606 GN=DDX18 PE=1 SV=2	1	20	20	20	40.4	40.4	40.4	75.406	670	670	0	146.45	1482899999.9999998	34	28065000	402450000	36	Homo sapiens	ANATVDGLEQGYVVCPSEK;ELMTHHVHTYGLIMGGSNR;EMGFTNMTEIQHK;EPLYVGVDDDK;GGGGGFGYQK;GHALLILRPEELGFLR;GKSEEESAETTK;ILDVGFEEELK;ISDIQSQLEK;KEPLYVGVDDDK;LGNGINIIVATPGR;LLDHMQNTPGFMYK;MVNDAEPDTK;NGTGVLILSPTR;NLQCLVIDEADR;QKPMNVGLSETQNGGMSQEAVGNIK;QTMLFSATQTR;RTTTFFQFCNADSGTLLCTDVAAR;VPLSEFDFSWSK;VPPFVDLNVNSNEGK				2746	1240;4502;4617;4756;6667;6734;6880;8884;9339;9788;11069;11425;13541;13865;14075;15275;15669;16473;20654;20663	True;True;True;True;True;True;True;True;True;True;True;True;True;True;True;True;True;True;True;True	1247;4531;4646;4786;6710;6777;6923;8941;9404;9854;11145;11503;13644;13970;14180;15392;15787;16595;20811;20820	1447;5289;5290;5421;5422;5578;7817;7891;7892;8080;10496;11026;11562;11563;13111;13538;13539;16002;16395;16649;18051;18497;19544;19545;24505;24516;24517	1735;1736;6342;6343;6493;6494;6495;6682;9418;9501;9502;9748;12731;12732;12733;13370;14013;14014;15866;16363;16364;16365;19346;19833;20128;21797;21798;22317;23578;23579;23580;23581;29685;29700;29701;29702;29703	1736;6343;6495;6682;9418;9501;9748;12732;13370;14013;15866;16365;19346;19833;20128;21797;22317;23580;29685;29701			9606	Homo sapiens
P33993	P33993	26	26	26	DNA replication licensing factor MCM7	MCM7	sp|P33993|MCM7_HUMAN DNA replication licensing factor MCM7 OS=Homo sapiens OX=9606 GN=MCM7 PE=1 SV=4	1	26	26	26	40.3	40.3	40.3	81.307	719	719	0	207.98	2137999999.9999998	38	32513000	533000000	42	Homo sapiens	AGILTTLNAR;DATYTSAR;DVLDVYIEHR;EDVNEAIR;FLQEFYQDDELGK;FLQEFYQDDELGKK;GNINICLMGDPGVAK;GSSGVGLTAAVLR;IAQPGDHVSVTGIFLPILR;LAASIAPEIYGHEDVK;LAASIAPEIYGHEDVKK;MQEHSDQVPVGNIPR;QIAEEDFYEK;QPPSQFEPLDMK;QVVQGLLSETYLEAHR;RFELYFQGPSSNKPR;SEDDESGAGELTR;SEDDESGAGELTREELR;SITVLVEGENTR;SLEQNIQLPAALLSR;SPQNQYPAELMR;SQLLSYIDR;TAIHEVMEQQTISIAK;TLLAILR;TQRPADVIFATVR;YGNQLVR				850	629;2375;3368;3817;5840;5841;7080;7333;8250;10248;10249;13410;15205;15492;15766;15952;16781;16782;17203;17281;17617;17699;18219;18776;19029;21715	True;True;True;True;True;True;True;True;True;True;True;True;True;True;True;True;True;True;True;True;True;True;True;True;True;True	631;2390;3390;3841;5880;5881;7123;7377;8301;10316;10317;13512;15321;15610;15884;16071;16907;16908;17334;17413;17750;17751;17834;18357;18916;19172;21877	733;2763;3954;3955;4488;6847;6848;6849;8310;8600;9745;12161;12162;12163;12164;15847;17969;18293;18604;18838;18839;19916;19917;19918;20428;20517;20518;20905;20906;21006;21617;21618;22271;22566;22567;25733	878;3315;4749;4750;5376;5377;8199;8200;8201;10017;10364;10365;11794;14726;14727;14728;14729;19158;21696;22083;22443;22720;22721;24025;24026;24027;24642;24751;24752;25223;25224;25225;25342;25343;26068;26069;26930;26931;27286;27287;27288;31183	878;3315;4749;5376;8199;8201;10017;10364;11794;14726;14728;19158;21696;22083;22443;22721;24025;24027;24642;24751;25224;25342;26069;26930;27288;31183	95	131	9606	Homo sapiens
Q8WUD1	Q8WUD1	8	2	2	Ras-related protein Rab-2B	RAB2B	sp|Q8WUD1|RAB2B_HUMAN Ras-related protein Rab-2B OS=Homo sapiens OX=9606 GN=RAB2B PE=1 SV=1	1	8	2	2	40.3	12.5	12.5	24.214	216	216	0	35.065	26761000	15	1784100	26761000	2	Homo sapiens	EHGLIFMETSAK;GAAGALLVYDITR;GAAGALLVYDITRR;IGPQQSISTSVGPSASQR;LQIWDTAGQESFR;REEGEAFAR;SCLLLQFTDK;YIIIGDTGVGK				2127	4157;6259;6260;8649;12148;15909;16682;21793	False;False;False;True;False;True;False;False	4182;6302;6303;8703;12229;16027;16807;21956	4885;7340;7341;10205;14359;18781;19790;25830	5855;8847;8848;8849;12361;17354;22654;23866;31302	5855;8847;8848;12361;17354;22654;23866;31302			9606	Homo sapiens
P05455	P05455	16	16	16	Lupus La protein	SSB	sp|P05455|LA_HUMAN Lupus La protein OS=Homo sapiens OX=9606 GN=SSB PE=1 SV=2	1	16	16	16	40.2	40.2	40.2	46.836	408	408	0	83.632	465850000	22	14298000	218190000	25	Homo sapiens	AELMEISEDK;DANNGNLQLR;EETDKEEPASK;EVTWEVLEGEVEK;FASDDEHDEHDENGATGPVK;FSGDLDDQTCR;FSGDLDDQTCREDLHILFSNHGEIK;GFPTDATLDDIK;GQVLNIQMR;ICHQIEYYFGDFNLPR;IIEDQQESLNK;KIIEDQQESLNK;PLPEVTDEYK;QKLEEDAEMK;SKAELMEISEDK;SPSKPLPEVTDEYK				473	419;2352;3930;5262;5415;6037;6038;6609;7235;8298;8730;9884;14746;15273;17218;17627	True;True;True;True;True;True;True;True;True;True;True;True;True;True;True;True	420;2367;3954;5297;5453;6080;6081;6652;7279;8349;8784;9950;14859;15390;17349;17761	486;2738;4621;6181;6363;6364;7084;7085;7086;7746;7747;8485;9800;10309;11687;11688;17448;18048;20444;20919;20920	589;3287;5532;5533;7411;7619;7620;7621;8519;8520;8521;9341;9342;10225;11855;11856;12492;14154;14155;14156;21082;21794;24663;25244;25245	589;3287;5532;7411;7621;8519;8520;9341;10225;11855;12492;14154;21082;21794;24663;25245			9606	Homo sapiens
P15153	P15153	7	7	4	Ras-related C3 botulinum toxin substrate 2	RAC2	sp|P15153|RAC2_HUMAN Ras-related C3 botulinum toxin substrate 2 OS=Homo sapiens OX=9606 GN=RAC2 PE=1 SV=1	1	7	7	4	40.1	40.1	19.8	21.429	192	192	0	26.8	671980000	8	52503000	390790000	12	Homo sapiens	AVLCPQPTR;HHCPSTPIILVGTK;KLAPITYPQGLALAK;LAPITYPQGLALAK;LDLRDDKDTIEK;PVNLGLWDTAGQEDYDR;YLECSALTQR				616	1843;7785;9907;10364;10578;14863;21840	True;True;True;True;True;True;True	1854;7833;9973;10432;10651;14977;22003	2148;9156;9157;11714;11715;12296;12297;12551;12552;17578;25886	2566;11054;11055;14188;14189;14898;14899;15200;15201;21237;21238;31372	2566;11055;14189;14899;15201;21237;31372			9606	Homo sapiens
P63000;P60763	P63000	7;3	4;1	4;1	Ras-related C3 botulinum toxin substrate 1	RAC1	sp|P63000|RAC1_HUMAN Ras-related C3 botulinum toxin substrate 1 OS=Homo sapiens OX=9606 GN=RAC1 PE=1 SV=1	2	7	4	4	40.1	19.8	19.8	21.45	192	192;192	0	16.706	111700000	8	7174500	100500000	5	Homo sapiens	AVLCPPPVK;HHCPNTPIILVGTK;KLTPITYPQGLAMAK;LDLRDDKDTIEK;LTPITYPQGLAMAK;PVNLGLWDTAGQEDYDR;YLECSALTQR				1254	1842;7784;9984;10578;12586;14863;21840	True;True;True;False;True;False;False	1853;7832;10050;10651;12670;14977;22003	2147;9155;11813;11814;12551;12552;14881;17578;25886	2565;11053;14304;14305;15200;15201;17986;21237;21238;31372	2565;11053;14305;15201;17986;21237;31372			9606;9606	Homo sapiens;Homo sapiens
P52597	P52597	12	10	10	Heterogeneous nuclear ribonucleoprotein F;Heterogeneous nuclear ribonucleoprotein F, N-terminally processed	HNRNPF	sp|P52597|HNRPF_HUMAN Heterogeneous nuclear ribonucleoprotein F OS=Homo sapiens OX=9606 GN=HNRNPF PE=1 SV=3	1	12	10	10	40	33.5	33.5	45.671	415	415	0	116.79	1030499999.9999999	15	34322000	476760000	23	Homo sapiens	ATENDIYNFFSPLNPVR;DLSYCLSGMYDHR;FMSVQRPGPYDRPGTAR;ITGEAFVQFASQELAEK;MLGPEGGEGFVVK;QSGEAFVELGSEDDVK;SSQEEVR;SYSDPPLK;TEMDWVLK;VHIEIGPDGR;VTGEADVEFATHEEAVAAMSK;YGDSEFTVQSTTGHCVHMR				1077	1693;2949;5885;9466;13285;15596;17847;18159;18411;20050;20960;21677	False;True;True;True;True;True;True;True;True;False;True;True	1702;2969;5926;9532;13385;15714;17984;18297;18549;20201;21118;21839	1967;1968;3453;3454;6899;11177;15707;18416;21182;21550;21838;23803;24864;24865;24866;25684;25685;25686	2347;2348;4138;4139;4140;8256;13557;18997;22222;22223;22224;25541;25542;25987;25988;26368;28838;30112;30113;30114;30115;30116;31115;31116;31117;31118	2347;4140;8256;13557;18997;22223;25542;25988;26368;28838;30113;31117			9606	Homo sapiens
Q15233	Q15233	18	17	17	Non-POU domain-containing octamer-binding protein	NONO	sp|Q15233|NONO_HUMAN Non-POU domain-containing octamer-binding protein OS=Homo sapiens OX=9606 GN=NONO PE=1 SV=4	1	18	17	17	39.9	38.2	38.2	54.231	471	471	0	133.86	3120299999.9999995	21	79288000	1298200000	44	Homo sapiens	AAPGAEFAPNK;ALIEMEK;AVVIVDDR;CSEGSFLLTTFPR;FACHSASLTVR;FAQPGSFEYEYAMR;FGQAATMEGIGAIGGTPPAFNR;GIVEFSGK;GIVEFSGKPAAR;HEHQVMLMR;LEMEMEAAR;LFVGNLPPDITEEEMR;LFVGNLPPDITEEEMRK;MEELHNQEVQK;MGQMAMGGAMGINNR;PVTVEPMDQLDDEEGLPEK;RMEELHNQEVQK;VELDNMPLR				1636	144;1027;1917;2218;5366;5411;5650;6863;6864;7670;10727;10926;10927;13096;13197;14871;16241;19775	True;True;False;True;True;True;True;True;True;True;True;True;True;True;True;True;True;True	145;1032;1929;2232;5401;5448;5449;5689;6906;6907;7717;10800;10801;11001;11002;11003;13186;13295;14985;16362;19925	163;1206;1207;2228;2586;6303;6357;6358;6359;6627;6628;6629;8060;8061;9006;12712;12713;12941;12942;12943;12944;12945;12946;15479;15480;15603;17587;17588;19234;19235;23478	202;203;1450;1451;2666;3108;7550;7612;7613;7614;7615;7933;7934;7935;7936;7937;9726;9727;10865;10866;10867;10868;15383;15384;15385;15386;15668;15669;15670;15671;15672;15673;15674;15675;15676;15677;18720;18721;18869;18870;21249;21250;21251;23207;23208;28424	203;1450;2666;3108;7550;7612;7936;9726;9727;10867;15386;15673;15677;18721;18870;21251;23207;28424	148	90	9606	Homo sapiens
Q8N1F7	Q8N1F7	28	28	28	Nuclear pore complex protein Nup93	NUP93	sp|Q8N1F7|NUP93_HUMAN Nuclear pore complex protein Nup93 OS=Homo sapiens OX=9606 GN=NUP93 PE=1 SV=2	1	28	28	28	39.9	39.9	39.9	93.487	819	819	0	122.72	1049499999.9999999	51	16204000	276910000	38	Homo sapiens	AQHQLGEFK;CDVTDNQSEVADKTEDYLWLK;CVSELVIESR;DNALLSAIEESR;DNALLSAIEESRK;DSQGENMFLR;DTDIQGFLK;EALQYFYFLRDEK;ESMLVEWEQVK;FTSDTKPIINK;GLDISHISQR;IVNGHLQPNLVDLCASVAELDDK;LESLSAATTFEPLEPVK;LLSPVVPQISAPQSNK;LNQVCFDDDGTSSPQDR;LTLSQFQK;LVPLNQESVEER;NLQEIQQAGER;NMALSIAER;QALAYLEQSYK;QIYIYNEK;QMTDVLLTPATDALK;RTFGMAEEYHR;SISDMWTMVK;SSGQSAQLLSHEPGDPPCLR;SSLDNIEMAYAR;TEDYLWLK;TWFQEYMNSK				2022	1447;2037;2270;3004;3005;3240;3271;3619;4998;6132;6904;9591;10766;11690;11900;12573;12762;14080;14128;14931;15271;15431;16449;17191;17797;17813;18376;19366	True;True;True;True;True;True;True;True;True;True;True;True;True;True;True;True;True;True;True;True;True;True;True;True;True;True;True;True	1456;2050;2284;3025;3026;3262;3293;3642;5029;6175;6947;9657;10840;11768;11980;12657;12847;14185;14233;15046;15388;15549;16571;17322;17934;17950;18514;19514	1686;2371;2642;3524;3525;3526;3809;3846;4250;5861;7189;8108;8109;11319;11320;12753;12754;13843;13844;14081;14864;15095;16654;16708;17660;18046;18223;19512;20416;21123;21143;21799;22994	2017;2836;2837;3176;4232;4233;4234;4573;4618;5100;7019;7020;8644;9781;9782;13733;13734;15436;15437;16724;16725;16726;17013;17962;18256;20133;20201;21332;21791;21994;21995;21996;23540;24628;25479;25500;26323;27847	2017;2837;3176;4232;4233;4573;4618;5100;7019;8644;9781;13734;15436;16724;17013;17962;18256;20133;20201;21332;21791;21995;23540;24628;25479;25500;26323;27847			9606	Homo sapiens
Q9UNQ2	Q9UNQ2	10	10	10	Probable dimethyladenosine transferase	DIMT1	sp|Q9UNQ2|DIM1_HUMAN Probable dimethyladenosine transferase OS=Homo sapiens OX=9606 GN=DIMT1 PE=1 SV=1	1	10	10	10	39.9	39.9	39.9	35.236	313	313	0	20.037	200250000	18	8501300	89121000	12	Homo sapiens	AALRPTDVVLEVGPGTGNMTVK;IHCSVHNIIIPEDFSIADK;IQQILTSTGFSDK;LQVLVGDVLK;LSINTQLLAR;LVAELHK;NPLIINSIIDK;SAGGLMFNTGIGQHILK;SMDIDDFIR;VESSVVR				2941	124;8677;9285;12248;12374;12646;14240;16601;17451;19815	True;True;True;True;True;True;True;True;True;True	124;8731;9350;12329;12455;12731;14348;16724;17583;19965	140;10236;10961;14473;14628;14955;16857;19703;20716;23522	176;177;12401;12402;13296;17499;17680;18076;20382;23773;24996;28474	177;12401;13296;17499;17680;18076;20382;23773;24996;28474			9606	Homo sapiens
P08133	P08133	27	27	27	Annexin A6	ANXA6	sp|P08133|ANXA6_HUMAN Annexin A6 OS=Homo sapiens OX=9606 GN=ANXA6 PE=1 SV=3	1	27	27	27	39.7	39.7	39.7	75.872	673	673	0	70.583	751840000	43	10384000	160110000	36	Homo sapiens	ALIEILATR;ALLALCGGED;CLIEILASR;DAFVAIVQSVK;DAISGIGTDEK;DAYERDLEADIIGDTSGHFQK;DLEADIIGDTSGHFQK;DLIADLK;EAILDIITSR;EEGGENLDQAR;GELSGDFEK;GTVRPANDFNPDADAK;ILISLATGHREEGGENLDQAR;LILGLMMPPAHYDAK;LVFDEYLK;MTNYDVEHTIK;MTNYDVEHTIKK;QEVCQSYK;SEIDLLNIR;SEIDLLNIRR;SEISGDLAR;SELDMLDIR;SLEDALSSDTSGHFR;SLHQAIEGDTSGDFLK;SLYSMIK;TNEQMHQLVAAYK;TTGKPIEASIR				504	1026;1036;2138;2311;2333;2380;2826;2867;3584;3868;6513;7422;8942;11285;12690;13504;13505;15091;16819;16820;16824;16826;17272;17325;17446;18865;19182	True;True;True;True;True;True;True;True;True;True;True;True;True;True;True;True;True;True;True;True;True;True;True;True;True;True;True	1031;1041;2151;2325;2348;2395;2846;2887;3607;3892;6556;7467;8999;11363;12775;13606;13607;15207;16945;16946;16950;16952;17404;17457;17578;19006;19327	1205;1216;2497;2693;2717;2774;3304;3305;3353;4207;4547;7625;8711;10561;13374;15006;15960;15961;17838;19963;19964;19968;19970;20506;20507;20570;20571;20711;22374;22375;22376;22758	1449;1462;2993;3235;3263;3329;3965;3966;4023;5050;5444;5445;9191;10501;10502;12814;16175;16176;18134;19299;19300;21540;24081;24082;24087;24089;24090;24739;24740;24812;24813;24990;27058;27059;27060;27533	1449;1462;2993;3235;3263;3329;3966;4023;5050;5445;9191;10501;12814;16175;18134;19299;19300;21540;24081;24082;24087;24090;24739;24813;24990;27060;27533			9606	Homo sapiens
P55084	P55084	16	16	16	Trifunctional enzyme subunit beta, mitochondrial;3-ketoacyl-CoA thiolase	HADHB	sp|P55084|ECHB_HUMAN Trifunctional enzyme subunit beta, mitochondrial OS=Homo sapiens OX=9606 GN=HADHB PE=1 SV=3	1	16	16	16	39.7	39.7	39.7	51.294	474	474	0	77.456	678390000	26	22774000	220190000	17	Homo sapiens	AALTGLLHR;AMDSDWFAENYMGR;AQDEGLLSDVVPFK;DFMYVSQDPK;DNGIRPSSLEQMAK;DQLLLGPTYATPK;EAALGAGFSDK;EGGQYGLVAACAAGGQGHAMIVEAYPK;FNNWGGSLSLGHPFGATGCR;LAAAFAVSR;LEQDEYALR;LMLDLNK;LVMAAANR;MRKLMLDLNK;NVVVVDGVR;TPFLLSGTSYK				1119	126;1201;1416;2524;3016;3122;3501;4062;5910;10226;10745;11789;12741;13446;14524;18929	True;True;True;True;True;True;True;True;True;True;True;True;True;True;True;True	126;1206;1425;2542;3037;3144;3524;4087;5952;10294;10819;11868;12826;13548;14636;19071	142;1401;1650;2948;3538;3662;4116;4772;6930;12138;12732;13957;15072;15893;17198;22452	179;1674;1976;3536;4247;4400;4401;4939;5702;8293;8294;14695;15409;16864;18224;19216;20786;27156	179;1674;1976;3536;4247;4400;4939;5702;8293;14695;15409;16864;18224;19216;20786;27156			9606	Homo sapiens
P23919	P23919	8	8	8	Thymidylate kinase	DTYMK	sp|P23919|KTHY_HUMAN Thymidylate kinase OS=Homo sapiens OX=9606 GN=DTYMK PE=1 SV=4	1	8	8	8	39.6	39.6	39.6	23.819	212	212	0	12.615	254400000	17	7798100	114240000	11	Homo sapiens	KSDVEDHSVHLLFSANR;LLSSYLQK;LSQGVTLVVDR;LVEALCAAGHR;PLGELWK;SIEAVHEDIR;WEQVPLIK;YAFSGVAFTGAK				733	10127;11695;12421;12670;14723;17134;21335;21498	True;True;True;True;True;True;True;True	10194;11773;12503;12755;14836;17265;21494;21659	12006;12007;13849;14683;14982;17424;20347;20348;25295;25486	14538;14539;16731;17746;18108;21056;24549;24550;24551;30635;30872	14539;16731;17746;18108;21056;24550;30635;30872			9606	Homo sapiens
P32969	P32969	7	7	7	60S ribosomal protein L9	RPL9	sp|P32969|RL9_HUMAN Large ribosomal subunit protein uL6 OS=Homo sapiens OX=9606 GN=RPL9P9 PE=1 SV=1	1	7	7	7	39.6	39.6	39.6	21.863	192	192	0	71.999	865680000	9	37626000	520850000	18	Homo sapiens	DFNHINVELSLLGK;FLDGIYVSEK;GVTLGFR;MRPGVACSVSQAQK;RDFNHINVELSLLGK;TICSHVQNMIK;TILSNQTVDIPENVDITLK				843	2525;5763;7517;13449;15872;18641;18674	True;True;True;True;True;True;True	2543;5802;7564;13551;15990;18781;18814	2949;2950;6763;8826;15897;15898;18730;22122;22123;22160;22161	3537;3538;3539;8103;10638;19220;19221;19222;19223;19224;19225;22593;26726;26727;26728;26729;26780;26781	3538;8103;10638;19221;22593;26728;26780			9606	Homo sapiens
Q01081;Q8WU68	Q01081	8;2	8;2	8;2	Splicing factor U2AF 35 kDa subunit	U2AF1	sp|Q01081|U2AF1_HUMAN Splicing factor U2AF 35 kDa subunit OS=Homo sapiens OX=9606 GN=U2AF1 PE=1 SV=3	2	8	8	8	39.6	39.6	39.6	27.872	240	240;220	0	42.723	504200000	11	32606000	287570000	22	Homo sapiens	FRREEDAEK;GGFCNFMHLK;GGFCNFMHLKPISR;NPQNSSQSADGLR;QYEMGECTR;VNCSFYFK;WFNGQPIHAELSPVTDFR;YGEVEEMNVCDNLGDHLVGNVYVK				1336	6015;6659;6660;14252;15783;20548;21343;21686	True;True;True;True;True;True;True;True	6058;6702;6703;14360;15901;20704;21502;21848	7061;7807;7808;7809;16873;16874;18622;24381;25305;25695;25696;25697	8489;9406;9407;9408;20402;20403;22467;29539;30646;31129;31130;31131;31132;31133;31134;31135;31136;31137;31138;31139;31140;31141	8489;9406;9408;20403;22467;29539;30646;31133			9606;9606	Homo sapiens;Homo sapiens
O15143	O15143	12	12	12	Actin-related protein 2/3 complex subunit 1B	ARPC1B	sp|O15143|ARC1B_HUMAN Actin-related protein 2/3 complex subunit 1B OS=Homo sapiens OX=9606 GN=ARPC1B PE=1 SV=3	1	12	12	12	39.5	39.5	39.5	40.949	372	372	0	132.6	454810000	18	5380600	185490000	17	Homo sapiens	ASSEGGTAAGAGLDSLHK;AYHSFLVEPISCHAWNK;CSQFCTTGMDGGMSIWDVK;DRTQIAICPNNHEVHIYEK;EHNGQVTGIDWAPESNR;EVEERPAPTPWGSK;IFSAYIK;KASSEGGTAAGAGLDSLHK;TWKPTLVILR;VAWVSHDSTVCLADADK;VAWVSHDSTVCLADADKK;WAPNENK				144	1636;1970;2228;3170;4172;5158;8558;9734;19369;19587;19588;21296	True;True;True;True;True;True;True;True;True;True;True;True	1645;1983;2242;3192;4197;5192;8612;9800;19517;19736;19737;21455	1907;1908;2294;2599;3728;4906;4907;6057;6058;10095;11493;22997;23258;23259;23260;25252	2271;2272;2745;3124;4482;5882;5883;7255;7256;7257;12222;13935;27851;28165;28166;28167;28168;30587	2272;2745;3124;4482;5883;7255;12222;13935;27851;28165;28167;30587			9606	Homo sapiens
P05388;Q8NHW5	P05388;Q8NHW5	9;7	9;7	9;7	60S acidic ribosomal protein P0;60S acidic ribosomal protein P0-like	RPLP0;RPLP0P6	sp|P05388|RLA0_HUMAN Large ribosomal subunit protein uL10 OS=Homo sapiens OX=9606 GN=RPLP0 PE=1 SV=1;sp|Q8NHW5|RLA0L_HUMAN Putative ribosomal protein uL10-like OS=Homo sapiens OX=9606 GN=RPLP0P6 PE=5 SV=1	2	9	9	9	39.4	39.4	39.4	34.273	317	317;317	0	42.092	593660000	13	31353000	288670000	12	Homo sapiens	AGAIAPCEVTVPAQNTGLGPEK;CFIVGADNVGSK;DMLLANK;EDLTEIRDMLLANK;GHLENNPALEK;IIQLLDDYPK;NVASVCLQIGYPTVASVPHSIINGYK;RVLALSVETDYTFPLAEK;TSFFQALGITTK				472	565;2069;2989;3777;6752;8793;14458;16508;19075	True;True;True;True;True;True;True;True;True	567;2082;3010;3801;6795;8848;14570;16631;19218	661;662;2410;3508;4438;4439;7915;7916;10382;17118;19594;22620	795;796;2889;4212;5315;5316;9533;9534;12588;20693;23639;27353	796;2889;4212;5316;9534;12588;20693;23639;27353			9606;9606	Homo sapiens;Homo sapiens
P09874	P09874	38	38	38	Poly [ADP-ribose] polymerase 1	PARP1	sp|P09874|PARP1_HUMAN Poly [ADP-ribose] polymerase 1 OS=Homo sapiens OX=9606 GN=PARP1 PE=1 SV=4	1	38	38	38	39.4	39.4	39.4	113.08	1014	1014	0	204.32	2004999999.9999998	51	22453000	341120000	55	Homo sapiens	AEPVEVVAPR;AQNDLIWNIK;AQNDLIWNIKDELK;AQNDLIWNIKDELKK;CSESIPK;EDAIEHFMK;ELLIFNK;FYPLEIDYGQDEEAVK;FYPLEIDYGQDEEAVKK;FYTLIPHDFGMK;GGAAVDPDSGLEHSAHVLEK;GGSDDSSKDPIDVNYEK;GIYFADMVSK;HPDVEVDGFSELR;IAPPEAPVTGYMFGK;IFPPETSASVAATPPPSTASAPAAVNSSASADKPLSNMK;KFYPLEIDYGQDEEAVK;KPPLLNNADSVQAK;LEQMPSK;LEQMPSKEDAIEHFMK;LLWHGSR;LPKPVQDLIK;MAIMVQSPMFDGK;MIFDVESMK;MIFDVESMKK;NREELGFRPEYSASQLK;NTHATTHNAYDLEVIDIFK;PV…				532	441;1466;1467;1468;2220;3735;4477;6242;6243;6254;6641;6712;6868;7960;8240;8550;9818;10065;10750;10751;11739;11981;12999;13230;13231;14316;14416;14864;15574;16115;16709;17225;18543;19211;19621;20031;21076;21155	True;True;True;True;True;True;True;True;True;True;True;True;True;True;True;True;True;True;True;True;True;True;True;True;True;True;True;True;True;True;True;True;True;True;True;True;True;True	442;1475;1476;1477;2234;3759;4506;6285;6286;6297;6684;6755;6911;8009;8291;8604;9884;10132;10824;10825;11817;12062;13087;13329;13330;14425;14527;14978;15692;16236;16835;17356;18681;19356;19770;20182;21235;21314	512;1708;1709;1710;2588;4387;5263;7321;7322;7333;7334;7786;7787;7788;7867;7868;8065;9386;9387;9731;9732;10084;11605;11921;11922;12737;12738;13899;14169;15360;15644;15645;16950;16951;17067;17068;17069;17579;18389;19074;19075;19831;20453;21989;22793;23302;23782;24994;24995;25088	616;2040;2041;2042;3111;5259;6312;8821;8822;8823;8824;8825;8826;8839;8840;8841;9384;9385;9386;9473;9474;9731;11358;11359;11777;11778;12208;12209;14064;14439;14440;15416;15417;16797;17123;18573;18924;18925;20496;20497;20631;20632;20633;20634;21239;22192;23014;23015;23917;24673;26556;27576;28214;28811;30272;30273;30384	616;2040;2041;2042;3111;5259;6312;8822;8825;8841;9385;9474;9731;11359;11778;12209;14064;14440;15416;15417;16797;17123;18573;18924;18925;20497;20631;21239;22192;23015;23917;24673;26556;27576;28214;28811;30272;30384			9606	Homo sapiens
P18669;P15259;Q8N0Y7	P18669	7;3;2	7;3;2	7;3;2	Phosphoglycerate mutase 1	PGAM1	sp|P18669|PGAM1_HUMAN Phosphoglycerate mutase 1 OS=Homo sapiens OX=9606 GN=PGAM1 PE=1 SV=2	3	7	7	7	39.4	39.4	39.4	28.804	254	254;253;254	0	167.43	437990000	13	11521000	217940000	12	Homo sapiens	FSGWYDADLSPAGHEEAK;HGESAWNLENR;HYGGLTGLNK;PMQFLGDEETVRK;SYDVPPPPMEPDHPFYSNISK;VLIAAHGNSLR;YADLTEDQLPSCESLK				667	6043;7742;8161;14784;18129;20344;21491	True;True;True;True;True;True;True	6086;7790;8212;14898;18267;20498;21652	7091;7092;9099;9100;9645;17493;21514;24154;25478;25479	8529;8530;10987;10988;10989;11676;21136;21137;25947;29255;30863;30864	8530;10987;11676;21137;25947;29255;30863			9606;9606;9606	Homo sapiens;Homo sapiens;Homo sapiens
P41091;Q2VIR3	P41091;Q2VIR3	13;11	13;11	13;11	Eukaryotic translation initiation factor 2 subunit 3;Putative eukaryotic translation initiation factor 2 subunit 3-like protein	EIF2S3;EIF2S3L	sp|P41091|IF2G_HUMAN Eukaryotic translation initiation factor 2 subunit 3 OS=Homo sapiens OX=9606 GN=EIF2S3 PE=1 SV=3;sp|Q2VIR3|IF2GL_HUMAN Eukaryotic translation initiation factor 2 subunit 3B OS=Homo sapiens OX=9606 GN=EIF2S3B PE=2 SV=2	2	13	13	13	39.4	39.4	39.4	51.109	472	472;472	0	84.785	383970000	21	8215500	168180000	18	Homo sapiens	AGGEAGVTLGQPHLSR;GVTIKPTVDDD;HILILQNK;IVLTNPVCTEVGEK;IVSLFAEHNDLQYAAPGGLIGVGTK;LTPLSHEVISR;NEVLMVNIGSLSTGGR;QATINIGTIGHVAHGK;QDLTTLDVTK;SCGSSTPDEFPTDIPGTK;SFDVNKPGCEVDDLK;VGQEIEVRPGIVSK;YNIEVVCEYIVK				918	606;7515;7815;9587;9613;12588;13781;14962;15013;16678;16902;20008;21933	True;True;True;True;True;True;True;True;True;True;True;True;True	608;7562;7863;9653;9679;12672;13886;15077;15128;16803;17030;20159;22098	707;8824;9192;11314;11343;14883;16300;17694;17695;17750;19785;20062;23757;25994;25995	849;10636;11099;13727;13728;13760;13761;17988;19713;21371;21372;21438;23861;24200;28785;31499;31500;31501	849;10636;11099;13728;13761;17988;19713;21372;21438;23861;24200;28785;31499			9606;9606	Homo sapiens;Homo sapiens
P48643	P48643	22	22	22	T-complex protein 1 subunit epsilon	CCT5	sp|P48643|TCPE_HUMAN T-complex protein 1 subunit epsilon OS=Homo sapiens OX=9606 GN=CCT5 PE=1 SV=1	1	22	22	22	39.4	39.4	39.4	59.67	541	541	0	94.677	1206600000	33	20924000	305890000	33	Homo sapiens	AVTIFIR;CPTLEQYAMR;DFSHPQMPK;EKFEEMIQQIK;EMNPALGIDCLHK;FSELTAEK;HKLDVTSVEDYK;IADGYEQAAR;IAILTCPFEPPKPK;IDDIRKPGESEE;ISDSVLVDIK;KQQISLATQMVR;LDVTSVEDYK;LMGLEALK;LMVELSK;MLVIEQCK;QQHVIETLIGK;RSLHDALCVIR;SLHDALCVIR;TSLGPNGLDK;VAIEHLDK;VVYGGGAAEISCALAVSQEADK				987	1903;2184;2531;4309;4632;6033;7834;8188;8221;8325;9344;10111;10625;11784;11807;13328;15524;16413;17320;19103;19498;21199	True;True;True;True;True;True;True;True;True;True;True;True;True;True;True;True;True;True;True;True;True;True	1915;2197;2549;4336;4661;6076;7883;8239;8272;8376;9409;10178;10698;11863;11887;13429;15642;16535;17452;19246;19646;21358	2214;2546;2958;5075;5076;5438;5439;7079;9217;9677;9711;9712;9830;11031;11984;12602;13950;13978;15753;18328;18329;19465;20562;20563;22655;23146;25142;25143	2648;3061;3548;6085;6086;6087;6517;6518;6519;8514;11133;11716;11753;11754;11755;11890;13377;14511;14512;15258;16856;16887;19049;22119;22120;23476;24804;24805;27393;28028;30458;30459;30460	2648;3061;3548;6087;6519;8514;11133;11716;11754;11890;13377;14511;15258;16856;16887;19049;22119;23476;24804;27393;28028;30460			9606	Homo sapiens
O14672	O14672	25	25	25	Disintegrin and metalloproteinase domain-containing protein 10	ADAM10	sp|O14672|ADA10_HUMAN Disintegrin and metalloproteinase domain-containing protein 10 OS=Homo sapiens OX=9606 GN=ADAM10 PE=1 SV=1	1	25	25	25	39.3	39.3	39.3	84.141	748	748	0	222.2	805860000	41	7745300	249160000	43	Homo sapiens	AIDTIYQTTDFSGIR;DECCFDANQPEGR;DECCFDANQPEGRK;DPTNPFR;DPTNPFRFPNIGVEK;EAVIAQISSHVK;ELCHVCCMK;ENGNYIMYAR;ESYQMGHMR;FEGFIQTR;FPNIGVEK;FSLCSIR;GGTFYVEPAER;GYCDVFMR;ICSVHTPSSNPK;KMDPSTCASTGSVQWSR;LPPPKPLPGTLK;NTCQLYIQTDHLFFK;QCSPSQGPCCTAQCAFK;RDTSLFSDEFK;RPPQPIQQPQR;SLNTGIITVQNYGSHVPPK;VSHITFAHEVGHNFGSPHDSGTECTPGESK;YGLEECTCASSDGKDDK;YGPQGGCADHSVFER				109	763;2449;2450;3090;3091;3689;4354;4672;5034;5535;5951;6054;6723;7565;8312;9993;12000;14398;14985;15898;16330;17374;20845;21705;21723	True;True;True;True;True;True;True;True;True;True;True;True;True;True;True;True;True;True;True;True;True;True;True;True;True	765;2466;2467;3112;3113;3713;4382;4702;5066;5574;5993;6097;6766;7612;8363;10059;12081;14508;15100;16016;16452;17506;21002;21867;21885	893;894;2861;2862;3626;3627;4333;4334;5128;5129;5488;5904;6496;6981;7103;7880;8880;9814;9815;11823;11824;14192;17046;17047;17720;18767;19355;20626;20627;24731;24732;24733;25720;25744	1075;1076;1077;3426;3427;3428;4355;4356;5196;5197;5198;6153;6154;6155;6575;7074;7777;8365;8543;9488;10705;11871;11872;14314;14315;14316;17152;20607;20608;21400;22637;23346;24879;24880;24881;24882;24883;29951;29952;29953;29954;31167;31198	1076;3426;3427;4355;4356;5198;6155;6575;7074;7777;8365;8543;9488;10705;11872;14315;17152;20608;21400;22637;23346;24880;29951;31167;31198			9606	Homo sapiens
P42677	P42677	4	1	1	40S ribosomal protein S27	RPS27	sp|P42677|RS27_HUMAN Small ribosomal subunit protein eS27 OS=Homo sapiens OX=9606 GN=RPS27 PE=1 SV=3	1	4	1	1	39.3	13.1	13.1	9.461	84	84	0.0027894	1.8391	234670000	4	58668000	234670000	1	Homo sapiens	DLLHPSPEEEK;LTEGCSFR;LVQSPNSYFMDVK;RLVQSPNSYFMDVK				934	2898;12517;12779;16228	True;False;False;False	2918;12601;12864;16349	3390;14796;15115;19218;19219	4067;17880;18283;18284;23191;23192	4067;17880;18284;23191			9606	Homo sapiens
Q71UM5	Q71UM5	4	4	1	40S ribosomal protein S27-like	RPS27L	sp|Q71UM5|RS27L_HUMAN Ribosomal protein eS27-like OS=Homo sapiens OX=9606 GN=RPS27L PE=1 SV=3	1	4	4	1	39.3	39.3	13.1	9.4771	84	84	0	22.269	500460000	4	93478000	423770000	7	Homo sapiens	DLLHPSLEEEK;LTEGCSFR;LVQSPNSYFMDVK;RLVQSPNSYFMDVK				1896	2897;12517;12779;16228	True;True;True;True	2917;12601;12864;16349	3389;14796;15115;19218;19219	4065;4066;17880;18283;18284;23191;23192	4066;17880;18284;23191			9606	Homo sapiens
Q92979	Q92979	8	8	8	Ribosomal RNA small subunit methyltransferase NEP1	EMG1	sp|Q92979|NEP1_HUMAN Ribosomal RNA small subunit methyltransferase NEP1 OS=Homo sapiens OX=9606 GN=EMG1 PE=1 SV=4	1	8	8	8	39.3	39.3	39.3	26.72	244	244	0	16.102	166910000	15	8855300	93039000	9	Homo sapiens	AAPSDGFKPR;AGLLQVYIHTQK;FCGLMVQLLHK;MVSISNYPLSAALTCAK;NPVSDHFPVGCMK;NVLIEVNPQTR;VGTSFSIPVVSDVR;VSVEYTEK				2213	148;637;5442;13557;14265;14489;20030;20894	True;True;True;True;True;True;True;True	149;639;5480;13661;14373;14601;20181;21051	167;742;743;6395;16023;16888;17153;23781;24788	207;889;890;7655;19371;20419;20733;28810;30020	207;889;7655;19371;20419;20733;28810;30020			9606	Homo sapiens
P09651;Q32P51	P09651;Q32P51	14;10	13;9	1;1	Heterogeneous nuclear ribonucleoprotein A1;Heterogeneous nuclear ribonucleoprotein A1, N-terminally processed;Heterogeneous nuclear ribonucleoprotein A1-like 2	HNRNPA1;HNRNPA1L2	sp|P09651|ROA1_HUMAN Heterogeneous nuclear ribonucleoprotein A1 OS=Homo sapiens OX=9606 GN=HNRNPA1 PE=1 SV=5;sp|Q32P51|RA1L2_HUMAN Heterogeneous nuclear ribonucleoprotein A1-like 2 OS=Homo sapiens OX=9606 GN=HNRNPA1L2 PE=2 SV=2	2	14	13	1	39.2	39.2	3.5	38.746	372	372;320	0	245.09	6233899999.999999	18	126960000	2541600000	56	Homo sapiens	DYFEQYGK;EDSQRPGAHLTVK;EDTEEHHLR;EDTEEHHLRDYFEQYGK;GFAFVTFDDHDSVDK;GFGFVTYATVEEVDAAMNARPHK;IEVIEIMTDR;LFIGGLSFETTDESLR;NQGGYGGSSSSSSYGSGR;RGFAFVTFDDHDSVDK;SESPKEPEQLR;SESPKEPEQLRK;SHFEQWGTLTDCVVMR;SHFEQWGTLTDCVVMRDPNTK				529	3453;3797;3800;3802;6551;6588;8503;10853;14287;15989;16867;16868;17087;17088	True;True;False;True;True;True;True;True;True;True;True;True;True;True	3475;3821;3824;3826;6594;6631;8555;8556;10928;14395;16108;16994;16995;17216;17217;17218	4057;4461;4462;4466;4467;4470;4471;7672;7673;7674;7719;7720;7721;7722;10027;10028;10029;10030;10031;12852;16912;16913;18891;18892;18893;18894;20022;20023;20024;20286;20287;20288;20289;20290;20291;20292;20293;20294	4870;5344;5345;5350;5351;5354;5355;5356;9249;9250;9251;9252;9253;9309;9310;9311;9312;9313;9314;12133;12134;12135;12136;12137;12138;12139;12140;12141;12142;12143;15554;15555;15556;15557;20445;20446;20447;22786;22787;22788;22789;22790;24153;24154;24155;24471;24472;24473;24474;24475;24476;24477;24478;24479;24480;24481;24482;24483;24484	4870;5345;5350;5356;9251;9313;12135;15554;20445;22786;24153;24154;24476;24481	0;1	46;137	9606;9606	Homo sapiens;Homo sapiens
P33991	P33991	25	25	25	DNA replication licensing factor MCM4	MCM4	sp|P33991|MCM4_HUMAN DNA replication licensing factor MCM4 OS=Homo sapiens OX=9606 GN=MCM4 PE=1 SV=5	1	25	25	25	39.2	39.2	39.2	96.557	863	863	0	236.59	2509600000	45	23482000	538330000	42	Homo sapiens	AEINILLCGDPGTSK;AGIICQLNAR;ALADDDFLTVTGK;DMFEEALR;DYIAYAHSTIMPR;FIDPLAK;GILLQLFGGTRK;GLQVDLQSDGAAAEDIVASEQSLGQK;GSSAVGLTAYVMK;IAEPSVCGR;LASALAPSIYEHEDIKK;LGEINVIGEPFLNVNCEHIK;LQESPEDMPAGQTPHTVILFAHNDLVDK;LSNKVEAIDVEEAK;LVIWGTDVNVAACK;RKEELAEALK;RLHGLDEEAEQK;SVLHEVMEQQTLSIAK;THIDVIHYR;TSQLIPEMQEAFFQCQVCAHTTR;TSVLAAANPIESQWNPK;TTIENIQLPHTLLSR;VEAIDVEEAK;VNVTGIYR;YQQLFEDIR				848	407;628;893;2982;3460;5703;6836;6998;7328;8205;10398;10983;12110;12397;12726;16113;16165;18055;18597;19121;19143;19190;19725;20612;22003	True;True;True;True;True;True;True;True;True;True;True;True;True;True;True;True;True;True;True;True;True;True;True;True;True	408;630;898;3003;3482;5742;6879;7041;7372;8256;10467;11059;12191;12479;12811;16234;16286;18193;18736;19264;19286;19335;19875;20769;22170	473;732;1055;3500;4070;4071;6694;8024;8221;8594;9694;12336;12337;13010;13011;14313;14314;14655;14656;15050;19072;19141;19142;21427;21428;22056;22057;22676;22700;22768;22769;23419;24458;26082	576;877;1281;1282;1283;4204;4887;4888;8024;9682;9917;10354;10355;11735;14942;14943;15749;15750;15751;17298;17299;17300;17710;17711;18196;23012;23101;23102;23103;25844;25845;26637;26638;27416;27417;27418;27446;27544;27545;28356;28357;29629;31607	576;877;1281;4204;4888;8024;9682;9917;10355;11735;14943;15751;17300;17711;18196;23012;23101;25845;26638;27418;27446;27545;28357;29629;31607			9606	Homo sapiens
P09429;B2RPK0	P09429;B2RPK0	10;5	10;5	8;3	High mobility group protein B1;Putative high mobility group protein B1-like 1	HMGB1;HMGB1P1	sp|P09429|HMGB1_HUMAN High mobility group protein B1 OS=Homo sapiens OX=9606 GN=HMGB1 PE=1 SV=3;sp|B2RPK0|HGB1A_HUMAN Putative high mobility group protein B1-like 1 OS=Homo sapiens OX=9606 GN=HMGB1P1 PE=5 SV=1	2	10	10	8	39.1	39.1	29.8	24.893	215	215;211	0	64.495	543610000	6	24810000	246210000	18	Homo sapiens	GEHPGLSIGDVAK;GKFEDMAK;HPDASVNFSEFSK;IKGEHPGLSIGDVAK;KHPDASVNFSEFSK;KLGEMWNNTAADDK;KLGEMWNNTAADDKQPYEK;LGEMWNNTAADDKQPYEK;MSSYAFFVQTCR;RPPSAFFLFCSEYRPK				523	6500;6871;7959;8838;9863;9951;9952;10986;13472;16332	True;True;True;True;True;True;True;True;True;True	6543;6914;8008;8894;9929;10017;10018;11062;13574;16454	7610;7611;8068;9385;10437;10438;11661;11662;11772;11773;11774;13015;15923;19357;19358	9173;9174;9175;9734;11357;12659;12660;12661;14127;14128;14254;14255;14256;15755;15756;19256;23348;23349	9174;9734;11357;12659;14127;14254;14256;15756;19256;23348			9606;9606	Homo sapiens;Homo sapiens
P55735	P55735	8	8	8	Protein SEC13 homolog	SEC13	sp|P55735|SEC13_HUMAN Protein SEC13 homolog OS=Homo sapiens OX=9606 GN=SEC13 PE=1 SV=3	1	8	8	8	39.1	39.1	39.1	35.54	322	322	0	50.84	181570000	13	3020800	115980000	13	Homo sapiens	INNAHTIGCNAVSWAPAVVPGSLIDHPSGQK;INNAHTIGCNAVSWAPAVVPGSLIDHPSGQKPNYIK;LEAHSDWVR;LWKEEEDGQWKEEQK;NGGQILIADLR;RFASGGCDNLIK;VFIWTCDDASSNTWSPK;VSVINTVDTSHEDMIHDAQMDYYGTR				1126	9114;9115;10640;12852;13853;15935;19885;20898	True;True;True;True;True;True;True;True	9178;9179;10713;12939;13958;16053;20036;21055	10767;10768;12619;15198;15199;15200;16382;18813;23610;23611;24793	13054;13055;13056;15276;18385;18386;18387;19819;22690;28581;28582;30025;30026	13054;13056;15276;18386;19819;22690;28581;30025			9606	Homo sapiens
Q99615	Q99615	16	16	16	DnaJ homolog subfamily C member 7	DNAJC7	sp|Q99615|DNJC7_HUMAN DnaJ homolog subfamily C member 7 OS=Homo sapiens OX=9606 GN=DNAJC7 PE=1 SV=2	1	16	16	16	39.1	39.1	39.1	56.44	494	494	0	32.335	281560000	32	7045700	107330000	18	Homo sapiens	AECLAMLGR;ALEFAPACHR;AQCYMDTEQYEEAVRDYEK;AVQFFVQALR;CHLSLGNAMAACR;DYNEAYNYYTK;EALGDAQQSVR;EQGNAYYAK;EVGEAFTILSDPK;FREALGDAQQSVR;GLCLYYEDCIEK;LDDAIEDCTNAVK;MDSTNADALYVR;NANAVMEYEK;TRYDSGQDLDEEGMNMGDFDPNNIFK;YPEAQSVASDILR				2390	362;961;1415;1884;2097;3473;3604;4808;5181;6004;6899;10510;13073;13628;19051;21953	True;True;True;True;True;True;True;True;True;True;True;True;True;True;True;True	363;966;1424;1896;2110;3495;3627;4838;5215;6047;6942;10583;13163;13732;19194;22119	424;1132;1649;2194;2445;4085;4231;5639;6083;7047;8103;12473;15448;16118;22594;26021	523;1366;1975;2625;2626;2931;4906;5077;6752;6753;7284;8475;9775;15111;18681;18682;19498;27321;31531	523;1366;1975;2625;2931;4906;5077;6752;7284;8475;9775;15111;18682;19498;27321;31531			9606	Homo sapiens
Q99798	Q99798	23	23	23	Aconitate hydratase, mitochondrial	ACO2	sp|Q99798|ACON_HUMAN Aconitate hydratase, mitochondrial OS=Homo sapiens OX=9606 GN=ACO2 PE=1 SV=2	1	23	23	23	39.1	39.1	39.1	85.424	780	780	0	145.01	1128200000	38	13205000	375180000	34	Homo sapiens	CTTDHISAAGPWLK;DGYAQILR;DLGGIVLANACGPCIGQWDRK;DSSGQHVDVSPTSQR;EGWPLDIR;FNPETDYLTGTDGK;FNPETDYLTGTDGKK;GEFDPGQDTYQHPPK;GHLDNISNNLLIGAINIENGK;IVYGHLDDPASQEIER;KQGLLPLTFADPADYNK;LQLLEPFDK;LQLLEPFDKWDGK;LTGSLSGWSSPK;LTIQGLK;NAVTQEFGPVPDTAR;NTIVTSYNR;SQFTITPGSEQIR;TGREDIANLADEFK;VAMSHFEPNEYIHYDLLEK;VAVPSTIHCDHLIEAQVGGEK;VGLIGSCTNSSYEDMGR;WVVIGDENYGEGSSR				2403	2247;2644;2856;3244;4143;5913;5914;6490;6751;9628;10106;12157;12158;12545;12557;13654;14422;17675;18560;19528;19578;19984;21472	True;True;True;True;True;True;True;True;True;True;True;True;True;True;True;True;True;True;True;True;True;True;True	2261;2664;2876;3266;4168;5955;5956;6533;6794;9694;10173;12238;12239;12629;12641;13758;14533;17810;18698;19677;19727;20135;21633	2618;3095;3340;3813;3814;4863;6933;6934;6935;6936;7600;7914;11359;11975;14368;14369;14828;14843;16146;17076;20976;22009;22010;23183;23184;23249;23729;25457	3146;3713;4005;4577;4578;4579;5825;8297;8298;8299;8300;9163;9530;9531;9532;13779;14502;17367;17368;17922;17938;19531;19532;20642;25311;26582;26583;26584;28069;28070;28152;28153;28154;28750;30839;30840	3146;3713;4005;4579;5825;8298;8300;9163;9531;13779;14502;17367;17368;17922;17938;19532;20642;25311;26582;28070;28153;28750;30840			9606	Homo sapiens
O43852	O43852	9	9	9	Calumenin	CALU	sp|O43852|CALU_HUMAN Calumenin OS=Homo sapiens OX=9606 GN=CALU PE=1 SV=2	1	9	9	9	39	39	39	37.106	315	315	0	94.891	400610000	16	12101000	206930000	15	Homo sapiens	DGFVTVDELK;DIVVQETMEDIDK;DWILPSDYDHAEAEAR;EEFTAFLHPEEYDYMK;GHDLNEDGLVSWEEYK;HLVYESDQNK;RWIYEDVER;TFDQLTPEESK;VHNDAQSFDYDHDAFLGAEEAK				221	2574;2771;3426;3863;6740;7911;16543;18450;20059	True;True;True;True;True;True;True;True;True	2593;2791;3448;3887;6783;7960;16666;18588;20210	3009;3238;4023;4024;4541;4542;7899;7900;9324;19637;21884;23815	3615;3882;4828;4829;4830;5436;5437;5438;9511;9512;11275;23685;26430;28853;28854	3615;3882;4828;5438;9512;11275;23685;26430;28853			9606	Homo sapiens
P60891	P60891	9	4	3	Ribose-phosphate pyrophosphokinase 1	PRPS1	sp|P60891|PRPS1_HUMAN Ribose-phosphate pyrophosphokinase 1 OS=Homo sapiens OX=9606 GN=PRPS1 PE=1 SV=2	1	9	4	3	39	17.6	13.5	34.834	318	318	0	31.467	93528000	16	2393300	73599000	7	Homo sapiens	DRVAILVDDMADTCGTICHAADK;IFSGSSHQDLSQK;INNACFEAVVVTNTIPQEDK;LNVDFALIHK;NCTIVSPDAGGAK;THNGESVSYLFSHVPL;VAILVDDMADTCGTICHAADK;VTAVIPCFPYAR;VYAILTHGIFSGPAISR				1161	3171;8560;9113;11914;13686;18609;19501;20920;21232	False;True;True;True;True;False;False;False;False	3193;8614;9177;11994;13790;18748;19649;21077;21391	3729;10097;10098;10766;14096;14097;16185;22085;23150;24817;25178;25179	4483;12224;12225;12226;13053;17030;17031;19573;26678;28032;30054;30055;30500;30501	4483;12225;13053;17030;19573;26678;28032;30055;30501			9606	Homo sapiens
P80303	P80303	15	15	15	Nucleobindin-2;Nesfatin-1	NUCB2	sp|P80303|NUCB2_HUMAN Nucleobindin-2 OS=Homo sapiens OX=9606 GN=NUCB2 PE=1 SV=3	1	15	15	15	39	39	39	50.222	420	420	0	74.787	371340000	21	8513500	120000000	18	Homo sapiens	AATSDLEHYDK;ADIEEIK;AKLDSLQDIGMDHQALLK;EHVMNEVDTNK;EVWEETDGLDPNDFDPK;EYENIIALQENELK;FESTDLDMLIK;IEPPDTGLYYDEYLK;LDSLQDIGMDHQALLK;LEYHQVIQQMEQK;LVTLEEFLK;MREHVMNEVDTNK;NEEDDMVEMEEER;QFDHLNHLNPDKFESTDLDMLIK;VQNIHPVESAK				1295	180;281;881;4193;5275;5308;5560;8475;10609;10798;12807;13442;13739;15110;20741	True;True;True;True;True;True;True;True;True;True;True;True;True;True;True	181;282;886;4218;5310;5343;5599;8526;10682;10873;12893;13544;13844;15226;20898	207;331;1040;4930;4931;6196;6235;6529;9995;12585;12791;15147;15885;15886;16247;17862;24605;24606	260;412;1259;5910;5911;7427;7471;7816;12089;15240;15479;18324;19204;19205;19650;21570;29804;29805	260;412;1259;5911;7427;7471;7816;12089;15240;15479;18324;19204;19650;21570;29805			9606	Homo sapiens
P99999	P99999	5	5	3	Cytochrome c	CYCS	sp|P99999|CYC_HUMAN Cytochrome c OS=Homo sapiens OX=9606 GN=CYCS PE=1 SV=2	1	5	5	3	39	39	27.6	11.749	105	105	0	6.8666	200880000	6	20107000	150750000	6	Homo sapiens	ADLIAYLK;MIFVGIK;TGPNLHGLFGR;TGPNLHGLFGRK;TGQAPGYSYTAANK				1322	295;13232;18546;18547;18550	True;True;True;True;True	296;13331;18684;18685;18688	346;15646;21992;21993;21994;21997	428;18926;26560;26561;26562;26567	428;18926;26561;26562;26567			9606	Homo sapiens
Q96FV9	Q96FV9	19	19	19	THO complex subunit 1	THOC1	sp|Q96FV9|THOC1_HUMAN THO complex subunit 1 OS=Homo sapiens OX=9606 GN=THOC1 PE=1 SV=1	1	19	19	19	39	39	39	75.665	657	657	0	172.33	363820000	36	6669900	109200000	23	Homo sapiens	AVNNSNYGWR;DKPVTGEQIEVFANK;ELPPPSEEIKTGEDEDEEDNDALLK;HTEDREEGMDVEEGEMGDEEAPTTCSIPIDYNLYR;IQLFLAR;LMDLQLSDSNFR;LWNLCPDNMEACK;MVEHILNTEENWNSWK;NEGCPSFVK;PLLSTFSQVPGSENEK;QIECDSEDMK;QLLVAWQDQEGVHATPENLINALNK;RTAPEDFLGK;SNTFYSAGK;SQNTVFCGR;SVYQLLSENPPDGER;TGEDEDEEDNDALLK;TGGEHVYFAK;YSEEVLAVFK				2279	1872;2790;4520;8059;9263;11767;12856;13521;13749;14738;15217;15370;16439;17535;17707;18101;18511;18529;22031	True;True;True;True;True;True;True;True;True;True;True;True;True;True;True;True;True;True;True	1884;2810;4549;8109;9328;11846;12943;13623;13854;14851;15333;15487;16561;17668;17842;18239;18649;18667;22198	2180;3261;3262;5309;9519;10938;13932;15204;15980;16260;17439;17983;18156;19497;20815;21014;21481;21482;21954;21974;26116	2608;3912;3913;6364;11528;13272;16836;16837;18391;19322;19323;19663;21071;21713;21915;23524;25117;25351;25904;25905;26514;26538;31644	2608;3912;6364;11528;13272;16837;18391;19322;19663;21071;21713;21915;23524;25117;25351;25904;26514;26538;31644			9606	Homo sapiens
P12235	P12235	14	3	3	ADP/ATP translocase 1	SLC25A4	sp|P12235|ADT1_HUMAN ADP/ATP translocase 1 OS=Homo sapiens OX=9606 GN=SLC25A4 PE=1 SV=4	1	14	3	3	38.9	9.7	9.7	33.064	298	298	0	4.3254	134560000	20	5091700	122730000	4	Homo sapiens	AAYFGVYDTAK;EFHGLGDCIIK;GADIMYTGTVDCWR;GADIMYTGTVDCWRK;GAWSNVLR;GDHAWSFLK;GMLPDPK;GNLANVIR;KGADIMYTGTVDCWR;LLLQVQHASK;MMMQSGR;QLFLGGVDR;TAVAPIER;YFPTQALNFAFK				576	208;3973;6271;6272;6371;6424;7055;7085;9819;11588;13341;15326;18267;21650	False;True;False;False;False;True;False;False;False;False;False;True;False;False	209;3997;6314;6315;6414;6467;7098;7128;9885;11666;13443;15443;18405;21811	244;4671;4672;7352;7353;7467;7526;8282;8315;8316;11606;13730;13731;13732;15771;18107;21671;25653	306;5590;5591;8864;8865;8866;8867;9005;9076;9988;10023;10024;10025;14065;14066;16595;16596;16597;16598;16599;19072;21857;26147;31079	306;5591;8864;8866;9005;9076;9988;10025;14066;16598;19072;21857;26147;31079			9606	Homo sapiens
P33176;Q12840	P33176	29;5	29;5	24;0	Kinesin-1 heavy chain	KIF5B	sp|P33176|KINH_HUMAN Kinesin-1 heavy chain OS=Homo sapiens OX=9606 GN=KIF5B PE=1 SV=1	2	29	29	24	38.9	38.9	33.2	109.68	963	963;1032	0	139.9	552350000	60	7070500	217190000	36	Homo sapiens	ANLEAFTVDK;CEEEIAK;DITLTNDKPATAIGVIGNFTDAER;DLAEIGIAVGNNDVK;DQDNMQAELNR;ELQTLHNLRK;EYELLSDELNQK;FRPLNESEVNRGDK;FVCSPDEVMDTIDEGK;GGGAFVQNSQPVAVR;GLEETVAK;ILQDSLGGNCR;ISFLENNLEQLTK;LFVQDLATR;LHDPEGMGIIPR;LITDLQDQNQK;LQAENDASKEEVK;LYLVDLAGSEK;NGETVPIDEQFDK;PIRPGQHPAASPTHPSAIR;QAVEQQIQSHR;QLDDKDEEINQQSQLVEK;SAEIDSDDTGGSAAQK;SATLASIDAELQK;SHSIFLINVK;SLTEYLQNVEQK;TQMLDQEELLASTR;VFQSSTSQEQVYNDCAK;VSYFEI…				844	1267;2041;2764;2795;3100;4542;5307;6010;6148;6663;6915;8988;9363;10931;11149;11332;12048;12919;13848;14706;14967;15294;16594;16651;17110;17417;19019;19908;20905	True;True;True;True;True;True;True;True;True;True;True;True;True;True;True;True;True;True;True;True;True;True;True;True;True;True;True;True;True	1275;2054;2784;2815;3122;4571;5342;6053;6191;6706;6958;9045;9429;11007;11225;11410;12129;13006;13953;14819;15082;15411;16717;16776;17241;17549;19162;20059;21062	1478;2375;3231;3269;3637;5335;6234;7056;7205;7812;8121;10609;11051;12950;13198;13432;14245;15272;16376;17404;17405;17700;17701;18072;19695;19756;20321;20677;22555;23639;24801	1771;2841;3875;3921;3922;4368;6392;7469;7470;8484;8660;9411;9412;9797;12871;13401;15681;15964;15965;16248;17222;18472;19813;21031;21032;21377;21378;21821;23762;23830;24516;24947;24948;27273;28627;30035	1771;2841;3875;3921;4368;6392;7470;8484;8660;9411;9797;12871;13401;15681;15965;16248;17222;18472;19813;21032;21378;21821;23762;23830;24516;24947;27273;28627;30035			9606;9606	Homo sapiens;Homo sapiens
Q13308	Q13308	32	32	32	Inactive tyrosine-protein kinase 7	PTK7	sp|Q13308|PTK7_HUMAN Inactive tyrosine-protein kinase 7 OS=Homo sapiens OX=9606 GN=PTK7 PE=1 SV=2	1	32	32	32	38.9	38.9	38.9	118.39	1070	1070	0	184.53	1278900000	55	14384000	328860000	50	Homo sapiens	ADGSSLPEWVTDNAGTLHFAR;AQGLEEGVAETLVLVK;ARLPQPEGCPSK;CEVEAPGPVHVYWLLDGAPVQDTER;CEVEAPGPVHVYWLLDGAPVQDTERR;CMSSTPAGSIEAQAR;DDVTGEEAR;DEQQQLDFR;DVYNSEYYHFR;EATVPCSATGR;ELEMFGK;FAQGSSLSFAAVDR;FTPPPQPQQCMEFDK;GHELVLANIAESDAGVYTCHAANLAGQR;GLPEPSVWWEHAGVR;HPASEAEIQPQTQVTLR;HTEAPLYVVDKPVPEESEGPGSPPPYK;INSVEVYDGTWYR;KPQDSQLEEGKPGYLDCLTQATPK;LPQPEGCPSK;LQDSGTFQCVAR;NQMLISEDSR;PTVVWYR;QAWVPLR;QPSSQDALQGR;SS…				1475	270;1442;1527;2060;2061;2153;2444;2476;3420;3680;4391;5407;6127;6743;6985;7957;8058;9134;10067;12007;12085;14300;14845;14972;15497;17820;19240;19921;20805;20924;21113;22095	True;True;True;True;True;True;True;True;True;True;True;True;True;True;True;True;True;True;True;True;True;True;True;True;True;True;True;True;True;True;True;True	271;1451;1536;2073;2074;2166;2461;2494;3442;3704;4419;5443;6170;6786;7028;8006;8108;9198;10134;12088;12166;14408;14959;15087;15615;17957;19385;20072;20962;21081;21272;22262	318;319;1680;1782;2398;2399;2400;2513;2856;2895;4016;4017;4324;5169;6351;7182;7183;7903;7904;8205;8206;9383;9517;9518;10789;11924;14199;14285;16927;17558;17707;18299;21151;22826;23653;24686;24821;25038;26184	394;395;396;397;398;2011;2127;2128;2871;2872;2873;2874;3011;3421;3472;4819;4820;5187;6205;7605;7606;8635;8636;9515;9516;9517;9898;9899;11352;11524;11525;11526;11527;13082;14442;17163;17265;20463;20464;21212;21386;22089;25508;27617;27618;28646;29897;29898;30059;30322;30323;31724	394;2011;2127;2871;2872;3011;3421;3472;4820;5187;6205;7605;8636;9516;9899;11352;11527;13082;14442;17163;17265;20464;21212;21386;22089;25508;27617;28646;29898;30059;30323;31724			9606	Homo sapiens
O95433	O95433	11	11	11	Activator of 90 kDa heat shock protein ATPase homolog 1	AHSA1	sp|O95433|AHSA1_HUMAN Activator of 90 kDa heat shock protein ATPase homolog 1 OS=Homo sapiens OX=9606 GN=AHSA1 PE=1 SV=1	1	11	11	11	38.8	38.8	38.8	38.274	338	338	0	30.066	207240000	20	7103400	97813000	11	Homo sapiens	ADATNVNNWHWTER;DEPDTNLVALMK;EAMGIYISTLK;ETFLTSPEELYR;FHMVDGNVSGEFTDLVPEK;LDGEASINNR;LDGEASINNRK;LNWTGTSK;NGETELCMEGR;QTFGYGAR;VFTTQELVQAFTHAPATLEADRGGK				376	248;2471;3625;5056;5681;10538;10539;11921;13847;15645;19928	True;True;True;True;True;True;True;True;True;True;True	249;2489;3649;5088;5720;10611;10612;12001;13952;15763;20079	294;2889;4258;5932;6667;12505;12506;14104;16375;18471;23662	366;3465;5108;7110;7984;15143;15144;17039;19812;22286;28658;28659	366;3465;5108;7110;7984;15143;15144;17039;19812;22286;28658			9606	Homo sapiens
P17252;P05129	P17252	19;1	19;1	14;1	Protein kinase C alpha type	PRKCA	sp|P17252|KPCA_HUMAN Protein kinase C alpha type OS=Homo sapiens OX=9606 GN=PRKCA PE=1 SV=4	2	19	19	14	38.8	38.8	29.9	76.749	672	672;697	0	110.07	1058199999.9999999	33	12577000	357150000	32	Homo sapiens	ADVFPGNDSTASQDVANR;CDTCDMNVHK;CHEFVTFSCPGADKGPDTDDPR;DVVIQDDDVECTMVEK;EHMMDGVTTR;GTEELYAIK;IHTYGSPTFCDHCGSLLYGLIHQGMK;LDNVMLDSEGHIK;LLNQEEGEYYNVPIPEGDEEGNMELR;MPASGWYK;NLIPMDPNGLSDPYVK;QCVINVPSLCGMDHTEK;QGFQCQVCCFVVHK;QPTFCSHCTDFIWGFGK;RCHEFVTFSCPGADK;RCHEFVTFSCPGADKGPDTDDPR;RVLALLDKPPFLTQLHSCFQTVDR;STLNPQWNESFTFK;VLALLDKPPFLTQLHSCFQTVDR				646	337;2032;2095;3411;4170;7376;8697;10589;11617;13374;14040;14987;15153;15499;15854;15855;16507;17947;20223	True;True;True;True;True;True;True;True;True;True;True;True;True;True;True;True;True;True;True	338;2045;2108;3433;4195;7421;8751;10662;11695;13476;14145;15102;15269;15617;15972;15973;16630;18085;20377	395;396;2365;2366;2443;4006;4903;4904;8656;10270;12564;12565;13763;13764;15806;16607;17722;17910;17911;18301;18707;18708;18709;18710;18711;19593;21302;24017	489;490;2830;2831;2929;4807;4808;5879;5880;10436;12444;15214;15215;15216;16635;16636;19110;20077;21402;21628;21629;22091;22567;22568;22569;22570;22571;22572;23637;23638;25697;29098	489;2831;2929;4808;5880;10436;12444;15215;16636;19110;20077;21402;21629;22091;22568;22572;23638;25697;29098			9606;9606	Homo sapiens;Homo sapiens
Q99623	Q99623	10	10	10	Prohibitin-2	PHB2	sp|Q99623|PHB2_HUMAN Prohibitin-2 OS=Homo sapiens OX=9606 GN=PHB2 PE=1 SV=2	1	10	10	10	38.8	38.8	38.8	33.296	299	299	0	51.152	996970000	22	29971000	490100000	17	Homo sapiens	AQVSLLIR;DLQMVNISLR;ESVFTVEGGHR;FNASQLITQR;IGGVQQDTILAEGLHFR;IVQAEGEAEAAK;LLLGAGAVAYGVR;MLGEALSK;VLPSIVNEVLK;VLSRPNAQELPSMYQR				2392	1508;2930;5027;5891;8626;9604;11570;13283;20403;20435	True;True;True;True;True;True;True;True;True;True	1517;2950;5059;5933;8680;9670;11648;13383;20557;20589	1758;3429;5896;5897;6907;10179;10180;11333;13705;15705;24216;24253;24254	2097;4109;7065;7066;8265;8266;12331;12332;12333;13747;13748;16562;18995;29327;29376;29377;29378	2097;4109;7065;8266;12333;13748;16562;18995;29327;29378			9606	Homo sapiens
Q9Y3I0	Q9Y3I0	16	16	16	tRNA-splicing ligase RtcB homolog	RTCB	sp|Q9Y3I0|RTCB_HUMAN RNA-splicing ligase RtcB homolog OS=Homo sapiens OX=9606 GN=RTCB PE=1 SV=1	1	16	16	16	38.8	38.8	38.8	55.21	505	505	0	111.35	634970000	24	11337000	299080000	21	Homo sapiens	EGYAWAEDK;EQLAQAMFDHIPVGVGSK;GGGVGGFLPAMK;GLGHQVATDALVAMEK;GMAAAGNYAWVNR;GQVCVMIHSGSR;IASPEGQDYLK;LMFEELR;LVMEEAPESYK;NLDFQDVLDK;NVTDVVNTCHDAGISK;NVTDVVNTCHDAGISKK;QIGNVAALPGIVHR;SYNDELQFLEK;TNLDESDVQPVK;VFNTTPDDLDLHVIYDVSHNIAK				3022	4144;4822;6677;6937;7043;7232;8261;11781;12745;13998;14515;14516;15230;18156;18875;19901	True;True;True;True;True;True;True;True;True;True;True;True;True;True;True;True	4169;4852;6720;6980;7086;7276;8312;11860;12830;14103;14627;14628;15346;18294;19016;20052	4864;5656;5657;7831;8149;8150;8268;8481;8482;9756;13947;15076;16559;17186;17187;17188;17998;21547;22390;23631	5826;6776;6777;9432;9834;9835;9836;9972;10221;10222;11805;16853;18228;20026;20773;20774;20775;21730;25984;27077;27078;28613	5826;6776;9432;9834;9972;10222;11805;16853;18228;20026;20774;20775;21730;25984;27078;28613			9606	Homo sapiens
Q9Y512	Q9Y512	14	14	14	Sorting and assembly machinery component 50 homolog	SAMM50	sp|Q9Y512|SAM50_HUMAN Sorting and assembly machinery component 50 homolog OS=Homo sapiens OX=9606 GN=SAMM50 PE=1 SV=3	1	14	14	14	38.8	38.8	38.8	51.976	469	469	0	67.137	444790000	29	7857000	164190000	17	Homo sapiens	DVVVQHVHFDGLGR;EDFELQLNK;ETSYGLSFFK;ICDGVQFGAGIR;LELNYCVPMGVQTGDR;LTGSYNTMVGNNEGSMVLGLK;NFSVNLYK;NLIEVMR;SSLSHAMVIDSR;THFFLNAGNLCNLNYGEGPK;TKDDIIICEIGDVFK;VNQELAGYTGGDVSFIK;VTFQFSYGTK;VTGQFPWSSLR				3048	3417;3746;5103;8289;10721;12547;13833;14037;17821;18594;18702;20599;20953;20964	True;True;True;True;True;True;True;True;True;True;True;True;True;True	3439;3770;5135;8340;10794;12631;13938;14142;17958;18733;18842;20756;21111;21122	4012;4013;4400;5986;9789;12704;12705;14830;16359;16604;21152;22053;22193;24443;24855;24871	4814;4815;4816;5273;7170;11841;15375;15376;17924;19791;20073;25509;26633;26828;29611;30097;30121	4815;5273;7170;11841;15375;17924;19791;20073;25509;26633;26828;29611;30097;30121			9606	Homo sapiens
P61204;P84077	P61204;P84077	5;5	3;3	2;2	ADP-ribosylation factor 3;ADP-ribosylation factor 1	ARF3;ARF1	sp|P61204|ARF3_HUMAN ADP-ribosylation factor 3 OS=Homo sapiens OX=9606 GN=ARF3 PE=1 SV=2;sp|P84077|ARF1_HUMAN ADP-ribosylation factor 1 OS=Homo sapiens OX=9606 GN=ARF1 PE=1 SV=2	2	5	3	2	38.7	21.5	16	20.601	181	181;181	0	22.656	111410000	10	11141000	111410000	7	Homo sapiens	DAVLLVFANK;HYFQNTQGLIFVVDSNDRER;ILMVGLDAAGK;NISFTVWDVGGQDK;QDLPNAMNAAEITDK				1180	2376;8159;8965;13954;15010	True;False;False;True;True	2391;8210;9022;14059;15125	2764;9643;10585;16511;17747	3316;11673;11674;12843;19964;19965;19966;19967;21434;21435	3316;11674;12843;19966;21435			9606;9606	Homo sapiens;Homo sapiens
P01850;P0DTU4;A0A5B9	P01850;P0DTU4;A0A5B9	5;4;4	5;4;4	5;4;4	T-cell receptor beta-1 chain C region;T-cell receptor beta-2 chain C region	TRBC1;TRBC2	sp|P01850|TRBC1_HUMAN T cell receptor beta constant 1 OS=Homo sapiens OX=9606 GN=TRBC1 PE=1 SV=4;sp|P0DTU4|TRBR2_HUMAN T cell receptor beta chain MC.7.G5 OS=Homo sapiens OX=9606 GN=TRB PE=1 SV=1;sp|A0A5B9|TRBC2_HUMAN T cell receptor beta constant 2 OS=Homo	3	5	5	5	38.6	38.6	38.6	19.769	176	176;315;178	0	97.702	692860000	9	16920000	519120000	13	Homo sapiens	AKPVTQIVSAEAWGR;CQVQFYGLSENDEWTQDR;EVHSGVSTDPQPLK;PVTQIVSAEAWGR;VFPPEVAVFEPSEAEISHTQK				436	886;2207;5188;14869;19905	True;True;True;True;True	891;2221;5222;14983;20056	1045;1046;2572;2573;6091;6092;17584;23636	1267;1268;3092;3093;3094;7292;7293;21244;28620;28621;28622;28623;28624	1268;3094;7293;21244;28622			9606;9606;9606	Homo sapiens;Homo sapiens;Homo sapiens
P63173	P63173	3	3	3	60S ribosomal protein L38	RPL38	sp|P63173|RL38_HUMAN Large ribosomal subunit protein eL38 OS=Homo sapiens OX=9606 GN=RPL38 PE=1 SV=2	1	3	3	3	38.6	38.6	38.6	8.2178	70	70	0	4.5952	184550000	3	61515000	184550000	4	Homo sapiens	DFLLTAR;QSLPPGLAVK;YLYTLVITDK				1261	2518;15611;21899	True;True;True	2536;15729;22062	2942;18433;25952	3530;22242;22243;31449	3530;22243;31449			9606	Homo sapiens
Q9UNM6	Q9UNM6	13	13	13	26S proteasome non-ATPase regulatory subunit 13	PSMD13	sp|Q9UNM6|PSD13_HUMAN 26S proteasome non-ATPase regulatory subunit 13 OS=Homo sapiens OX=9606 GN=PSMD13 PE=1 SV=2	1	13	13	13	38.6	38.6	38.6	42.945	376	376	0	63.815	428680000	26	10811000	175010000	16	Homo sapiens	ALSVGLVK;DLPVSEQQER;DVPGFLQQSQNSGPGQPAVWHR;GSIDEVDK;LNIGDLQVTK;LYENFISEFEHR;RVHMTWVQPR;SMEMLVEHQAHDILT;SSDEAVILCK;TAWGQQPDLAANEAQLLR;TAWGQQPDLAANEAQLLRK;VLDLQQIK;YYQTIGNHASYYK				2938	1136;2922;3386;7293;11852;12892;16501;17456;17768;18276;18277;20255;22191	True;True;True;True;True;True;True;True;True;True;True;True;True	1141;2942;3408;7337;11932;12979;16623;17588;17904;18414;18415;20409;22358	1324;3421;3975;8553;14027;15242;19579;20721;21087;21684;21685;21686;24055;26292;26293	1582;4101;4773;10303;16946;18434;23618;25002;25438;26168;26169;26170;29142;31864;31865;31866	1582;4101;4773;10303;16946;18434;23618;25002;25438;26169;26170;29142;31866			9606	Homo sapiens
P10321	P10321	10	6	6	HLA class I histocompatibility antigen, Cw-7 alpha chain	HLA-C	sp|P10321|HLAC_HUMAN HLA class I histocompatibility antigen, C alpha chain OS=Homo sapiens OX=9606 GN=HLA-C PE=1 SV=3	1	10	6	6	38.5	21.9	21.9	40.648	366	366	0	11.947	186750000	17	4699400	139650000	5	Homo sapiens	APWVEQEGPEYWDRETQK;AYLEGTCVEWLR;DGEDQTQDTELVETRPAGDGTFQK;FDSDAASPR;FISVGYVDDTQFVR;GYDQSAYDGK;MSGCDLGPDGR;SWTAADTAAQITQR;THVTHHPLSDHEATLR;WAAVVVPSGQEQR				542	1405;1978;2561;5488;5739;7568;13454;18121;18627;21291	True;True;False;False;False;True;True;False;True;True	1414;1991;2580;5527;5778;7615;13556;18259;18766;21450	1638;2303;2990;2991;2992;6446;6735;8884;15905;21504;22107;25246	1962;2754;3589;3590;3591;3592;3593;7716;8068;10709;19232;25934;26704;30581	1962;2754;3592;7716;8068;10709;19232;25934;26704;30581			9606	Homo sapiens
P55145	P55145	9	9	9	Mesencephalic astrocyte-derived neurotrophic factor	MANF	sp|P55145|MANF_HUMAN Mesencephalic astrocyte-derived neurotrophic factor OS=Homo sapiens OX=9606 GN=MANF PE=1 SV=3	1	9	9	9	38.5	38.5	38.5	20.7	182	182	0	25.772	608940000	10	41756000	303910000	13	Homo sapiens	DRDVTFSPATIENELIK;DSQICELK;IINEVSK;IINEVSKPLAHHIPVEK;ILDDWGETCK;INELMPK;PLAHHIPVEK;QIDLSTVDLK;QIDLSTVDLKK				1120	3152;3241;8780;8781;8868;9091;14714;15212;15213	True;True;True;True;True;True;True;True;True	3174;3263;8834;8835;8925;9155;14827;15328;15329	3703;3704;3810;10364;10365;10366;10478;10740;17413;17978;17979	4454;4455;4574;12560;12561;12562;12708;12709;13023;21040;21706;21707;21708	4455;4574;12560;12561;12708;13023;21040;21706;21708			9606	Homo sapiens
Q13200	Q13200	28	28	28	26S proteasome non-ATPase regulatory subunit 2	PSMD2	sp|Q13200|PSMD2_HUMAN 26S proteasome non-ATPase regulatory subunit 2 OS=Homo sapiens OX=9606 GN=PSMD2 PE=1 SV=3	1	28	28	28	38.5	38.5	38.5	100.2	908	908	0	185.76	1344200000	49	12425000	327910000	44	Homo sapiens	APVQPQQSPAAAPGGTDEK;APVQPQQSPAAAPGGTDEKPSGK;CALGVFR;DIDENAYAK;DKEQELSEEDK;DPNNLFMVR;DTSLYRPALEELRR;EIYENMAPGENK;EQELSEEDK;EWQELDDAEK;FGGSGSQVDSAR;FSHDADPEVSYNSIFAMGMVGSGTNNAR;GTLTLCPYHSDR;LAQGLTHLGK;LNILDTLSK;LVGSQEELASWGHEYVR;RAVPLALALISVSNPR;SFANTLVDVCAYAGSGNVLK;SGALLACGIVNSGVR;SHYVLYGLVAAMQPR;SSTTSMTSVPK;TITGFQTHTTPVLLAHGER;VGQAVDVVGQAGKPK;VQQLLHICSEHFDSK;VQREPLLTLVK;WLPLGLGLNHLGK;YGEPTLR;YLYS…				1465	1396;1397;2004;2681;2778;3077;3317;4297;4798;5289;5626;6044;7398;10380;11853;12702;15846;16896;16958;17120;17882;18689;20006;20749;20753;21388;21684;21898	True;True;True;True;True;True;True;True;True;True;True;True;True;True;True;True;True;True;True;True;True;True;True;True;True;True;True;True	1405;1406;2017;2701;2798;3099;3339;4324;4828;5324;5665;6087;7443;10448;11933;12787;15964;17024;17086;17251;18019;18829;20157;20906;20910;21549;21846;22061	1628;1629;2333;3140;3245;3246;3613;3898;5060;5629;6213;6601;7093;8682;8683;12314;14028;15021;18698;20056;20128;20332;21223;22177;22178;23754;23755;24615;24616;24620;24621;25360;25693;25951	1950;1951;2791;3765;3766;3892;3893;3894;4339;4685;6068;6740;7445;7903;8531;8532;10467;10468;14919;16947;18156;18157;18158;22557;24193;24277;24278;24529;24530;25592;26802;26803;28780;28781;28782;28783;29815;29816;29820;29821;30709;30710;31127;31448	1950;1951;2791;3766;3894;4339;4685;6068;6740;7445;7903;8532;10468;14919;16947;18156;22557;24193;24277;24530;25592;26803;28782;29815;29820;30709;31127;31448			9606	Homo sapiens
Q8WYJ6	Q8WYJ6	13	13	13	Septin-1	SEPT1	sp|Q8WYJ6|SEPT1_HUMAN Septin-1 OS=Homo sapiens OX=9606 GN=SEPTIN1 PE=1 SV=3	1	13	13	13	38.4	38.4	38.4	42.386	372	372	0	49.931	401800000	23	10813000	145960000	18	Homo sapiens	ADALMPQETQALK;AGGVMDK;ESIPFAVVGSCEVVR;EVTHDLLYEGYR;EYVGFAALPNQLHR;FIEEQFEQYLR;GLRPLDVAFLR;LTQTLAIER;MLVQTHLQDLK;MQEMLEK;RGVEIEEGGVK;VHCCLYFISPFGR;VNIIPVIGK				2161	246;622;4969;5257;5352;5708;6999;12604;13330;13413;16030;20043;20575	True;True;True;True;True;True;True;True;True;True;True;True;True	247;624;5000;5292;5387;5747;7042;12688;13431;13515;16150;20194;20732	292;723;5831;6173;6174;6286;6287;6699;8222;14900;15755;15852;18953;23795;24412	364;867;6987;7398;7399;7400;7531;7532;8029;9918;18007;19052;19053;19163;19164;22864;28827;29571	364;867;6987;7400;7532;8029;9918;18007;19053;19164;22864;28827;29571			9606	Homo sapiens
O15523	O15523	23	1	1	ATP-dependent RNA helicase DDX3Y	DDX3Y	sp|O15523|DDX3Y_HUMAN ATP-dependent RNA helicase DDX3Y OS=Homo sapiens OX=9606 GN=DDX3Y PE=1 SV=2	1	23	1	1	38.2	2.1	2.1	73.153	660	660	0	6.6449	9466700	41	230900	9466700	1	Homo sapiens	DAYSSFGSR;DLMACAQTGSGK;DREEALHQFR;ELAVQIYEEAR;ELAVQIYEEARK;GADSLEDFLYHEGYACTSIHGDR;GCHLLVATPGR;HAIPIIK;HTMMFSATFPK;HVINFDLPSDIEEYVHR;KGADSLEDFLYHEGYACTSIHGDR;LEQELFSGGNTGINFEK;LVDMMER;MLDMGFEPQIR;QEVPSWLENMAYEHHYK;QYPISLVLAPTR;RDLMACAQTGSGK;RIVEQDTMPPK;SPILVATAVAAR;VGNLGLATSFFNEK;VGSTSENITQK;VRPCVVYGGADIGQQIR;YLVLDEADR				170	2382;2912;3156;4351;4352;6277;6386;7623;8083;8111;9820;10746;12661;13270;15094;15797;15882;16109;17591;19995;20022;20791;21894	False;False;False;False;False;False;False;False;False;False;False;False;False;False;False;False;False;False;False;True;False;False;False	2397;2932;3178;4379;4380;6320;6429;7670;8133;8161;9886;10820;12746;13369;13370;15210;15915;16000;16230;17724;20146;20173;20948;22057	2777;3407;3711;3712;5125;5126;7358;7359;7483;8947;9545;9546;9581;9582;9583;11607;12733;14972;15688;15689;15690;15691;15692;17841;17842;18637;18743;18744;19068;20878;23741;23773;24667;24668;25947	3332;4084;4463;4464;4465;6149;6150;6151;8872;8873;9022;9023;10792;11557;11558;11599;11600;11601;14067;14068;15410;15411;15412;18096;18977;18978;18979;18980;18981;21543;21544;22487;22607;22608;23008;25191;28764;28802;29874;29875;29876;31441	3332;4084;4465;6149;6151;8873;9022;10792;11557;11599;14068;15411;18096;18981;21544;22487;22608;23008;25191;28764;28802;29876;31441	16;17	350;353	9606	Homo sapiens
P51572	P51572	9	9	9	B-cell receptor-associated protein 31	BCAP31	sp|P51572|BAP31_HUMAN B-cell receptor-associated protein 31 OS=Homo sapiens OX=9606 GN=BCAP31 PE=1 SV=3	1	9	9	9	38.2	38.2	38.2	27.991	246	246	0	27.409	250100000	15	7515600	111910000	12	Homo sapiens	AENQVLAMR;LDVGNAEVKLEEENR;LQAAVDGPMDK;LQAAVDGPMDKKEE;LVTLISQQATLLASNEAFKK;QAESASEAAK;VNLQNNPGAMEHFHMK;YMEENDQLK;YMEENDQLKK				1054	430;10618;12042;12043;12808;14913;20586;21903;21904	True;True;True;True;True;True;True;True;True	431;10691;12123;12124;12894;15028;20743;22067;22068	501;12594;14239;14240;15148;17638;24426;24427;25958;25959;25960	604;15250;17216;17217;18325;21308;29587;29588;31455;31456;31457;31458	604;15250;17216;17217;18325;21308;29587;31455;31458			9606	Homo sapiens
P61604	P61604	4	4	0	10 kDa heat shock protein, mitochondrial	HSPE1	sp|P61604|CH10_HUMAN 10 kDa heat shock protein, mitochondrial OS=Homo sapiens OX=9606 GN=HSPE1 PE=1 SV=2	1	4	4	0	38.2	38.2	0	10.932	102	102	0	12.406	1589799999.9999998	8	198730000	1405700000	9	Homo sapiens	FLPLFDR;GGIMLPEK;VLLPEYGGTK;VLQATVVAVGSGSK				1190	5837;6683;20373;20406	True;True;True;True	5877;6726;20527;20560	6844;7838;24184;24219	8193;8194;8195;9440;9441;29287;29331;29332;29333	8194;9440;29287;29331			9606	Homo sapiens
P58546	P58546	3	3	3	Myotrophin	MTPN	sp|P58546|MTPN_HUMAN Myotrophin OS=Homo sapiens OX=9606 GN=MTPN PE=1 SV=2	1	3	3	3	38.1	38.1	38.1	12.895	118	118	0	15.339	42676000	6	4277900	42676000	5	Homo sapiens	GADINAPDK;GPDGLTAFEATDNQAIK;HHITPLLSAVYEGHVSCVK				1148	6274;7109;7788	True;True;True	6317;7152;7836	7355;8343;9162	8869;10056;11060;11061;11062	8869;10056;11061			9606	Homo sapiens
Q9BY32	Q9BY32	6	6	6	Inosine triphosphate pyrophosphatase	ITPA	sp|Q9BY32|ITPA_HUMAN Inosine triphosphate pyrophosphatase OS=Homo sapiens OX=9606 GN=ITPA PE=1 SV=2	1	6	6	6	38.1	38.1	38.1	21.445	194	194	0	17.546	57566000	10	4185300	40749000	6	Homo sapiens	AASLVGK;FPCTLVAQK;IDLPEYQGEPDEISIQK;IVFVTGNAK;KLEEVVQILGDK;SAYALCTFALSTGDPSQPVR				2509	172;5936;8359;9565;9935;16664	True;True;True;True;True;True	173;5978;8410;9631;10001;16789	199;6960;9872;11289;11750;19770	251;8329;11938;13695;14227;23845	251;8329;11938;13695;14227;23845			9606	Homo sapiens
Q9UDW1	Q9UDW1	2	2	2	Cytochrome b-c1 complex subunit 9	UQCR10	sp|Q9UDW1|QCR9_HUMAN Cytochrome b-c1 complex subunit 9 OS=Homo sapiens OX=9606 GN=UQCR10 PE=1 SV=3	1	2	2	2	38.1	38.1	38.1	7.3084	63	63	0	5.4629	84815000	4	6613300	84815000	2	Homo sapiens	AFDQGADAIYDHINEGK;LYSLLFR				2848	496;12952	True;True	497;13039	575;15307	689;18510	689;18510			9606	Homo sapiens
[truncated: 2,722 more rows]

## Sheet: DCD
Protein IDs	Majority protein IDs	Peptide counts (all)	Peptide counts (razor+unique)	Peptide counts (unique)	Protein names	Gene names	Fasta headers	Number of proteins	Peptides	Razor + unique peptides	Unique peptides	Sequence coverage [%]	Unique + razor sequence coverage [%]	Unique sequence coverage [%]	Mol. weight [kDa]	Sequence length	Sequence lengths	Q-value	Score	Intensity	iBAQ peptides	iBAQ	Top3	MS/MS count	Species	Peptide sequences	Only identified by site	Reverse	Potential contaminant	id	Peptide IDs	Peptide is razor	Mod. peptide IDs	Evidence IDs	MS/MS IDs	Best MS/MS	Oxidation (M) site IDs	Oxidation (M) site positions	Taxonomy IDs	Taxonomy names
[truncated: 1,679 more rows]
