# Supplementary material for: Improved T Cell Surfaceomics by Depleting Intracellularly Labelled Dead Cells
Source: Mol Cell Proteomics. 2025 Dec 24;25(2):101503. doi: 10.1016/j.mcpro.2025.101503 (PMC12859484; doi:10.1016/j.mcpro.2025.101503)
Supplement: Supplemental Table S2 [file mmc2.xlsx]

## Sheet: Summary
Column Name	Description
Uniprot	Uniprot ID
Name	Protein Name
Intensity	Raw Intesnity
iBAQ peptides	No of IBAQ peptides
iBAQ	iBAQ intensity
Top3	TOP3 Intesnity
PM annotation	Plasma Membrane localization Annotation (Table S2)
RNA expression (TPM)	RNA expression (Human Proteome Atlas
Enrichment Score	Ratio of DCD Raw Intensity/Control raw intensity

## Sheet: Control
UniprotID	Name	Intensity	iBAQ peptides	iBAQ	Top3
Q99880	H2B1L	134890000000	7	14718000000	91155000000
P62805	H4	93517000000	6	11032000000	61805000000
P16104	H2AX	70360000000	7	9941000000	69528000000
P60709	ACTB	68737000000	20	1.6315e+09	25128000000
P68104	EF1A1	31335000000	21	913600000	12239000000
P68431	H31	28209000000	4	6.538e+09	27747000000
P10809	CH60	23264000000	32	541370000	5321800000
P08238	HS90B	20394000000	33	426120000	5075500000
P68363	TBA1B	16975000000	21	558530000	6.229e+09
P68371	TBB4B	14682000000	20	520650000	5012000000
P22626	ROA2	13690000000	20	387480000	5555400000
P11142	HSP7C	11563000000	33	251200000	2833000000
P05141	ADT2	11200000000	19	441440000	4895000000
P04406	G3P	11132000000	17	419420000	4.1954e+09
Q00839	HNRPU	11127000000	37	200840000	3.1356e+09
P08575	PTPRC	10685000000	60	89015000	1.4615e+09
Q08211	DHX9	10009000000	61	94294000	1.9782e+09
P20700	LMNB1	9380400000	35	215950000	1.6755e+09
P52272	HNRPM	9181000000	47	161330000	1.8847e+09
P25705	ATPA	8.0293e+09	31	193410000	2.0671e+09
P68133	ACTS	7.9791e+09	20	49533000	7.9195e+09
P14866	HNRPL	6.8654e+09	20	165410000	1.8297e+09
P07910	HNRPC	6.6437e+09	17	340030000	2844900000
P06576	ATPB	6.2371e+09	29	118180000	1.8901e+09
P09651	ROA1	6.2339e+09	18	126960000	2541600000
P33778	H2B1B	6.012e+09	7	858860000	6.012e+09
P17844	DDX5	6.0115e+09	32	164070000	1.5066e+09
P51991	ROA3	5.8338e+09	19	97173000	2666200000
P11388	TOP2A	5634600000	81	50565000	713490000
P06748	NPM	5571300000	12	236610000	3.7149e+09
P43243	MATR3	5502400000	37	62631000	1368200000
P14625	ENPL	5438100000	40	88581000	1135700000
P48735	IDHP	5281400000	23	126480000	1305800000
P40926	MDHM	5237400000	21	211880000	1273700000
P31943	HNRH1	5166900000	18	161490000	1.8207e+09
P11021	BIP	5119800000	30	118280000	1114900000
P14618	KPYM	5016100000	33	89282000	1404000000
P27797	CALR	4988200000	21	110020000	1319400000
P07437	TBB5	4941500000	20	189650000	3.6527e+09
P27824	CALX	4688400000	32	69794000	1083900000
P38646	GRP75	4653800000	38	104340000	995060000
P13639	EF2	4527700000	45	71185000	771310000
P04843	RPN1	4460000000	37	75686000	1.0637e+09
P19338	NUCL	4434800000	35	125800000	1.5275e+09
P04439	HLAA	4.2623e+09	21	113500000	1.6569e+09
P02786	TFR1	4.1932e+09	39	78199000	972930000
P62979	RS27A	4.1576e+09	6	654960000	3.7892e+09
O75367	H2AY	4.0628e+09	16	138980000	1.6653e+09
P14209	CD99	4.0066e+09	4	359680000	3.0604e+09
P35579	MYH9	3.9865e+09	104	21806000	336100000
O43390	HNRPR	3.952e+09	34	65161000	857510000
P60842	IF4A1	3.9358e+09	23	117170000	1.4986e+09
Q13838	DX39B	3.8943e+09	19	105350000	1333200000
P12268	IMDH2	3.7343e+09	22	76180000	780420000
P07900	HS90A	3.6395e+09	33	71767000	1192400000
P13612	ITA4	3.5223e+09	46	37037000	812930000
Q14980	NUMA1	3.511e+09	118	18420000	619770000
P30101	PDIA3	3.4573e+09	29	89741000	921310000
P38159	RBMX	3.4465e+09	25	99429000	1104800000
P23246	SFPQ	3.4289e+09	30	81746000	1.5846e+09
P21796	VDAC1	3.3926e+09	17	148780000	1.6182e+09
P61978	HNRPK	3.3485e+09	23	91630000	1.0541e+09
P11498	PYC	3.342e+09	59	33270000	605540000
Q00610	CLH1	3.2313e+09	90	18888000	568550000
P35613	BASI	3.1882e+09	15	104200000	1.5014e+09
P36578	RL4	3.1329e+09	16	119130000	905830000
Q15233	NONO	3.1203e+09	21	79288000	1298200000
Q15365	PCBP1	2.9385e+09	17	127660000	1093800000
P16403	H12	2892900000	9	303260000	2255400000
P50990	TCPQ	2864900000	37	58576000	537690000
P39023	RL3	2849600000	19	73252000	884120000
Q9NR30	DDX21	2848400000	40	53160000	710580000
Q9Y5B9	SP16H	2816200000	54	42313000	590340000
O00567	NOP56	2810900000	31	58919000	807610000
P07237	PDIA1	2772600000	35	60393000	568240000
O43143	DHX15	2751500000	39	40706000	575360000
Q9Y2X3	NOP58	2716900000	24	67825000	708480000
P13667	PDIA4	2694000000	38	51476000	562480000
P23396	RS3	2650100000	19	112250000	883360000
P38919	IF4A3	2604000000	23	87673000	877050000
Q12906	ILF3	2602500000	37	37913000	506490000
P62826	RAN	2556300000	11	216410000	1313300000
P08195	4F2	2532900000	29	48272000	855180000
P04264	K2C1	2527900000	31	71945000	847430000
P12956	XRCC6	2522500000	32	52001000	949150000
Q06830	PRDX1	2520100000	15	122240000	879220000
Q14697	GANAB	2510100000	43	25421000	686170000
P33991	MCM4	2509600000	45	23482000	538330000
P45880	VDAC2	2501600000	16	104870000	1104800000
P62701	RS4X	2462100000	16	97730000	696510000
Q8TEM1	PO210	2442600000	77	22963000	436910000
P06729	CD2	2408300000	14	66560000	1384700000
O75643	U520	2384600000	118	13684000	256220000
P61247	RS3A	2375900000	17	80911000	764810000
O75083	WDR1	2349000000	30	34568000	664780000
P62937	PPIA	2336700000	10	216810000	1425900000
Q16666	IF16	2280400000	37	44294000	559660000
P14868	SYDC	2275600000	37	37398000	462540000
P00338	LDHA	2254800000	18	101760000	761210000
P62424	RL7A	2254700000	10	158290000	1201300000
P13010	XRCC5	2246800000	38	42240000	610650000
P16284	PECA1	2217700000	45	38603000	635430000
Q9BUJ2	HNRL1	2190500000	35	34957000	628840000
P33992	MCM5	2177600000	42	29483000	499420000
Q71UI9	H2AV	2172200000	5	207660000	2.0798e+09
P49411	EFTU	2171300000	30	42960000	488800000
O60264	SMCA5	2156800000	55	26323000	325750000
Q15717	ELAV1	2.1472e+09	16	103050000	748020000
Q9UMS4	PRP19	2.1423e+09	19	45962000	575250000
P33993	MCM7	2.138e+09	38	32513000	533000000
Q14103	HNRPD	2.1111e+09	13	119000000	1278300000
O00571	DDX3X	2.0857e+09	39	32304000	503990000
Q14566	MCM6	2.0271e+09	48	27552000	308290000
P55265	DSRAD	2.0201e+09	69	15563000	345150000
P62241	RS8	2.0094e+09	9	149120000	745620000
P34897	GLYM	2.0066e+09	29	44082000	447820000
P09874	PARP1	2.005e+09	51	22453000	341120000
P17987	TCPA	2.0005e+09	31	45468000	797350000
Q16891	MIC60	1.9864e+09	44	30020000	393700000
Q9Y277	VDAC3	1.9849e+09	14	83753000	1162100000
Q9UKM9	RALY	1.963e+09	18	88461000	647680000
P78527	PRKDC	1.9239e+09	220	6842300	311660000
P11586	C1TC	1.9024e+09	52	26834000	386170000
Q6P2Q9	PRP8	1.8576e+09	127	7328300	263830000
P22087	FBRL	1.8377e+09	19	25884000	857840000
Q09028	RBBP4	1.8323e+09	14	76050000	631520000
Q08945	SSRP1	1.8253e+09	30	39309000	534390000
P11387	TOP1	1.8157e+09	38	30544000	446730000
P25205	MCM3	1.8044e+09	51	30693000	384730000
Q5SSJ5	HP1B3	1.798e+09	25	55635000	492690000
Q13263	TIF1B	1.7853e+09	32	27675000	433440000
P23528	COF1	1.7679e+09	10	151190000	1168500000
P46781	RS9	1.7624e+09	11	157260000	733710000
P63244	RACK1	1.7561e+09	20	73249000	545060000
Q9NTJ3	SMC4	1.7535e+09	71	16583000	303310000
P43403	ZAP70	1.7391e+09	36	23408000	395420000
Q03252	LMNB2	1.7363e+09	37	36905000	515470000
P49736	MCM2	1.734e+09	44	29339000	403620000
P18124	RL7	1.7329e+09	12	106440000	680890000
P46013	KI67	1.7035e+09	179	5403600	208250000
O75533	SF3B1	1.6979e+09	62	15049000	355350000
P22314	UBA1	1.6864e+09	54	20454000	448260000
P52566	GDIR2	1.6843e+09	12	65697000	1267900000
P04844	RPN2	1.6703e+09	23	34986000	601070000
Q96PK6	RBM14	1.6632e+09	23	47304000	440990000
P63241	IF5A1	1.6355e+09	8	50423000	1077700000
P78371	TCPB	1.6339e+09	32	30959000	420990000
Q15029	U5S1	1.6251e+09	51	17347000	404090000
P53396	ACLY	1.5966e+09	59	17933000	250890000
P15880	RS2	1.5947e+09	18	73755000	765380000
Q92841	DDX17	1.5938e+09	37	31660000	448380000
P61604	CH10	1.5898e+09	8	198730000	1405700000
Q02880	TOP2B	1.5832e+09	87	13441000	321210000
Q9Y4L1	HYOU1	1.5633e+09	51	23022000	380350000
P31146	COR1A	1.5562e+09	19	75199000	513950000
P06127	CD5	1.5464e+09	25	43254000	521360000
Q9Y2W1	TR150	1.5387e+09	42	21239000	397380000
Q9UQ80	PA2G4	1.5222e+09	22	45966000	400230000
P07737	PROF1	1.519e+09	9	156350000	1250700000
Q9H0A0	NAT10	1.5133e+09	53	20089000	319610000
Q15393	SF3B3	1.5097e+09	52	19859000	346990000
Q15424	SAFB1	1.4984e+09	34	24615000	468640000
Q13547	HDAC1	1.496e+09	21	32602000	657590000
O95347	SMC2	1.4912e+09	65	15823000	210390000
P16615	AT2A2	1.4888e+09	46	26522000	335700000
Q9NVP1	DDX18	1.4829e+09	34	28065000	402450000
Q07020	RL18	1.481e+09	7	145760000	879840000
Q15185	TEBP	1.4752e+09	9	115120000	1.0504e+09
P31939	PUR9	1456900000	38	24833000	392730000
Q01813	PFKAP	1450000000	32	29005000	295480000
P07814	SYEP	1450000000	82	10010000	282790000
Q02878	RL6	1429600000	13	83205000	631090000
P22102	PUR2	1426900000	48	19585000	366900000
Q14739	LBR	1425400000	21	56414000	835860000
P00558	PGK1	1423500000	27	26014000	406450000
Q15366	PCBP2	1392700000	17	58738000	827630000
P46777	RL5	1378900000	11	74307000	718810000
P42166	LAP2A	1349700000	36	25586000	477590000
Q13200	PSMD2	1344200000	49	12425000	327910000
Q96RQ3	MCCA	1341700000	33	14566000	568720000
P31689	DNJA1	1340200000	21	31585000	525060000
P62280	RS11	1336100000	10	86861000	645930000
Q1KMD3	HNRL2	1335100000	36	25069000	375660000
P16401	H15	1334900000	10	126600000	1154600000
P62249	RS16	1327500000	11	95034000	647500000
P08670	VIME	1319200000	34	33162000	280720000
P07195	LDHB	1305400000	17	65055000	567390000
P27635	RL10	1297200000	8	84026000	791260000
Q9UIG0	BAZ1B	1294300000	77	12162000	350120000
P49368	TCPG	1292800000	31	28002000	361000000
Q3ZCM7	TBB8	1290300000	20	1424600	1290300000
P51659	DHB4	1289800000	42	18329000	323240000
Q13308	PTK7	1278900000	55	14384000	328860000
P50991	TCPD	1275700000	33	27031000	324840000
Q00325	S25A3	1253900000	18	61856000	694550000
P31942	HNRH3	1245000000	15	71681000	910490000
O75390	CISY	1235200000	19	47636000	553700000
P11717	MPRI	1234000000	127	5175800	137000000
P61769	B2MG	1225600000	6	82661000	1225600000
O76021	RL1D1	1209800000	22	45235000	424860000
P48643	TCPE	1206600000	33	20924000	305890000
Q9Y230	RUVB2	1199800000	27	33760000	316460000
B0I1T2	MYO1G	1188200000	53	9862100	263340000
P61353	RL27	1172900000	6	118360000	691030000
P06400	RB	1166400000	50	16626000	323100000
P84103	SRSF3	1154300000	7	111470000	767920000
P46087	NOP2	1153300000	32	29494000	395200000
Q9Y265	RUVB1	1150200000	22	39134000	451660000
Q99832	TCPH	1149500000	31	25129000	380700000
Q00534	CDK6	1144000000	19	50152000	658470000
P00367	DHE3	1141700000	33	23909000	316870000
Q9P0L0	VAPA	1129700000	14	48248000	489450000
P36542	ATPG	1129500000	13	72705000	444240000
Q99798	ACON	1128200000	38	13205000	375180000
P26373	RL13	1125300000	9	119310000	686270000
P05556	ITB1	1121400000	34	24363000	327800000
P18621	RL17	1116700000	9	59593000	650280000
Q9P2J5	SYLC	1114600000	62	13678000	393620000
P11940	PABP1	1102300000	36	24670000	320860000
P62906	RL10A	1100100000	10	57227000	592940000
Q9UQE7	SMC3	1091000000	65	12224000	196200000
Q14683	SMC1A	1089600000	72	12259000	194940000
P40227	TCPZ	1079900000	26	26519000	390360000
Q14978	NOLC1	1075500000	33	28765000	480680000
P41252	SYIC	1.0709e+09	58	9624000	221880000
P49257	LMAN1	1.0606e+09	20	22133000	409030000
Q16836	HCDH	1.0585e+09	14	29624000	654240000
P17252	KPCA	1.0582e+09	33	12577000	357150000
P13598	ICAM2	1.0544e+09	15	67700000	861670000
P54709	AT1B3	1.0532e+09	12	49267000	464990000
Q13151	ROA0	1.0497e+09	13	58526000	536390000
Q8N1F7	NUP93	1.0495e+09	51	16204000	276910000
P14314	GLU2B	1.0357e+09	19	33249000	456230000
P52597	HNRPF	1.0305e+09	15	34322000	476760000
Q9UKV3	ACINU	1.0118e+09	68	8022500	227460000
Q99623	PHB2	996970000	22	29971000	490100000
P40939	ECHA	991670000	41	16897000	255730000
Q7L014	DDX46	989700000	53	15348000	197790000
P61313	RL15	986590000	11	82968000	583050000
Q92900	RENT1	986020000	58	8099700	178560000
P05165	PCCA	984090000	46	11286000	219910000
P24752	THIL	980730000	23	36580000	488050000
Q9NYF8	BCLF1	977950000	35	15382000	362690000
Q12905	ILF2	973200000	19	23169000	452530000
P42704	LPPRC	972330000	90	8911900	152500000
P05107	ITB2	970260000	43	14479000	229290000
P31040	SDHA	966610000	31	12674000	242670000
Q9NZ01	TECR	964100000	13	49737000	435670000
Q8N257	H2B3B	954520000	7	136360000	954520000
P26583	HMGB2	952120000	6	143890000	913930000
P27708	PYR1	951900000	103	6217100	195370000
P61026	RAB10	933530000	13	54639000	595640000
Q15084	PDIA6	928560000	17	44669000	410140000
Q14974	IMB1	925490000	40	12324000	289650000
P26599	PTBP1	923160000	19	32457000	528000000
P62995	TRA2B	916440000	12	33357000	482380000
P37268	FDFT	913600000	22	32597000	302280000
O95202	LETM1	906720000	39	16364000	313010000
Q01082	SPTB2	898540000	142	2871700	131480000
P62266	RS23	896820000	6	149470000	828410000
P05023	AT1A1	894660000	45	15724000	244480000
Q9NYU2	UGGG1	892520000	73	7320100	159650000
Q13011	ECH1	888170000	18	47191000	420680000
Q9H3N1	TMX1	884070000	11	64615000	568960000
P35637	FUS	874580000	13	47626000	645900000
Q99460	PSMD1	874490000	47	10634000	214270000
P46776	RL27A	870120000	7	104540000	699870000
Q6PL18	ATAD2	870090000	69	8882100	196470000
P32969	RL9	865680000	9	37626000	520850000
Q12931	TRAP1	864300000	40	15337000	229470000
P00505	AATM	863160000	26	21411000	297230000
P21333	FLNA	861540000	134	3878500	153640000
O60506	HNRPQ	860940000	32	13764000	487270000
P18754	RCC1	858400000	17	33204000	324760000
Q92922	SMRC1	854500000	49	8902900	170450000
P48047	ATPO	848000000	12	46729000	446500000
Q16531	DDB1	845510000	55	9760100	174710000
P23284	PPIB	843590000	12	63273000	380480000
Q08J23	NSUN2	839040000	44	11147000	194860000
P01889	HLAB	837120000	18	34961000	503970000
Q15046	SYK	833730000	30	9905900	375680000
P62269	RS18	827030000	9	82037000	464950000
P04899	GNAI2	824400000	17	31343000	326020000
Q9BQG0	MBB1A	823020000	69	8302600	180330000
Q07955	SRSF1	820140000	13	55837000	437190000
Q9BZE4	GTPB4	808670000	33	18733000	221570000
P62913	RL11	807530000	10	79109000	684500000
O14672	ADA10	805860000	41	7745300	249160000
Q6DD88	ATLA3	805220000	26	13657000	329920000
P62314	SMD1	804090000	4	53364000	699750000
Q9Y383	LC7L2	800340000	18	31363000	300380000
P62244	RS15A	798540000	8	76656000	491940000
O60832	DKC1	794520000	31	9615400	297530000
P53621	COPA	793630000	70	5455100	127790000
Q8IWS0	PHF6	786720000	21	24234000	381580000
P39656	OST48	778910000	23	23402000	538440000
P06239	LCK	778660000	23	19426000	222910000
P51532	SMCA4	777610000	63	7349400	167570000
P30048	PRDX3	775790000	15	35898000	538470000
Q8WU39	MZB1	772570000	9	46811000	421210000
P00387	NB5R3	762320000	14	28223000	350850000
Q9GZR7	DDX24	761140000	43	9179500	199880000
Q86UX7	URP2	759860000	38	13340000	223520000
Q96AG4	LRC59	758820000	14	23841000	504150000
P27694	RFA1	757200000	30	15128000	262690000
P49207	RL34	752990000	6	123850000	508080000
P08133	ANXA6	751840000	43	10384000	160110000
Q99986	VRK1	745850000	18	32832000	310270000
Q9BWF3	RBM4	744330000	18	26797000	292740000
O00231	PSD11	741370000	27	14513000	192990000
P62195	PRS8	740620000	24	21820000	271710000
P39748	FEN1	730990000	20	15554000	347770000
Q92499	DDX1	729270000	39	9910600	188890000
Q12788	TBL3	726350000	45	7653700	183580000
O43837	IDH3B	724960000	21	18058000	277680000
P10747	CD28	721590000	12	34622000	452660000
A0FGR8	ESYT2	720440000	46	8737100	204290000
P46778	RL21	718830000	6	72833000	632080000
P62136	PP1A	715060000	18	19894000	269480000
Q8TCJ2	STT3B	714060000	34	16988000	337770000
P51149	RAB7A	713960000	14	42971000	318950000
P56192	SYMC	710640000	41	11667000	270690000
Q8NI36	WDR36	710270000	45	6473000	172210000
Q7KZF4	SND1	707580000	53	9435700	187800000
Q13247	SRSF6	704600000	15	31009000	487580000
P31948	STIP1	700420000	35	16414000	238080000
P19367	HXK1	695620000	48	10095000	204850000
P01850	TRBC1	692860000	9	16920000	519120000
O43242	PSMD3	684640000	34	16012000	197540000
P22234	PUR6	679670000	19	28233000	244780000
P55084	ECHB	678390000	26	22774000	220190000
P50213	IDH3A	675790000	21	23252000	282980000
Q5BKZ1	ZN326	673900000	29	11244000	230990000
P15153	RAC2	671980000	8	52503000	390790000
O75534	CSDE1	671280000	46	9877000	148010000
Q13423	NNTM	671130000	48	10089000	160700000
Q8TDN6	BRX1	670740000	20	11231000	261000000
P55769	NH2L1	669920000	8	57301000	480700000
O14646	CHD1	667530000	84	3483400	168720000
P26368	U2AF2	666710000	15	18615000	402650000
Q02543	RL18A	665950000	9	73328000	463180000
Q9H307	PININ	664440000	34	10218000	269930000
P62917	RL8	663570000	10	31862000	446530000
P35998	PRS7	661210000	28	17046000	196870000
P62851	RS25	657380000	5	131480000	536770000
O75475	PSIP1	656460000	28	19975000	231260000
P55060	XPO2	652080000	52	9192200	260190000
P51610	HCFC1	650180000	75	4197700	127780000
P17066	HSP76	649950000	37	17566000	649950000
P62753	RS6	647200000	8	66842000	494690000
Q9BXP5	SRRT	646050000	44	9383900	264310000
P63167	DYL1	642990000	5	44077000	565620000
P26641	EF1G	642170000	24	19168000	318790000
P06493	CDK1	639750000	19	20751000	293900000
O94906	PRP6	639450000	56	8516700	130400000
O43175	SERA	637340000	24	15055000	239180000
P43487	RANG	637260000	8	34595000	299140000
Q9Y3I0	RTCB	634970000	24	11337000	299080000
P23368	MAOM	633330000	31	16322000	276760000
Q13242	SRSF9	630380000	15	34641000	281360000
O75694	NU155	629550000	57	5561300	151100000
O00299	CLIC1	628840000	15	36236000	285030000
O75396	SC22B	623820000	12	42664000	324150000
P08865	RSSA	622610000	13	33653000	398440000
P62263	RS14	620790000	4	119800000	540620000
P07954	FUMH	619800000	25	16438000	262320000
P17480	UBF1	618310000	34	10083000	209230000
Q9Y3F4	STRAP	616990000	21	8748400	280700000
P11766	ADHX	615060000	20	24671000	327420000
Q7Z7K6	CENPV	614160000	12	14780000	409090000
P83731	RL24	613610000	8	76702000	546800000
P50914	RL14	612120000	6	55476000	536570000
Q9NVI7	ATD3A	611240000	34	13010000	212980000
O15042	SR140	611020000	39	10677000	169060000
P55145	MANF	608940000	10	41756000	303910000
Q5JTH9	RRP12	608210000	66	5192300	159590000
P30040	ERP29	605880000	14	43277000	325850000
Q8IY81	SPB1	604270000	34	12392000	201760000
P62888	RL30	603000000	6	63539000	369770000
O00148	DX39A	602800000	19	10199000	368400000
Q92608	DOCK2	600750000	87	5033200	111120000
Q9BX67	JAM3	599050000	16	30438000	293540000
Q14839	CHD4	595410000	89	3180100	135880000
P05388	RLA0	593660000	13	31353000	288670000
Q02978	M2OM	593550000	17	29431000	293700000
P52732	KIF11	591000000	66	7405200	125790000
Q7Z2W4	ZCCHV	590340000	57	5002800	140710000
P22307	SCP2	589890000	25	22005000	325900000
P45973	CBX5	588850000	10	30845000	289500000
P55809	SCOT1	587610000	25	18945000	209750000
Q8NBS9	TXND5	586180000	23	15476000	217010000
Q6P2E9	EDC4	583590000	61	5846800	183070000
P35250	RFC2	583090000	22	21096000	199580000
P26038	MOES	582230000	33	8791600	285280000
Q8N163	CCAR2	579800000	50	7271400	154210000
P11310	ACADM	576700000	20	21246000	257130000
P30050	RL12	573440000	9	42080000	323330000
Q9P258	RCC2	572870000	27	7546400	256660000
Q96C36	P5CR2	570910000	16	17115000	243290000
P46782	RS5	565110000	10	35184000	317500000
Q96DI7	SNR40	562680000	16	9950300	204970000
O14979	HNRDL	562370000	20	16677000	325240000
P54136	SYRC	558360000	37	9795800	139150000
P40937	RFC5	555410000	24	14258000	181630000
P33176	KINH	552350000	60	7070500	217190000
P25398	RS12	550460000	7	42652000	390830000
Q9P035	HACD3	550160000	15	25783000	312140000
Q15155	NOMO1	547120000	64	5225600	156430000
Q13813	SPTN1	546720000	143	2076400	69783000
Q9NTJ5	SAC1	546490000	35	10955000	188340000
P52948	NUP98	546310000	75	4888400	118610000
O00541	PESC	546210000	29	12289000	225470000
P12236	ADT3	545010000	20	26103000	458280000
Q13148	TADBP	544930000	13	31492000	390530000
Q02790	FKBP4	544760000	31	12789000	167810000
P24539	AT5F1	543970000	16	22231000	324240000
P09429	HMGB1	543610000	6	24810000	246210000
Q2TAY7	SMU1	543420000	26	11527000	213350000
O95747	OXSR1	541060000	25	16976000	192500000
Q92974	ARHG2	539720000	55	5933100	135190000
P46459	NSF	539480000	47	8212100	137880000
P13796	PLSL	537500000	37	11085000	116830000
O00182	LEG9	536060000	16	22202000	307620000
Q9UNX4	WDR3	533950000	48	6356800	149020000
Q14684	RRP1B	529660000	33	12358000	158570000
P20340	RAB6A	529530000	13	40733000	529530000
Q8NI27	THOC2	527520000	75	3801500	130270000
Q96HE7	ERO1A	527510000	25	11771000	202450000
Q14166	TTL12	524830000	34	5196100	168190000
Q9UBB9	TFP11	522170000	46	10174000	449010000
P62277	RS13	522150000	9	58017000	522150000
Q9NZI8	IF2B1	522030000	30	10017000	224950000
O75947	ATP5H	520290000	10	49939000	322900000
Q8WWQ0	PHIP	518050000	84	2572700	126060000
P61221	ABCE1	513930000	30	9107300	145380000
P61106	RAB14	513810000	16	19333000	183390000
P34932	HSP74	513080000	50	8097800	211110000
Q15181	IPYR	512450000	18	18418000	206510000
Q14204	DYHC1	511580000	257	1363800	101380000
Q5JTV8	TOIP1	510240000	32	12031000	190050000
P51148	RAB5C	509570000	11	40753000	316070000
P04075	ALDOA	508940000	23	9486800	201370000
P62829	RL23	508740000	9	43044000	466300000
P13674	P4HA1	505220000	27	12694000	163700000
P55209	NP1L1	504800000	14	17554000	367070000
Q01081	U2AF1	504200000	11	32606000	287570000
Q15021	CND1	503750000	75	2659700	119050000
Q14690	RRP5	503040000	95	3430100	107810000
Q15061	WDR43	502930000	37	9157900	156970000
P08621	RU17	502290000	17	20726000	240730000
P40938	RFC3	500710000	21	13420000	174210000
Q71UM5	RS27L	500460000	4	93478000	423770000
P07766	CD3E	499740000	10	14039000	305370000
P09012	SNRPA	496520000	12	25522000	341040000
Q9ULW0	TPX2	494340000	41	6495400	125180000
P12004	PCNA	493990000	16	25046000	239860000
Q92598	HS105	493980000	47	6600500	144770000
O00232	PSD12	493980000	25	15240000	190220000
Q9HB71	CYBP	491240000	13	33105000	197840000
O14929	HAT1	491030000	16	14993000	309570000
P46779	RL28	489180000	8	60631000	389360000
P49327	FAS	487020000	125	2395700	114250000
P54577	SYYC	485190000	37	10908000	141220000
Q13185	CBX3	483710000	7	42394000	287960000
P78347	GTF2I	482260000	48	7720100	174010000
P31153	METK2	479190000	18	11415000	248360000
Q07666	KHDR1	477300000	11	28383000	305470000
P20701	ITAL	477230000	44	5941500	163190000
P35249	RFC4	477180000	19	23235000	212840000
Q9NW13	RBM28	476290000	37	10354000	145200000
Q8IWX8	CHERP	475710000	33	6322500	186970000
Q9NTI5	PDS5B	475690000	74	2542900	145120000
P35606	COPB2	474190000	48	5621200	197860000
P49792	RBP2	472320000	188	1543400	87260000
Q12874	SF3A3	471150000	24	7814300	220880000
P18858	DNLI1	470770000	51	4454200	186370000
Q8NBX0	SCPDL	470570000	20	16155000	253100000
P09622	DLDH	468650000	22	14250000	208240000
P10515	ODP2	466820000	34	12885000	184770000
P05455	LA	465850000	22	14298000	218190000
O60216	RAD21	462770000	26	8344000	179830000
P47897	SYQ	461900000	45	5744100	147340000
Q9UQ35	SRRM2	461230000	120	2610000	128010000
Q92621	NU205	456690000	98	2910900	97368000
O15143	ARC1B	454810000	18	5380600	185490000
Q96ME7	ZN512	451640000	23	6401000	171630000
P31930	QCR1	451290000	24	6596300	178070000
P28907	CD38	448750000	19	16737000	162140000
Q15125	EBP	448460000	6	34753000	448460000
Q8IWA0	WDR75	447480000	42	5207600	133930000
O75152	ZC11A	447050000	42	5861000	140250000
Q9H9B4	SFXN1	446990000	16	17673000	241190000
Q9NQC3	RTN4	446830000	45	2707300	432130000
Q14498	RBM39	446040000	24	13325000	196020000
Q9H2U2	IPYR2	445600000	23	9621700	205660000
Q9Y512	SAM50	444790000	29	7857000	164190000
P62081	RS7	444680000	10	40292000	372200000
Q14137	BOP1	444330000	34	6961500	251760000
P23526	SAHH	443490000	20	13076000	245990000
P51114	FXR1	442360000	28	8575600	248940000
P11413	G6PD	442170000	35	4897900	152870000
P18669	PGAM1	437990000	13	11521000	217940000
O60884	DNJA2	435830000	22	17309000	176130000
P09211	GSTP1	434920000	11	30635000	281530000
Q15397	PUM3	433790000	34	4448100	175750000
Q9NZ08	ERAP1	431570000	46	6974500	156570000
O43290	SNUT1	431290000	38	10148000	173940000
P17812	PYRG1	429790000	30	10260000	130500000
Q92556	ELMO1	429460000	39	7219400	128350000
P11908	PRPS2	429410000	16	12449000	225170000
Q9UNM6	PSD13	428680000	26	10811000	175010000
Q8IUE6	H2A2B	428100000	5	83399000	428100000
O75400	PR40A	427670000	33	9512800	231280000
Q5TEC6	H37	427080000	7	61012000	427080000
P62333	PRS10	425500000	21	13433000	169990000
P67775	PP2AA	424670000	16	18230000	209400000
O75717	WDHD1	424390000	59	3878900	110300000
P61326	MGN	423070000	10	30312000	270410000
Q9BQ39	DDX50	421100000	39	7493900	133790000
P01733	TVBL3	420160000	8	28285000	349640000
Q9Y5S9	RBM8A	419450000	8	22038000	292520000
O75369	FLNB	417420000	142	1909000	94940000
Q14165	MLEC	414370000	16	16823000	180120000
Q99873	ANM1	414240000	21	10643000	157210000
Q9Y3U8	RL36	413110000	3	133460000	413110000
P54578	UBP14	411800000	25	14523000	138810000
P62258	1433E	410010000	17	16900000	166470000
Q06210	GFPT1	407110000	43	6468400	111390000
Q9P2R7	SUCB1	405060000	27	11690000	194810000
P09326	CD48	404180000	12	28888000	294010000
Q4G176	ACSF3	403870000	31	9431300	214050000
Q9BUQ8	DDX23	403690000	44	6543400	144720000
O75521	ECI2	403390000	19	6822000	197530000
Q8WYJ6	Septin-1	401800000	23	10813000	145960000
Q92945	FUBP2	401620000	35	8466900	135670000
P35659	DEK	400970000	21	14853000	183010000
O43852	CALU	400610000	16	12101000	206930000
P54886	P5CS	400150000	45	4888900	125560000
Q86UP2	KTN1	400110000	83	3307000	98412000
Q16629	SRSF7	399480000	10	20536000	299220000
P62191	PRS4	397730000	25	4641300	175800000
O00139	KIF2A	397400000	35	9686600	165110000
Q03701	CEBPZ	396380000	48	3173600	149260000
P28288	ABCD3	394480000	40	3701200	165180000
Q29RF7	PDS5A	394330000	75	2838300	118440000
O00154	BACH	393120000	20	10207000	190450000
Q07021	C1QBP	392490000	13	11104000	323670000
P41240	CSK	390890000	28	11938000	148230000
Q16555	DPYL2	385200000	31	4919300	186070000
P41091	IF2G	383970000	21	8215500	168180000
Q09161	NCBP1	383520000	34	6626500	147280000
P05198	IF2A	382200000	22	14353000	168350000
P61619	S61A1	382200000	16	16768000	214200000
P62316	SMD2	382060000	7	42510000	228530000
Q58FF6	H90B4	381970000	25	15279000	381970000
P32942	ICAM3	380360000	25	10203000	157320000
Q969P0	IGSF8	379630000	29	7870200	155800000
Q99714	HCD2	376640000	14	19363000	194060000
O00116	ADAS	376330000	35	5912800	128240000
P49588	SYAC	372360000	51	4892000	123470000
P80303	NUCB2	371340000	21	8513500	120000000
P62318	SMD3	370930000	6	37066000	319840000
O95831	AIFM1	370710000	31	10935000	142780000
Q9UBT2	SAE2	370560000	29	8294600	193820000
Q99459	CDC5L	369100000	38	5844700	108690000
P16150	LEUK	367160000	13	20681000	313980000
Q9H0S4	DDX47	366680000	20	11742000	156940000
Q58FF8	H90B2	365600000	20	5078100	365600000
P38606	VATA	365320000	34	6458100	114790000
P25685	DNJB1	364060000	18	14823000	199600000
Q96FV9	THOC1	363820000	36	6669900	109200000
Q7L1Q6	5MP2	363600000	25	12667000	169500000
O94776	MTA2	362900000	45	5421100	133510000
P60866	RS20	362210000	5	6278500	362210000
A6NHQ2	FBLL1	361720000	19	15935000	361720000
Q92804	RBP56	361380000	31	9573400	291740000
P06733	ENOA	360400000	22	13481000	172010000
P38117	ETFB	358810000	14	23051000	186070000
P41250	GARS	357100000	40	6453900	141190000
Q9H583	HEAT1	355690000	114	2534200	85278000
P35232	PHB1	354710000	18	18758000	217520000
Q13162	PRDX4	354480000	16	10444000	169790000
Q15269	PWP2	353060000	39	5047100	133310000
Q9NSE4	SYIM	352310000	43	3500700	106600000
P18077	RL35A	352030000	7	50290000	302890000
P42224	STAT1	351770000	39	6941500	116910000
P55072	TERA	350520000	45	6565700	166430000
P60174	TPIS	347080000	17	8903500	179620000
P17980	PRS6A	345540000	27	9158400	171220000
Q15262	PTPRK	343060000	62	4186500	125560000
P52292	IMA1	342590000	20	17129000	155730000
P61254	RL26	342370000	6	57062000	319350000
Q8N3U4	STAG2	340670000	62	3721700	102140000
P17693	HLAG	340550000	20	17027000	340550000
Q96I24	FUBP3	340240000	32	1957200	176950000
P35580	MYH10	340210000	102	1632800	95837000
P10586	PTPRF	336090000	101	1781900	122440000
P62910	RL32	335480000	7	25015000	209760000
Q9HCS7	SYF1	335320000	49	4363500	99355000
Q13740	CD166	335050000	30	7695600	159630000
Q99536	VAT1	334650000	16	11211000	163770000
P30876	RPB2	334570000	59	3442100	79766000
P57088	TMM33	334280000	11	30389000	274960000
P12270	TPR	334270000	108	1853300	73668000
O76094	SRP72	334010000	33	7024800	138170000
Q969X5	ERGI1	332280000	12	13125000	176170000
Q9NX63	MIC19	330890000	13	15060000	188550000
Q04837	SSBP	330750000	8	40828000	326620000
P49916	DNLI3	330090000	57	4276200	91296000
P84095	RHOG	329830000	11	19174000	170080000
O95573	ACSL3	326960000	33	6265400	107730000
Q9BPX3	CND3	326610000	47	5022600	103570000
O00170	AIP	326210000	17	13516000	164900000
Q96HS1	PGAM5	325970000	20	10339000	190260000
Q16576	RBBP7	325340000	16	2814800	196360000
P43686	PRS6B	325260000	25	5605600	126500000
P15498	VAV	325220000	45	4824600	141580000
Q10471	GALT2	324200000	31	8146100	108570000
P04040	CATA	324010000	29	6108900	118110000
Q9UHX1	PUF60	323550000	25	9171700	164770000
P30041	PRDX6	323020000	15	19240000	146590000
P46060	RAGP1	322980000	27	10748000	139880000
P14174	MIF	322500000	5	64500000	322500000
P30154	2AAB	322470000	30	7000600	133860000
Q96A33	CCD47	321830000	21	5116900	112680000
Q9GZL7	WDR12	319240000	22	5597000	118480000
P49915	GUAA	318470000	42	4533400	113630000
Q08722	CD47	318370000	10	31837000	318370000
Q96H79	ZCCHL	314160000	14	9854900	134490000
P68400	CSK21	312270000	18	7019900	157030000
P20674	COX5A	311580000	12	24360000	292330000
P19105	ML12A	310540000	9	23378000	153030000
P78316	NOP14	309830000	38	5615100	82660000
P13073	COX41	309670000	11	11549000	216340000
Q9HCE1	MOV10	308620000	55	3459000	91572000
Q15008	PSMD6	308510000	25	8172900	168010000
Q96T88	UHRF1	308510000	40	4339100	97765000
O14497	ARI1A	308330000	82	2177900	87817000
P27348	1433T	308050000	14	13859000	211280000
O95819	M4K4	307730000	56	3616200	96971000
Q96SI9	STRBP	307630000	40	3999300	129030000
P07741	APT	307360000	12	25613000	261310000
P08648	ITA5	306890000	40	6045700	158460000
P84090	ERH	306250000	5	61249000	306250000
P57740	NU107	304150000	51	2523900	113050000
P30084	ECHM	302730000	18	7861600	164850000
P62873	GBB1	302430000	13	14090000	198060000
Q9NWH9	SLTM	301730000	42	4437700	108060000
Q5JRX3	PREP	301340000	55	3143900	92461000
Q14692	BMS1	299850000	51	3515600	94419000
P22695	QCR2	299080000	19	8652700	134670000
P84098	RL19	298110000	6	40220000	273200000
O00422	SAP18	297090000	11	27008000	243520000
O60306	AQR	297040000	68	3398700	126150000
Q9Y3T9	NOC2L	296660000	28	7366500	124690000
O43660	PLRG1	296550000	30	3450200	93344000
P26196	DDX6	296160000	28	4660300	132470000
Q9BVP2	GNL3	295720000	26	9688300	156330000
P42285	MTREX	295400000	58	3582500	122580000
P40429	RL13A	294660000	9	32740000	294660000
Q92878	RAD50	294330000	73	2881100	83124000
P61160	ARP2	293580000	13	19463000	165440000
P21127	CD11B	293390000	39	4540100	169380000
Q8WUM0	NU133	293340000	57	3796500	87760000
O95864	FADS2	292710000	18	4556200	175990000
Q13283	G3BP1	291290000	22	5794200	151440000
P22830	HEMH	290990000	26	4791200	99018000
Q15027	ACAP1	290820000	39	4102700	85172000
P50416	CPT1A	290210000	37	5459200	95361000
Q9UHD8	Septin-9	289760000	42	2884600	198610000
P53618	COPB	289510000	48	2659900	108280000
P35268	RL22	289390000	4	72348000	289390000
Q99848	EBP2	288540000	15	14264000	112050000
P47756	CAPZB	288170000	16	10917000	122050000
P28340	DPOD1	288140000	66	3511700	72647000
Q96GD4	AURKB	287340000	21	7935500	174070000
Q9BPW8	NIPS1	287300000	16	11123000	170040000
P15170	ERF3A	286140000	26	7637200	122960000
Q16181	Septin-7	285200000	23	9327000	162440000
P06744	G6PI	284200000	26	5367600	150460000
Q9NSD9	SYFB	284170000	34	5607700	96191000
O75494	SRS10	284090000	9	11579000	225350000
P49755	TMEDA	283540000	12	14463000	247860000
Q15067	ACOX1	282940000	30	5831000	108010000
O96008	TOM40	282760000	10	18686000	170110000
P51784	UBP11	282630000	51	3428400	90964000
Q99615	DNJC7	281560000	32	7045700	107330000
Q8TCS8	PNPT1	281240000	42	4373800	97161000
P29350	PTN6	281040000	35	6793300	100120000
A0AVT1	UBA6	280350000	56	2510500	106270000
Q96GM5	SMRD1	280210000	32	5499700	105800000
Q13724	MOGS	278050000	44	3398400	125260000
Q92930	RAB8B	277910000	12	19207000	167340000
Q5UIP0	RIF1	277590000	109	1980600	64244000
P36507	MP2K2	277460000	20	8196800	136330000
P61019	RAB2A	276150000	14	13264000	136510000
P36776	LONM	274480000	41	4101800	105760000
P51665	PSMD7	274230000	15	9536500	118230000
Q9UBM7	DHCR7	273770000	12	16748000	195840000
Q86WJ1	CHD1L	272120000	43	5292400	196140000
Q9NVI1	FANCI	272120000	79	2310500	72273000
Q9BQE3	TBA1C	270840000	21	3971800	207120000
Q92614	MY18A	270420000	104	1244400	58128000
Q8TED0	UTP15	269740000	27	4205000	112190000
P29017	CD1C	268180000	12	17450000	189050000
Q13769	THOC5	267970000	35	3268900	129340000
Q92973	TNPO1	267830000	41	5506800	98665000
A0A1B0GW15	A0A1B0GW15	266760000	6	44460000	266760000
Q9H0U3	MAGT1	266520000	14	18600000	201500000
O43172	PRP4	266350000	30	2542700	148210000
Q9H8H0	NOL11	266250000	37	6404200	98890000
P09661	RU2A	265700000	10	24971000	135750000
Q13422	IKZF1	265690000	26	5247700	172970000
Q9UGP8	SEC63	265050000	38	3016400	97456000
Q969G3	SMCE1	263930000	20	5464300	137960000
Q12769	NU160	263240000	60	3459200	170300000
Q8TC12	RDH11	263210000	15	9586400	125330000
Q92769	HDAC2	262810000	20	4271600	133770000
Q01780	EXOSX	262370000	55	3460200	74359000
Q9Y6C9	MTCH2	262210000	14	6701600	129080000
Q9Y2L1	RRP44	260550000	48	2807100	77257000
O00303	EIF3F	260530000	15	14752000	118900000
Q10570	CPSF1	260460000	69	2376300	91148000
P48449	LSS	260110000	37	3291500	119620000
Q92888	ARHG1	260050000	45	4343500	88421000
P55884	EIF3B	260050000	36	3773600	117060000
P53007	TXTP	260010000	17	11940000	161940000
P04818	TYSY	259600000	16	9848600	109120000
Q14676	MDC1	258510000	86	961280	55178000
P53985	MOT1	258040000	14	9425100	199720000
P56385	ATP5I	258010000	3	86002000	258010000
Q9BSJ8	ESYT1	258000000	49	2954100	104650000
Q01196	RUNX1	257450000	19	6460300	165210000
Q96T37	RBM15	257380000	54	2308900	91993000
P24928	RPB1	257130000	96	1059400	102920000
Q9HAV7	GRPE1	256610000	15	3249900	160630000
P23634	AT2B4	256050000	58	3395400	106370000
P30044	PRDX5	255610000	13	15278000	186100000
Q9Y490	TLN1	255070000	133	1184500	93853000
P28838	AMPL	254650000	29	6227000	91509000
P23919	KTHY	254400000	17	7798100	114240000
Q08431	MFGM	254220000	24	6317900	114390000
P60660	MYL6	254150000	10	25415000	171980000
P48556	PSMD8	253550000	20	7266700	140090000
Q9NRZ9	HELLS	253470000	40	4136500	139420000
P29401	TKT	253040000	25	4444200	87538000
Q14318	FKBP8	252710000	18	10196000	150750000
O94874	UFL1	252110000	47	3293300	86276000
P21964	COMT	251680000	15	5637000	145580000
P78344	IF4G2	250860000	50	3529000	93936000
O96019	ACL6A	250820000	20	6178800	147710000
Q9BVI4	NOC4L	250490000	30	3121700	124320000
O95251	KAT7	250430000	28	5425000	147920000
P51572	BAP31	250100000	15	7515600	111910000
Q96A26	F162A	250070000	9	20268000	247420000
Q9NYP7	ELOV5	249580000	8	31197000	249580000
Q96SB4	SRPK1	249080000	28	4887900	163240000
Q53QZ3	RHG15	248250000	25	6124000	121790000
Q9UJU2	LEF1	247410000	15	3525600	179220000
P18085	ARF4	247350000	11	21018000	197830000
Q99661	KIF2C	247150000	37	3868400	97272000
P67809	YBOX1	246890000	13	9247200	140280000
Q96PZ0	PUS7	246810000	0	NaN	246810000
P24534	EF1B	246340000	12	15633000	130040000
Q16566	KCC4	246090000	28	5734000	154040000
Q9BVJ6	UT14A	246030000	40	3047600	83042000
Q93009	UBP7	246010000	64	2612300	86546000
Q9Y2Z0	SGT1	245810000	21	6822200	147290000
P30519	HMOX2	243520000	18	5328900	186080000
P13489	RINI	243240000	26	7888800	125250000
O00425	IF2B3	243000000	29	6130400	76900000
P60900	PSA6	242540000	17	8879900	152830000
P63104	1433Z	241600000	14	15796000	152020000
Q96J01	THOC3	241500000	16	4940900	123760000
Q13573	SNW1	241060000	25	4921400	125040000
Q14141	Septin-6	240000000	21	4191400	146220000
Q9NUJ1	ABHDA	239540000	17	7215900	123190000
Q86U42	PABP2	239410000	12	14634000	168240000
Q8IZL8	PELP1	239100000	38	5983000	239100000
Q15102	PA1B3	238620000	16	12647000	185590000
Q9BZJ0	CRNL1	237290000	50	3839300	80885000
P08708	RS17	236300000	5	20290000	184710000
P46977	STT3A	236060000	29	7470700	154440000
Q9UBS4	DJB11	235690000	16	7631400	131510000
Q8TDX7	NEK7	235270000	18	8320000	101540000
P42677	RS27	234670000	4	58668000	234670000
Q5JWF2	GNAS1	234380000	34	5492300	144740000
Q96I99	SUCB2	234370000	28	6802600	93871000
Q9BQ67	GRWD1	233600000	21	5527600	122180000
Q13435	SF3B2	233470000	45	1605400	98330000
P09693	CD3G	233300000	7	11670000	175960000
Q9H845	ACAD9	233020000	35	2106600	123370000
P18031	PTN1	232680000	29	5513000	92216000
P49790	NU153	231100000	63	2501800	66365000
Q8WTT2	NOC3L	229520000	34	2868000	104200000
Q9Y2Q3	GSTK1	229250000	15	7662600	179420000
Q96ST3	SIN3A	228140000	57	2818400	91530000
Q8N766	EMC1	227990000	51	2666600	108660000
Q9HCD5	NCOA5	227510000	21	4340600	106940000
Q99729	ROAA	226950000	13	12968000	168590000
P26639	SYTC	226310000	42	4978200	85811000
P50148	GNAQ	225260000	19	8250400	94956000
O43684	BUB3	225200000	15	15013000	126440000
P40763	STAT3	225010000	39	2629900	101030000
O43719	HTSF1	224800000	51	2754800	117640000
Q5VZ89	DEN4C	224070000	92	2435500	224070000
O95453	PARN	223270000	29	6964100	96282000
O00487	PSDE	221690000	15	9467800	176210000
Q5QJE6	TDIF2	221430000	35	3680000	97522000
Q96CS3	FAF2	221390000	23	7030200	135000000
P04216	THY1	220920000	6	20788000	202180000
P61158	ARP3	220280000	21	5669000	83676000
O94826	TOM70	220120000	31	2592000	66301000
P78406	RAE1L	218960000	13	6062700	124380000
Q86UE4	LYRIC	218830000	24	4801600	71211000
Q7Z7H5	TMED4	218590000	12	11638000	167780000
Q6DKI1	RL7L	217750000	14	7430300	151300000
O95696	BRD1	216710000	53	1877800	77283000
Q9NQS7	INCE	216710000	41	2484900	77049000
Q9NRL2	BAZ1A	216100000	69	1833500	74353000
Q9Y6N5	SQOR	213810000	32	5291700	85958000
Q7L0Y3	TM10C	213810000	26	5120300	72070000
P25789	PSA4	213580000	13	15058000	127790000
Q8N5K1	CISD2	213420000	9	13009000	148240000
O60287	NPA1P	213250000	112	867750	48772000
P45974	UBP5	212840000	39	3537200	102800000
Q8IXB1	DJC10	212210000	33	4388500	185310000
Q9Y262	EIF3L	212070000	29	4612600	76931000
Q96KA5	CLP1L	211190000	25	4653800	120480000
Q9C0K0	BC11B	210830000	43	3685600	101630000
Q13895	BYST	210790000	25	5248000	99272000
Q9BTT0	AN32E	210770000	8	15210000	207610000
Q01130	SRSF2	210460000	9	22400000	148790000
Q9BY44	EIF2A	210010000	32	2836200	83427000
A6NHR9	SMHD1	208220000	109	756940	46384000
P49711	CTCF	207580000	24	4673100	87842000
P61956	SUMO2	207280000	2	71405000	207280000
O95433	AHSA1	207240000	20	7103400	97813000
P62847	RS24	207180000	6	15782000	204420000
Q8N1K5	THMS1	207040000	34	5560500	115600000
Q6UB35	C1TM	206690000	51	3442200	69807000
Q14527	HLTF	206340000	55	858710	73860000
Q14807	KIF22	205930000	37	3029300	71424000
P01730	CD4	205820000	17	8672200	123990000
Q13586	STIM1	204920000	32	2548800	83272000
P30153	2AAA	204300000	32	3412100	116950000
Q01650	LAT1	204290000	18	11349000	164740000
Q96EP5	DAZP1	203960000	10	6641500	181570000
Q9Y678	COPG1	203200000	49	2348700	75577000
O43681	GET3	202180000	15	8275100	124130000
P05387	RLA2	201760000	5	18499000	161230000
Q15287	RNPS1	200960000	12	11025000	164590000
P99999	CYC	200880000	6	20107000	150750000
Q9UBE0	SAE1	200810000	22	5113100	131090000
Q9UEW8	STK39	200590000	21	7200000	130510000
Q9H0D6	XRN2	200540000	47	2502500	84440000
P35251	RFC1	200470000	57	2079100	78949000
P50395	GDIB	200420000	28	3669300	83079000
Q9UNQ2	DIM1	200250000	18	8501300	89121000
Q9H967	WDR76	199990000	32	3253000	97404000
O60341	KDM1A	199890000	37	2810100	86163000
Q13363	CTBP1	198570000	21	5746000	117630000
Q6PCB8	EMB	198120000	18	11006000	182390000
Q9HD45	TM9S3	197940000	19	4372800	134200000
Q9NRG9	AAAS	197170000	29	4003800	107690000
P08240	SRPRA	196640000	35	4378500	98473000
O43818	U3IP2	196270000	23	6362500	90951000
P50402	EMD	196160000	12	10654000	127090000
P55795	HNRH2	195810000	17	6086400	136800000
Q16698	DECR	195440000	22	4575800	149530000
P62750	RL23A	195020000	6	32504000	179430000
Q9UKN8	TF3C4	194890000	55	2357700	82290000
P63010	AP2B1	194710000	44	2701200	82192000
P26358	DNMT1	193800000	76	1748000	77805000
Q9UKF6	CPSF3	193770000	35	2688100	74185000
Q8IXT5	RB12B	193530000	71	2212600	89716000
P55036	PSMD4	193370000	14	7464200	145470000
Q9UJV9	DDX41	192270000	42	3068900	83221000
P48960	AGRE5	191900000	30	3090900	112970000
Q13310	PABP4	191850000	32	5465900	141920000
O15213	WDR46	191830000	25	2497500	115610000
Q9BYG3	MK67I	191700000	15	7426000	98442000
Q9NX58	LYAR	191150000	17	5478200	65306000
P26640	SYVC	191010000	59	1528000	106930000
Q15022	SUZ12	190760000	37	2824800	59850000
P28066	PSA5	190730000	11	6481500	125640000
P61513	RL37A	190600000	4	31659000	188740000
Q13177	PAK2	190490000	26	3500600	109120000
Q00341	VIGLN	190420000	66	1425400	71282000
Q9UKX7	NUP50	189010000	28	4921800	103320000
Q96RS6	NUDC1	189000000	30	3466700	87799000
P28331	NDUS1	188970000	41	2722700	62950000
P13804	ETFA	188170000	20	5039600	96570000
Q9Y4W6	AFG32	187900000	45	2171700	131520000
Q8NE71	ABCF1	187830000	37	3867400	80208000
Q9NUB1	ACS2L	187740000	34	4312500	91215000
P17858	PFKAL	187450000	34	2078300	88722000
Q9BXW9	FACD2	187390000	68	1953400	58005000
Q8WWP7	GIMA1	187200000	19	7005200	96520000
Q9NYH9	UTP6	187060000	40	3442700	73316000
P56182	RRP1	186940000	25	6170100	107290000
P10321	HLAC	186750000	17	4699400	139650000
Q15645	PCH2	186730000	24	3814200	89778000
P62834	RAP1A	186450000	10	9147200	163340000
Q9BXW7	HDHD5	186070000	21	2352600	140270000
P60468	SC61B	185920000	6	30986000	185920000
P49321	NASP	185730000	43	3067000	151490000
Q96KB5	TOPK	185640000	19	6602000	107990000
Q53GS9	UBP39	185320000	29	4953900	75788000
P63173	RL38	184550000	3	61515000	184550000
Q9UBU9	NXF1	183860000	31	4101100	88716000
P10644	KAP0	182290000	19	7869700	96025000
Q96MU7	YTDC1	181820000	23	5751800	158800000
P55735	SEC13	181570000	13	3020800	115980000
Q96KR1	ZFR	180980000	46	1913400	63554000
Q96EE3	SEH1	180470000	21	3916400	87870000
P21912	SDHB	180050000	18	7701500	107480000
Q13085	ACACA	179790000	120	789890	74592000
Q6P1J9	CDC73	178970000	33	4875800	93343000
O60234	GMFG	178870000	9	19874000	178870000
Q9BQA9	CYBC1	178840000	8	5571000	115340000
Q9NY12	GAR1	178740000	11	9020000	174250000
Q15043	S39AE	178640000	14	5682000	178640000
P31946	1433B	178340000	14	9534000	132350000
Q9UK61	TASOR	178290000	90	1179200	60265000
Q12907	LMAN2	178200000	18	4543900	115930000
Q15003	CND2	176580000	36	3729600	90763000
P04053	TDT	176560000	29	5348700	63628000
Q13505	MTX1	175990000	25	2184200	144070000
Q13330	MTA1	175770000	44	3005100	77960000
Q9Y4W2	LAS1L	175640000	40	2344600	85967000
Q9Y5M8	SRPRB	175290000	16	8553900	98948000
Q14738	2A5D	174810000	27	4801600	91161000
O76003	GLRX3	173780000	18	5451900	101120000
P05161	ISG15	173540000	12	11264000	93147000
P11172	UMPS	173320000	26	2401600	95795000
P60953	CDC42	172870000	9	11645000	146150000
Q15910	EZH2	172860000	32	1021800	63516000
P15927	RFA2	172860000	10	2478500	166290000
P17096	HMGA1	172550000	6	17839000	157710000
Q9BSC4	NOL10	172190000	34	1529100	89854000
P23921	RIR1	170900000	44	2923600	90257000
Q8NAV1	PR38A	170050000	14	9146700	114500000
Q13131	AAPK1	169800000	28	4826700	82658000
Q9UIB8	SLAF5	169760000	19	2905200	131780000
Q7L2H7	EIF3M	169200000	18	4377900	91834000
Q13303	KCAB2	168220000	18	2725300	109950000
P98175	RBM10	168160000	39	2666300	74781000
O15427	MOT4	168020000	18	9334300	140490000
Q9Y221	NIP7	167470000	10	8463300	100820000
O14744	ANM5	167190000	32	2476600	82962000
Q04637	IF4G1	166990000	68	1645300	64415000
P52565	GDIR1	166960000	7	14044000	138060000
Q92979	NEP1	166910000	15	8855300	93039000
P42766	RL35	166910000	3	55636000	166910000
Q6P179	ERAP2	166740000	52	1664900	76443000
Q01581	HMCS1	165870000	27	6143400	94604000
Q99613	EIF3C	165320000	42	2259000	60251000
Q15005	SPCS2	165200000	12	7751100	138340000
Q6PJT7	ZC3HE	164950000	43	1527000	72568000
O15173	PGRC2	164320000	9	15766000	116690000
Q9Y5J1	UTP18	164020000	27	2402400	116940000
P23258	TBG1	163200000	22	1217800	82463000
Q8WYP5	ELYS	162960000	108	1090200	36510000
O75530	EED	162670000	25	3298700	76196000
Q9BY77	PDIP3	162530000	24	5490000	95441000
O75439	MPPB	162480000	26	5012000	78997000
Q9HD20	AT131	162170000	56	1566900	65787000
Q15459	SF3A1	162060000	41	2914100	85946000
Q9UHB9	SRP68	161950000	34	4499700	113200000
O14818	PSA7	161380000	14	9756100	105250000
Q9H6R4	NOL6	161080000	48	777320	88142000
Q9H6F5	CCD86	160990000	18	4026200	105120000
Q96I25	SPF45	159930000	23	5418500	91719000
Q00535	CDK5	158130000	19	5082600	105600000
Q92522	H1X	157880000	11	11449000	133450000
Q9ULF5	S39AA	157810000	32	3788600	105200000
Q9BXJ9	NAA15	157250000	52	2211700	57473000
P32322	P5CR1	156810000	15	3085100	103680000
P37198	NUP62	156770000	10	4493200	111930000
P48444	COPD	156730000	27	4196800	73705000
P09960	LKHA4	155220000	35	3220300	57618000
O15355	PPM1G	154770000	25	3737500	84589000
Q9UBF2	COPG2	154680000	46	1726700	115040000
Q53HL2	BOREA	154630000	15	6331800	108750000
Q9UJZ1	STML2	154360000	18	4798300	114080000
P31947	1433S	153040000	16	9564900	153040000
O14980	XPO1	152910000	53	1551700	67617000
Q96GQ7	DDX27	152840000	38	3366400	75262000
P62854	RS26	151940000	5	30389000	151940000
Q9BVK6	TMED9	151500000	14	9086700	128490000
Q8NFH5	NUP35	151230000	15	4953400	115660000
O43169	CYB5B	151180000	6	7788500	142180000
P46940	IQGA1	151000000	83	872370	54545000
Q9P2I0	CPSF2	150850000	43	1650800	98951000
P49748	ACADV	150710000	41	2680600	81691000
O15228	GNPAT	150570000	39	900540	82984000
Q6NVY1	HIBCH	150450000	25	3463200	75580000
P52209	6PGD	150350000	24	4005500	110470000
P19784	CSK22	149910000	19	4124200	86565000
P27707	DCK	149810000	13	6103600	114580000
P14678	RSMB	149400000	16	6769400	149400000
P0DMV8	HS71A	149150000	32	1811500	74467000
Q9Y2V2	CHSP1	148500000	7	12006000	124110000
Q9Y263	PLAP	148370000	46	2054500	50914000
Q8TEX9	IPO4	148290000	52	2582500	127820000
Q9Y4P3	TBL2	147540000	26	3241600	72346000
P46063	RECQ1	147480000	35	2817100	54291000
Q14761	PTCA	147230000	5	26560000	147230000
O75323	NIPS2	147220000	16	7930900	126890000
P51570	GALK1	146880000	18	6693600	80873000
O15144	ARPC2	146870000	20	4040600	79751000
Q96GN5	CDA7L	146570000	24	6106900	140230000
Q9BZF1	OSBL8	146140000	52	620460	85423000
O94925	GLSK	145690000	35	3746200	87319000
Q9UG63	ABCF2	145580000	33	3117900	68295000
Q9BZX2	UCK2	145490000	13	7906200	78361000
Q9H4M9	EHD1	145410000	29	4191700	57607000
Q14257	RCN2	145340000	14	4123100	111630000
Q9H444	CHM4B	144620000	14	8172900	103120000
Q8IX12	CCAR1	144520000	46	2123900	56034000
Q14152	EIF3A	144450000	58	1033100	71657000
P52306	GDS1	144330000	31	2360200	98420000
O60488	ACSL4	143600000	35	2335700	59715000
O60841	IF2P	143540000	50	1479100	72944000
Q9NVH1	DJC11	143530000	26	2789100	76966000
P62491	RB11A	143400000	14	10243000	107920000
Q15738	NSDHL	142860000	25	3866500	80935000
O43776	SYNC	142810000	22	3725800	68464000
Q8TCT9	HM13	142670000	16	7980200	110460000
P18887	XRCC1	142620000	29	3210600	72785000
Q49A26	GLYR1	142460000	28	3021700	89270000
P19623	SPEE	141920000	15	6914300	71237000
Q9Y3A2	UTP11	141750000	11	7991400	83404000
Q7L2E3	DHX30	141430000	75	1309800	45815000
O43159	RRP8	141220000	25	2480700	88442000
O00267	SPT5H	141090000	51	2179900	73252000
A0A0B4J237	TVA82	140480000	8	9510400	105590000
Q9NY61	AATF	140220000	23	2316200	105190000
Q99567	NUP88	139520000	32	3439500	57166000
O00178	GTPB1	139460000	30	693300	87278000
P52294	IMA5	139170000	20	2635600	111340000
Q9BV38	WDR18	138660000	19	5810700	76364000
Q9NR31	SAR1A	138610000	10	8387300	114790000
Q7KZ85	SPT6H	138500000	80	794160	47847000
P83881	RL36A	138370000	4	30289000	116700000
P07384	CAN1	137950000	36	3037500	88991000
P61586	RHOA	137850000	8	10442000	87163000
Q96G23	CERS2	137160000	15	2123700	120130000
Q0VDF9	HSP7E	137160000	27	3332800	72382000
Q8WVJ2	NUDC2	137110000	7	15253000	92425000
Q9NQ55	SSF1	136930000	21	5022100	78771000
Q9HCU5	PREB	136430000	18	582680	77377000
Q9BSD7	NTPCR	135910000	11	11973000	119240000
Q9NZB2	F120A	135220000	57	1502500	55495000
Q7Z6Z7	HUWE1	134600000	184	482730	58019000
P12235	ADT1	134560000	20	5091700	122730000
Q02218	ODO1	134220000	45	1226900	73112000
P60228	EIF3E	134130000	28	3962700	88045000
Q9NXE4	NSMA3	133800000	46	1405900	80139000
P61803	DAD1	133700000	5	26740000	133700000
O15260	SURF4	133390000	11	12126000	133390000
Q15555	MARE2	133360000	16	4237600	103800000
Q9BW27	NUP85	133290000	31	2947400	87734000
Q9Y285	SYFA	132200000	23	3105900	71563000
O95292	VAPB	132170000	15	2410500	87184000
P35658	NU214	131920000	74	909440	62607000
Q14258	TRI25	131820000	31	2402100	63594000
P08559	ODPA	131600000	22	4619700	60636000
Q9UM00	TMCO1	131560000	8	10384000	118070000
Q8N7H5	PAF1	131200000	28	4141100	73847000
Q13347	EIF3I	131150000	19	3093600	78728000
Q15056	IF4H	131100000	13	4965900	109200000
P11216	PYGB	130600000	49	698800	71223000
O43615	TIM44	130470000	29	4499100	77177000
Q13123	RED	129510000	22	3617400	100680000
O75844	FACE1	128620000	19	3886800	84047000
Q86YP4	P66A	128050000	38	2091500	51743000
O14776	TCRG1	127890000	41	920510	66098000
Q14696	MESD	127610000	10	6743900	83294000
P49189	AL9A1	127500000	25	4844000	79069000
Q8IX01	SUGP2	127430000	46	1967200	66128000
O00566	MPP10	127000000	28	792750	80103000
Q9BT09	CNPY3	126850000	14	6439800	74146000
Q969V3	NCLN	126830000	25	3577600	67081000
Q969X6	UTP4	126570000	33	2039500	81096000
Q96K76	UBP47	126260000	73	1499000	98328000
Q9H3K6	BOLA2	126080000	5	2532300	126080000
Q13206	DDX10	125890000	45	1906100	50750000
Q9Y3Y2	CHTOP	125800000	9	8074700	111950000
P06126	CD1A	125680000	12	9573800	125680000
P53597	SUCA	125680000	14	5953300	118150000
Q52LJ0	FA98B	125620000	21	5117700	97941000
O00264	PGRC1	125590000	8	12161000	107160000
O15371	EIF3D	125540000	25	2242800	75711000
O43396	TXNL1	125520000	15	3756800	77982000
Q9Y2B0	CNPY2	125510000	11	5916700	113280000
Q8TDD1	DDX54	124950000	46	1695000	55788000
Q8WW24	TEKT4	124800000	31	4025800	124800000
Q8TC07	TBC15	124580000	36	2806000	59158000
Q9BTE6	AASD1	124250000	21	4192400	78802000
P43897	EFTS	124060000	18	4384500	76434000
Q96EY1	DNJA3	123980000	22	4482300	81860000
Q96F07	CYFP2	123850000	68	982790	58286000
O43324	MCA3	123640000	12	6638200	70362000
P0DPI2	GAL3A	123480000	15	4039100	75986000
P49756	RBM25	123030000	33	739530	86107000
P52907	CAZA1	122620000	13	5898400	69064000
Q86V81	THOC4	122510000	13	2859300	99733000
Q96SK2	TM209	122470000	26	3255400	54204000
O95319	CELF2	122450000	17	3269800	104020000
P14324	FPPS	122340000	18	1960000	117170000
P07919	QCR6	122250000	6	12311000	103790000
Q8N8A6	DDX51	122230000	35	2991900	50569000
Q99590	SCAFB	122100000	64	1081000	40700000
P18084	ITB5	121960000	44	2771800	121960000
Q96QK1	VPS35	121650000	42	2157700	60150000
P21266	GSTM3	121260000	17	7132900	79867000
P35610	SOAT1	121240000	21	1148900	97116000
Q6UXN9	WDR82	120880000	17	3618200	67186000
P42575	CASP2	120440000	25	944500	70800000
Q9Y4D8	HECD4	120400000	176	684100	120400000
P46379	BAG6	120340000	33	2208500	58850000
Q15637	SF01	120070000	16	2016700	81095000
Q9BVL2	NUP58	119980000	12	6447800	75878000
Q7Z3B4	NUP54	119900000	27	1375400	80212000
Q13576	IQGA2	119830000	84	995220	46910000
Q08752	PPID	119520000	25	3679800	79442000
P61964	WDR5	119330000	16	4603600	87573000
Q9BTV4	TMM43	119220000	23	1736400	83471000
Q8N9T8	KRI1	119150000	27	3897400	77933000
Q08257	QOR	118980000	20	3590200	66067000
Q14203	DCTN1	118920000	62	910210	44375000
P82650	RT22	118740000	24	3077800	81029000
Q05D32	CTSL2	118710000	19	5095900	63109000
Q9UL25	RAB21	118580000	13	3592000	81366000
Q9BW19	KIFC1	118170000	39	2726500	64695000
P13693	TCTP	117970000	7	8021100	103900000
P18859	ATP5J	117730000	5	7594500	117730000
P51398	RT29	116490000	22	3210200	99051000
Q9UBX3	DIC	116480000	15	4332700	67997000
Q6UW68	TM205	116310000	6	9727400	81838000
P25098	ARBK1	115880000	37	2507300	59501000
Q00059	TFAM	115850000	16	7240800	115850000
Q96IX5	ATPMK	115440000	3	34375000	115440000
Q9Y2R4	DDX52	115300000	28	1601300	61582000
P49841	GSK3B	115180000	23	2758300	60583000
Q7Z3K3	POGZ	114940000	55	1630900	54544000
P29590	PML	114870000	49	1149000	69316000
Q06587	RING1	114850000	13	2583800	64043000
Q70J99	UN13D	114840000	50	822150	49406000
Q13601	KRR1	114650000	17	4782700	78205000
Q92925	SMRD2	114540000	32	1159100	49960000
P30085	KCY	114140000	11	7929000	101840000
Q9UHD1	CHRD1	112880000	16	4728000	70336000
P09543	CN37	112590000	27	1573600	73787000
P33316	DUT	112560000	17	5647700	68525000
O75607	NPM3	112500000	8	2101800	112500000
Q9UBD5	ORC3	112350000	38	1456400	65150000
P27361	MK03	112220000	22	2630500	60246000
Q96G46	DUS3L	111780000	33	1942500	67895000
P63000	RAC1	111700000	8	7174500	100500000
Q9NV06	DCA13	111650000	24	2938500	66173000
P61204	ARF3	111410000	10	11141000	111410000
O60231	DHX16	111310000	50	1224000	48608000
Q14669	TRIPC	111300000	98	527540	44848000
P23743	DGKA	110840000	41	1280600	66122000
Q9NX24	NHP2	110840000	7	10673000	93278000
P51649	SSDH	110710000	26	4258200	67601000
Q9UIQ6	LCAP	110540000	51	1290000	51776000
Q2NL82	TSR1	110470000	33	1581600	50370000
Q01831	XPC	110190000	42	1268900	43794000
P48147	PPCE	110030000	47	1724800	100410000
Q15020	SART3	109990000	51	889530	70553000
P19838	NFKB1	109930000	49	1018000	67535000
Q14157	UBP2L	109460000	29	726790	50623000
P50570	DYN2	109410000	48	1622300	60356000
Q96F86	EDC3	109410000	29	1346900	61057000
P48651	PTSS1	109310000	23	3389600	79250000
Q14019	COTL1	109300000	9	9157100	86997000
Q9BZK7	TBL1R	109240000	22	3351800	58739000
O15258	RER1	108980000	8	8522300	108980000
Q16643	DREB	108890000	27	1154500	97031000
Q8IYB3	SRRM1	108690000	41	1499900	77836000
Q7Z460	CLAP1	108670000	0	NaN	108670000
Q6NUQ4	TM214	108010000	36	1593500	55055000
O15269	SPTC1	107580000	21	3560200	63716000
P25490	TYY1	107480000	17	5831400	83233000
Q13155	AIMP2	107260000	17	4918000	107260000
P52789	HXK2	106850000	48	1765500	49801000
Q5SRE5	NU188	106810000	80	745570	42685000
P49721	PSB2	106760000	10	8764400	100490000
P55081	MFAP1	106630000	17	2112500	73616000
Q969Z0	FAKD4	106160000	32	683000	55095000
P51571	SSRD	106050000	7	8292800	91420000
Q13043	STK4	106010000	28	1051400	80821000
Q14240	IF4A2	105850000	23	2384700	94578000
Q9H7B4	SMYD3	105850000	18	2175600	66685000
P47914	RL29	105580000	4	26396000	105580000
P56537	IF6	104830000	9	4111600	73139000
O95816	BAG2	104600000	14	7471600	98682000
Q9NZ45	CISD1	104560000	6	8233000	104560000
Q8IYB8	SUV3	104560000	37	1381800	58455000
Q6YN16	HSDL2	104280000	28	2440200	68279000
Q9BTW9	TBCD	104030000	62	1114600	50719000
Q14146	URB2	103990000	70	833980	52610000
P62306	RUXF	103940000	4	15839000	86756000
Q13427	PPIG	103810000	22	4718700	83662000
P43034	LIS1	103550000	23	1897900	79205000
Q6PD62	CTR9	103370000	58	566510	71390000
Q9ULX6	AKP8L	103050000	24	2143600	59274000
Q99081	HTF4	102840000	29	1420600	54621000
O43395	PRPF3	102740000	33	2244600	50529000
Q96S55	WRIP1	102660000	29	3249800	64349000
P51812	KS6A3	102500000	44	1745900	65362000
P24941	CDK2	102420000	19	767720	68670000
O95239	KIF4A	102290000	60	1358400	44943000
Q9NWY4	HPF1	102260000	19	1089100	84860000
O75746	S2512	102200000	37	2407600	44236000
Q9C0J8	WDR33	101990000	53	1003500	53309000
O14828	SCAM3	101850000	10	6316600	65120000
Q9Y224	RTRAF	101700000	16	5184400	85710000
O43765	SGTA	101650000	12	7785900	65127000
Q12789	TF3C1	101450000	110	411970	45359000
Q9Y5Q9	TF3C3	101310000	44	1597600	69826000
P55160	NCKPL	101300000	63	1098800	53890000
P54619	AAKG1	101190000	21	2365400	81903000
Q14008	CKAP5	101100000	106	645560	49507000
P49005	DPOD2	100880000	22	2090300	84328000
Q16512	PKN1	100530000	43	1653700	58834000
Q9Y228	T3JAM	100330000	35	1468300	57881000
Q9NUU7	DD19A	100290000	28	2508300	59760000
Q96JB5	CK5P3	100210000	26	1455100	83335000
Q53H12	AGK	99977000	23	2475400	84996000
Q9NRX1	PNO1	99448000	14	927610	91721000
Q9HDC9	APMAP	99281000	24	4136700	65568000
P13987	CD59	99275000	6	5784100	91108000
P63151	2ABA	99132000	24	3023700	54593000
P40692	MLH1	99050000	51	1528800	51541000
P61163	ACTZ	98885000	20	2852700	81856000
Q9UKD2	MRT4	98850000	15	4837200	62131000
Q9HAV4	XPO5	98846000	62	1455000	49471000
Q9GZS3	SKI8	98675000	15	1989800	58973000
O94905	ERLN2	98544000	21	4090600	60558000
Q10589	BST2	98377000	10	9837700	98377000
P25788	PSA3	98254000	13	6210200	65524000
Q8NBJ5	GT251	98021000	32	2031400	69223000
P23786	CPT2	98016000	36	833890	74576000
Q9H501	ESF1	97945000	38	1645000	38162000
Q13433	S39A6	97879000	20	4637100	97879000
O60508	PRP17	97133000	35	2087200	46628000
O95881	TXD12	96776000	10	4944600	73442000
Q13619	CUL4A	96723000	48	1790700	49409000
Q8NFH3	NUP43	96485000	12	5627000	83983000
Q53GQ0	DHB12	96283000	15	5612600	72296000
O75792	RNH2A	96278000	15	4485200	57347000
O43809	CPSF5	96207000	14	5509800	78531000
Q5T280	CI114	96202000	20	2864100	87849000
P60981	DEST	96171000	11	6262100	72654000
P14151	LYAM1	96118000	11	6877200	87906000
Q9P289	STK26	95996000	23	3589400	67661000
P01848	TRAC	95963000	7	13709000	95963000
Q86W42	THOC6	95954000	18	2509700	58445000
Q5T4S7	UBR4	95855000	239	262970	36565000
Q9UJX3	APC7	95684000	28	1971000	58571000
P56937	DHB7	95647000	15	2124700	71942000
Q9NY93	DDX56	95468000	30	1402600	47905000
O95475	SIX6	94932000	12	4706200	61256000
O75964	ATP5L	94425000	6	15737000	76677000
Q9BXY0	MAK16	94414000	14	6743800	67613000
Q92797	SYMPK	94225000	69	947850	42507000
O95297	MPZL1	93645000	10	919450	84450000
Q9H0U4	RAB1B	93597000	15	204980	81064000
Q68CP9	ARID2	93582000	67	792470	55284000
O94880	PHF14	93565000	39	799600	49004000
P60891	PRPS1	93528000	16	2393300	73599000
P46783	RS10	93376000	8	1806000	81763000
Q8WWY3	PRP31	93366000	21	4446000	77741000
Q96JM3	CHAP1	93341000	61	722270	59919000
Q9UKL0	RCOR1	93234000	24	2934300	48577000
P26885	FKBP2	93120000	7	10371000	93120000
Q96EY7	PTCD3	92867000	35	1366100	57383000
Q99829	CPNE1	92757000	18	5153200	80971000
Q9UBB4	ATX10	92739000	26	3566900	46167000
Q8TD19	NEK9	92562000	47	1152300	56015000
Q9Y5K5	UCHL5	92336000	18	3012900	61492000
O15226	NKRF	92179000	40	1930600	45487000
P24723	KPCL	92009000	32	2875300	92009000
Q12824	SNF5	91992000	18	4061400	72360000
Q9Y2J0	RP3A	91856000	38	2417300	91856000
O75569	PRKRA	91517000	14	3479300	75747000
Q13243	SRSF5	91350000	8	7154400	70579000
P61009	SPCS3	91328000	7	13047000	91328000
Q96F15	GIMA5	91104000	16	5182000	61393000
O60711	LPXN	90654000	16	2908700	75680000
O43264	ZW10	90611000	41	1655300	51232000
O95470	SGPL1	90382000	27	2050000	70356000
P32121	ARRB2	90085000	21	2450900	58176000
P15531	NDKA	89858000	9	4591400	68230000
O76031	CLPX	89620000	39	1212800	53020000
Q8TAQ2	SMRC2	89602000	51	623630	48405000
P29016	CD1B	89307000	16	5581700	52259000
P67870	CSK2B	89086000	10	6265800	84026000
Q12849	GRSF1	89000000	27	1427700	56727000
O00442	RTCA	88944000	19	3158400	65925000
Q9P2K5	MYEF2	88574000	25	2120300	67342000
Q8WVX9	FACR1	88564000	29	2843600	67931000
P09110	THIK	88280000	19	1341000	88280000
O00629	IMA3	88061000	16	3732200	69554000
Q8NBU5	ATAD1	87843000	20	3797500	58522000
Q16740	CLPP	87832000	16	3896700	68431000
Q3SXM5	HSDL1	87830000	19	3193200	67241000
O14880	MGST3	87510000	7	5129100	87510000
P52434	RPAB3	87411000	9	3093500	76821000
Q9H078	CLPB	87391000	37	1540100	52305000
Q9NVJ2	ARL8B	87026000	11	4506700	60255000
O95163	ELP1	87020000	63	1381300	59271000
P62820	RAB1A	86971000	15	4094100	81115000
Q9NP72	RAB18	86271000	13	6636200	78245000
Q92785	REQU	86245000	22	2628700	52670000
Q10713	MPPA	85866000	31	2252900	52167000
P16435	NCPR	85783000	37	1345000	58150000
P62899	RL31	85640000	7	12234000	85640000
P04921	GLPC	85637000	2	6130600	82028000
Q8WYA6	CTBL1	85570000	26	2482500	46598000
O00767	SCD	84983000	13	5121700	84983000
Q93084	AT2A3	84928000	45	1467500	51671000
Q9UDW1	QCR9	84815000	4	6613300	84815000
Q99442	SEC62	84578000	17	4975200	84578000
Q96SB8	SMC6	84527000	63	1048000	64994000
Q3ZCQ8	TIM50	84167000	14	2419500	62773000
Q9UN37	VPS4A	84029000	26	1187600	72504000
Q8IY18	SMC5	84016000	55	1329000	38340000
Q9Y6E2	5MP1	83654000	27	2322600	42546000
Q9H4L4	SENP3	83302000	21	2450400	67241000
Q13555	KCC2G	83007000	25	1564100	69743000
O95782	AP2A1	82940000	53	809070	55639000
Q06546	GABPA	82808000	20	2282500	60134000
P20042	IF2B	82229000	20	4111400	69131000
Q92879	CELF1	81997000	16	3809100	60570000
O75431	MTX2	81968000	11	4992900	65768000
Q92896	GSLG1	81684000	61	726220	38439000
Q9GZZ9	UBA5	81596000	17	1548300	73758000
Q15126	PMVK	81590000	12	4873400	61987000
P22694	KAPCB	81562000	18	3702300	69939000
O75306	NDUS2	81304000	25	1803600	57250000
Q9Y2P8	RCL1	81129000	20	2891500	56382000
P22033	MUTA	80873000	37	1200200	43364000
Q86XP3	DDX42	80814000	44	1438100	43796000
Q5TBB1	RNH2B	80456000	15	749040	80456000
Q96ST2	IWS1	80377000	45	1402300	54117000
Q9UBV2	SE1L1	80279000	38	273400	61112000
Q5JVF3	PCID2	80275000	28	1647500	50937000
Q8N5M9	JAGN1	80007000	6	6103800	80007000
Q86U86	PB1	79960000	83	254920	46571000
P49591	SYSC	79711000	27	1467000	55347000
Q12888	TP53B	79683000	89	627060	33411000
Q96DH6	MSI2H	79540000	12	6628400	52930000
P10606	COX5B	79495000	8	7274600	79495000
Q9HCG8	CWC22	79493000	44	1274800	48605000
Q9BRX2	PELO	79491000	21	3037400	71097000
Q9UFN0	NPS3A	79452000	14	3845100	51799000
Q15006	EMC2	79342000	14	3785400	51625000
O75122	CLAP2	79316000	0	NaN	79316000
P24666	PPAC	79310000	9	8812200	79310000
P33527	MRP1	79017000	73	1044500	43065000
Q9Y450	HBS1L	78885000	38	600870	63072000
P36543	VATE1	78773000	13	5520800	47428000
A5YKK6	CNOT1	78698000	122	397610	39246000
P49959	MRE11	78575000	34	2311000	61584000
Q8NC56	LEMD2	78482000	30	2076000	48380000
Q07960	RHG01	78283000	27	2002300	66202000
P54920	SNAA	78114000	18	2274900	45232000
P33240	CSTF2	77782000	24	2537500	49550000
Q9Y4C8	RBM19	77632000	46	1419700	46139000
Q15800	MSMO1	77551000	7	11079000	73618000
P25445	TNR6	77548000	20	959720	64377000
Q96CW1	AP2M1	77488000	26	2626000	66476000
Q86VP6	CAND1	77440000	62	886150	47051000
O95232	LC7L3	77399000	19	3008100	61807000
Q96AE4	FUBP1	77250000	30	1712500	55906000
Q5SY16	NOL9	77226000	26	517930	77226000
O15145	ARPC3	77184000	10	5423600	77184000
P61011	SRP54	76940000	30	2564700	44514000
Q03518	TAP1	76799000	33	1201000	53146000
Q9Y2K7	KDM2A	76511000	60	880880	40554000
Q9NZL4	HPBP1	76425000	19	1467200	42815000
P08754	GNAI3	76207000	15	3608700	72496000
Q9Y3A4	RRP7A	76108000	15	2156500	50519000
P13995	MTDC	75841000	23	3297500	75841000
O43402	EMC8	75802000	11	5805700	63863000
P55010	IF5	75799000	22	2719000	65202000
P51692	STA5B	75629000	39	1151000	42936000
O60610	DIAP1	75587000	60	612410	42239000
P78410	BT3A2	75563000	17	3908800	59923000
Q16774	KGUA	75542000	12	4375100	60123000
Q9Y6A9	SPCS1	75477000	2	37738000	75477000
Q9NQG5	RPR1B	75059000	14	5361400	60644000
Q9H8H2	DDX31	74972000	47	978940	57255000
Q15223	NECT1	74805000	24	891940	64113000
O95571	ETHE1	74699000	15	3470000	48384000
Q5VTR2	BRE1A	74611000	53	990050	57509000
P11177	ODPB	74369000	21	2895300	60802000
P49761	CLK3	74354000	36	1189100	52474000
Q9BV44	THUM3	74300000	25	1725500	51123000
Q15031	SYLM	74105000	45	1646800	37051000
Q9BX68	HINT2	74045000	11	2533800	74045000
Q03519	TAP2	74033000	30	2113700	46409000
P16402	H13	74015000	10	7401500	74015000
Q9BQ75	CMS1	73842000	11	3467600	59866000
Q7Z5K2	WAPL	73694000	69	386720	46908000
Q15629	TRAM1	73593000	11	4516700	73593000
Q9NR56	MBNL1	73550000	11	5773200	73550000
Q7RTV0	PHF5A	73482000	8	7962300	63698000
Q56VL3	OCAD2	73472000	11	4902300	59369000
P16219	ACADS	73445000	19	3166300	55743000
Q9NVV4	PAPD1	73190000	31	1264000	40339000
Q9H0C8	ILKAP	73097000	22	1264600	63704000
Q99549	MPP8	72815000	32	989200	56120000
Q96RP9	EFGM	72764000	41	1461000	49880000
Q8WWI5	CTL1	72725000	30	943010	62244000
Q8IWZ3	ANKH1	72592000	80	822480	72592000
Q15052	ARHG6	72572000	43	1273900	50997000
P10768	ESTD	72525000	14	2832500	61530000
Q9BVC6	TM109	72075000	8	9009300	72075000
O00505	IMA4	72016000	17	1955900	72016000
Q86VM9	ZCH18	72004000	43	321250	52217000
P53992	SC24C	71850000	40	1402200	46342000
Q6L8Q7	PDE12	71784000	25	1335700	43969000
Q9Y639	NPTN	71717000	20	1310700	46250000
P27695	APEX1	71577000	14	5112600	71577000
Q6ZMG9	CERS6	71541000	14	4359400	71541000
Q9H4L7	SMRCD	71299000	44	500360	42937000
Q9UI30	TR112	71177000	7	7131100	71177000
Q9Y673	ALG5	71170000	14	3647700	71170000
Q9Y3E5	PTH2	71071000	8	705100	65431000
Q01518	CAP1	70949000	28	2321200	48680000
Q9UQR0	SCML2	70859000	40	1126800	36867000
P49821	NDUV1	70858000	23	1847700	53405000
P61006	RAB8A	70821000	13	3981600	70821000
Q86SX6	GLRX5	70662000	7	6084800	60258000
Q9UKS7	IKZF2	70556000	19	1448200	70556000
P17026	ZNF22	70157000	10	1919500	65494000
Q9UNS1	TIM	70143000	57	524450	58776000
Q9P0I2	EMC3	70102000	13	3913200	51338000
Q9H2U1	DHX36	70005000	48	965080	32857000
O60762	DPM1	69920000	16	4370000	69920000
P25786	PSA1	69802000	17	4106000	54345000
P04181	OAT	69625000	20	2775700	45263000
P00491	PNPH	69570000	18	2790400	50351000
Q8WVC0	LEO1	69453000	39	1053500	60117000
O75832	PSD10	69445000	12	3620100	63313000
Q9UHI6	DDX20	69358000	42	378090	49158000
Q13332	PTPRS	69356000	86	373520	40778000
Q8TF68	ZN384	69246000	18	1948600	66700000
Q8IXH7	NELFD	69223000	24	2002800	44067000
P51116	FXR2	68994000	35	645930	54568000
Q4G0F5	VP26B	68971000	20	2785900	44095000
P20339	RAB5A	68901000	11	6263700	68901000
Q9UIW2	PLXA1	68890000	96	198180	43447000
Q14242	SELPL	68752000	10	3844600	68752000
Q9BQB6	VKOR1	68739000	4	17185000	68739000
Q9UPN9	TRI33	68660000	51	1184600	38495000
Q9BRR6	ADPGK	68414000	18	1748400	53170000
Q92552	RT27	68265000	25	1951500	43539000
Q04917	1433F	68211000	16	2981800	60325000
O95071	UBR5	68177000	131	398710	43519000
P62879	GBB2	67851000	13	3555400	57771000
Q53F19	NCBP3	67834000	25	2713400	50011000
P49590	SYHM	67412000	27	2310700	58068000
P26440	IVD	67379000	22	337000	59965000
Q99543	DNJC2	67347000	31	707800	50639000
P47985	UCRI	67127000	14	4794800	67127000
P14854	CX6B1	66951000	7	9564500	66951000
Q9NP66	HM20A	66852000	13	1868000	61900000
Q9NUV9	GIMA4	66781000	17	3137000	61189000
Q8WXF1	PSPC1	66678000	20	3333900	60478000
Q9GZR2	REXO4	66622000	24	1227900	52179000
O15067	PUR4	66519000	58	921590	45168000
Q9NRK6	ABCBA	66442000	42	1182200	42943000
Q8NEW0	ZNT7	66361000	13	2552500	55215000
O95983	MBD3	66304000	15	3137500	61028000
Q9NQZ2	SAS10	66289000	14	3029200	66289000
P60033	CD81	66168000	8	6737700	55614000
Q14118	DAG1	66146000	41	1613300	43956000
P53582	MAP11	65917000	24	810260	40023000
O43813	LANC1	65785000	17	1610300	54058000
Q9Y2S7	PDIP2	65696000	23	1212800	53925000
O75131	CPNE3	65665000	24	2135400	55296000
O43795	MYO1B	65642000	62	762580	33009000
Q9H7B2	RPF2	65609000	14	4686400	65609000
O15372	EIF3H	65567000	20	1723300	55041000
P29692	EF1D	65380000	16	2991900	65380000
P63165	SUMO1	65227000	7	1278700	65227000
Q9NQT5	EXOS3	65017000	14	4644100	52995000
P40925	MDHC	64833000	15	3218200	51030000
Q13523	PRP4B	64784000	41	1065700	34215000
P05114	HMGN1	64524000	4	12136000	64524000
Q9Y295	DRG1	64429000	23	2801300	42217000
Q9Y266	NUDC	64359000	21	2374600	46781000
O14683	P5I11	64343000	6	6113200	64343000
Q01844	EWS	64323000	17	2250100	56207000
Q07866	KLC1	64287000	36	1501900	45020000
O75915	PRAF3	64281000	5	12856000	64281000
Q92665	RT31	64270000	22	1762200	49961000
Q8IZ69	TRM2A	64262000	32	819860	51553000
Q13033	STRN3	64257000	29	1491900	46290000
Q9H2P0	ADNP	64196000	62	479800	34750000
A1L0T0	HACL2	63971000	25	175160	59592000
Q9H6A9	PCX3	63969000	0	NaN	63969000
Q9UMY1	UTP16	63956000	7	3383700	63956000
P30049	ATPD	63655000	5	12731000	63655000
P57772	SELB	63531000	29	1117400	31318000
Q9NP81	SYSM	63497000	31	756080	45392000
Q15369	ELOC	63420000	7	3509900	63420000
Q6PKG0	LARP1	63387000	60	629620	33567000
Q63HN8	RN213	63336000	274	166700	23015000
P14550	AK1A1	63245000	22	2874800	47589000
Q9UMX5	NENF	62936000	11	5721400	62936000
Q9UHG3	PCYOX	62308000	23	2189200	45130000
O43447	PPIH	62166000	11	3872600	54824000
P82933	RT09	61892000	25	2079300	43992000
Q13112	CAF1B	61839000	26	1372300	46347000
P41227	NAA10	61697000	15	1891000	61697000
A2RRP1	NBAS	61690000	108	269040	35659000
Q13595	TRA2A	61563000	15	2946700	61563000
Q7L2J0	MEPCE	61517000	32	138500	41577000
Q99733	NP1L4	61435000	16	2512400	61435000
Q53EL6	PDCD4	61413000	23	1408600	45155000
Q9H7D7	WDR26	61277000	30	1408400	43485000
Q9NZL9	MAT2B	61200000	19	2382700	53613000
Q8NB90	AFG2A	61178000	49	888450	32256000
Q14966	ZN638	61120000	93	385860	43954000
P00846	ATP6	61076000	2	30538000	61076000
Q9NPH3	IL1AP	60937000	31	732140	56457000
Q15154	PCM1	60915000	86	345010	33727000
Q8NCN4	RN169	60667000	40	248300	50735000
P57737	CORO7	60468000	33	608620	41444000
P54105	ICLN	60280000	8	4004500	60280000
P49458	SRP09	60270000	7	8610000	60270000
Q5VWP2	TET5C	60201000	20	3010100	60201000
Q8NBQ5	DHB11	60174000	17	3539600	60174000
Q92616	GCN1	60108000	164	241160	28356000
Q8WX92	NELFB	60097000	29	2072300	54861000
P39019	RS19	59941000	10	5994100	59941000
Q9H2W6	RM46	59925000	17	1858900	50298000
Q01085	TIAR	59909000	16	1724600	52719000
Q9HAF1	EAF6	59876000	6	946550	54196000
Q9Y483	MTF2	59777000	32	664890	38500000
P57721	PCBP3	59741000	17	3514200	59741000
P59998	ARPC4	59625000	9	6625000	59625000
Q12904	AIMP1	59592000	17	3235700	55006000
Q8WZ42	TITIN	59591000	0	NaN	59591000
Q6NUK1	SCMC1	59489000	26	2288000	46312000
Q14151	SAFB2	59447000	37	498110	44739000
Q9Y388	RBMX2	59411000	12	4950900	47639000
O14579	COPE	59173000	15	585500	59173000
O96011	PX11B	59088000	14	4220600	59088000
P36957	ODO2	59028000	23	2566400	46806000
Q13627	DYR1A	58991000	29	1183900	36226000
Q9ULX3	NOB1	58904000	23	2561000	58904000
Q9UIA9	XPO7	58572000	54	605140	36039000
Q9UKW4	VAV3	58383000	54	500670	45474000
P36915	GNL1	58117000	31	906830	34779000
Q9UNL2	SSRG	57959000	5	9476500	57959000
P00374	DYR	57929000	13	4456100	57929000
P62140	PP1B	57914000	17	2910600	57914000
O75477	ERLN1	57758000	20	2887900	57758000
O75351	VPS4B	57634000	25	1176100	57634000
Q9BY32	ITPA	57566000	10	4185300	40749000
Q01469	FABP5	57536000	8	3812900	57536000
Q9UNP9	PPIE	57499000	16	2321000	47336000
Q6Y1H2	HACD2	57448000	11	3482600	57448000
P84085	ARF5	57415000	11	5219500	57415000
P43307	SSRA	57403000	10	5740300	57403000
O95479	G6PE	57365000	42	1217600	51743000
Q9UPN7	PP6R1	57294000	32	1636100	46377000
P78549	NTH	57020000	17	3354100	45296000
Q8NFW8	NEUA	56945000	23	1295000	48365000
O43823	AKAP8	56932000	27	1412200	42369000
Q9Y3B9	RRP15	56373000	16	3523300	56373000
Q8TCZ2	C99L2	56296000	11	2336000	56296000
Q8WWK9	CKAP2	56293000	39	391920	51252000
Q96PU4	UHRF2	56255000	42	1032800	38598000
Q9NVX2	NLE1	55650000	24	1021800	32923000
Q9Y320	TMX2	55394000	18	1158800	55394000
Q6PI48	SYDM	55347000	35	1256400	33148000
O00743	PPP6	55335000	16	3458400	37805000
Q96K37	S35E1	55332000	15	3688800	55332000
Q8WXX5	DNJC9	55247000	13	2827800	42665000
Q86X55	CARM1	55144000	21	2028500	43129000
Q9Y3C6	PPIL1	54879000	8	3679600	54879000
Q6NZY4	ZCHC8	54821000	34	405980	34988000
Q76FK4	NOL8	54617000	60	645330	37409000
Q9Y2R5	RT17	54609000	6	5717100	54609000
Q9Y3D9	RT23	54407000	12	3767000	45203000
Q8NFH4	NUP37	54325000	14	482790	54325000
Q4V328	GRAP1	54312000	47	664960	31302000
Q9UBL3	ASH2L	54114000	30	847560	33002000
P36639	8ODP	54042000	7	5252900	49090000
Q9Y6A4	CFA20	53952000	12	4496000	53952000
Q96GM8	TOE1	53925000	21	255820	48553000
Q15746	MYLK	53924000	92	586130	53924000
Q06265	EXOS9	53877000	16	3367300	43009000
Q8NDT2	RB15B	53438000	45	430570	42766000
Q5JTZ9	SYAM	53400000	50	787640	29024000
Q9Y3B3	TMED7	53324000	12	2201100	53324000
Q15118	PDK1	53297000	25	732850	41780000
Q9UBQ7	GRHPR	53261000	15	1349100	37006000
Q14694	UBP10	53250000	37	294900	35529000
P07199	CENPB	53211000	20	2660600	46583000
Q92918	M4K1	53189000	40	1202800	53189000
P49642	PRI1	53188000	27	771310	31853000
Q9NUL3	STAU2	53163000	33	1611000	40600000
Q6KC79	NIPBL	52882000	128	134040	26850000
Q9Y606	PUS1	52847000	28	946330	52847000
P48729	KC1A	52522000	19	1203200	46748000
Q9NZT2	OGFR	52472000	31	896320	43825000
Q6PIZ9	TRAT1	52464000	5	612410	52464000
Q8WUA2	PPIL4	52390000	26	1746800	52390000
P00813	ADA	52282000	23	1821100	39859000
P36969	GPX4	52191000	12	1906400	46319000
Q9P003	CNIH4	52157000	2	26079000	52157000
O14656	TOR1A	52142000	17	1405300	37051000
Q9Y3B2	EXOS1	52127000	9	2947600	44910000
Q96T60	PNKP	52063000	32	301780	31809000
O15270	SPTC2	52043000	34	1062700	36131000
P42696	RBM34	51991000	27	1925600	43551000
Q05086	UBE3A	51953000	42	615540	33398000
P40121	CAPG	51818000	14	2721100	37206000
P61077	UB2D3	51636000	4	12909000	51636000
P61981	1433G	51508000	16	3219200	51508000
Q96P11	NSUN5	51440000	26	463500	46630000
Q14571	ITPR2	51346000	138	124030	36222000
Q9BS26	ERP44	51337000	20	395310	51337000
Q96S44	PRPK	51314000	12	2693000	32824000
Q15631	TSN	51254000	13	3942600	51254000
Q9HAU4	SMUF2	51204000	42	1219100	51204000
Q8WXE1	ATRIP	51203000	31	1651700	51203000
Q8WY22	BRI3B	51148000	8	4607700	51148000
Q8WUM4	PDC6I	51105000	48	783450	30792000
Q9UIJ7	KAD3	51078000	17	1950700	51078000
O75489	NDUS3	51058000	17	971040	43470000
P09496	CLCA	50889000	7	7269800	50889000
Q8NF37	PCAT1	50829000	21	1985700	41699000
Q00013	EM55	50827000	25	2033100	50827000
Q9BXS5	AP1M1	50740000	25	1123800	32630000
P17706	PTN2	50534000	26	758050	31605000
Q15436	SC23A	50482000	37	495970	39090000
Q9H0X4	F234A	50476000	23	1165700	39304000
Q9H936	GHC1	50278000	17	2957500	50278000
Q04760	LGUL	50260000	11	4569100	39584000
P25787	PSA2	50151000	13	2498800	50151000
P52815	RM12	50129000	8	6266100	50129000
P19525	E2AK2	50118000	21	2386600	41788000
Q9H490	PIGU	50038000	10	5003800	50038000
P30419	NMT1	49903000	21	295800	37219000
Q99643	C560	49888000	8	6236000	49888000
O43663	PRC1	49829000	32	1098900	49829000
O60427	FADS1	49784000	22	2262900	49784000
Q9UI10	EI2BD	49777000	25	1318300	34608000
P30405	PPIF	49603000	11	1359900	49603000
Q53GS7	GLE1	49466000	32	996360	39622000
Q9H0H5	RGAP1	49308000	33	995300	41674000
Q96HW7	INT4	49264000	56	773380	24704000
P40616	ARL1	49190000	9	3633300	49190000
O75821	EIF3G	49155000	19	2587100	49155000
Q9NPI1	BRD7	49004000	33	1020000	36992000
O00410	IPO5	48906000	56	762290	27283000
O96028	NSD2	48845000	71	256470	31140000
Q6I9Y2	THOC7	48675000	13	2982800	48675000
P11166	GTR1	48668000	13	2203300	44020000
Q9BQ52	RNZ2	48534000	45	321670	34059000
Q4VC05	BCL7A	48072000	8	1307500	48072000
O95183	VAMP5	48014000	6	8002300	48014000
Q96PE3	INP4A	48001000	44	1035600	48001000
P0DP25	CALM3	47951000	9	5327900	47951000
Q9UHQ9	NB5R1	47894000	15	945480	35433000
Q96BK5	PINX1	47860000	12	1715800	37112000
Q9Y5A9	YTHD2	47841000	20	1341600	41866000
Q99496	RING2	47795000	15	362610	47795000
P23193	TCEA1	47752000	17	2808900	39593000
Q9Y324	FCF1	47694000	6	3444700	47694000
Q9Y5Q8	TF3C5	47478000	31	1531500	47478000
Q5TA45	INT11	47454000	28	844420	34190000
P35244	RFA3	47421000	8	2863900	47421000
P53004	BIEA	47372000	16	2960700	38619000
Q9H4E7	DEFI6	47263000	32	1477000	36987000
O75525	KHDR3	47222000	12	3935200	47222000
Q9Y3B4	SF3B6	47177000	8	2599900	47177000
Q9P2E9	RRBP1	47172000	95	378890	29525000
Q14331	FRG1	47146000	13	2737500	47146000
O14734	ACOT8	47126000	17	1200300	47126000
O15533	TPSN	47059000	13	1811600	47059000
P21281	VATB2	47031000	25	1594800	34989000
Q8WXI9	P66B	46844000	28	1196600	33705000
Q8IXI2	MIRO1	46831000	30	1561000	46831000
Q92747	ARC1A	46800000	21	681830	46800000
Q9BQ69	MACD1	46744000	15	845070	46744000
Q92541	RTF1	46725000	36	1066800	38406000
P63208	SKP1	46585000	10	1667200	39674000
P67812	SC11A	46543000	10	3431700	46543000
Q9H7Z6	KAT8	46298000	26	1382700	36698000
P30260	CDC27	46275000	39	1186500	37033000
O43488	ARK72	46119000	15	3074600	46119000
P48739	PIPNB	46116000	18	844740	37696000
Q99808	S29A1	46088000	15	1841600	46088000
P36405	ARL3	46070000	11	2735800	46070000
Q03188	CENPC	45907000	49	936890	35837000
Q9Y3C4	TPRKB	45840000	8	1138500	45840000
O95758	PTBP3	45785000	17	1246400	35999000
Q06323	PSME1	45672000	15	3044800	29596000
Q12830	BPTF	45610000	141	323480	31830000
Q6IBS0	TWF2	45564000	20	2278200	45564000
P12111	CO6A3	45562000	172	264890	45562000
P05771	KPCB	45561000	35	1301700	41315000
Q86XL3	ANKL2	45518000	56	463180	30229000
Q9Y2U8	MAN1	45232000	52	363540	30843000
P28482	MK01	45071000	22	2048700	45071000
Q5H9R7	PP6R3	44961000	43	822820	30067000
O43929	ORC4	44939000	25	541500	38226000
Q8WVM8	SCFD1	44666000	34	807130	32510000
Q13111	CAF1A	44334000	40	980200	26576000
Q96EY4	TMA16	44240000	9	2384500	44240000
Q96C01	F136A	44178000	11	2224300	39432000
Q96F63	CCD97	44041000	15	2190300	28577000
Q15437	SC23B	44000000	38	752300	31570000
P18583	SON	43976000	75	586350	36555000
O95602	RPA1	43859000	94	239950	21451000
Q6FI81	CPIN1	43591000	21	360360	43591000
Q02750	MP2K1	43544000	19	734080	43544000
Q16539	MK14	43543000	18	2419100	43543000
Q86W50	MET16	43517000	25	877090	39673000
Q16543	CDC37	43275000	14	3091100	37880000
Q9Y5B8	NDK7	43253000	21	1213900	26341000
P31937	3HIDH	43138000	13	2107500	35892000
Q9BWD1	THIC	43105000	17	959850	37064000
Q13823	NOG2	43042000	33	935120	26700000
Q86U38	NOP9	42960000	29	992380	34648000
Q9P016	THYN1	42795000	16	1251600	38769000
P58546	MTPN	42676000	6	4277900	42676000
O94953	KDM4B	42569000	47	905730	30285000
Q9NRC6	SPTN5	42516000	0	NaN	42516000
Q8IY37	DHX37	42475000	54	394170	28033000
Q99575	POP1	42455000	53	114860	23697000
P04183	KITH	42401000	13	1614500	42401000
Q92685	ALG3	42395000	17	949190	42395000
Q13045	FLII	42385000	63	321110	36628000
P20839	IMDH1	42358000	21	415970	32275000
P27449	VATL	42192000	3	14064000	42192000
Q9UFC0	LRWD1	42140000	31	827550	38782000
Q15392	DHC24	42077000	21	2003700	42077000
P13807	GYS1	42025000	34	1236000	42025000
Q5C9Z4	NOM1	41996000	43	976660	36827000
O15511	ARPC5	41933000	10	4193300	41933000
P08069	IGF1R	41785000	67	75878	41785000
Q9NPJ3	ACO13	41686000	5	8337300	41686000
Q4KMQ2	ANO6	41686000	42	794330	28825000
P09564	CD7	41619000	6	6936400	41619000
P82675	RT05	41558000	26	583510	34535000
O14949	QCR8	41487000	6	3419100	41487000
Q86XI2	CNDG2	41436000	65	163300	31348000
A0A2R8Y4L2	RA1L3	41435000	18	877550	41435000
Q9Y696	CLIC4	41430000	15	842910	37010000
Q9BRT8	ZNG1A	41420000	17	1771200	37396000
O75663	TIPRL	41362000	16	1919100	31067000
P15813	CD1D	41312000	10	681920	41312000
Q86Y56	DAAF5	41299000	43	555340	26533000
Q96DZ1	ERLEC	41295000	27	855760	32207000
Q969H8	MYDGF	41222000	7	5888800	41222000
P82930	RT34	41170000	12	1959600	33670000
Q6UN15	FIP1	41081000	24	1711700	41081000
Q15007	FL2D	40965000	21	1950700	40965000
O15027	SC16A	40963000	86	369270	40963000
P04350	TBB4A	40882000	20	1792300	40882000
Q9Y570	PPME1	40818000	17	1522100	25692000
Q13596	SNX1	40797000	24	1328000	28993000
Q13409	DC1I2	40780000	20	741400	36198000
Q92688	AN32B	40601000	9	3030900	40601000
Q9H6R0	DHX33	40552000	42	463610	23090000
P30533	AMRP	40537000	20	1154300	36707000
O75419	CDC45	40529000	26	972400	36851000
Q9UHR5	S30BP	40505000	16	2531500	40505000
Q9H857	NT5D2	40472000	29	527630	32465000
Q9UK96	FBX10	40436000	55	735190	40436000
Q8NDX5	PHC3	40326000	27	1248300	27437000
P82912	RT11	40263000	9	816400	40263000
O95197	RTN3	40204000	46	874000	40204000
Q9H6Y2	WDR55	40135000	20	604550	40135000
P50454	SERPH	40118000	23	779800	32899000
Q13951	PEBB	40064000	8	5008000	40064000
Q9NWW5	CLN6	40056000	8	2367000	40056000
P53350	PLK1	40020000	36	1111700	30530000
O75791	GRAP2	39814000	15	2654200	34482000
Q03426	KIME	39745000	18	385360	39745000
Q9UHQ4	BAP29	39546000	15	2277600	39546000
Q9UNF1	MAGD2	39465000	28	1409500	39465000
Q5U5X0	LYRM7	39280000	3	3129600	39280000
P62633	CNBP	39142000	13	1870400	33525000
Q9GZZ1	NAA50	39121000	11	961810	35515000
Q9Y399	RT02	38910000	18	2161700	38910000
Q9H7E9	CH033	38868000	10	2703600	38868000
Q8NDX1	PSD4	38827000	39	568460	35910000
P82914	RT15	38824000	15	1080500	38824000
Q9H3P2	NELFA	38788000	22	564940	35015000
Q02252	MMSA	38772000	28	606860	31559000
Q8WWM7	ATX2L	38732000	39	706040	27645000
Q16644	MAPK3	38699000	18	1130800	34352000
O75934	SPF27	38693000	13	1026800	38693000
P14373	TRI27	38682000	24	1076300	27903000
Q9UER7	DAXX	38620000	22	1755400	38620000
Q5VTL8	PR38B	38427000	17	2260400	38427000
Q8ND82	Z280C	38399000	38	659640	28463000
Q15019	Septin-2	38339000	21	949370	29242000
O15117	FYB1	38335000	27	400680	38335000
Q13257	MD2L1	38292000	14	2735100	38292000
Q96AA3	RFT1	38262000	22	1739200	38262000
Q9ULR0	ISY1	38205000	14	2728900	38205000
O14745	NHRF1	38166000	21	1817400	38166000
Q96JJ7	TMX3	38164000	22	1261000	28294000
Q9BRQ6	MIC25	38161000	11	3469200	38161000
Q9ULV4	COR1C	38058000	19	764300	31219000
Q9H9P8	L2HDH	38054000	26	653350	30560000
P61224	RAP1B	38011000	10	3801100	38011000
Q9BYD6	RM01	37879000	16	1960700	31371000
P19404	NDUV2	37867000	15	2524500	35270000
Q14126	DSG2	37803000	46	245450	26512000
Q8NBJ7	SUMF2	37703000	15	880520	37703000
O76071	CIAO1	37702000	16	1120800	34758000
O75190	DNJB6	37587000	13	2891300	37587000
Q9Y5X3	SNX5	37553000	24	1564700	30372000
P55039	DRG2	37519000	21	953990	30627000
Q9Y6V7	DDX49	37395000	26	489670	26557000
O95639	CPSF4	37369000	16	624280	37369000
Q7Z2T5	TRM1L	37291000	40	406580	33198000
Q16775	GLO2	37268000	17	687210	37268000
Q9UK59	DBR1	37075000	23	1031800	37075000
P23443	KS6B1	37034000	20	645880	37034000
P11217	PYGM	37034000	50	740680	37034000
P37802	TAGL2	36994000	13	2430900	31602000
Q86UY6	NAA40	36972000	13	1099600	36972000
Q6IN85	P4R3A	36911000	40	922790	29105000
O75150	BRE1B	36824000	50	222380	31319000
Q9NRN7	ADPPT	36760000	14	1446500	31877000
Q9H977	WDR54	36753000	11	1641700	31435000
P49773	HINT1	36698000	8	2363600	36698000
Q9H3U1	UN45A	36669000	55	666710	27163000
Q6YP21	KAT3	36583000	23	593460	36583000
P50750	CDK9	36446000	19	677580	36446000
Q15326	ZMY11	36327000	30	1210900	36327000
O95373	IPO7	36279000	42	657300	31243000
Q9NUQ7	UFSP2	36264000	23	415320	31308000
O75436	VP26A	36256000	19	1291000	31623000
Q7RTP0	NIPA1	36219000	7	5174100	36219000
Q9BTE3	MCMBP	36044000	32	800290	24703000
O75691	UTP20	36032000	138	133940	32979000
Q9Y2Q9	RT28	35998000	10	3599800	35998000
Q15762	CD226	35949000	14	2567800	35949000
Q05048	CSTF1	35899000	18	1345200	32163000
P42695	CNDD3	35863000	68	412110	35863000
Q2TAL8	QRIC1	35838000	19	774140	35838000
Q9Y2R9	RT07	35805000	13	573920	35805000
P49643	PRI2	35803000	28	830870	29530000
Q9Y478	AAKB1	35748000	13	1018700	35748000
Q8IZ81	ELMD2	35743000	15	1611500	35743000
Q96DU3	SLAF6	35715000	15	2381000	35715000
P04259	K2C6B	35572000	30	1185700	35572000
Q15691	MARE1	35567000	15	1285900	31370000
Q92854	SEM4D	35500000	37	959450	35500000
Q14554	PDIA5	35472000	25	621700	23300000
Q69YN2	C19L1	35452000	27	710550	30364000
O15382	BCAT2	35440000	19	1615300	35440000
Q8N5F7	NKAP	35429000	17	2084100	35429000
Q9NZ63	TLS1	35417000	15	2361200	35417000
Q9HCN8	SDF2L	35364000	12	1008900	35364000
Q13098	CSN1	35356000	18	692130	31768000
Q9UKR5	ERG28	35340000	6	5890000	35340000
Q14C86	GAPD1	35301000	60	264290	28214000
Q9H3R5	CENPH	35290000	15	2352700	29140000
Q15024	EXOS7	35136000	18	507370	35136000
Q16563	SYPL1	35065000	10	1888600	35065000
P06730	IF4E	35058000	11	1128700	35058000
Q9UJU6	DBNL	34875000	20	1743700	31562000
Q9Y6I9	TX264	34841000	14	2488700	34841000
Q4G0J3	LARP7	34790000	28	383630	30501000
Q3B726	RPA43	34705000	15	2313700	34705000
Q8IUI8	CRLF3	34686000	20	978920	28944000
Q9Y672	ALG6	34666000	20	908160	34666000
Q68E01	INT3	34605000	53	652920	26075000
Q9NYP9	MS18A	34599000	15	2306600	34599000
P10599	THIO	34515000	7	4930700	34515000
O00255	MEN1	34411000	31	438470	34411000
Q8IYT4	KATL2	34402000	29	1186300	34402000
Q12972	PP1R8	34383000	14	432490	28328000
P54278	PMS2	34355000	41	379980	25222000
Q96N66	MBOA7	34312000	18	1312200	34312000
O94903	PLPHP	34281000	14	1820200	34281000
Q8NCA5	FA98A	34265000	23	1293900	34265000
Q9BXU1	STK31	34222000	57	600390	34222000
P16220	CREB1	34221000	4	8555300	34221000
P31751	AKT2	34166000	30	969450	34166000
Q9H1E5	TMX4	34091000	14	1892600	34091000
O60880	SH21A	34008000	8	2854900	34008000
Q01826	SATB1	33972000	34	312520	28891000
O75794	CD123	33956000	16	2122300	33956000
Q8WWC4	MAIP1	33773000	22	362310	33773000
O60763	USO1	33736000	43	298130	27354000
Q13217	DNJC3	33696000	23	548960	33696000
Q96S97	MYADM	33523000	7	4789100	33523000
Q9GZT3	SLIRP	33470000	8	1699000	33470000
Q02241	KIF23	33376000	50	667510	25815000
Q9BSH4	TACO1	33371000	14	532810	33371000
Q9NTK5	OLA1	33366000	26	1283300	33366000
Q9NYB0	TE2IP	33301000	21	1585800	33301000
Q6Y7W6	GGYF2	33227000	51	214320	33227000
Q8NEY8	PPHLN	33226000	19	1748700	33226000
Q6RFH5	WDR74	33106000	22	1504800	28452000
P48507	GSH0	32987000	10	2134200	29407000
Q6P4A7	SFXN4	32810000	15	2187300	32810000
Q9H6D7	HAUS4	32731000	25	1035000	27599000
P08574	CY1	32699000	17	330260	32699000
O60493	SNX3	32659000	10	2184800	32659000
P41214	EIF2D	32619000	32	758760	21558000
Q15120	PDK3	32600000	24	366160	27199000
O43747	AP1G1	32570000	35	930570	32570000
Q96I59	SYNM	32533000	23	839220	32533000
P39687	AN32A	32526000	9	2707600	32526000
Q5W0V3	FHI2A	32441000	38	352650	21210000
Q7KZN9	COX15	32435000	19	664270	32435000
Q9BRX8	PXL2A	32334000	13	2487200	32334000
Q08881	ITK	32268000	34	949060	21456000
Q9BUT1	DHRS6	32245000	13	2480400	32245000
Q02447	SP3	32242000	8	2107700	32242000
Q14790	CASP8	32208000	27	1192900	26667000
Q9BQA1	MEP50	32192000	11	970920	32192000
O15381	NVL	32176000	47	684590	24343000
Q9NPD3	EXOS4	32161000	10	1009400	32161000
Q9UBB5	MBD2	32110000	17	1888800	32110000
Q9UMX0	UBQL1	32088000	13	1393900	32088000
Q9BUL8	PDC10	32083000	13	1267700	32083000
Q9Y547	IFT25	32080000	5	1958800	32080000
Q9Y5L0	TNPO3	31972000	43	181680	31972000
Q16401	PSMD5	31939000	28	933550	28860000
Q9NYL4	FKB11	31935000	8	659890	31935000
Q9H267	VP33B	31833000	36	252640	27615000
Q7Z4H7	HAUS6	31766000	53	157150	19280000
P37837	TALDO	31765000	17	1868500	31765000
Q14671	PUM1	31732000	39	647510	31732000
O14757	CHK1	31690000	22	320680	31690000
Q9Y4P8	WIPI2	31682000	19	522270	31682000
Q96P70	IPO9	31677000	42	582350	25813000
O00746	NDKM	31672000	12	2639300	24070000
Q9UN86	G3BP2	31639000	22	845060	31639000
Q14677	EPN4	31614000	22	1161000	27943000
Q13610	PWP1	31564000	23	778950	31564000
P62330	ARF6	31546000	8	2301800	26724000
Q9Y2Z4	SYYM	31478000	26	863980	29091000
Q93045	STMN2	31475000	10	3147500	31475000
P62495	ERF1	31370000	25	411980	27471000
P61073	CXCR4	31364000	10	834490	31364000
Q9NVP2	ASF1B	31355000	9	887430	31355000
P37108	SRP14	31328000	7	1538400	31328000
P50502	F10A1	31244000	11	2840400	31244000
Q14181	DPOA2	31237000	24	554340	31237000
O60725	ICMT	31205000	9	3467200	31205000
Q5VZL5	ZMYM4	31066000	71	207060	21638000
P32519	ELF1	31060000	20	990700	26594000
Q68CZ6	HAUS3	31041000	31	481330	26000000
O95835	LATS1	31027000	55	564130	31027000
O43156	TTI1	30935000	50	531510	30935000
Q9BTX1	NDC1	30931000	26	604670	30931000
P14635	CCNB1	30840000	19	1623200	30840000
P11274	BCR	30799000	60	513320	30799000
Q69YN4	VIR	30771000	98	140810	30771000
Q99417	MYCBP	30641000	7	862690	30641000
P53701	CCHL	30605000	16	1112000	30605000
O75165	DJC13	30584000	112	133760	26722000
Q5VV42	CDKAL	30513000	32	318040	30513000
O00483	NDUA4	30482000	6	5080400	30482000
Q9NVM9	INT13	30442000	45	372720	30442000
O95674	CDS2	30431000	17	997060	30431000
P63218	GBG5	30396000	4	7599000	30396000
P82673	RT35	30392000	15	387880	30392000
O95235	KI20A	30293000	49	283940	24878000
Q7Z406	MYH14	30275000	103	293940	30275000
Q96Q11	TRNT1	30268000	29	207200	30268000
Q9BT40	INP5K	30266000	20	552680	24815000
Q9HC52	CBX8	30168000	21	1436600	30168000
P36873	PP1G	30140000	16	1883700	30140000
Q9GZS1	RPA49	30014000	23	835510	30014000
P51970	NDUA8	29991000	9	2369700	29991000
O14617	AP3D1	29908000	51	259550	23458000
Q9NV96	CC50A	29786000	16	1413300	29786000
Q6GMV3	PTRD1	29656000	8	2162300	29656000
Q9NQH7	XPP3	29653000	26	1140500	29653000
Q7LGA3	HS2ST	29632000	17	1743000	29632000
O94927	HAUS5	29622000	34	731930	24886000
Q9BUB7	TMM70	29617000	12	1290100	29617000
Q04206	TF65	29550000	21	1407100	29550000
[truncated: 1,041 more rows]

## Sheet: DCD
Uniprot	Name	Intensity	iBAQ peptides_DCD	iBAQ	Top3
P08575	PTPRC	105050000000	60	937380000	15850000000
P02786	TFR1	25226000000	39	486090000	6.2956e+09
P08195	4F2	24410000000	29	494460000	7.7659e+09
P04439	HLAA	22069000000	21	597760000	9334900000
P11498	PYC	20036000000	59	203760000	3.3949e+09
P16284	PECA1	13242000000	45	230620000	3.6218e+09
P14209	CD99	12246000000	4	1269800000	9264400000
P13612	ITA4	12044000000	46	159270000	2634600000
P35613	BASI	10651000000	15	293750000	5329700000
Q13085	ACACA	9823200000	120	49335000	1196800000
P06729	CD2	9433700000	14	131360000	8.069e+09
P11717	MPRI	8.1495e+09	127	38490000	751430000
P06127	CD5	7.9034e+09	25	211740000	2829500000
P04264	K2C1	6.7692e+09	31	187320000	2.1281e+09
P60709	ACTB	6.7633e+09	20	161060000	2355200000
Q13308	PTK7	6.6827e+09	55	80531000	1.5226e+09
P61769	B2MG	6.5336e+09	6	129610000	6.4894e+09
Q96RQ3	MCCA	6.503e+09	33	95794000	1448200000
P05556	ITB1	6.1375e+09	34	144090000	1.8146e+09
P05165	PCCA	5.9657e+09	46	74298000	945830000
P54709	AT1B3	5548200000	12	265640000	2512300000
P13598	ICAM2	5158600000	15	330550000	4.0768e+09
P68104	EF1A1	5129800000	21	147290000	2.0208e+09
P20701	ITAL	4695300000	44	73195000	1135100000
P08238	HS90B	4674400000	33	99271000	1303400000
P05107	ITB2	4607000000	43	65718000	875380000
P35527	K1C9	4382600000	26	133940000	1265600000
P01889	HLAB	3.9292e+09	18	129200000	2360800000
P04406	G3P	3.6089e+09	17	138010000	1304900000
O14672	ADA10	3.5577e+09	41	47392000	932770000
P35579	MYH9	3.4641e+09	104	18844000	298700000
P62979	RS27A	3.3002e+09	6	532460000	3.0114e+09
P10747	CD28	3.2167e+09	12	173300000	1.847e+09
P01850	TRBC1	2848100000	9	112880000	2.1155e+09
P32942	ICAM3	2833100000	25	87477000	1285400000
Q99880	H2B1L	2802700000	7	311310000	2.0292e+09
P10586	PTPRF	2739700000	101	17965000	428140000
P08648	ITA5	2693800000	40	43861000	843630000
P68363	TBA1B	2632200000	21	77588000	862500000
P14618	KPYM	2506400000	33	40418000	834310000
Q08722	CD47	2395500000	10	239550000	2327900000
P17693	HLAG	2354700000	20	114500000	2354700000
P05141	ADT2	2259800000	19	85224000	1177300000
P62805	H4	2249000000	6	296800000	1268400000
P28907	CD38	1.986e+09	19	60764000	652610000
Q15262	PTPRK	1.9665e+09	62	18572000	628800000
Q9BX67	JAM3	1.8944e+09	16	90334000	954870000
Q6PCB8	EMB	1.8349e+09	18	87252000	1201800000
P00338	LDHA	1.7607e+09	18	87279000	800270000
P53985	MOT1	1.7386e+09	14	45443000	1108900000
Q9UIW2	PLXA1	1.729e+09	96	12023000	233840000
P68371	TBB4B	1.6719e+09	20	58295000	559080000
P13639	EF2	1.6279e+09	45	26834000	324090000
Q969P0	IGSF8	1.5729e+09	29	31984000	653920000
P11142	HSP7C	1.5292e+09	33	31538000	386330000
P13796	PLSL	1.4841e+09	37	30366000	456930000
Q13740	CD166	1.4709e+09	30	37746000	785280000
P06733	ENOA	1392100000	22	47084000	543240000
Q9UIQ6	LCAP	1350800000	51	16040000	333500000
Q14761	PTCA	1344400000	5	259190000	1218300000
P19338	NUCL	1294500000	35	36842000	344300000
Q01650	LAT1	1278700000	18	68101000	985810000
P21333	FLNA	1249600000	134	5270700	114540000
O75083	WDR1	1213600000	30	20529000	339590000
Q13813	SPTN1	1192800000	143	4619100	148360000
P48960	AGRE5	1190800000	30	14405000	449450000
P07900	HS90A	1187000000	33	24995000	465090000
Q71UI9	H2AV	1176700000	5	229350000	1149600000
P29017	CD1C	1130900000	12	60365000	766530000
P55060	XPO2	1117500000	52	20957000	1.0253e+09
O75369	FLNB	1114300000	142	5181300	98079000
Q86X55	CARM1	1097900000	21	52283000	1097900000
Q562R1	ACTBL	1.0624e+09	21	50590000	1.0624e+09
P07195	LDHB	1.0612e+09	17	52407000	450930000
Q9UIB8	SLAF5	1.061e+09	19	26899000	578890000
P00558	PGK1	1.0459e+09	27	19769000	328760000
P48637	GSHB	1.0181e+09	27	37709000	1.0181e+09
Q01082	SPTB2	974250000	142	3556600	92643000
O00148	DX39A	948650000	19	25744000	383000000
P01733	TVBL3	939030000	8	40359000	607680000
P68133	ACTS	916240000	20	4466300	881690000
Q06830	PRDX1	909410000	15	38484000	531960000
Q08211	DHX9	908060000	61	8958200	195440000
Q2M2I8	AAK1	905160000	38	23820000	905160000
P16150	LEUK	897750000	13	57044000	683730000
Q13332	PTPRS	870490000	86	4880400	203770000
Q10589	BST2	869350000	10	49369000	821350000
P09429	HMGB1	850920000	6	40098000	383200000
Q15043	S39AE	840080000	14	35130000	587960000
P09326	CD48	832980000	12	61072000	467610000
O15427	MOT4	820440000	18	41406000	661160000
P06756	ITAV	815080000	58	9176000	167870000
P31146	COR1A	813260000	19	40533000	281880000
P09693	CD3G	787540000	7	57759000	439860000
Q15223	NECT1	784530000	24	13736000	398040000
P26038	MOES	779870000	33	15664000	220260000
P04075	ALDOA	755960000	23	16837000	233090000
P01730	CD4	743540000	17	25911000	399820000
Q00610	CLH1	741660000	90	4334300	124770000
P10809	CH60	735360000	32	15458000	190110000
P04216	THY1	731680000	6	97496000	666280000
P62826	RAN	729550000	11	63811000	398340000
P50990	TCPQ	728750000	37	16130000	179850000
P05023	AT1A1	722180000	45	12446000	150270000
P78527	PRKDC	714650000	220	2402400	78042000
Q8WWI5	CTL1	710430000	30	11222000	343930000
P17987	TCPA	708290000	31	18555000	182470000
Q08431	MFGM	702740000	24	13953000	424240000
P25445	TNR6	683500000	20	24386000	294630000
P09874	PARP1	681600000	51	7679400	163600000
P14151	LYAM1	681490000	11	56735000	576620000
Q14118	DAG1	676800000	41	3126300	263370000
Q9H0X4	F234A	663640000	23	13044000	230000000
Q9Y639	NPTN	656680000	20	15502000	253960000
Q00839	HNRPU	656370000	37	11696000	227030000
Q2KJY2	KI26B	645880000	0		645880000
P07437	TBB5	642960000	20	28884000	508850000
P62937	PPIA	632720000	10	58941000	325480000
Q14126	DSG2	632520000	46	5300700	190580000
P10321	HLAC	628400000	17	17218000	453730000
Q8N4C6	NIN	626010000	109	5743200	626010000
P22626	ROA2	622220000	20	18177000	300710000
A0A0B4J237	TVA82	601960000	8	35900000	459130000
Q9Y3P8	SIT1	599660000	10	37531000	372820000
P12956	XRCC6	575320000	32	10617000	220270000
P23634	AT2B4	570710000	58	6790100	157890000
P52272	HNRPM	566660000	47	8806000	158880000
Q5TEC6	H37	565410000	7	80772000	565410000
P13010	XRCC5	559930000	38	8821800	173090000
P13987	CD59	551860000	6	41624000	454900000
P08133	ANXA6	543840000	43	8114800	143550000
Q16666	IF16	536530000	37	10675000	139330000
P06126	CD1A	529610000	12	19691000	454910000
P01848	TRAC	527690000	7	74665000	525720000
P07814	SYEP	525000000	82	4164700	104380000
Q4KMQ2	ANO6	521480000	42	6910500	180220000
P07737	PROF1	520520000	9	53481000	374620000
Q9Y490	TLN1	515650000	133	2170400	62248000
P06213	INSR	504680000	71	5449000	112260000
P11766	ADHX	495860000	20	14609000	205150000
P33527	MRP1	488400000	73	4491100	92600000
Q96DU3	SLAF6	471950000	15	21559000	268810000
P29401	TKT	459670000	25	11215000	143070000
P26583	HMGB2	458400000	6	26621000	391220000
A0A075B6U8	A0A075B6U8	456870000	1	456870000	456870000
P14324	FPPS	456220000	18	12283000	264160000
Q7KZF4	SND1	455850000	53	4886300	110370000
P50747	BPL1	453390000	37	10199000	164630000
P53396	ACLY	452260000	59	4985400	87836000
Q9NPH3	IL1AP	450700000	31	11728000	161290000
P11388	TOP2A	441110000	81	4218800	102710000
P29016	CD1B	440380000	16	22537000	203130000
Q15233	NONO	437350000	21	13877000	273080000
Q14980	NUMA1	426920000	118	2047200	82702000
Q9ULF5	S39AA	413200000	32	9597900	245800000
P39023	RL3	412300000	19	11425000	192630000
P46940	IQGA1	404070000	83	3614800	80201000
P52566	GDIR2	403740000	12	16902000	257100000
P15529	MCP	399700000	16	16654000	229730000
O00481	BT3A1	397660000	25	14254000	180900000
P14866	HNRPL	387540000	20	8233900	135570000
P26641	EF1G	387080000	24	9375200	148470000
P33992	MCM5	384760000	42	5693100	103330000
P08069	IGF1R	379730000	67	3407700	80353000
O75643	U520	375080000	118	2217400	69379000
O95297	MPZL1	373660000	10	19316000	260500000
Q5T9A4	ATD3B	372300000	34	10950000	370200000
P15813	CD1D	371680000	10	19805000	306130000
Q13433	S39A6	370880000	20	9465200	231660000
Q12906	ILF3	365910000	37	4682700	98244000
P31948	STIP1	365080000	35	8248800	119820000
P07766	CD3E	363510000	10	15416000	223060000
P05106	ITB3	361150000	36	6352000	104530000
Q9Y5B9	SP16H	358490000	54	5830900	102540000
Q02790	FKBP4	356680000	31	9637800	123880000
P29323	EPHB2	355180000	52	5287600	91054000
Q14103	HNRPD	354920000	13	23686000	239020000
Q15393	SF3B3	353370000	52	4854400	95949000
Q92841	DDX17	352380000	37	7632700	108140000
Q96IZ5	RBM41	350680000	0		350680000
P50395	GDIB	348630000	28	7702100	135710000
P06748	NPM	348190000	12	10158000	287510000
P00491	PNPH	339240000	18	8849500	99464000
P22314	UBA1	338440000	54	4057300	104010000
P48643	TCPE	334190000	33	5711100	106280000
O75556	SG2A1	329150000	0		329150000
Q8NE01	CNNM3	327280000	38	5327200	103210000
P23396	RS3	321990000	19	13754000	135180000
P17181	INAR1	320990000	36	6811700	120060000
O95347	SMC2	317860000	65	3506300	59842000
Q9Y262	EIF3L	317480000	29	8304400	84960000
Q00325	S25A3	312010000	18	14415000	225810000
P60842	IF4A1	308100000	23	11442000	128370000
P49368	TCPG	307520000	31	5256600	124700000
P11021	BIP	306950000	30	7113500	73312000
Q6PIZ9	TRAT1	299920000	5	5012600	213800000
P34932	HSP74	298970000	50	4121500	68832000
P11586	C1TC	295450000	52	4487600	84844000
Q9P1W8	SIRPG	293750000	22	9834700	162520000
Q9P258	RCC2	291090000	27	4575700	120590000
P23229	ITA6	291040000	60	3678500	81625000
Q7KYR7	BT2A1	289570000	24	6754700	135710000
P04843	RPN1	287870000	37	4112100	106620000
Q8N1K5	THMS1	286960000	34	174880	285840000
P23246	SFPQ	286750000	30	6470400	150850000
Q99832	TCPH	285520000	31	7347500	99261000
P22234	PUR6	280250000	19	11949000	113170000
P18084	ITB5	277570000	44	6308400	277570000
P23528	COF1	275280000	10	22512000	196210000
P0DUH7	HRURF	274740000	2	137370000	274740000
Q6P2Q9	PRP8	273450000	127	1108100	55144000
P18669	PGAM1	272810000	13	6830500	139670000
P61221	ABCE1	272180000	30	4456700	98720000
P09651	ROA1	270390000	18	4192800	132760000
O95980	RECK	268540000	46	3297800	82466000
P04899	GNAI2	267100000	17	8743900	131510000
P62258	1433E	266400000	17	12451000	107200000
Q9NTJ3	SMC4	265070000	71	3140500	58031000
Q96J84	KIRR1	263630000	32	4866100	64153000
P11387	TOP1	263540000	38	4761500	77359000
Q9H813	PACC1	263030000	15	5096400	190030000
P47756	CAPZB	260230000	16	11190000	99537000
P06744	G6PI	258010000	26	6687000	107220000
Q15762	CD226	257650000	14	1952700	163980000
Q9Y6R1	S4A4	256320000	41	4006100	117630000
O00299	CLIC1	255870000	15	14358000	131760000
Q9HB71	CYBP	252620000	13	17457000	127750000
P56199	ITA1	250650000	56	3384300	63427000
P50991	TCPD	250240000	33	5495500	90138000
A8MVW0	F1712	249920000	35	2802000	82334000
Q9BTC8	MTA3	247480000	35	7070900	247480000
P78371	TCPB	245140000	32	4024300	104000000
P22102	PUR2	243080000	48	2752600	73617000
P20700	LMNB1	242650000	35	5698700	77507000
P46777	RL5	242520000	11	12725000	139200000
Q9NV96	CC50A	237960000	16	9196900	148530000
P35580	MYH10	237250000	102	1404800	45018000
P26599	PTBP1	236320000	19	8763200	114480000
P62906	RL10A	235650000	10	13468000	143390000
P19256	LFA3	234820000	7	30653000	219030000
P14625	ENPL	233030000	40	4284500	88000000
P25705	ATPA	232300000	31	5678200	111930000
Q15366	PCBP2	231990000	17	12571000	122910000
P61978	HNRPK	230860000	23	7105600	98870000
O00154	BACH	229910000	20	7134200	97401000
B0I1T2	MYO1G	228240000	53	1554800	73164000
Q9Y277	VDAC3	227980000	14	9272400	170060000
O60669	MOT2	226720000	14	16194000	158330000
Q13449	LSAMP	226360000	20	7675200	167590000
P25205	MCM3	225280000	51	3781100	79516000
Q9HBG7	LY9	224360000	25	2780200	146230000
P11166	GTR1	221600000	13	9388300	139220000
Q8TEM1	PO210	221350000	77	2329100	72862000
Q14242	SELPL	219690000	10	14543000	219690000
P46781	RS9	216650000	11	19695000	95664000
P15153	RAC2	214620000	8	24275000	158200000
Q08945	SSRP1	213620000	30	5007700	75991000
P40227	TCPZ	211920000	26	6902700	82658000
P61026	RAB10	210030000	13	12364000	169700000
O75533	SF3B1	209750000	62	2166200	50525000
P60174	TPIS	209230000	17	7419800	70683000
O00170	AIP	206770000	17	7519100	90018000
O75882	ATRN	206300000	64	2382400	75794000
Q96F46	I17RA	205520000	31	4488300	108450000
P27797	CALR	205470000	21	2573000	96324000
P16949	STMN1	205410000	9	19903000	155680000
P23526	SAHH	202940000	20	6375300	135580000
P06400	RB	199940000	50	3607400	70454000
O75054	IGSF3	198960000	60	1840600	49028000
P61247	RS3A	196320000	17	6731700	87805000
P15880	RS2	196180000	18	7734900	127200000
O43143	DHX15	196130000	39	2894200	93036000
Q14141	2006-09-01	194670000	21	4082100	77216000
Q8NFZ8	CADM4	194180000	14	7610600	129270000
P09564	CD7	193330000	6	4781700	176050000
P31943	HNRH1	193000000	18	6510100	91095000
P04921	GLPC	190940000	2	24231000	174070000
P06576	ATPB	190910000	29	4563900	86045000
P63241	IF5A1	190390000	8	6265700	115910000
P62701	RS4X	189890000	16	8246700	102800000
P36578	RL4	189640000	16	8449800	73660000
P52209	6PGD	188820000	24	4492200	97224000
O00478	BT3A3	187000000	22	6801800	125290000
P15260	INGR1	186340000	17	6276800	129200000
P18124	RL7	184950000	12	13074000	99762000
P17066	HSP76	184240000	37	4828100	184240000
Q14566	MCM6	182390000	48	1414900	82708000
P42677	RS27	181470000	4	38520000	158800000
Q01813	PFKAP	181050000	32	3259700	61416000
O15197	EPHB6	180130000	44	1861200	66918000
P07910	HNRPC	178690000	17	9014100	127020000
Q92673	SORL	178300000	124	1119800	78325000
Q16891	MIC60	177770000	44	2846300	45183000
P42892	ECE1	177580000	42	2642600	82298000
P46013	KI67	177250000	179	648250	49086000
P30101	PDIA3	176780000	29	4857900	78696000
P41252	SYIC	176450000	58	1784300	53998000
P98155	VLDLR	175930000	45	3561400	93037000
P27694	RFA1	173820000	30	4139500	64474000
P60033	CD81	173800000	8	18973000	146910000
Q29980	MICB	173100000	17	1829800	111310000
Q9H8M5	CNNM2	171980000	45	3044200	89717000
P27824	CALX	171210000	32	2307900	64857000
Q96S97	MYADM	170630000	7	16306000	137380000
P04844	RPN2	168670000	23	4453800	72024000
Q9Y289	SC5A6	168670000	15	5077700	123160000
P63104	1433Z	165530000	14	9633600	104390000
P52565	GDIR1	164770000	7	11246000	122340000
P51991	ROA3	164610000	19	4916800	90373000
Q14204	DYHC1	164340000	257	486600	24664000
Q92542	NICA	163570000	31	4628400	95529000
O15143	ARC1B	162280000	18	2401200	80521000
Q16531	DDB1	161960000	55	1690500	47949000
P57088	TMM33	160770000	11	14616000	115030000
P40926	MDHM	160130000	21	5812800	71060000
P62424	RL7A	158890000	10	12218000	92337000
P14868	SYDC	158740000	37	2565900	55848000
Q9NR30	DDX21	157240000	40	2820600	53269000
Q07108	CD69	156350000	7	15184000	115170000
P53621	COPA	155970000	70	1315200	35374000
Q99808	S29A1	155780000	15	6456500	104880000
P19022	CADH2	155660000	37	944300	105160000
Q9P2J5	SYLC	153550000	62	2040400	59885000
P62241	RS8	153470000	9	11017000	84308000
P06239	LCK	153450000	23	3786200	66132000
P21796	VDAC1	151530000	17	7791600	95287000
O60506	HNRPQ	151130000	32	2758400	76660000
P27708	PYR1	150930000	103	891840	47599000
Q6P4Q7	CNNM4	150640000	41	1816700	77964000
P13667	PDIA4	150230000	38	2895800	62331000
Q00534	CDK6	149420000	19	7029400	108680000
P17844	DDX5	148790000	32	3294500	61307000
Q8TCZ2	C99L2	148490000	11	3016300	121290000
Q13263	TIF1B	148340000	32	2309500	53695000
P78410	BT3A2	147890000	17	7652700	105880000
P62314	SMD1	145190000	4	6411800	136810000
O00182	LEG9	144640000	16	7107900	104180000
Q9Y6M7	S4A7	143920000	58	1588200	62058000
Q9H2H9	S38A1	143220000	17	8424500	139820000
Q86UX7	URP2	143090000	38	2299500	53876000
P18433	PTPRA	141150000	37	2475700	47547000
O43707	ACTN4	139400000	55	1292800	38897000
O15027	SC16A	138530000	86	1610900	138530000
P31939	PUR9	137900000	38	2719300	51836000
P43243	MATR3	137870000	37	2236500	50745000
Q15008	PSMD6	137490000	25	2832700	63695000
Q16563	SYPL1	137390000	10	7946700	137390000
P45880	VDAC2	137180000	16	6150700	73011000
P05026	AT1B1	137170000	12	6585400	64927000
P38646	GRP75	136840000	38	3264000	62161000
P09211	GSTP1	136100000	11	7910700	102560000
O00763	ACACB	136030000	122	898610	33590000
P12236	ADT3	135380000	20	6458900	100930000
Q92499	DDX1	134760000	39	1970800	45299000
Q15365	PCBP1	133070000	17	7257300	92096000
Q9Y624	JAM1	132340000	16	5840500	85374000
Q92945	FUBP2	131450000	35	2412200	50166000
Q02978	M2OM	131400000	17	6508400	81863000
Q8IWA5	CTL2	131220000	28	3508800	111100000
Q15181	IPYR	130520000	18	2637200	64360000
P14174	MIF	129480000	5	25897000	129480000
P27348	1433T	129230000	14	5710900	95100000
Q16181	Septin-7	128160000	23	4520800	82854000
P01893	HLAH	127550000	19	143010	127550000
P12268	IMDH2	127490000	22	2338800	45379000
Q8N1F7	NUP93	126830000	51	1935400	48778000
P63244	RACK1	124960000	20	5225700	49111000
P33778	H2B1B	124810000	7	17830000	124810000
P15151	PVR	122770000	13	5891700	78487000
Q13838	DX39B	122560000	19	2697800	100320000
Q02878	RL6	122430000	13	5642100	72995000
O14745	NHRF1	122240000	21	4549900	95842000
Q92608	DOCK2	121900000	87	980110	37891000
Q5VU97	CAHD1	121470000	59	1264200	62303000
P10412	H14	120090000	9	13344000	112490000
P48735	IDHP	119560000	23	1941000	54150000
O15480	MAGB3	119150000	22	5416000	119150000
P61073	CXCR4	118330000	10	5277400	86033000
P60900	PSA6	118270000	17	5039600	83369000
P33993	MCM7	117300000	38	1902400	40920000
Q58FF6	H90B4	117190000	25	4687600	117190000
P62244	RS15A	116790000	8	10843000	89861000
P17301	ITA2	116440000	45	2018400	49767000
P31153	METK2	116120000	18	2479400	80672000
P30050	RL12	115610000	9	8070000	66453000
P62280	RS11	114720000	10	6460800	81011000
Q9Y666	S12A7	114300000	43	1420800	48941000
Q92508	PIEZ1	113930000	98	579420	51373000
O43242	PSMD3	113730000	34	3040400	55508000
O14929	HAT1	113500000	16	5107300	72472000
Q14008	CKAP5	112540000	106	919810	33122000
P61313	RL15	111720000	11	10156000	89677000
P26639	SYTC	111650000	42	2262900	45237000
Q8WUM9	S20A1	111450000	22	3740100	79742000
Q14332	FZD2	110740000	21	3594800	65165000
P55265	DSRAD	109390000	69	894800	33007000
Q02880	TOP2B	109150000	87	1108900	38103000
Q14517	FAT1	108880000	192	201210	56692000
Q58FF8	H90B2	108650000	20	1327700	108650000
P56192	SYMC	108560000	41	1556200	55696000
Q96QD8	S38A2	108240000	12	1132600	101550000
Q8NC67	NETO2	107920000	27	3183000	53003000
P43034	LIS1	107220000	23	3289000	51629000
Q86VP6	CAND1	107140000	62	985010	50683000
O43175	SERA	107110000	24	3325300	55276000
Q15717	ELAV1	106490000	16	5484400	67092000
O75352	MPU1	106340000	4	25832000	106340000
P08174	DAF	106080000	23	3894600	61486000
Q14152	EIF3A	105710000	58	1071700	37660000
P55884	EIF3B	104300000	36	1818000	41737000
Q8NI36	WDR36	103920000	45	1527400	43494000
P11940	PABP1	103820000	36	2404100	43566000
Q14974	IMB1	103480000	40	1534100	53812000
Q8NG11	TSN14	103390000	12	8160700	87111000
Q09028	RBBP4	103300000	14	4286000	55445000
P27635	RL10	103080000	8	6589500	80400000
P38159	RBMX	103060000	25	3417400	51516000
O75326	SEM7A	101660000	33	2142300	46450000
Q10471	GALT2	101280000	31	2779900	39222000
O76094	SRP72	99245000	33	2670300	64208000
Q9ULK6	RN150	98985000	9	1884200	82027000
P54578	UBP14	98845000	25	3704800	54535000
O00567	NOP56	97297000	31	1604500	53691000
P49915	GUAA	96425000	42	1654900	51038000
Q01518	CAP1	96032000	28	2247700	45019000
Q9UMS4	PRP19	95538000	19	2133600	46337000
P78417	GSTO1	95435000	14	5810400	59794000
Q9UHN6	CEIP2	95210000	80	884180	38096000
P35606	COPB2	95175000	48	871910	53323000
Q13443	ADAM9	95171000	45	1039700	38594000
P41250	GARS	95120000	40	1854500	40176000
P43403	ZAP70	95004000	36	1328800	36853000
Q14019	COTL1	94545000	9	8778900	53464000
P62249	RS16	94455000	11	7032800	67469000
P61353	RL27	93650000	6	12259000	80914000
P11413	G6PD	93494000	35	1548700	33895000
P54577	SYYC	93345000	37	2021000	35932000
P22087	FBRL	92929000	19	778930	60479000
Q04771	ACVR1	92321000	18	3665300	77364000
Q9Y2W1	TR150	92175000	42	1042400	44300000
P55735	SEC13	91962000	13	3245500	50667000
P67936	TPM4	91933000	15	2152200	69195000
P09104	ENOG	91025000	20	4551300	91025000
Q9NUQ9	CYRIB	90217000	19	2616500	58146000
P15531	NDKA	89967000	9	4595200	68783000
P16615	AT2A2	88407000	46	1673600	45371000
Q15424	SAFB1	87688000	34	1254600	52549000
O43736	ITM2A	87568000	14	5224700	69764000
P17812	PYRG1	87458000	30	2162300	33196000
Q8IWK6	AGRA3	87222000	55	1330700	33051000
O43157	PLXB1	86830000	76	467810	49780000
P20340	RAB6A	86217000	13	6632100	86217000
Q99460	PSMD1	85815000	47	461380	59457000
P19634	SL9A1	85501000	26	798620	59995000
Q13177	PAK2	85366000	26	2316500	60686000
O15031	PLXB2	85249000	90	477760	40743000
P41091	IF2G	85006000	21	2731400	39442000
Q9Y230	RUVB2	84625000	27	2620000	43710000
Q3ZCM7	TBB8	84562000	20	3612200	84562000
P55011	S12A2	84316000	50	1115800	36785000
P84098	RL19	84010000	6	12069000	78837000
P40925	MDHC	83967000	15	4488700	67330000
Q92900	RENT1	83874000	58	749170	28344000
Q9Y653	AGRG1	83660000	24	640560	58433000
Q8WUX1	S38A5	83643000	18	3608200	75021000
Q96PK6	RBM14	83633000	23	2225300	45914000
Q9NP58	ABCB6	83604000	37	2259600	83604000
P33991	MCM4	83600000	45	954820	33988000
Q13200	PSMD2	83510000	49	773990	38564000
Q96G03	PGM2	83367000	34	977930	45226000
Q8TCT7	SPP2B	83288000	29	2214900	53614000
Q92598	HS105	83202000	47	966210	36763000
Q9P0K1	ADA22	83194000	43	598920	45814000
Q14739	LBR	82426000	21	3610500	54719000
Q7L014	DDX46	81910000	53	1375900	26786000
Q9Y266	NUDC	81451000	21	1804600	57623000
Q07020	RL18	81262000	7	11609000	69559000
P62266	RS23	80643000	6	13440000	80643000
Q9NY35	CLDN1	80063000	9	1023900	77804000
P49736	MCM2	79784000	44	1394200	44886000
P61803	DAD1	77836000	5	15567000	77836000
P04156	PRIO	77417000	12	4189100	69610000
Q96DN5	TBC31	77230000	57	1045200	77230000
P38919	IF4A3	76927000	23	2802900	42384000
Q9C0K1	S39A8	76496000	5	6510200	73195000
P20023	CR2	76468000	47	1436100	40776000
P78310	CXAR	76245000	24	2926400	63330000
Q92854	SEM4D	76244000	37	1534700	72601000
Q9BYJ4	TRI34	75942000	23	3301800	75942000
Q14683	SMC1A	75790000	72	778280	24453000
P78536	ADA17	75288000	44	743140	41893000
P27701	CD82	75135000	13	4425900	67063000
P83731	RL24	75036000	8	9379500	64897000
P51659	DHB4	74702000	42	715960	38761000
P62888	RL30	74241000	6	9276900	49349000
P07237	PDIA1	72863000	35	1907000	31552000
Q9Y2X3	NOP58	72763000	24	1597000	30457000
Q15185	TEBP	72593000	9	6725400	65251000
Q9Y5S1	TRPV2	72415000	32	1224800	53920000
O75367	H2AY	72360000	16	2864500	38551000
Q9UQ80	PA2G4	72192000	22	1732000	30570000
P43007	SATT	72078000	20	1385600	61531000
Q9BXJ9	NAA15	72068000	52	1214600	30849000
Q92804	RBP56	71610000	31	2310000	65743000
Q9NYU2	UGGG1	71336000	73	538490	26970000
P00813	ADA	70755000	23	1828200	41799000
P31946	1433B	70703000	14	2989400	64558000
O60264	SMCA5	70170000	55	1155800	21730000
Q9P035	HACD3	69127000	15	3690300	48703000
P62851	RS25	68937000	5	13787000	68937000
P51610	HCFC1	68845000	75	382020	29197000
P29692	EF1D	68756000	16	3115600	41206000
P33176	KINH	68556000	60	799050	26594000
Q99795	GPA33	68370000	16	2428900	44888000
Q15029	U5S1	68248000	51	744210	31753000
P04234	CD3D	68173000	8	4064000	68173000
Q6ZWJ1	STXB4	67439000	29	2325500	67439000
P60953	CDC42	66863000	9	5306400	52451000
P52907	CAZA1	66750000	13	4350300	48150000
Q8N163	CCAR2	66464000	50	721520	34682000
Q9NSD9	SYFB	66407000	34	1194400	33802000
Q9H3K6	BOLA2	66207000	5	5037300	62114000
Q15758	AAAT	65871000	16	4117000	61251000
P30825	CTR1	65812000	18	3656200	59313000
Q08J23	NSUN2	65728000	44	923160	23792000
Q9BXS9	S26A6	65237000	27	1468100	51515000
Q01469	FABP5	65197000	8	4178200	60151000
P54136	SYRC	64977000	37	713190	32447000
P16401	H15	64973000	10	6497300	64973000
Q99536	VAT1	64871000	16	1961700	35906000
Q9Y4L1	HYOU1	64846000	51	988530	23099000
Q7L1W4	LRC8D	64774000	45	994330	35104000
P26358	DNMT1	64640000	76	538870	22901000
Q04721	NOTC2	64445000	77	287190	39781000
P30203	CD6	64422000	23	1608900	35746000
O43390	HNRPR	64054000	34	241220	44310000
P10599	THIO	63934000	7	9133400	59106000
Q8NC42	RN149	63241000	17	1682600	49193000
P49327	FAS	63184000	125	319970	30720000
Q92536	YLAT2	63125000	11	3172700	63125000
Q9H0A0	NAT10	63007000	53	1005800	20938000
Q9UQ35	SRRM2	62887000	120	355030	38484000
O43278	SPIT1	62827000	23	1699500	37673000
P60660	MYL6	62701000	10	6270100	51004000
P49755	TMEDA	62317000	12	2343700	58870000
Q7Z7K6	CENPV	62202000	12	749560	53207000
Q9UHD8	Septin-9	61676000	42	884090	42680000
Q9UQE7	SMC3	61178000	65	779210	23949000
P55209	NP1L1	61074000	14	1586200	41809000
P26373	RL13	60831000	9	6759000	53644000
Q99613	EIF3C	60583000	42	815280	30016000
P31689	DNJA1	60163000	21	1049400	39945000
P19440	GGT1	59666000	24	2486100	53078000
Q8N608	DPP10	59495000	47	598670	40224000
Q5SSJ5	HP1B3	59273000	25	2370900	30933000
P15170	ERF3A	59199000	26	1744200	29046000
O14980	XPO1	59176000	53	399310	27413000
Q93045	STMN2	59164000	10	5916400	59164000
Q4G0F5	VP26B	59148000	20	1522100	32481000
Q9UKK9	NUDT5	58558000	11	980180	56431000
Q14203	DCTN1	58045000	62	500490	26417000
Q9NZ08	ERAP1	58027000	46	1021000	37284000
P81605	DCD	57996000	5	11599000	57996000
P39748	FEN1	57509000	20	832330	44926000
Q8NI27	THOC2	57494000	75	510120	34436000
P55072	TERA	57423000	45	779670	31180000
P15311	EZRI	57372000	32	1142100	37242000
O00571	DDX3X	57366000	39	919680	29848000
Q6Q759	SPG17	57319000	102	561950	57319000
P35268	RL22	57273000	4	14318000	57273000
Q15046	SYK	57195000	30	782690	40503000
Q8NB49	AT11C	57083000	47	753170	32375000
P18621	RL17	57034000	9	2667800	44067000
Q9Y265	RUVB1	56700000	22	1781900	33665000
P34897	GLYM	56390000	29	1097700	32329000
Q6FI13	H2A2A	56187000	5	9625400	56187000
P50914	RL14	55992000	6	5725100	48414000
Q13423	NNTM	55752000	48	836210	26790000
P98172	EFNB1	55184000	19	1508900	34209000
A0A494C071	PWWP4	54890000	0		54890000
P33316	DUT	54846000	17	2000600	30435000
P61106	RAB14	54727000	16	1713100	41435000
P49588	SYAC	54693000	51	838810	25523000
P61956	SUMO2	54314000	2	27157000	54314000
Q9UP38	FZD1	53710000	24	956100	48361000
P17480	UBF1	53569000	34	812310	32056000
Q9UKM9	RALY	53209000	18	2956100	31737000
P62913	RL11	53165000	10	5316500	53165000
Q9NZ01	TECR	53023000	13	2675400	42147000
P17252	KPCA	52792000	33	1209600	34033000
P68400	CSK21	52594000	18	991220	30300000
Q96AG4	LRC59	52530000	14	1543200	32788000
O14744	ANM5	52379000	32	943360	31219000
P31785	IL2RG	52237000	13	2884900	45114000
O75475	PSIP1	51780000	28	1232800	29804000
P61160	ARP2	51476000	13	3313700	33663000
P43487	RANG	51344000	8	5239800	41918000
P13747	HLAE	51287000	18	1934000	26876000
O95433	AHSA1	51154000	20	1748400	30382000
Q2Y0W8	S4A8	50973000	48	711700	39589000
Q8WUM4	PDC6I	50925000	48	817810	22305000
O75534	CSDE1	50798000	46	921730	24581000
P29320	EPHA3	50260000	52	966530	25867000
Q9ULH0	KDIS	50189000	91	330170	20277000
Q9HCE1	MOV10	50116000	55	608700	24158000
Q9Y3I0	RTCB	49781000	24	1520900	26766000
Q92859	NEO1	49755000	63	324200	28265000
P62269	RS18	49685000	9	4579500	36642000
P42166	LAP2A	49625000	36	1057800	28711000
Q99873	ANM1	49511000	21	1752000	29898000
P63000	RAC1	48586000	8	1816600	48586000
Q9HCU4	CELR2	48582000	126	276950	25435000
Q92930	RAB8B	48537000	12	2931700	35337000
Q13185	CBX3	48160000	7	2112200	44016000
Q93009	UBP7	48143000	64	278040	23424000
O94910	AGRL1	47933000	68	389850	34887000
P48551	INAR2	47905000	16	2994100	47905000
P61019	RAB2A	47493000	14	2783200	23242000
P47897	SYQ	47412000	45	504320	24390000
P16473	TSHR	47279000	32	1406900	41065000
Q9HD45	TM9S3	46961000	19	869330	30444000
Q03405	UPAR	46663000	17	539920	26815000
P49792	RBP2	46637000	188	186800	20012000
Q9Y4D7	PLXD1	46573000	84	265060	20691000
Q9NVP1	DDX18	46494000	34	1259500	27790000
Q9Y2Z0	SGT1	46452000	21	1628200	31489000
P84095	RHOG	46370000	11	4215500	43434000
Q15125	EBP	46042000	6	2622200	46042000
P26196	DDX6	46023000	28	287880	35648000
P19105	ML12A	45973000	9	4413800	27488000
P49321	NASP	45895000	43	368920	30676000
Q14697	GANAB	45815000	43	755640	20196000
P12270	TPR	45722000	108	243870	22174000
Q02543	RL18A	45565000	9	5062800	36910000
P11279	LAMP1	45445000	19	2391900	45445000
P40429	RL13A	45432000	9	5048000	40535000
Q68D85	NR3L1	45275000	23	1397700	40916000
P05388	RLA0	45122000	13	2413900	39656000
P30086	PEBP1	44994000	10	3228000	25164000
Q29RF7	PDS5A	44485000	75	267580	21918000
O95819	M4K4	44150000	56	436470	23063000
P39656	OST48	43502000	23	1558500	35846000
Q6PHR2	ULK3	43442000	24	1810100	43442000
O15258	RER1	43036000	8	3021700	41558000
P50416	CPT1A	43035000	37	1024800	40454000
P05198	IF2A	42902000	22	1950100	38678000
P42285	MTREX	42833000	58	231250	33256000
Q14114	LRP8	42790000	53	445790	30317000
P53794	SC5A3	42775000	21	1714400	36001000
P14314	GLU2B	42647000	19	917740	39019000
P35659	DEK	42393000	21	1293300	31924000
P0DP25	CALM3	42106000	9	4678500	42106000
Q5JPE7	NOMO2	41978000	66	499150	18540000
Q06210	GFPT1	41951000	43	696480	23437000
Q12913	PTPRJ	41926000	59	561720	23117000
O00410	IPO5	41885000	56	470210	21489000
P05161	ISG15	41665000	12	1187200	41665000
A0FGR8	ESYT2	41640000	46	629040	24633000
P61619	S61A1	41636000	16	1681200	33718000
P27816	MAP4	41427000	64	532550	22622000
P53618	COPB	41410000	48	78541	27172000
Q9Y617	SERC	41390000	20	993980	23576000
O60841	IF2P	40953000	50	434010	26936000
Q9NTI5	PDS5B	40653000	74	374740	18189000
Q08334	I10R2	40617000	14	2901200	34204000
Q8N131	PORIM	40513000	4	10128000	40513000
P51532	SMCA4	40402000	63	449980	17800000
Q6GTX8	LAIR1	40343000	14	949020	40343000
Q06323	PSME1	39988000	15	2665900	29360000
Q14978	NOLC1	39848000	33	1207500	36345000
P26368	U2AF2	39533000	15	1640700	29578000
Q86UF1	TSN33	39525000	8	1145800	35356000
P00846	ATP6	39489000	2	19744000	39489000
O14979	HNRDL	39486000	20	1974300	39486000
Q5T4S7	UBR4	39354000	239	109420	22455000
O15042	SR140	39000000	39	397520	28846000
P51148	RAB5C	38968000	11	3542500	29412000
P05455	LA	38832000	22	1012300	27133000
P24534	EF1B	38423000	12	2453200	38423000
Q9NPD7	NRN1	38349000	4	9587200	38349000
P51149	RAB7A	38346000	14	2739000	31560000
P30041	PRDX6	38296000	15	2291400	25297000
Q96IX5	ATPMK	38142000	3	10587000	38142000
Q14165	MLEC	38072000	16	2379500	25647000
Q9BZM6	ULBP1	38066000	17	1083400	32720000
O60216	RAD21	37885000	26	924730	24561000
Q7Z7H5	TMED4	37872000	12	3156000	37872000
Q12788	TBL3	37717000	45	413590	21211000
Q16555	DPYL2	37484000	31	881300	25033000
P62750	RL23A	37414000	6	4524900	37414000
P08754	GNAI3	37262000	15	774990	37262000
P12814	ACTN1	37181000	52	238760	20128000
P55160	NCKPL	37144000	63	477860	23541000
P18077	RL35A	37094000	7	5299200	37094000
P18754	RCC1	37054000	17	2052600	27270000
P11908	PRPS2	37033000	16	1281700	32235000
P50502	F10A1	36959000	11	3359900	30120000
Q13151	ROA0	36872000	13	2836300	30580000
Q9NYF8	BCLF1	36678000	35	638790	23199000
P40121	CAPG	36645000	14	884340	32470000
Q9NP64	ZCC17	36616000	10	2339400	36616000
Q9BY44	EIF2A	36415000	32	516210	20499000
P25398	RS12	36411000	7	2420600	36411000
Q709C8	VP13C	36380000	195	88778	21026000
O76003	GLRX3	36338000	18	2018800	30663000
P63279	UBC9	36274000	6	3989200	36274000
Q86V81	THOC4	36111000	13	1105000	32401000
P50443	S26A2	35928000	23	1562100	35928000
O43615	TIM44	35748000	29	1232700	29901000
P62263	RS14	35477000	4	5421200	35477000
Q7L9L4	MOB1B	35170000	10	928160	35170000
Q9BXP5	SRRT	35156000	44	567680	21935000
P62854	RS26	35154000	5	6150900	35154000
P40200	TACT	35067000	23	1200900	30383000
P61604	CH10	35001000	8	4375100	35001000
P62942	FKB1A	34791000	3	11597000	34791000
Q6UWL6	KIRR2	34688000	37	777160	30519000
P06753	TPM3	34680000	16	2167500	34680000
P20645	MPRD	34661000	14	403120	34661000
Q9H4E7	DEFI6	34563000	0		34563000
O15067	PUR4	34544000	58	315240	26493000
P30153	2AAA	34462000	32	514520	29787000
P36873	PP1G	34343000	16	725380	30942000
Q12905	ILF2	34305000	19	866040	29582000
Q96QK1	VPS35	34290000	42	491020	24411000
P53999	TCP4	34052000	5	6810500	34052000
P13798	ACPH	34009000	29	413870	25394000
Q9NTJ5	SAC1	33708000	35	963090	22008000
P78344	IF4G2	33677000	50	440800	20671000
O43813	LANC1	33621000	17	1001800	26805000
Q8TCJ2	STT3B	33616000	34	988690	23899000
P46779	RL28	33601000	8	4200100	33601000
P29144	TPP2	33340000	63	363880	22595000
Q92614	MY18A	33328000	104	90313	21633000
Q92692	NECT2	33320000	22	541630	33320000
Q6P2E9	EDC4	32984000	61	81732	16936000
O94906	PRP6	32417000	56	578880	19409000
Q9UHD1	CHRD1	32306000	16	743370	24534000
Q9P0L0	VAPA	32159000	14	1231700	32159000
Q99986	VRK1	32131000	18	1113700	24597000
Q92729	PTPRU	32029000	63	362010	22567000
Q9H0D6	XRN2	31938000	47	178300	25480000
Q96D31	CRCM1	31934000	6	3623700	30583000
P07384	CAN1	31916000	36	604950	27034000
P58335	ANTR2	31762000	25	517020	31762000
P46087	NOP2	31747000	32	803310	22263000
Q15084	PDIA6	31544000	17	1477300	20689000
P62495	ERF1	31494000	25	935760	25188000
O75436	VP26A	31251000	19	1324700	31251000
Q9NQH7	XPP3	31232000	26	1201200	31232000
Q8TCT8	SPP2A	31048000	15	2069900	31048000
Q99996	AKAP9	30906000	0		30906000
P51530	DNA2	30863000	69	447280	30863000
P24539	AT5F1	30737000	16	1039800	23062000
Q96F07	CYFP2	30676000	68	285570	21418000
Q9UBG0	MRC2	30573000	58	213670	18384000
Q86UP2	KTN1	30529000	83	302130	16462000
Q8NC51	SERB1	29958000	18	143780	27370000
Q9ULV4	COR1C	29942000	19	550930	25008000
Q92556	ELMO1	29918000	39	252470	26357000
P61006	RAB8A	29829000	13	1805800	29829000
Q92522	H1X	29759000	11	2046900	29759000
Q04637	IF4G1	29742000	68	143550	19184000
O95336	6PGL	29389000	13	2260700	29389000
Q6IA17	SIGIR	29341000	22	919280	21065000
O95864	FADS2	29104000	18	108780	27146000
Q13422	IKZF1	29082000	26	1118500	24951000
P15498	VAV	29048000	45	558150	20941000
P35232	PHB1	29040000	18	1151900	24169000
P13637	AT1A3	28951000	44	374070	17575000
O14828	SCAM3	28815000	10	1764200	21385000
O75390	CISY	28758000	19	661850	28758000
Q13547	HDAC1	28718000	21	975750	28718000
P61224	RAP1B	28676000	10	1995800	28676000
P39019	RS19	28617000	10	2861700	28617000
Q5SRH9	TT39A	28481000	31	918750	28481000
P30048	PRDX3	28374000	15	1097900	28374000
Q14498	RBM39	28308000	24	921520	17420000
Q9UBT2	SAE2	28270000	29	720370	28270000
Q13162	PRDX4	28226000	16	1123000	22278000
P37802	TAGL2	28167000	13	2166700	24009000
P12004	PCNA	28078000	16	1414500	28078000
Q00688	FKBP3	28031000	10	1012700	20311000
Q9Y450	HBS1L	27831000	38	459730	18665000
Q9NVI1	FANCI	27497000	79	286110	14994000
P28288	ABCD3	27449000	40	520400	27449000
Q99497	PARK7	27384000	12	2282000	27384000
P08582	TRFM	27358000	42	526010	24135000
P46977	STT3A	27332000	29	942480	21255000
P50148	GNAQ	27239000	19	1047200	20510000
P62917	RL8	27011000	10	1631300	27011000
Q96AE4	FUBP1	26940000	30	898000	25837000
P04083	ANXA1	26876000	20	933860	20684000
O00232	PSD12	26859000	25	1074300	18414000
Q15056	IF4H	26787000	13	1441800	26787000
Q969Q0	RL36L	26761000	4	5602400	26761000
O95831	AIFM1	26651000	31	859720	21744000
P84103	SRSF3	26578000	7	3307900	23155000
P08670	VIME	26532000	34	554660	22895000
O76021	RL1D1	26398000	22	1003800	22083000
Q9H4M9	EHD1	26394000	29	910130	22445000
P63010	AP2B1	26275000	44	377700	18827000
P46778	RL21	26026000	6	597710	26026000
Q9Y696	CLIC4	25853000	15	1099000	25853000
O75663	TIPRL	25806000	16	987730	24261000
P36542	ATPG	25805000	13	403410	25805000
P07954	FUMH	25762000	25	167540	25762000
Cont		25562000	25	1022500	25562000
O95858	TSN15	25453000	12	1318800	25453000
P37837	TALDO	25355000	17	1491500	25355000
Q9BQG0	MBB1A	25349000	69	332610	14443000
Q9H9B4	SFXN1	25094000	16	1568400	25094000
O60880	SH21A	25089000	8	1222100	25089000
O14818	PSA7	24965000	14	1783200	24965000
P25098	ARBK1	24958000	37	674540	19862000
Q15437	SC23B	24918000	38	558350	21299000
Q92974	ARHG2	24883000	55	452430	14935000
Q12874	SF3A3	24867000	24	280520	24867000
Q53TN4	CYBR1	24802000	7	2129100	21630000
P10768	ESTD	24747000	14	1070600	24747000
Q14444	CAPR1	24458000	21	1164700	24458000
Q9NQC3	RTN4	24451000	45	325840	24451000
Q9BUJ2	HNRL1	24445000	35	408230	18253000
P55010	IF5	24427000	22	961120	17563000
P62829	RL23	24357000	9	2706400	24357000
Q9UBH6	S53A1	24329000	31	347520	18134000
Q9UNX4	WDR3	24314000	48	183300	15888000
P29350	PTN6	24279000	35	693680	16134000
P16455	MGMT	24226000	9	1171300	24226000
P60866	RS20	24222000	5	4844400	24222000
Q8IWA0	WDR75	24158000	42	278050	14330000
Q96CW1	AP2M1	24156000	26	619870	19749000
P25685	DNJB1	24152000	18	976910	15835000
P15121	ALDR	23990000	18	637450	22855000
O43865	SAHH2	23981000	26	560920	18989000
P61326	MGN	23742000	10	2374200	23742000
P23284	PPIB	23732000	12	1977700	23732000
Q9BWD1	THIC	23443000	17	1178000	23443000
Q01151	CD83	23341000	13	1523200	23341000
Q6UW68	TM205	23071000	6	2152900	23071000
Q96HS1	PGAM5	23020000	20	1151000	23020000
Q15021	CND1	23001000	75	273830	15375000
P49458	SRP09	22893000	7	3270400	22893000
P08865	RSSA	22671000	13	1744000	22671000
P41732	TSN7	22648000	7	3235400	22648000
O15431	COPT1	22647000	2	1946600	22647000
A0AVT1	UBA6	22631000	56	262340	14691000
P52597	HNRPF	22626000	15	775800	20164000
Q7Z7E8	UB2Q1	22575000	0		22575000
Q8N5F7	NKAP	22555000	17	1057200	22555000
Q6PKG0	LARP1	22521000	60	201670	14953000
Q9BY67	CADM1	22449000	22	396280	22449000
Q9NY33	DPP3	22449000	37	420390	14548000
Q14258	TRI25	22448000	31	580120	17984000
P84085	ARF5	22328000	11	1097500	22328000
P49257	LMAN1	22325000	20	467520	22325000
Q13576	IQGA2	22276000	84	132470	14706000
P08708	RS17	22168000	5	1719800	22168000
P20618	PSB1	22133000	14	1057400	22133000
P18858	DNLI1	22121000	51	155300	15772000
P62191	PRS4	22073000	25	313720	18697000
Q04917	1433F	22044000	16	1377700	22044000
O95747	OXSR1	22031000	25	770420	17752000
Q13867	BLMH	21984000	26	646300	21984000
P35998	PRS7	21916000	28	782730	19549000
P28074	PSB5	21913000	15	406350	19502000
O15371	EIF3D	21800000	25	468150	17558000
Q15003	CND2	21738000	36	603830	19502000
P53680	AP2S1	21708000	6	3618000	21708000
P06493	CDK1	21705000	19	1018600	20070000
Q16881	TRXR1	21682000	32	429320	21682000
P61254	RL26	21621000	6	3603400	21621000
O43776	SYNC	21610000	22	132960	20637000
Q9Y3U8	RL36	21539000	3	7179600	21539000
Q9H307	PININ	21492000	34	632120	17113000
P48147	PPCE	21308000	47	288250	20191000
P30044	PRDX5	21186000	13	1368300	17788000
P42766	RL35	21114000	3	7037800	21114000
Q8NE71	ABCF1	21085000	37	569860	12264000
O75400	PR40A	20988000	33	636010	19426000
Q9NQ90	ANO2	20988000	47	446550	20988000
Q92888	ARHG1	20984000	45	379290	17342000
O75915	PRAF3	20859000	5	4171800	20859000
P27695	APEX1	20777000	14	1484100	20777000
O75396	SC22B	20678000	12	1723200	17084000
P14550	AK1A1	20661000	22	704260	15494000
P61586	RHOA	20550000	8	793130	20550000
Q07955	SRSF1	20518000	13	1578300	20518000
P49589	SYCC	20490000	41	356580	17401000
Q9BUQ8	DDX23	20341000	44	400410	17618000
P22307	SCP2	20267000	25	810670	20267000
P55899	FCGRN	20245000	14	1361100	19055000
P62328	TYB4	20244000	2	10122000	20244000
Q07666	KHDR1	20239000	11	862970	20239000
Q86VZ1	P2RY8	20104000	10	2010400	20104000
P23381	SYWC	20103000	23	604990	14429000
P37268	FDFT	20085000	22	912950	17808000
Q01105	SET	20019000	9	2224300	20019000
P11362	FGFR1	20011000	34	258300	17144000
O75717	WDHD1	19969000	59	127080	11120000
P46063	RECQ1	19959000	35	399160	13953000
P35249	RFC4	19896000	19	1047200	19896000
Q5JTH9	RRP12	19774000	66	134120	12625000
Q96KP4	CNDP2	19773000	27	403600	16386000
P62753	RS6	19749000	8	2468600	19749000
Q9UIG0	BAZ1B	19675000	77	231650	10551000
Q99733	NP1L4	19633000	16	743510	19633000
Q9BZE4	GTPB4	19612000	33	594310	17611000
P09012	SNRPA	19561000	12	478350	19561000
P23921	RIR1	19547000	44	356070	16851000
P84090	ERH	19268000	5	3853600	19268000
O15144	ARPC2	19263000	20	744950	19263000
P04080	CYTB	19150000	6	1864500	19150000
P00387	NB5R3	19136000	14	1029800	19136000
Q58A45	PAN3	19043000	31	614280	19043000
Q96PZ0	PUS7	19003000	0		19003000
P61158	ARP3	18912000	21	900560	18912000
Q71UM5	RS27L	18803000	4	1908600	18803000
Q9UHX3	AGRE2	18783000	25	471200	18783000
O60832	DKC1	18758000	31	181320	18758000
P46776	RL27A	18697000	7	1082500	18697000
Q13523	PRP4B	18656000	41	455020	15262000
Q99523	SORT	18591000	33	563380	18248000
P99999	CYC	18559000	6	3093200	18559000
Q08752	PPID	18534000	25	361870	14853000
Q96EE3	SEH1	18502000	21	164560	18502000
Q9UM00	TMCO1	18483000	8	1720100	18483000
P19174	PLCG1	18474000	66	279910	18474000
Q2TAY7	SMU1	18466000	26	432420	16650000
Q5JTV8	TOIP1	18458000	32	391690	14804000
Q9UHB9	SRP68	18454000	34	542760	15058000
P50895	BCAM	18425000	30	266080	16620000
Q7Z2W4	ZCCHV	18390000	57	163230	10455000
Q9Y3F4	STRAP	18366000	21	585460	12295000
P17858	PFKAL	18250000	34	34668	17071000
Q14690	RRP5	18226000	95	145210	11166000
O75223	GGCT	18223000	13	1401700	15495000
Q8NBS9	TXND5	18127000	23	300260	15602000
O00592	PODXL	18010000	23	783040	18010000
Q5TBB1	RNH2B	17913000	15	251260	17913000
P46782	RS5	17839000	10	817720	17839000
Q13011	ECH1	17833000	18	990750	17833000
O14646	CHD1	17807000	84	30382	17272000
Q92973	TNPO1	17781000	41	271880	14227000
Q7Z6Z7	HUWE1	17709000	184	69821	10539000
Q8TDN6	BRX1	17661000	20	400460	13787000
P12235	ADT1	17658000	20	572210	17658000
Q14738	2A5D	17528000	27	649190	17528000
Q8N257	H2B3B	17484000	7	2497800	17484000
Q01844	EWS	17483000	17	1028400	17483000
P05109	S10A8	17449000	8	2181100	17449000
Q9BQA9	CYBC1	17443000	8	1081700	17443000
P55786	PSA	17372000	48	214770	12404000
P13591	NCAM1	17364000	38	135370	13660000
Q8IYB3	SRRM1	17350000	41	137420	17350000
P32119	PRDX2	17321000	13	453300	17321000
P62318	SMD3	17244000	6	2874000	17244000
P42224	STAT1	17106000	39	315990	13942000
P13489	RINI	16993000	26	653580	16993000
P45973	CBX5	16929000	10	1692900	16929000
P78559	MAP1A	16920000	112	85263	10805000
P25786	PSA1	16904000	17	994330	13327000
P26640	SYVC	16783000	59	167570	13672000
A2RU67	F234B	16579000	28	247070	16579000
O60602	TLR5	16574000	41	362160	16574000
Q63HN8	RN213	16498000	274	23227	10513000
O43795	MYO1B	16450000	62	140550	11097000
Q16775	GLO2	16441000	17	680290	16441000
Q10570	CPSF1	16428000	69	158250	13673000
Q13283	G3BP1	16423000	22	178600	13109000
P23193	TCEA1	16412000	17	965390	13275000
Q86VB7	C163A	16336000	0		16336000
P25789	PSA4	16328000	13	1256000	16328000
P55036	PSMD4	16313000	14	213460	16313000
Q13148	TADBP	16311000	13	1254700	16311000
Q9BPX3	CND3	16251000	47	345770	16251000
Q16543	CDC37	16228000	14	1159200	16228000
O60763	USO1	16178000	43	250970	12328000
P49411	EFTU	16177000	30	419420	16177000
O14880	MGST3	16174000	7	1845000	16174000
P67809	YBOX1	16165000	13	598160	16165000
P67775	PP2AA	16125000	16	664580	13169000
P55145	MANF	16110000	10	1611000	16110000
P52732	KIF11	15949000	66	206700	11762000
P32121	ARRB2	15914000	21	149340	15914000
P58546	MTPN	15855000	6	2642500	15855000
Q92621	NU205	15852000	98	124250	12625000
Q9UNM6	PSD13	15810000	26	388680	13458000
O14763	TR10B	15779000	17	928180	15779000
Q00341	VIGLN	15772000	66	201260	12133000
P09960	LKHA4	15727000	35	241790	10263000
Q9UDW1	QCR9	15717000	4	1644400	15717000
Q9Y5A9	YTHD2	15705000	20	785240	15705000
Q7Z6E9	RBBP6	15694000	76	86944	15694000
P24928	RPB1	15673000	96	83650	12320000
P78347	GTF2I	15672000	48	326490	12903000
P41240	CSK	15577000	28	556310	15577000
P63167	DYL1	15514000	5	1833100	15514000
P14317	HCLS1	15509000	18	273830	13441000
O00541	PESC	15382000	29	319610	13812000
Q9Y6A9	SPCS1	15351000	2	7675300	15351000
Q9UBM7	DHCR7	15341000	12	664270	15341000
P35637	FUS	15286000	13	1175800	15286000
Q8WU39	MZB1	15257000	9	1508900	15257000
P36897	TGFR1	15192000	24	219890	12750000
P11169	GTR3	15147000	10	883400	15147000
P15924	DESP	15138000	163	50232	10368000
Q8TB96	TIP	15132000	18	840690	15132000
Q6PJF5	RHDF2	15119000	41	198220	15119000
Q9NZI8	IF2B1	15007000	30	250470	14191000
P30040	ERP29	14963000	14	1068800	12516000
P60602	ROMO1	14829000	4	2189100	14829000
Q8WTV0	SCRB1	14697000	22	668050	14697000
Q10472	GALT1	14690000	29	293800	14690000
Q9NYP7	ELOV5	14594000	8	1824300	14594000
O00203	AP3B1	14513000	55	184550	14513000
Q9BQA1	MEP50	14495000	11	274610	14495000
P51858	HDGF	14461000	17	177490	12835000
P61163	ACTZ	14407000	20	157810	14407000
P30511	HLAF	14380000	19	202570	14380000
P26006	ITA3	14354000	40	127670	14354000
Q9NVH1	DJC11	14268000	26	328130	14268000
Q99459	CDC5L	14192000	38	206860	14192000
P35658	NU214	14186000	74	108340	10413000
Q8N573	OXR1	14166000	44	321950	14166000
Q8N944	AMER3	14162000	0		14162000
Q9NQR4	NIT2	14154000	18	633560	11715000
Q14254	FLOT2	14112000	26	431410	9100100
Q9P016	THYN1	13978000	16	598380	13978000
O14683	P5I11	13971000	6	2328600	13971000
O95183	VAMP5	13871000	6	2311900	13871000
P51665	PSMD7	13866000	15	501680	11530000
Q6UXD5	SE6L2	13836000	27	108030	13836000
P51572	BAP31	13770000	15	568560	13770000
Q14677	EPN4	13736000	22	390000	13736000
P62316	SMD2	13683000	7	1954600	13683000
P55082	MFAP3	13659000	17	803470	13659000
Q14240	IF4A2	13646000	23	593310	13646000
O00487	PSDE	13640000	15	909340	13640000
P19784	CSK22	13627000	19	717210	13627000
Q1KMD3	HNRL2	13592000	36	377540	13592000
Q7L0J3	SV2A	13569000	26	114170	13569000
Q9H3N1	TMX1	13502000	11	471970	13502000
Q9BZJ0	CRNL1	13454000	50	269070	13454000
P52292	IMA1	13441000	20	672070	13441000
Q13428	TCOF	13436000	76	126440	11943000
O00116	ADAS	13431000	35	383730	13431000
Q15269	PWP2	13425000	39	171430	11741000
P23588	IF4B	13362000	27	494890	13362000
Q92878	RAD50	13362000	73	85671	13362000
Q99623	PHB2	13330000	22	428120	13330000
P38606	VATA	13327000	34	102330	13327000
Q9BRF8	CPPED	13239000	17	778770	13239000
Q6IBS0	TWF2	13233000	20	661660	13233000
P09543	CN37	13231000	27	108840	13231000
Q96SB4	SRPK1	13231000	28	193150	10881000
P30419	NMT1	13228000	21	629910	13228000
P62195	PRS8	13199000	24	152320	13199000
P61204	ARF3	13075000	10	1307500	13075000
Q96HE7	ERO1A	13060000	25	327210	13060000
Q6IA86	ELP2	13009000	36	297940	10726000
Q96T88	UHRF1	13003000	40	99288	13003000
P48739	PIPNB	12925000	18	90758	11304000
Q9Y2V2	CHSP1	12920000	7	1845700	12920000
P54619	AAKG1	12902000	21	472070	12902000
P63173	RL38	12649000	3	4216400	12649000
Q13573	SNW1	12627000	25	75807	12627000
O95782	AP2A1	12621000	53	172820	12621000
Q9NW13	RBM28	12545000	37	268330	10548000
P62333	PRS10	12523000	21	496460	10910000
Q13617	CUL2	12518000	42	298050	12518000
Q6NSJ0	MYORG	12482000	40	312050	12482000
P62847	RS24	12471000	6	985950	12471000
Q15067	ACOX1	12449000	30	123480	12449000
Q15631	TSN	12424000	13	275480	12424000
Q9Y3Q3	TMED3	12334000	12	1027800	12334000
O43684	BUB3	12332000	15	626010	12332000
O75131	CPNE3	12279000	24	511610	12279000
Q5BKY9	F133B	12251000	9	1361200	12251000
Q9NZQ7	PD1L1	12220000	18	460570	12220000
P49916	DNLI3	12194000	57	213930	10798000
Q9Y263	PLAP	12159000	46	264330	12159000
P82979	SARNP	12146000	12	1012200	12146000
Q07021	C1QBP	12132000	13	933240	12132000
Q3SXM5	HSDL1	12097000	19	422190	12097000
P04818	TYSY	12084000	16	430200	12084000
Q9UBX3	DIC	12068000	15	261200	12068000
Q96DI7	SNR40	12052000	16	753250	12052000
P61201	CSN2	12046000	21	573630	12046000
Q9UKV3	ACINU	12004000	68	117840	12004000
P56134	ATPK	11972000	4	2993000	11972000
Q9Y6A4	CFA20	11937000	12	994780	11937000
Q16576	RBBP7	11841000	16	282470	11841000
A6NHR9	SMHD1	11835000	109	40330	10649000
O00231	PSD11	11834000	27	287160	11834000
P12081	HARS1	11795000	28	273960	11795000
P06702	S10A9	11779000	8	1124100	11779000
Q00013	EM55	11703000	25	468130	11703000
Q9NS69	TOM22	11690000	7	974950	11690000
Q14839	CHD4	11660000	89	131010	11660000
O75746	S2512	11630000	37	314320	11630000
Q8IYD1	ERF3B	11607000	28	414540	11607000
Q16643	DREB	11593000	27	98115	11593000
P31150	GDIA	11591000	25	463630	11591000
Q5JWF2	GNAS1	11568000	34	204400	11568000
P62910	RL32	11558000	7	742840	11558000
Q15691	MARE1	11532000	15	195660	11532000
Q9H0U3	MAGT1	11527000	14	823330	11527000
Q03252	LMNB2	11520000	37	311340	9404700
P61009	SPCS3	11475000	7	1639300	11475000
Q9ULW0	TPX2	11474000	41	174340	11474000
O43290	SNUT1	11452000	38	301360	10583000
Q6UWI4	SHSA2	11435000	12	412770	11435000
P61981	1433G	11311000	16	706940	11311000
Q13330	MTA1	11273000	44	256200	11273000
Q12866	MERTK	11251000	46	244580	11251000
P30876	RPB2	11232000	59	190380	11232000
Q9Y287	ITM2B	11211000	13	862370	11211000
O60306	AQR	11167000	68	69941	11167000
P60981	DEST	11064000	11	835700	11064000
O15117	FYB1	11042000	27	106890	11042000
O95456	PSMG1	11036000	15	735740	11036000
P41440	S19A1	11019000	24	278640	11019000
Q9BZM5	ULBP2	10988000	14	784840	10988000
Q5VUB5	F1711	10904000	37	294700	10904000
Q8IWS0	PHF6	10878000	21	357190	10878000
Q9Y3T9	NOC2L	10861000	28	120510	10861000
Q53GS9	UBP39	10818000	29	156510	10818000
Q7Z713	ANR37	10761000	7	1129800	10761000
P49006	MRP	10747000	6	1791100	10747000
P52306	GDS1	10702000	31	345210	10702000
P21589	5NTD	10679000	27	202230	10679000
Q9UNL2	SSRG	10649000	5	1699200	10649000
P32969	RL9	10618000	9	1179800	10618000
Q8N766	EMC1	10614000	51	142550	10614000
O14617	AP3D1	10576000	51	207370	10576000
P26010	ITB7	10516000	37	72279	10516000
Q13123	RED	10414000	22	473380	10414000
P37108	SRP14	10349000	7	391240	10349000
Q14318	FKBP8	10345000	18	124090	8888000
P49591	SYSC	10199000	27	377750	10199000
P07741	APT	10179000	12	848280	10179000
P05362	ICAM1	10150000	25	405990	10150000
E9PAV3	NACAM	10085000	106	95142	10085000
Q8WYJ6	Septin-1	10025000	23	220090	10025000
Q99615	DNJC7	9914700	32	223450	9914700
A8MWY0	ELAP2	9840800	50	148160	9840800
P36894	BMR1A	9793500	24	279010	9793500
Q8TA86	RP9	9764300	13	347280	9764300
Q9Y547	IFT25	9762300	5	1952500	9762300
P51784	UBP11	9758600	51	191340	9758600
P00505	AATM	9737900	26	374540	9737900
P48556	PSMD8	9732700	20	274940	9732700
P09972	ALDOC	9653900	23	113710	9653900
Q12904	AIMP1	9652200	17	400270	9652200
Q9GZL7	WDR12	9637400	22	438070	9637400
P55769	NH2L1	9584300	8	1198000	9584300
Q96F15	GIMA5	9428100	16	435900	9428100
Q13155	AIMP2	9326500	17	548620	9326500
O75937	DNJC8	9295100	13	715000	9295100
Q8IY18	SMC5	9255500	55	128390	7247400
Q96KR4	LMLN	9229100	30	195600	9229100
Q6ZMG9	CERS6	9228500	14	500030	9228500
Q9NQX7	ITM2C	9191300	15	612750	9191300
Q68EM7	RHG17	9174800	34	109640	9174800
Q99829	CPNE1	9170000	18	509450	9170000
O15498	YKT6	9151200	14	484030	9151200
Q9NWH9	SLTM	9103700	42	73356	9103700
P13073	COX41	9031100	11	339710	9031100
P50995	ANX11	8974000	19	278670	8974000
P62857	RS28	8930600	3	2976900	8930600
P54710	ATNG	8930100	4	2232500	8930100
P23368	MAOM	8929900	31	288060	8929900
Q13619	CUL4A	8899100	48	185400	8899100
Q8WXX5	DNJC9	8892900	13	684070	8892900
Q13769	THOC5	8882200	35	253780	8882200
O14579	COPE	8866600	15	591110	8866600
P60228	EIF3E	8855400	28	182950	8855400
P40938	RFC3	8803700	21	354800	8803700
Q8NCM8	DYHC2	8741700	238	8315	8741700
Q8NH64	O51A7	8717400	12	726450	8717400
A5PLK6	RGSL	8671200	0		8671200
P19367	HXK1	8627100	48	179730	8627100
Q13303	KCAB2	8625400	18	479190	8625400
Q05086	UBE3A	8603000	42	142160	8603000
Q9UNS2	CSN3	8596600	25	149180	8596600
Q08170	SRSF4	8555700	13	128550	8555700
Q9UIA9	XPO7	8520700	54	96352	8520700
Q9UJX3	APC7	8482500	28	136960	8482500
O00767	SCD	8425900	13	648150	8425900
Q9GZR7	DDX24	8406800	43	94880	6942200
O75152	ZC11A	8380000	42	101080	8380000
Q9C0C9	UBE2O	8329200	53	157160	8329200
Q9BVP2	GNL3	8299400	26	319210	8299400
Q13347	EIF3I	8234400	19	433390	8234400
P62891	RL39	8222000	1	8222000	8222000
P49189	AL9A1	8182700	25	327310	8182700
P62873	GBB1	8177300	13	434650	8177300
P61088	UBE2N	8173600	10	817360	8173600
Q01081	U2AF1	8155700	11	364960	8155700
P49721	PSB2	8127000	10	812700	8127000
Q96RS6	NUDC1	8098400	30	269950	8098400
Q9NRZ9	HELLS	8088000	40	146580	8088000
P10767	FGF6	8062300	12	671860	8062300
Q9NVX2	NLE1	7995400	24	333140	7995400
P10721	KIT	7910000	50	158200	7910000
P60520	GBRL2	7904700	8	988090	7904700
P51114	FXR1	7890200	28	128990	7890200
Q9NRP0	OSTC	7852200	6	1308700	7852200
Q8TEX9	IPO4	7837500	52	103140	7837500
P10644	KAP0	7827300	19	411960	7827300
Q00535	CDK5	7788700	19	220020	7788700
Q06330	SUH	7766400	19	408760	7766400
O75822	EIF3J	7739500	14	552820	7739500
O43765	SGTA	7699500	12	641620	7699500
P19623	SPEE	7643500	15	509570	7643500
Q8N2U0	TM256	7620700	3	2540200	7620700
O75419	CDC45	7602500	26	119040	7602500
Q96GD4	AURKB	7602200	21	97256	7602200
Q04446	GLGB	7594900	35	60453	7594900
Q06203	PUR1	7584600	25	186930	7584600
O75947	ATP5H	7559600	10	755960	7559600
P00367	DHE3	7550700	33	228810	7550700
Q9NUV9	GIMA4	7546900	17	443930	7546900
P48047	ATPO	7543500	12	628630	7543500
Q92922	SMRC1	7534300	49	33850	7534300
P0C5J1	F86B2	7522800	15	501520	7522800
P23258	TBG1	7491700	22	340530	7491700
Q9Y241	HIG1A	7461600	4	1865400	7461600
Q9BQ39	DDX50	7459700	39	191270	7459700
O00139	KIF2A	7459600	35	213130	7459600
Q9BVK6	TMED9	7441300	14	531520	7441300
Q8N3U4	STAG2	7396200	62	119290	7396200
O60234	GMFG	7387100	9	820790	7387100
P58512	CU067	7382900	8	922860	7382900
Q66PJ3	AR6P4	7318500	9	813170	7318500
Q9H6X2	ANTR1	7298900	22	331770	7298900
P35251	RFC1	7279100	57	81830	7279100
Q01628	IFM3	7208200	4	1802000	7208200
Q04760	LGUL	7173800	11	652170	7173800
Q99729	ROAA	7144600	13	549590	7144600
O60884	DNJA2	7120900	22	323680	7120900
Q01826	SATB1	7107600	34	125440	7107600
Q01581	HMCS1	7071800	27	261920	7071800
Q00796	DHSO	7065800	21	285940	7065800
P62995	TRA2B	7063300	12	213970	7063300
Q86X29	LSR	7057000	0		7057000
P11217	PYGM	7049800	50	141000	7049800
Q08881	ITK	7023900	34	206580	7023900
P0DMV8	HS71A	7020300	32	219390	7020300
O75521	ECI2	7015300	19	132220	7015300
Q04656	ATP7A	7006800	56	54669	7006800
Q8TD19	NEK9	7004700	47	69687	7004700
Q9C0C4	SEM4C	6980000	44	77229	6980000
Q99643	C560	6965500	8	870690	6965500
P28340	DPOD1	6964800	66	105530	6964800
P48444	COPD	6959300	27	257750	6959300
Q6UXB8	PI16	6949200	19	365750	6949200
Q9H0S4	DDX47	6937900	20	215310	6937900
P54920	SNAA	6917400	18	149210	6917400
P17096	HMGA1	6880200	6	1146700	6880200
O95163	ELP1	6857700	63	28478	6857700
Q9BY77	PDIP3	6823600	24	284320	6823600
Q5JVF3	PCID2	6815800	28	243420	6815800
P18085	ARF4	6810800	11	619170	6810800
Q86Y39	NDUAB	6779800	7	968550	6779800
A5YKK6	CNOT1	6772900	122	55516	6772900
O94776	MTA2	6685100	45	148560	6685100
P21399	ACOHC	6655600	42	158470	6655600
O43852	CALU	6641100	16	220200	6641100
Q9NY47	CA2D2	6614700	57	59325	6614700
P36896	ACV1B	6602300	22	140640	6602300
P09661	RU2A	6589700	10	658970	6589700
O75792	RNH2A	6547500	15	279350	6547500
Q92747	ARC1A	6544700	21	171470	6544700
P30566	PUR8	6544500	25	261780	6544500
Q09161	NCBP1	6522000	34	191820	6522000
P04040	CATA	6511800	29	133840	6511800
P11171	EPB41	6493600	43	66182	6493600
P28908	TNR8	6465800	30	215530	6465800
Q16512	PKN1	6440200	43	101080	6440200
P38117	ETFB	6439500	14	459960	6439500
P57721	PCBP3	6399800	17	376460	6399800
Q01780	EXOSX	6374100	55	58757	6374100
Q96J02	ITCH	6372400	48	132760	6372400
Q9H4G4	GAPR1	6362200	8	795270	6362200
Q9BSD7	NTPCR	6345700	11	576880	6345700
P25787	PSA2	6301600	13	484740	6301600
Q9BU76	MMTA2	6272100	15	267540	6272100
P06454	PTMA	6245900	3	2082000	6245900
Q9H490	PIGU	6177900	10	617790	6177900
P19438	TNR1A	6153300	21	151580	6153300
Q7LBC6	KDM3B	6112200	80	76403	6112200
Q13098	CSN1	6089600	18	132590	6089600
Q15555	MARE2	6079100	16	379940	6079100
Q9UHX1	PUF60	6066400	25	242660	6066400
P00390	GSHR	6064700	23	143150	6064700
P35573	GDE	6060700	93	65169	6060700
O43719	HTSF1	6046300	51	118560	6046300
P53007	TXTP	6040800	17	355340	6040800
Q99543	DNJC2	6026200	31	127170	6026200
Q14527	HLTF	6019600	55	46603	6019600
Q9Y520	PRC2C	6000900	104	35795	6000900
P16871	IL7RA	5996500	16	374780	5996500
Q8TC07	TBC15	5990100	36	166390	5990100
O43809	CPSF5	5972900	14	426640	5972900
Q14694	UBP10	5970100	37	161350	5970100
Q86VE9	SERC5	5962200	20	298110	5962200
Q9BWF3	RBM4	5889200	18	231360	5889200
Q7L2H7	EIF3M	5863100	18	325730	5863100
P14923	PLAK	5852100	46	127220	5852100
O95202	LETM1	5828500	39	82027	5828500
Q8TF71	MOT10	5817800	12	484820	5817800
P22059	OSBP1	5792000	41	141270	5792000
Q96RU3	FNBP1	5758800	28	126430	5758800
Q07954	LRP1	5748000	232	24776	5748000
Q9HC38	GLOD4	5744200	20	287210	5744200
Q13561	DCTN2	5743800	20	287190	5743800
O60353	FZD6	5729300	33	173610	5729300
O00303	EIF3F	5710400	15	380690	5710400
P62136	PP1A	5665900	18	314770	5665900
Q8WWQ0	PHIP	5658200	84	23870	5658200
P46013	KI67	5639400	0		5639400
Q7L1Q6	5MP2	5630800	25	225230	5630800
P48651	PTSS1	5630100	23	244790	5630100
Q13237	KGP2	5618400	41	137030	5618400
P55084	ECHB	5598300	26	215320	5598300
Q14684	RRP1B	5546400	33	168070	5546400
O14497	ARI1A	5537000	82	67524	5537000
Q9BXW9	FACD2	5532600	68	36664	5532600
Q5UIP0	RIF1	5523800	109	11673	5523800
Q14157	UBP2L	5493600	29	100640	5493600
P54819	KAD2	5492900	14	392350	5492900
P40937	RFC5	5448600	24	227020	5448600
Q9H4L7	SMRCD	5440400	44	42902	5440400
P61129	ZC3H6	5437400	45	120830	5437400
Q92979	NEP1	5423700	15	361580	5423700
Q92616	GCN1	5405900	164	7991.4	5405900
Q9BV38	WDR18	5371400	19	282710	5371400
Q9Y285	SYFA	5359600	23	233030	5359600
P30085	KCY	5323500	11	483950	5323500
P04053	TDT	5313600	29	183230	5313600
Q9BV57	MTND	5311400	11	482850	5311400
Q9GZP9	DERL2	5310200	6	885030	5310200
Q9Y2L1	RRP44	5294100	48	51633	5294100
O43592	XPOT	5277800	45	117280	5277800
O95239	KIF4A	5272900	60	87881	5272900
Q9BZZ5	API5	5267700	25	210710	5267700
Q9BTW9	TBCD	5239100	62	84502	5239100
Q16566	KCC4	5229600	28	52121	5229600
P43003	EAA1	5184300	16	324020	5184300
P98175	RBM10	5181800	39	132870	5181800
P55263	ADK	5170200	22	235010	5170200
O94913	PCF11	5148200	0		5148200
P46060	RAGP1	5141400	27	190420	5141400
Q8IWX8	CHERP	5130100	33	155460	5130100
Q08554	DSC1	5113700	48	106530	5113700
Q96ME7	ZN512	5103500	23	221890	5103500
P13797	PLST	5020900	37	135700	5020900
Q14344	GNA13	4987600	24	207820	4987600
Q92882	OSTF1	4957900	12	413160	4957900
O75509	TNR21	4927300	38	129670	4927300
Q9UBE0	SAE1	4904500	22	222930	4904500
Q14847	LASP1	4893500	14	349540	4893500
P29965	CD40L	4890800	13	376220	4890800
O15355	PPM1G	4890400	25	195620	4890400
Q9NXV6	CARF	4873900	34	143350	4873900
P13693	TCTP	4863600	7	694810	4863600
P49841	GSK3B	4855600	23	211110	4855600
O60934	NBN	4842700	42	115300	4842700
P29218	IMPA1	4789900	16	299370	4789900
Q9NR31	SAR1A	4784900	10	478490	4784900
P20042	IF2B	4769200	20	238460	4769200
Q15459	SF3A1	4752400	41	74361	4752400
Q6ZV80	CB091	4752300	9	528030	4752300
P31350	RIR2	4748600	23	206460	4748600
P80303	NUCB2	4660300	21	83258	4660300
Q9Y295	DRG1	4654500	23	202370	4654500
P63151	2ABA	4596700	24	191530	4596700
Q9GZZ1	NAA50	4579900	11	416350	4579900
P25788	PSA3	4553600	13	350280	4553600
O94826	TOM70	4549100	31	146740	4549100
Q9NR56	MBNL1	4530100	11	411830	4530100
Q9NUM4	T106B	4525500	13	348120	4525500
Q96HN2	SAHH3	4504700	29	155330	4504700
Q6PD62	CTR9	4460900	58	76912	4460900
Q9Y4K1	CRBG1	4443800	74	60052	4443800
P39687	AN32A	4442300	9	493590	4442300
Q16836	HCDH	4432100	14	316580	4432100
Q6NV74	CRCDL	4427400	43	102960	4427400
P13674	P4HA1	4385400	27	162420	4385400
O75387	LAT3	4350500	16	271900	4350500
Q9NY12	GAR1	4340300	11	394570	4340300
Q9UEY8	ADDG	4330800	28	154670	4330800
Q9H2U2	IPYR2	4329900	23	188260	4329900
P07355	ANXA2	4329600	23	188240	4329600
Q9NZT1	CALL5	4322800	9	480310	4322800
Q13873	BMPR2	4317500	43	26120	4317500
Q99714	HCD2	4301000	14	307210	4301000
Q8NDB2	BANK1	4240400	41	103420	4240400
Q13618	CUL3	4229400	44	96123	4229400
P46109	CRKL	4217000	16	263560	4217000
O60749	SNX2	4216900	27	79557	4216900
Q8WWM7	ATX2L	4208500	39	107910	4208500
P08574	CY1	4204700	17	247330	4204700
P21964	COMT	4204400	15	280290	4204400
O75531	BAF	4182700	6	697120	4182700
Q13601	KRR1	4179000	17	245820	4179000
Q01085	TIAR	4150900	16	259430	4150900
Q9UL46	PSME2	4132100	14	295150	4132100
Q9UI12	VATH	4046700	25	161870	4046700
P49773	HINT1	4017100	8	502130	4017100
Q96K76	UBP47	4008200	73	54907	4008200
Q03426	KIME	4004900	18	43724	4004900
P98171	RHG04	3996100	42	95145	3996100
Q86XS8	GOLI	3951000	20	197550	3951000
Q9NUQ2	PLCE	3944600	19	207610	3944600
Q9P2E9	RRBP1	3921300	95	41277	3921300
Q8TCS8	PNPT1	3920000	42	93333	3920000
Q9BRA2	TXD17	3875400	8	484430	3875400
O60488	ACSL4	3864900	35	110430	3864900
Q9UG63	ABCF2	3837300	33	116280	3837300
O43660	PLRG1	3807300	30	126910	3807300
P35579	MYH9	3716300	0		3716300
Q9UK59	DBR1	3715700	23	161550	3715700
O75581	LRP6	3708700	75	49450	3708700
P83436	COG7	3702200	41	29710	3702200
P51828	ADCY7	3696300	50	73927	3696300
Q15061	WDR43	3693900	37	99835	3693900
O75964	ATP5L	3684200	6	614030	3684200
Q9Y4W2	LAS1L	3683200	40	92080	3683200
Q5TI25	NBPFE	3669200	0		3669200
Q9ULK0	GRID1	3637300	46	79072	3637300
P40763	STAT3	3634500	39	18137	3634500
Q9UEW8	STK39	3628500	21	118420	3628500
Q9NUE0	ZDH18	3614400	16	225900	3614400
Q9Y5K5	UCHL5	3610300	18	200570	3610300
Q12830	BPTF	3602600	141	25550	3602600
O60636	TSN2	3537000	7	505290	3537000
Q9UBQ0	VPS29	3486400	10	348640	3486400
Q8N5M9	JAGN1	3476600	6	579430	3476600
P05387	RLA2	3455200	5	691050	3455200
P62306	RUXF	3455200	4	863790	3455200
Q68CP9	ARID2	3440700	67	51353	3440700
Q96ED9	HOOK2	3372100	35	96345	3372100
Q9BSJ8	ESYT1	3350200	49	68372	3350200
O75821	EIF3G	3339500	19	175760	3339500
O00429	DNM1L	3322000	50	66439	3322000
Q9Y4G6	TLN2	3288700	135	24360	3288700
P40616	ARL1	3270800	9	363420	3270800
P52758	RIDA	3264700	7	466390	3264700
P11216	PYGB	3262900	49	66590	3262900
Q8IXU6	S35F2	3248700	14	232050	3248700
O43681	GET3	3237800	15	215850	3237800
Q9Y6N5	SQOR	3235700	32	101120	3235700
Q7KZ85	SPT6H	3235500	80	40444	3235500
Q6DKK2	TTC19	3230600	22	146840	3230600
Q9UKX7	NUP50	3218000	28	114930	3218000
P48506	GSH1	3213800	32	100430	3213800
Q9BUB7	TMM70	3194200	12	266190	3194200
Q9NTN9	SEM4G	3176400	37	85848	3176400
Q99426	TBCB	3164100	16	197760	3164100
P29074	PTN4	3144800	46	68365	3144800
O60610	DIAP1	3138500	60	52309	3138500
Q96D96	HVCN1	3118500	11	283500	3118500
Q96Q45	TM237	3115000	12	259580	3115000
P68036	UB2L3	3104400	7	443490	3104400
P36639	8ODP	3098300	7	442620	3098300
P14735	IDE	3093700	50	61874	3093700
O14976	GAK	3074500	59	52110	3074500
O00233	PSMD9	3066600	12	255550	3066600
Q9H3S1	SEM4A	3051300	27	50750	3051300
P40939	ECHA	3039300	41	28479	3039300
P10515	ODP2	3022600	34	88901	3022600
P43686	PRS6B	3000400	25	120020	3000400
Q96K37	S35E1	2979900	15	198660	2979900
O00151	PDLI1	2976200	16	186010	2976200
P13682	ZNF35	2943500	30	98118	2943500
Q96HA4	CA159	2942000	19	154840	2942000
Q99661	KIF2C	2926900	37	79105	2926900
Q9UKG1	DP13A	2923500	36	81210	2923500
P61960	UFM1	2903000	4	725750	2903000
O96019	ACL6A	2894100	20	144710	2894100
Q9UKW4	VAV3	2887600	54	53474	2887600
Q15019	Septin-2	2884600	21	137360	2884600
Q04837	SSBP	2877800	8	359730	2877800
Q9Y3P9	RBGP1	2876200	52	55311	2876200
Q8N888	BCOR2	2861400	11	260130	2861400
P51826	AFF3	2844200	61	46625	2844200
Q5VTR2	BRE1A	2832100	53	53436	2832100
P46439	GSTM5	2825200	16	176570	2825200
Q9HCN3	PGAP6	2813500	29	97018	2813500
O43491	E41L2	2811500	55	51118	2811500
P32455	GBP1	2806600	26	107950	2806600
Q9UJU6	DBNL	2802300	20	140110	2802300
P61964	WDR5	2786200	16	174140	2786200
O95453	PARN	2769000	29	95484	2769000
Q86XP3	DDX42	2766700	44	62879	2766700
Q9H0C8	ILKAP	2743800	22	124720	2743800
Q32MZ4	LRRF1	2742600	34	80666	2742600
P17706	PTN2	2740900	26	105420	2740900
Q9NS87	KIF15	2734200	82	33343	2734200
Q8NDV3	SMC1B	2732200	68	40179	2732200
Q9BXS5	AP1M1	2710700	25	108430	2710700
O94903	PLPHP	2671200	14	190800	2671200
P49184	DNSL1	2653000	14	189500	2653000
Q99719	Septin-5	2640100	22	120000	2640100
P28838	AMPL	2627900	29	90618	2627900
Q13895	BYST	2624900	25	105000	2624900
Q14676	MDC1	2606100	86	30304	2606100
P48426	PI42A	2605100	18	144730	2605100
Q9Y333	LSM2	2589300	6	431540	2589300
Q96P48	ARAP1	2579100	0		2579100
Q14166	TTL12	2575000	34	75735	2575000
Q9HD20	AT131	2565500	56	45812	2565500
P61011	SRP54	2558000	30	85268	2558000
Q9NZG7	NINJ2	2497500	6	416250	2497500
O15145	ARPC3	2441700	10	244170	2441700
O75844	FACE1	2429100	19	127850	2429100
Q969M3	YIPF5	2394100	2	1197100	2394100
P59998	ARPC4	2380000	9	264440	2380000
Q9H2G2	SLK	2364300	60	39405	2364300
P04259	K2C6B	2324800	30	77495	2324800
Q13464	ROCK1	2309500	84	27494	2309500
Q96FV9	THOC1	2301600	36	63933	2301600
P52434	RPAB3	2277300	9	253040	2277300
Q8WU90	ZC3HF	2272400	25	90896	2272400
Q9NQG5	RPR1B	2262000	14	161570	2262000
P20585	MSH3	2200800	57	38610	2200800
Q13564	ULA1	2199500	23	95630	2199500
O60779	S19A2	2196800	13	168980	2196800
P08621	RU17	2178100	17	128120	2178100
Q7Z3K3	POGZ	2132600	55	38775	2132600
P34896	GLYC	2130700	24	88780	2130700
Q14137	BOP1	2127000	34	62560	2127000
P09884	DPOLA	2117100	72	29405	2117100
Q9Y673	ALG5	2067800	14	147700	2067800
Q9H2U1	DHX36	2063000	48	42978	2063000
Q14573	ITPR3	2047000	135	15163	2047000
Q9BRX2	PELO	2043700	21	97318	2043700
Q7Z478	DHX29	2038400	71	28709	2038400
P48594	SPB4	2036700	21	96985	2036700
O94888	UBXN7	2016500	23	87672	2016500
Q13555	KCC2G	2011800	25	80473	2011800
Q6PJT7	ZC3HE	1991300	43	46308	1991300
Q13616	CUL1	1981100	46	43068	1981100
Q15154	PCM1	1979500	86	23018	1979500
Q13444	ADA15	1970800	39	50534	1970800
O14974	MYPT1	1969200	48	41026	1969200
Q9UKF6	CPSF3	1957200	35	55920	1957200
Q96A33	CCD47	1935400	21	92164	1935400
Q9P1F3	ABRAL	1919200	3	639750	1919200
Q9P2I0	CPSF2	1889600	43	43944	1889600
P31040	SDHA	1803400	31	58174	1803400
P35219	CAH8	1795300	14	128240	1795300
Q15813	TBCE	1757800	36	48827	1757800
Q9NQ55	SSF1	1728100	21	82291	1728100
P13984	T2FB	1715200	18	95291	1715200
Q13310	PABP4	1701600	32	53174	1701600
P09110	THIK	1699500	19	89447	1699500
Q96PE1	AGRA2	1695300	49	34598	1695300
Q14692	BMS1	1689700	51	33131	1689700
Q96SY0	INT14	1689600	28	60344	1689600
Q96EP5	DAZP1	1685300	10	168530	1685300
Q92685	ALG3	1664000	17	97882	1664000
P42858	HD	1633800	146	11191	1633800
Q6PL18	ATAD2	1626100	69	23567	1626100
Q5H9R7	PP6R3	1578600	43	36711	1578600
P31944	CASPE	1557200	15	103810	1557200
Q13112	CAF1B	1547200	26	59506	1547200
P53992	SC24C	1524300	40	38108	1524300
Q53EL6	PDCD4	1496500	23	65067	1496500
Q86TI2	DPP9	1484200	45	32982	1484200
Q9Y281	COF2	1446400	11	131490	1446400
P46459	NSF	1446300	47	30772	1446300
P28072	PSB6	1439400	11	130860	1439400
Q8N9Q2	SR1IP	1433600	7	204790	1433600
O95487	SC24B	1344900	35	38426	1344900
Q9NUL3	STAU2	1316000	33	39879	1316000
Q9BY42	RTF2	1302800	17	76635	1302800
P40692	MLH1	1239300	51	24300	1239300
Q13409	DC1I2	1230200	20	61508	1230200
P52294	IMA5	1223200	20	61159	1223200
P42704	LPPRC	1222400	90	13582	1222400
O14964	HGS	1211300	25	48453	1211300
Q5BKZ1	ZN326	1162200	29	40077	1162200
O00505	IMA4	1150200	17	67660	1150200
Q15052	ARHG6	1141900	43	26556	1141900
Q7Z4V5	HDGR2	1117500	33	33865	1117500
O60336	MABP1	1115800	0		1115800
Q9UI08	EVL	1115400	21	53116	1115400
P50750	CDK9	1083100	19	57004	1083100
Q6J272	CMI2A	1061400	18	58968	1061400
Q92896	GSLG1	1059200	61	17364	1059200
Q8IYS1	P20D2	1011400	19	53232	1011400
Q86W42	THOC6	1002800	18	55709	1002800
Q9P265	DIP2B	981990	80	12275	981990
P16519	NEC2	695860	24	28994	695860
Q8N6R0	EFNMT	687780	40	17195	687780
P51164	ATP4B	456340	13	35103	456340
Q9Y2K7	KDM2A	170590	60	2843.1	170590

## Sheet: Combined
		Control				DCD
Uniprot	Name	Intensity	iBAQ peptides	iBAQ	Top3	Intensity	iBAQ peptides	iBAQ	Top3	PM annotation	RNA expression (TPM)	Enrichment Score
Q99880	H2B1L	134890000000	7	14718000000	91155000000	2802700000	7	311310000	2.0292e+09			0.0207777
P62805	H4	93517000000	6	11032000000	61805000000	2249000000	6	296800000	1268400000		12.9021	0.0240491
P16104	H2AX	70360000000	7	9941000000	69528000000						87.4974	0
P60709	ACTB	68737000000	20	1.6315e+09	25128000000	6.7633e+09	20	161060000	2355200000		5091.18	0.0983939
P68104	EF1A1	31335000000	21	913600000	12239000000	5129800000	21	147290000	2.0208e+09		10126.1	0.163708
P68431	H31	28209000000	4	6.538e+09	27747000000							0
P10809	CH60	23264000000	32	541370000	5321800000	735360000	32	15458000	190110000		888.432	0.0316094
P08238	HS90B	20394000000	33	426120000	5075500000	4674400000	33	99271000	1303400000		1311.41	0.229205
P68363	TBA1B	16975000000	21	558530000	6.229e+09	2632200000	21	77588000	862500000		3521.33	0.155063
P68371	TBB4B	14682000000	20	520650000	5012000000	1.6719e+09	20	58295000	559080000		362.269	0.113874
P22626	ROA2	13690000000	20	387480000	5555400000	622220000	20	18177000	300710000		1751.91	0.0454507
P11142	HSP7C	11563000000	33	251200000	2833000000	1.5292e+09	33	31538000	386330000		909.796	0.132249
P05141	ADT2	11200000000	19	441440000	4895000000	2259800000	19	85224000	1177300000		671.026	0.201768
P04406	G3P	11132000000	17	419420000	4.1954e+09	3.6089e+09	17	138010000	1304900000		5288.59	0.324192
Q00839	HNRPU	11127000000	37	200840000	3.1356e+09	656370000	37	11696000	227030000		471.643	0.0589889
P08575	PTPRC	10685000000	60	89015000	1.4615e+09	105050000000	60	937380000	15850000000	1	196.857	9.83154
Q08211	DHX9	10009000000	61	94294000	1.9782e+09	908060000	61	8958200	195440000		245.372	0.0907243
P20700	LMNB1	9380400000	35	215950000	1.6755e+09	242650000	35	5698700	77507000		239.685	0.0258678
P52272	HNRPM	9181000000	47	161330000	1.8847e+09	566660000	47	8806000	158880000		364.538	0.0617209
P25705	ATPA	8.0293e+09	31	193410000	2.0671e+09	232300000	31	5678200	111930000		605.248	0.0289315
P68133	ACTS	7.9791e+09	20	49533000	7.9195e+09	916240000	20	4466300	881690000			0.11483
P14866	HNRPL	6.8654e+09	20	165410000	1.8297e+09	387540000	20	8233900	135570000		591.41	0.0564483
P07910	HNRPC	6.6437e+09	17	340030000	2844900000	178690000	17	9014100	127020000		1324.43	0.0268962
P06576	ATPB	6.2371e+09	29	118180000	1.8901e+09	190910000	29	4563900	86045000		898.805	0.0306088
P09651	ROA1	6.2339e+09	18	126960000	2541600000	270390000	18	4192800	132760000		3892.12	0.0433741
P33778	H2B1B	6.012e+09	7	858860000	6.012e+09	124810000	7	17830000	124810000			0.0207601
P17844	DDX5	6.0115e+09	32	164070000	1.5066e+09	148790000	32	3294500	61307000		1120.82	0.0247509
P51991	ROA3	5.8338e+09	19	97173000	2666200000	164610000	19	4916800	90373000		637.191	0.0282166
P11388	TOP2A	5634600000	81	50565000	713490000	441110000	81	4218800	102710000		155.009	0.0782859
P06748	NPM	5571300000	12	236610000	3.7149e+09	348190000	12	10158000	287510000		3359.72	0.0624971
P43243	MATR3	5502400000	37	62631000	1368200000	137870000	37	2236500	50745000		317.141	0.0250563
P14625	ENPL	5438100000	40	88581000	1135700000	233030000	40	4284500	88000000		318.379	0.0428514
P48735	IDHP	5281400000	23	126480000	1305800000	119560000	23	1941000	54150000		474.085	0.0226379
P40926	MDHM	5237400000	21	211880000	1273700000	160130000	21	5812800	71060000		190.418	0.0305743
P31943	HNRH1	5166900000	18	161490000	1.8207e+09	193000000	18	6510100	91095000		1018.98	0.0373532
P11021	BIP	5119800000	30	118280000	1114900000	306950000	30	7113500	73312000		178.796	0.0599535
P14618	KPYM	5016100000	33	89282000	1404000000	2506400000	33	40418000	834310000		1170.52	0.499671
P27797	CALR	4988200000	21	110020000	1319400000	205470000	21	2573000	96324000		1081.78	0.0411912
P07437	TBB5	4941500000	20	189650000	3.6527e+09	642960000	20	28884000	508850000			0.130114
P27824	CALX	4688400000	32	69794000	1083900000	171210000	32	2307900	64857000		101.251	0.0365178
P38646	GRP75	4653800000	38	104340000	995060000	136840000	38	3264000	62161000		232.496	0.0294039
P13639	EF2	4527700000	45	71185000	771310000	1.6279e+09	45	26834000	324090000		1162.14	0.359542
P04843	RPN1	4460000000	37	75686000	1.0637e+09	287870000	37	4112100	106620000	1	181.491	0.0645448
P19338	NUCL	4434800000	35	125800000	1.5275e+09	1294500000	35	36842000	344300000		1016.4	0.291896
P04439	HLAA	4.2623e+09	21	113500000	1.6569e+09	22069000000	21	597760000	9334900000	1	250.947	5.17772
P02786	TFR1	4.1932e+09	39	78199000	972930000	25226000000	39	486090000	6.2956e+09		224.804	6.01593
P62979	RS27A	4.1576e+09	6	654960000	3.7892e+09	3.3002e+09	6	532460000	3.0114e+09		1977.23	0.793775
O75367	H2AY	4.0628e+09	16	138980000	1.6653e+09	72360000	16	2864500	38551000		366.545	0.0178104
P14209	CD99	4.0066e+09	4	359680000	3.0604e+09	12246000000	4	1269800000	9264400000		501.253	3.05646
P35579	MYH9	3.9865e+09	104	21806000	336100000	3.4641e+09	104	18844000	298700000		135.559	0.868958
O43390	HNRPR	3.952e+09	34	65161000	857510000	64054000	34	241220	44310000		294.383	0.016208
P60842	IF4A1	3.9358e+09	23	117170000	1.4986e+09	308100000	23	11442000	128370000		945.022	0.0782814
Q13838	DX39B	3.8943e+09	19	105350000	1333200000	122560000	19	2697800	100320000		19.4478	0.0314716
P12268	IMDH2	3.7343e+09	22	76180000	780420000	127490000	22	2338800	45379000		398.141	0.0341403
P07900	HS90A	3.6395e+09	33	71767000	1192400000	1187000000	33	24995000	465090000		1213.52	0.326144
P13612	ITA4	3.5223e+09	46	37037000	812930000	12044000000	46	159270000	2634600000	1	222.95	3.41936
Q14980	NUMA1	3.511e+09	118	18420000	619770000	426920000	118	2047200	82702000		111.241	0.121595
P30101	PDIA3	3.4573e+09	29	89741000	921310000	176780000	29	4857900	78696000		213.56	0.0511324
P38159	RBMX	3.4465e+09	25	99429000	1104800000	103060000	25	3417400	51516000		553.676	0.0299028
P23246	SFPQ	3.4289e+09	30	81746000	1.5846e+09	286750000	30	6470400	150850000		557.405	0.0836274
P21796	VDAC1	3.3926e+09	17	148780000	1.6182e+09	151530000	17	7791600	95287000		293.628	0.0446649
P61978	HNRPK	3.3485e+09	23	91630000	1.0541e+09	230860000	23	7105600	98870000		791.714	0.0689443
P11498	PYC	3.342e+09	59	33270000	605540000	20036000000	59	203760000	3.3949e+09		14.1518	5.99521
Q00610	CLH1	3.2313e+09	90	18888000	568550000	741660000	90	4334300	124770000		100.737	0.229524
P35613	BASI	3.1882e+09	15	104200000	1.5014e+09	10651000000	15	293750000	5329700000	1	248.575	3.34076
P36578	RL4	3.1329e+09	16	119130000	905830000	189640000	16	8449800	73660000		4238.64	0.0605318
Q15233	NONO	3.1203e+09	21	79288000	1298200000	437350000	21	13877000	273080000		457.142	0.140163
Q15365	PCBP1	2.9385e+09	17	127660000	1093800000	133070000	17	7257300	92096000		274.909	0.045285
P16403	H12	2892900000	9	303260000	2255400000						8.19847	0
P50990	TCPQ	2864900000	37	58576000	537690000	728750000	37	16130000	179850000		432.293	0.254372
P39023	RL3	2849600000	19	73252000	884120000	412300000	19	11425000	192630000		2225.71	0.144687
Q9NR30	DDX21	2848400000	40	53160000	710580000	157240000	40	2820600	53269000		109.328	0.0552029
Q9Y5B9	SP16H	2816200000	54	42313000	590340000	358490000	54	5830900	102540000		169.695	0.127296
O00567	NOP56	2810900000	31	58919000	807610000	97297000	31	1604500	53691000		467.734	0.0346142
P07237	PDIA1	2772600000	35	60393000	568240000	72863000	35	1907000	31552000		246.652	0.0262797
O43143	DHX15	2751500000	39	40706000	575360000	196130000	39	2894200	93036000		226.968	0.0712811
Q9Y2X3	NOP58	2716900000	24	67825000	708480000	72763000	24	1597000	30457000		159.559	0.0267816
P13667	PDIA4	2694000000	38	51476000	562480000	150230000	38	2895800	62331000		108.919	0.0557647
P23396	RS3	2650100000	19	112250000	883360000	321990000	19	13754000	135180000		6390.42	0.121501
P38919	IF4A3	2604000000	23	87673000	877050000	76927000	23	2802900	42384000		143.63	0.0295419
Q12906	ILF3	2602500000	37	37913000	506490000	365910000	37	4682700	98244000		299.486	0.140599
P62826	RAN	2556300000	11	216410000	1313300000	729550000	11	63811000	398340000		1579.92	0.285393
P08195	4F2	2532900000	29	48272000	855180000	24410000000	29	494460000	7.7659e+09	1	205.527	9.63717
P04264	K2C1	2527900000	31	71945000	847430000	6.7692e+09	31	187320000	2.1281e+09		25.0684	2.6778
P12956	XRCC6	2522500000	32	52001000	949150000	575320000	32	10617000	220270000		554.976	0.228075
Q06830	PRDX1	2520100000	15	122240000	879220000	909410000	15	38484000	531960000		1108.97	0.360863
Q14697	GANAB	2510100000	43	25421000	686170000	45815000	43	755640	20196000		222.284	0.0182523
P33991	MCM4	2509600000	45	23482000	538330000	83600000	45	954820	33988000		175.128	0.0333121
P45880	VDAC2	2501600000	16	104870000	1104800000	137180000	16	6150700	73011000		262.631	0.0548369
P62701	RS4X	2462100000	16	97730000	696510000	189890000	16	8246700	102800000		1425.16	0.0771252
Q8TEM1	PO210	2442600000	77	22963000	436910000	221350000	77	2329100	72862000	1	101.452	0.0906207
P06729	CD2	2408300000	14	66560000	1384700000	9433700000	14	131360000	8.069e+09	1	160.04	3.91716
O75643	U520	2384600000	118	13684000	256220000	375080000	118	2217400	69379000		149.89	0.157293
P61247	RS3A	2375900000	17	80911000	764810000	196320000	17	6731700	87805000		4738.8	0.0826297
O75083	WDR1	2349000000	30	34568000	664780000	1213600000	30	20529000	339590000		430.733	0.516645
P62937	PPIA	2336700000	10	216810000	1425900000	632720000	10	58941000	325480000		4078.22	0.270775
Q16666	IF16	2280400000	37	44294000	559660000	536530000	37	10675000	139330000		234.33	0.235279
P14868	SYDC	2275600000	37	37398000	462540000	158740000	37	2565900	55848000		112.909	0.0697574
P00338	LDHA	2254800000	18	101760000	761210000	1.7607e+09	18	87279000	800270000		1650.58	0.780867
P62424	RL7A	2254700000	10	158290000	1201300000	158890000	10	12218000	92337000		3620.09	0.0704706
P13010	XRCC5	2246800000	38	42240000	610650000	559930000	38	8821800	173090000		402.133	0.249212
P16284	PECA1	2217700000	45	38603000	635430000	13242000000	45	230620000	3.6218e+09	1	119.105	5.97105
Q9BUJ2	HNRL1	2190500000	35	34957000	628840000	24445000	35	408230	18253000		235.61	0.0111596
P33992	MCM5	2177600000	42	29483000	499420000	384760000	42	5693100	103330000		206.023	0.17669
Q71UI9	H2AV	2172200000	5	207660000	2.0798e+09	1176700000	5	229350000	1149600000		403.456	0.541709
P49411	EFTU	2171300000	30	42960000	488800000	16177000	30	419420	16177000		261.401	0.00745038
O60264	SMCA5	2156800000	55	26323000	325750000	70170000	55	1155800	21730000		54.661	0.0325343
Q15717	ELAV1	2.1472e+09	16	103050000	748020000	106490000	16	5484400	67092000		119.144	0.0495948
Q9UMS4	PRP19	2.1423e+09	19	45962000	575250000	95538000	19	2133600	46337000		233.372	0.044596
P33993	MCM7	2.138e+09	38	32513000	533000000	117300000	38	1902400	40920000		442.33	0.0548644
Q14103	HNRPD	2.1111e+09	13	119000000	1278300000	354920000	13	23686000	239020000		847.476	0.168121
O00571	DDX3X	2.0857e+09	39	32304000	503990000	57366000	39	919680	29848000		228.385	0.0275044
Q14566	MCM6	2.0271e+09	48	27552000	308290000	182390000	48	1414900	82708000		145.94	0.0899758
P55265	DSRAD	2.0201e+09	69	15563000	345150000	109390000	69	894800	33007000		150.57	0.0541508
P62241	RS8	2.0094e+09	9	149120000	745620000	153470000	9	11017000	84308000		2289.85	0.076376
P34897	GLYM	2.0066e+09	29	44082000	447820000	56390000	29	1097700	32329000		221.015	0.0281023
P09874	PARP1	2.005e+09	51	22453000	341120000	681600000	51	7679400	163600000		199.713	0.33995
P17987	TCPA	2.0005e+09	31	45468000	797350000	708290000	31	18555000	182470000		778.201	0.354056
Q16891	MIC60	1.9864e+09	44	30020000	393700000	177770000	44	2846300	45183000		89.9887	0.0894936
Q9Y277	VDAC3	1.9849e+09	14	83753000	1162100000	227980000	14	9272400	170060000		235.282	0.114857
Q9UKM9	RALY	1.963e+09	18	88461000	647680000	53209000	18	2956100	31737000		274.075	0.027106
P78527	PRKDC	1.9239e+09	220	6842300	311660000	714650000	220	2402400	78042000		103.486	0.371459
P11586	C1TC	1.9024e+09	52	26834000	386170000	295450000	52	4487600	84844000		204.059	0.155304
Q6P2Q9	PRP8	1.8576e+09	127	7328300	263830000	273450000	127	1108100	55144000		172.306	0.147206
P22087	FBRL	1.8377e+09	19	25884000	857840000	92929000	19	778930	60479000		522.724	0.0505681
Q09028	RBBP4	1.8323e+09	14	76050000	631520000	103300000	14	4286000	55445000		518.123	0.0563772
Q08945	SSRP1	1.8253e+09	30	39309000	534390000	213620000	30	5007700	75991000		295.929	0.117033
P11387	TOP1	1.8157e+09	38	30544000	446730000	263540000	38	4761500	77359000		100.084	0.145145
P25205	MCM3	1.8044e+09	51	30693000	384730000	225280000	51	3781100	79516000		202.267	0.12485
Q5SSJ5	HP1B3	1.798e+09	25	55635000	492690000	59273000	25	2370900	30933000		275.125	0.0329661
Q13263	TIF1B	1.7853e+09	32	27675000	433440000	148340000	32	2309500	53695000		398.627	0.0830897
P23528	COF1	1.7679e+09	10	151190000	1168500000	275280000	10	22512000	196210000		1270.53	0.15571
P46781	RS9	1.7624e+09	11	157260000	733710000	216650000	11	19695000	95664000		229.919	0.122929
P63244	RACK1	1.7561e+09	20	73249000	545060000	124960000	20	5225700	49111000		3686.77	0.0711577
Q9NTJ3	SMC4	1.7535e+09	71	16583000	303310000	265070000	71	3140500	58031000		118.303	0.151166
P43403	ZAP70	1.7391e+09	36	23408000	395420000	95004000	36	1328800	36853000		267.136	0.0546283
Q03252	LMNB2	1.7363e+09	37	36905000	515470000	11520000	37	311340	9404700		69.6219	0.0066348
P49736	MCM2	1.734e+09	44	29339000	403620000	79784000	44	1394200	44886000		168.724	0.0460115
P18124	RL7	1.7329e+09	12	106440000	680890000	184950000	12	13074000	99762000		2710.99	0.106729
P46013	KI67	1.7035e+09	179	5403600	208250000	177250000	179	648250	49086000		59.9583	0.10405
O75533	SF3B1	1.6979e+09	62	15049000	355350000	209750000	62	2166200	50525000		293.982	0.123535
P22314	UBA1	1.6864e+09	54	20454000	448260000	338440000	54	4057300	104010000		239.782	0.200688
P52566	GDIR2	1.6843e+09	12	65697000	1267900000	403740000	12	16902000	257100000		1661.54	0.239708
P04844	RPN2	1.6703e+09	23	34986000	601070000	168670000	23	4453800	72024000		193.406	0.100982
Q96PK6	RBM14	1.6632e+09	23	47304000	440990000	83633000	23	2225300	45914000		69.4329	0.0502844
P63241	IF5A1	1.6355e+09	8	50423000	1077700000	190390000	8	6265700	115910000		1025.87	0.116411
P78371	TCPB	1.6339e+09	32	30959000	420990000	245140000	32	4024300	104000000		568.609	0.150034
Q15029	U5S1	1.6251e+09	51	17347000	404090000	68248000	51	744210	31753000		213.861	0.0419962
P53396	ACLY	1.5966e+09	59	17933000	250890000	452260000	59	4985400	87836000		226.774	0.283264
P15880	RS2	1.5947e+09	18	73755000	765380000	196180000	18	7734900	127200000		2798.46	0.12302
Q92841	DDX17	1.5938e+09	37	31660000	448380000	352380000	37	7632700	108140000		163.581	0.221094
P61604	CH10	1.5898e+09	8	198730000	1405700000	35001000	8	4375100	35001000		625.043	0.022016
Q02880	TOP2B	1.5832e+09	87	13441000	321210000	109150000	87	1108900	38103000		187.627	0.0689426
Q9Y4L1	HYOU1	1.5633e+09	51	23022000	380350000	64846000	51	988530	23099000		123.583	0.0414802
P31146	COR1A	1.5562e+09	19	75199000	513950000	813260000	19	40533000	281880000		1118.75	0.522593
P06127	CD5	1.5464e+09	25	43254000	521360000	7.9034e+09	25	211740000	2829500000	1	56.2118	5.11084
Q9Y2W1	TR150	1.5387e+09	42	21239000	397380000	92175000	42	1042400	44300000		114.392	0.0599045
Q9UQ80	PA2G4	1.5222e+09	22	45966000	400230000	72192000	22	1732000	30570000		361.407	0.0474261
P07737	PROF1	1.519e+09	9	156350000	1250700000	520520000	9	53481000	374620000		1514.08	0.342673
Q9H0A0	NAT10	1.5133e+09	53	20089000	319610000	63007000	53	1005800	20938000		67.9323	0.0416355
Q15393	SF3B3	1.5097e+09	52	19859000	346990000	353370000	52	4854400	95949000		212.938	0.234066
Q15424	SAFB1	1.4984e+09	34	24615000	468640000	87688000	34	1254600	52549000		104.711	0.0585211
Q13547	HDAC1	1.496e+09	21	32602000	657590000	28718000	21	975750	28718000		317.751	0.0191965
O95347	SMC2	1.4912e+09	65	15823000	210390000	317860000	65	3506300	59842000		72.6519	0.213157
P16615	AT2A2	1.4888e+09	46	26522000	335700000	88407000	46	1673600	45371000		108.209	0.0593814
Q9NVP1	DDX18	1.4829e+09	34	28065000	402450000	46494000	34	1259500	27790000		88.9511	0.0313534
Q07020	RL18	1.481e+09	7	145760000	879840000	81262000	7	11609000	69559000		2896.14	0.0548697
Q15185	TEBP	1.4752e+09	9	115120000	1.0504e+09	72593000	9	6725400	65251000		451.743	0.0492089
P31939	PUR9	1456900000	38	24833000	392730000	137900000	38	2719300	51836000		232.806	0.094653
Q01813	PFKAP	1450000000	32	29005000	295480000	181050000	32	3259700	61416000		159.242	0.124862
P07814	SYEP	1450000000	82	10010000	282790000	525000000	82	4164700	104380000		78.5324	0.362069
Q02878	RL6	1429600000	13	83205000	631090000	122430000	13	5642100	72995000		2537.34	0.0856393
P22102	PUR2	1426900000	48	19585000	366900000	243080000	48	2752600	73617000		137.962	0.170355
Q14739	LBR	1425400000	21	56414000	835860000	82426000	21	3610500	54719000		99.0056	0.0578266
P00558	PGK1	1423500000	27	26014000	406450000	1.0459e+09	27	19769000	328760000		954.707	0.734738
Q15366	PCBP2	1392700000	17	58738000	827630000	231990000	17	12571000	122910000		724.987	0.166576
P46777	RL5	1378900000	11	74307000	718810000	242520000	11	12725000	139200000		2199.64	0.175879
P42166	LAP2A	1349700000	36	25586000	477590000	49625000	36	1057800	28711000		153.07	0.0367674
Q13200	PSMD2	1344200000	49	12425000	327910000	83510000	49	773990	38564000		300.382	0.0621262
Q96RQ3	MCCA	1341700000	33	14566000	568720000	6.503e+09	33	95794000	1448200000		19.2691	4.84684
P31689	DNJA1	1340200000	21	31585000	525060000	60163000	21	1049400	39945000		255.359	0.0448911
P62280	RS11	1336100000	10	86861000	645930000	114720000	10	6460800	81011000		4278.43	0.0858618
Q1KMD3	HNRL2	1335100000	36	25069000	375660000	13592000	36	377540	13592000		40.3007	0.0101805
P16401	H15	1334900000	10	126600000	1154600000	64973000	10	6497300	64973000			0.0486726
P62249	RS16	1327500000	11	95034000	647500000	94455000	11	7032800	67469000		1964.55	0.0711525
P08670	VIME	1319200000	34	33162000	280720000	26532000	34	554660	22895000		537.409	0.0201122
P07195	LDHB	1305400000	17	65055000	567390000	1.0612e+09	17	52407000	450930000		1638.76	0.812931
P27635	RL10	1297200000	8	84026000	791260000	103080000	8	6589500	80400000		5353.98	0.0794635
Q9UIG0	BAZ1B	1294300000	77	12162000	350120000	19675000	77	231650	10551000		69.7048	0.0152013
P49368	TCPG	1292800000	31	28002000	361000000	307520000	31	5256600	124700000		503.83	0.237871
Q3ZCM7	TBB8	1290300000	20	1424600	1290300000	84562000	20	3612200	84562000			0.0655367
P51659	DHB4	1289800000	42	18329000	323240000	74702000	42	715960	38761000		71.1292	0.0579175
Q13308	PTK7	1278900000	55	14384000	328860000	6.6827e+09	55	80531000	1.5226e+09	1	39.6005	5.22535
P50991	TCPD	1275700000	33	27031000	324840000	250240000	33	5495500	90138000		309.968	0.196159
Q00325	S25A3	1253900000	18	61856000	694550000	312010000	18	14415000	225810000		559.039	0.248832
P31942	HNRH3	1245000000	15	71681000	910490000						356.356	0
O75390	CISY	1235200000	19	47636000	553700000	28758000	19	661850	28758000		150.982	0.0232821
P11717	MPRI	1234000000	127	5175800	137000000	8.1495e+09	127	38490000	751430000	1	36.7044	6.60413
P61769	B2MG	1225600000	6	82661000	1225600000	6.5336e+09	6	129610000	6.4894e+09		1338.63	5.33094
O76021	RL1D1	1209800000	22	45235000	424860000	26398000	22	1003800	22083000		248.528	0.0218201
P48643	TCPE	1206600000	33	20924000	305890000	334190000	33	5711100	106280000		894.98	0.276968
Q9Y230	RUVB2	1199800000	27	33760000	316460000	84625000	27	2620000	43710000		430.61	0.0705326
B0I1T2	MYO1G	1188200000	53	9862100	263340000	228240000	53	1554800	73164000		170.192	0.192089
P61353	RL27	1172900000	6	118360000	691030000	93650000	6	12259000	80914000		2458.33	0.0798448
P06400	RB	1166400000	50	16626000	323100000	199940000	50	3607400	70454000		99.1872	0.171416
P84103	SRSF3	1154300000	7	111470000	767920000	26578000	7	3307900	23155000		1174.69	0.0230252
P46087	NOP2	1153300000	32	29494000	395200000	31747000	32	803310	22263000		78.8069	0.0275271
Q9Y265	RUVB1	1150200000	22	39134000	451660000	56700000	22	1781900	33665000		77.0702	0.0492958
Q99832	TCPH	1149500000	31	25129000	380700000	285520000	31	7347500	99261000		870.64	0.248386
Q00534	CDK6	1144000000	19	50152000	658470000	149420000	19	7029400	108680000		214.927	0.130612
P00367	DHE3	1141700000	33	23909000	316870000	7550700	33	228810	7550700		105.701	0.00661356
Q9P0L0	VAPA	1129700000	14	48248000	489450000	32159000	14	1231700	32159000		221.731	0.0284668
P36542	ATPG	1129500000	13	72705000	444240000	25805000	13	403410	25805000		384.851	0.0228464
Q99798	ACON	1128200000	38	13205000	375180000						83.0818	0
P26373	RL13	1125300000	9	119310000	686270000	60831000	9	6759000	53644000		3539.4	0.0540576
P05556	ITB1	1121400000	34	24363000	327800000	6.1375e+09	34	144090000	1.8146e+09	1	99.9093	5.47307
P18621	RL17	1116700000	9	59593000	650280000	57034000	9	2667800	44067000		2608.05	0.0510737
Q9P2J5	SYLC	1114600000	62	13678000	393620000	153550000	62	2040400	59885000		157.939	0.137762
P11940	PABP1	1102300000	36	24670000	320860000	103820000	36	2404100	43566000		948.918	0.0941849
P62906	RL10A	1100100000	10	57227000	592940000	235650000	10	13468000	143390000		1988.99	0.214208
Q9UQE7	SMC3	1091000000	65	12224000	196200000	61178000	65	779210	23949000		35.5567	0.0560752
Q14683	SMC1A	1089600000	72	12259000	194940000	75790000	72	778280	24453000		72.7747	0.0695576
P40227	TCPZ	1079900000	26	26519000	390360000	211920000	26	6902700	82658000		271.673	0.19624
Q14978	NOLC1	1075500000	33	28765000	480680000	39848000	33	1207500	36345000		189.435	0.0370507
P41252	SYIC	1.0709e+09	58	9624000	221880000	176450000	58	1784300	53998000		177.299	0.164768
P49257	LMAN1	1.0606e+09	20	22133000	409030000	22325000	20	467520	22325000		54.7968	0.0210494
Q16836	HCDH	1.0585e+09	14	29624000	654240000	4432100	14	316580	4432100		98.3734	0.00418715
P17252	KPCA	1.0582e+09	33	12577000	357150000	52792000	33	1209600	34033000		67.5851	0.0498885
P13598	ICAM2	1.0544e+09	15	67700000	861670000	5158600000	15	330550000	4.0768e+09	1	174.174	4.89245
P54709	AT1B3	1.0532e+09	12	49267000	464990000	5548200000	12	265640000	2512300000	1	131.386	5.26795
Q13151	ROA0	1.0497e+09	13	58526000	536390000	36872000	13	2836300	30580000		61.0705	0.0351262
Q8N1F7	NUP93	1.0495e+09	51	16204000	276910000	126830000	51	1935400	48778000		104.178	0.120848
P14314	GLU2B	1.0357e+09	19	33249000	456230000	42647000	19	917740	39019000		356.633	0.041177
P52597	HNRPF	1.0305e+09	15	34322000	476760000	22626000	15	775800	20164000		373.931	0.0219563
Q9UKV3	ACINU	1.0118e+09	68	8022500	227460000	12004000	68	117840	12004000		191.789	0.011864
Q99623	PHB2	996970000	22	29971000	490100000	13330000	22	428120	13330000		222.245	0.0133705
P40939	ECHA	991670000	41	16897000	255730000	3039300	41	28479	3039300		123.387	0.00306483
Q7L014	DDX46	989700000	53	15348000	197790000	81910000	53	1375900	26786000		104.697	0.0827625
P61313	RL15	986590000	11	82968000	583050000	111720000	11	10156000	89677000		3610.01	0.113239
Q92900	RENT1	986020000	58	8099700	178560000	83874000	58	749170	28344000		43.9848	0.0850632
P05165	PCCA	984090000	46	11286000	219910000	5.9657e+09	46	74298000	945830000		8.02854	6.06215
P24752	THIL	980730000	23	36580000	488050000						91.7982	0
Q9NYF8	BCLF1	977950000	35	15382000	362690000	36678000	35	638790	23199000		169.885	0.037505
Q12905	ILF2	973200000	19	23169000	452530000	34305000	19	866040	29582000		390.289	0.0352497
P42704	LPPRC	972330000	90	8911900	152500000	1222400	90	13582	1222400		48.8161	0.00125719
P05107	ITB2	970260000	43	14479000	229290000	4607000000	43	65718000	875380000	1	97.0037	4.74821
P31040	SDHA	966610000	31	12674000	242670000	1803400	31	58174	1803400		88.6624	0.0018657
Q9NZ01	TECR	964100000	13	49737000	435670000	53023000	13	2675400	42147000		216.034	0.0549974
Q8N257	H2B3B	954520000	7	136360000	954520000	17484000	7	2497800	17484000			0.0183171
P26583	HMGB2	952120000	6	143890000	913930000	458400000	6	26621000	391220000		633.514	0.481452
P27708	PYR1	951900000	103	6217100	195370000	150930000	103	891840	47599000		54.3236	0.158557
P61026	RAB10	933530000	13	54639000	595640000	210030000	13	12364000	169700000		65.0703	0.224985
Q15084	PDIA6	928560000	17	44669000	410140000	31544000	17	1477300	20689000		149.242	0.0339709
Q14974	IMB1	925490000	40	12324000	289650000	103480000	40	1534100	53812000		317.77	0.111811
P26599	PTBP1	923160000	19	32457000	528000000	236320000	19	8763200	114480000		354.116	0.25599
P62995	TRA2B	916440000	12	33357000	482380000	7063300	12	213970	7063300		286.074	0.00770732
P37268	FDFT	913600000	22	32597000	302280000	20085000	22	912950	17808000		286.646	0.0219845
O95202	LETM1	906720000	39	16364000	313010000	5828500	39	82027	5828500		45.1186	0.00642811
Q01082	SPTB2	898540000	142	2871700	131480000	974250000	142	3556600	92643000		147.708	1.08426
P62266	RS23	896820000	6	149470000	828410000	80643000	6	13440000	80643000		6222.48	0.0899211
P05023	AT1A1	894660000	45	15724000	244480000	722180000	45	12446000	150270000	1	138.505	0.807212
Q9NYU2	UGGG1	892520000	73	7320100	159650000	71336000	73	538490	26970000		33.7006	0.0799265
Q13011	ECH1	888170000	18	47191000	420680000	17833000	18	990750	17833000		256.485	0.0200784
Q9H3N1	TMX1	884070000	11	64615000	568960000	13502000	11	471970	13502000		63.8066	0.0152725
P35637	FUS	874580000	13	47626000	645900000	15286000	13	1175800	15286000		748.511	0.0174781
Q99460	PSMD1	874490000	47	10634000	214270000	85815000	47	461380	59457000		99.3826	0.0981315
P46776	RL27A	870120000	7	104540000	699870000	18697000	7	1082500	18697000		2678.58	0.0214878
Q6PL18	ATAD2	870090000	69	8882100	196470000	1626100	69	23567	1626100		49.9464	0.00186889
P32969	RL9	865680000	9	37626000	520850000	10618000	9	1179800	10618000		210.889	0.0122655
Q12931	TRAP1	864300000	40	15337000	229470000						124.311	0
P00505	AATM	863160000	26	21411000	297230000	9737900	26	374540	9737900		101.673	0.0112817
P21333	FLNA	861540000	134	3878500	153640000	1249600000	134	5270700	114540000		288.141	1.45043
O60506	HNRPQ	860940000	32	13764000	487270000	151130000	32	2758400	76660000		120.035	0.175541
P18754	RCC1	858400000	17	33204000	324760000	37054000	17	2052600	27270000		180.675	0.0431664
Q92922	SMRC1	854500000	49	8902900	170450000	7534300	49	33850	7534300		113.226	0.0088172
P48047	ATPO	848000000	12	46729000	446500000	7543500	12	628630	7543500		293.989	0.00889564
Q16531	DDB1	845510000	55	9760100	174710000	161960000	55	1690500	47949000		206.746	0.191553
P23284	PPIB	843590000	12	63273000	380480000	23732000	12	1977700	23732000		370.223	0.0281321
Q08J23	NSUN2	839040000	44	11147000	194860000	65728000	44	923160	23792000		93.3555	0.0783371
P01889	HLAB	837120000	18	34961000	503970000	3.9292e+09	18	129200000	2360800000	1	98.2032	4.69371
Q15046	SYK	833730000	30	9905900	375680000	57195000	30	782690	40503000		270.311	0.0686013
P62269	RS18	827030000	9	82037000	464950000	49685000	9	4579500	36642000			0.0600764
P04899	GNAI2	824400000	17	31343000	326020000	267100000	17	8743900	131510000		241.587	0.323993
Q9BQG0	MBB1A	823020000	69	8302600	180330000	25349000	69	332610	14443000		56.3084	0.0308
Q07955	SRSF1	820140000	13	55837000	437190000	20518000	13	1578300	20518000		350.506	0.0250177
Q9BZE4	GTPB4	808670000	33	18733000	221570000	19612000	33	594310	17611000		95.2486	0.0242522
P62913	RL11	807530000	10	79109000	684500000	53165000	10	5316500	53165000		2247.87	0.0658366
O14672	ADA10	805860000	41	7745300	249160000	3.5577e+09	41	47392000	932770000	1	115.163	4.41479
Q6DD88	ATLA3	805220000	26	13657000	329920000						43.9049	0
P62314	SMD1	804090000	4	53364000	699750000	145190000	4	6411800	136810000		396.913	0.180564
Q9Y383	LC7L2	800340000	18	31363000	300380000						85.9571	0
P62244	RS15A	798540000	8	76656000	491940000	116790000	8	10843000	89861000		2907.58	0.146254
O60832	DKC1	794520000	31	9615400	297530000	18758000	31	181320	18758000		138.894	0.0236092
P53621	COPA	793630000	70	5455100	127790000	155970000	70	1315200	35374000		78.7819	0.196527
Q8IWS0	PHF6	786720000	21	24234000	381580000	10878000	21	357190	10878000		36.0142	0.013827
P39656	OST48	778910000	23	23402000	538440000	43502000	23	1558500	35846000		163.61	0.0558498
P06239	LCK	778660000	23	19426000	222910000	153450000	23	3786200	66132000		721.247	0.197069
P51532	SMCA4	777610000	63	7349400	167570000	40402000	63	449980	17800000		166.155	0.0519566
P30048	PRDX3	775790000	15	35898000	538470000	28374000	15	1097900	28374000		227.362	0.0365743
Q8WU39	MZB1	772570000	9	46811000	421210000	15257000	9	1508900	15257000		378.472	0.0197484
P00387	NB5R3	762320000	14	28223000	350850000	19136000	14	1029800	19136000		84.9365	0.0251023
Q9GZR7	DDX24	761140000	43	9179500	199880000	8406800	43	94880	6942200		38.7463	0.011045
Q86UX7	URP2	759860000	38	13340000	223520000	143090000	38	2299500	53876000		122.896	0.188311
Q96AG4	LRC59	758820000	14	23841000	504150000	52530000	14	1543200	32788000		126.973	0.0692259
P27694	RFA1	757200000	30	15128000	262690000	173820000	30	4139500	64474000		129.8	0.229556
P49207	RL34	752990000	6	123850000	508080000						3072.18	0
P08133	ANXA6	751840000	43	10384000	160110000	543840000	43	8114800	143550000		262.211	0.723345
Q99986	VRK1	745850000	18	32832000	310270000	32131000	18	1113700	24597000		157.614	0.0430797
Q9BWF3	RBM4	744330000	18	26797000	292740000	5889200	18	231360	5889200		237.633	0.00791208
O00231	PSD11	741370000	27	14513000	192990000	11834000	27	287160	11834000		172.194	0.0159623
P62195	PRS8	740620000	24	21820000	271710000	13199000	24	152320	13199000		181.953	0.0178216
P39748	FEN1	730990000	20	15554000	347770000	57509000	20	832330	44926000		130.774	0.0786728
Q92499	DDX1	729270000	39	9910600	188890000	134760000	39	1970800	45299000		127.143	0.184788
Q12788	TBL3	726350000	45	7653700	183580000	37717000	45	413590	21211000		50.6311	0.0519268
O43837	IDH3B	724960000	21	18058000	277680000						156.84	0
P10747	CD28	721590000	12	34622000	452660000	3.2167e+09	12	173300000	1.847e+09	1	49.169	4.45779
A0FGR8	ESYT2	720440000	46	8737100	204290000	41640000	46	629040	24633000		92.6802	0.057798
P46778	RL21	718830000	6	72833000	632080000	26026000	6	597710	26026000		2058.05	0.0362061
P62136	PP1A	715060000	18	19894000	269480000	5665900	18	314770	5665900		328.36	0.00792367
Q8TCJ2	STT3B	714060000	34	16988000	337770000	33616000	34	988690	23899000	1	275.329	0.0470773
P51149	RAB7A	713960000	14	42971000	318950000	38346000	14	2739000	31560000		116.617	0.0537089
P56192	SYMC	710640000	41	11667000	270690000	108560000	41	1556200	55696000		161.284	0.152764
Q8NI36	WDR36	710270000	45	6473000	172210000	103920000	45	1527400	43494000			0.146311
Q7KZF4	SND1	707580000	53	9435700	187800000	455850000	53	4886300	110370000		125.178	0.644238
Q13247	SRSF6	704600000	15	31009000	487580000						209.052	0
P31948	STIP1	700420000	35	16414000	238080000	365080000	35	8248800	119820000		315.502	0.52123
P19367	HXK1	695620000	48	10095000	204850000	8627100	48	179730	8627100		31.2452	0.012402
P01850	TRBC1	692860000	9	16920000	519120000	2848100000	9	112880000	2.1155e+09			4.11064
O43242	PSMD3	684640000	34	16012000	197540000	113730000	34	3040400	55508000		121.833	0.166116
P22234	PUR6	679670000	19	28233000	244780000	280250000	19	11949000	113170000		420.632	0.412332
P55084	ECHB	678390000	26	22774000	220190000	5598300	26	215320	5598300		65.3242	0.00825233
P50213	IDH3A	675790000	21	23252000	282980000						113.223	0
Q5BKZ1	ZN326	673900000	29	11244000	230990000	1162200	29	40077	1162200		38.4792	0.00172459
P15153	RAC2	671980000	8	52503000	390790000	214620000	8	24275000	158200000		226.601	0.319385
O75534	CSDE1	671280000	46	9877000	148010000	50798000	46	921730	24581000		469.629	0.0756733
Q13423	NNTM	671130000	48	10089000	160700000	55752000	48	836210	26790000		45.096	0.0830718
Q8TDN6	BRX1	670740000	20	11231000	261000000	17661000	20	400460	13787000		85.1557	0.0263306
P55769	NH2L1	669920000	8	57301000	480700000	9584300	8	1198000	9584300		210.925	0.0143066
O14646	CHD1	667530000	84	3483400	168720000	17807000	84	30382	17272000		54.4859	0.026676
P26368	U2AF2	666710000	15	18615000	402650000	39533000	15	1640700	29578000		255.085	0.0592956
Q02543	RL18A	665950000	9	73328000	463180000	45565000	9	5062800	36910000		3156.49	0.0684211
Q9H307	PININ	664440000	34	10218000	269930000	21492000	34	632120	17113000		92.8152	0.032346
P62917	RL8	663570000	10	31862000	446530000	27011000	10	1631300	27011000		1948.11	0.0407056
P35998	PRS7	661210000	28	17046000	196870000	21916000	28	782730	19549000		207.071	0.0331453
P62851	RS25	657380000	5	131480000	536770000	68937000	5	13787000	68937000		1702.68	0.104866
O75475	PSIP1	656460000	28	19975000	231260000	51780000	28	1232800	29804000		116.021	0.0788776
P55060	XPO2	652080000	52	9192200	260190000	1117500000	52	20957000	1.0253e+09		128.197	1.71375
P51610	HCFC1	650180000	75	4197700	127780000	68845000	75	382020	29197000		63.9814	0.105886
P17066	HSP76	649950000	37	17566000	649950000	184240000	37	4828100	184240000			0.283468
P62753	RS6	647200000	8	66842000	494690000	19749000	8	2468600	19749000		2831.64	0.0305145
Q9BXP5	SRRT	646050000	44	9383900	264310000	35156000	44	567680	21935000		183.798	0.0544168
P63167	DYL1	642990000	5	44077000	565620000	15514000	5	1833100	15514000		500.171	0.0241279
P26641	EF1G	642170000	24	19168000	318790000	387080000	24	9375200	148470000		2037.68	0.602769
P06493	CDK1	639750000	19	20751000	293900000	21705000	19	1018600	20070000		163.718	0.0339273
O94906	PRP6	639450000	56	8516700	130400000	32417000	56	578880	19409000		82.4177	0.0506951
O43175	SERA	637340000	24	15055000	239180000	107110000	24	3325300	55276000		291.629	0.168058
P43487	RANG	637260000	8	34595000	299140000	51344000	8	5239800	41918000		545.538	0.0805699
Q9Y3I0	RTCB	634970000	24	11337000	299080000	49781000	24	1520900	26766000		124.12	0.078399
P23368	MAOM	633330000	31	16322000	276760000	8929900	31	288060	8929900		92.296	0.0140999
Q13242	SRSF9	630380000	15	34641000	281360000						295.107	0
O75694	NU155	629550000	57	5561300	151100000						29.052	0
O00299	CLIC1	628840000	15	36236000	285030000	255870000	15	14358000	131760000			0.406892
O75396	SC22B	623820000	12	42664000	324150000	20678000	12	1723200	17084000		22.0891	0.0331474
P08865	RSSA	622610000	13	33653000	398440000	22671000	13	1744000	22671000		1799.55	0.0364128
P62263	RS14	620790000	4	119800000	540620000	35477000	4	5421200	35477000		3876.31	0.0571481
P07954	FUMH	619800000	25	16438000	262320000	25762000	25	167540	25762000		95.0596	0.041565
P17480	UBF1	618310000	34	10083000	209230000	53569000	34	812310	32056000		144.569	0.0866378
Q9Y3F4	STRAP	616990000	21	8748400	280700000	18366000	21	585460	12295000		196.251	0.0297671
P11766	ADHX	615060000	20	24671000	327420000	495860000	20	14609000	205150000		277.137	0.806198
Q7Z7K6	CENPV	614160000	12	14780000	409090000	62202000	12	749560	53207000		159.889	0.10128
P83731	RL24	613610000	8	76702000	546800000	75036000	8	9379500	64897000		2238.49	0.122286
P50914	RL14	612120000	6	55476000	536570000	55992000	6	5725100	48414000		1102.6	0.0914723
Q9NVI7	ATD3A	611240000	34	13010000	212980000						58.8777	0
O15042	SR140	611020000	39	10677000	169060000	39000000	39	397520	28846000		137.406	0.0638277
P55145	MANF	608940000	10	41756000	303910000	16110000	10	1611000	16110000		114.625	0.0264558
Q5JTH9	RRP12	608210000	66	5192300	159590000	19774000	66	134120	12625000		25.5199	0.0325118
P30040	ERP29	605880000	14	43277000	325850000	14963000	14	1068800	12516000		112.012	0.0246963
Q8IY81	SPB1	604270000	34	12392000	201760000						86.6487	0
P62888	RL30	603000000	6	63539000	369770000	74241000	6	9276900	49349000		3439.06	0.123119
O00148	DX39A	602800000	19	10199000	368400000	948650000	19	25744000	383000000		252.905	1.57374
Q92608	DOCK2	600750000	87	5033200	111120000	121900000	87	980110	37891000		84.7673	0.202913
Q9BX67	JAM3	599050000	16	30438000	293540000	1.8944e+09	16	90334000	954870000	1	53.79	3.16234
Q14839	CHD4	595410000	89	3180100	135880000	11660000	89	131010	11660000		127.177	0.0195831
P05388	RLA0	593660000	13	31353000	288670000	45122000	13	2413900	39656000		3556.47	0.0760065
Q02978	M2OM	593550000	17	29431000	293700000	131400000	17	6508400	81863000		91.665	0.22138
P52732	KIF11	591000000	66	7405200	125790000	15949000	66	206700	11762000		64.6335	0.0269865
Q7Z2W4	ZCCHV	590340000	57	5002800	140710000	18390000	57	163230	10455000		53.8158	0.0311515
P22307	SCP2	589890000	25	22005000	325900000	20267000	25	810670	20267000		130.995	0.0343573
P45973	CBX5	588850000	10	30845000	289500000	16929000	10	1692900	16929000		72.2639	0.0287493
P55809	SCOT1	587610000	25	18945000	209750000						67.5332	0
Q8NBS9	TXND5	586180000	23	15476000	217010000	18127000	23	300260	15602000		99.8946	0.0309239
Q6P2E9	EDC4	583590000	61	5846800	183070000	32984000	61	81732	16936000		77.7199	0.0565191
P35250	RFC2	583090000	22	21096000	199580000						91.7469	0
P26038	MOES	582230000	33	8791600	285280000	779870000	33	15664000	220260000		454.458	1.33945
Q8N163	CCAR2	579800000	50	7271400	154210000	66464000	50	721520	34682000		238.63	0.114633
P11310	ACADM	576700000	20	21246000	257130000						194.48	0
P30050	RL12	573440000	9	42080000	323330000	115610000	9	8070000	66453000		1949.95	0.201608
Q9P258	RCC2	572870000	27	7546400	256660000	291090000	27	4575700	120590000		201.412	0.508126
Q96C36	P5CR2	570910000	16	17115000	243290000						105.07	0
P46782	RS5	565110000	10	35184000	317500000	17839000	10	817720	17839000		2221.08	0.0315673
Q96DI7	SNR40	562680000	16	9950300	204970000	12052000	16	753250	12052000		116.968	0.0214189
O14979	HNRDL	562370000	20	16677000	325240000	39486000	20	1974300	39486000		446.321	0.0702136
P54136	SYRC	558360000	37	9795800	139150000	64977000	37	713190	32447000		79.3991	0.116371
P40937	RFC5	555410000	24	14258000	181630000	5448600	24	227020	5448600		95.1211	0.00981005
P33176	KINH	552350000	60	7070500	217190000	68556000	60	799050	26594000		57.5318	0.124117
P25398	RS12	550460000	7	42652000	390830000	36411000	7	2420600	36411000		2355.88	0.0661465
Q9P035	HACD3	550160000	15	25783000	312140000	69127000	15	3690300	48703000		86.0388	0.125649
Q15155	NOMO1	547120000	64	5225600	156430000							0
Q13813	SPTN1	546720000	143	2076400	69783000	1192800000	143	4619100	148360000		107.287	2.18174
Q9NTJ5	SAC1	546490000	35	10955000	188340000	33708000	35	963090	22008000		36.901	0.0616809
P52948	NUP98	546310000	75	4888400	118610000						84.1921	0
O00541	PESC	546210000	29	12289000	225470000	15382000	29	319610	13812000		135.601	0.0281613
P12236	ADT3	545010000	20	26103000	458280000	135380000	20	6458900	100930000		292.907	0.248399
Q13148	TADBP	544930000	13	31492000	390530000	16311000	13	1254700	16311000		186.543	0.0299323
Q02790	FKBP4	544760000	31	12789000	167810000	356680000	31	9637800	123880000		128.806	0.654747
P24539	AT5F1	543970000	16	22231000	324240000	30737000	16	1039800	23062000		349.173	0.056505
P09429	HMGB1	543610000	6	24810000	246210000	850920000	6	40098000	383200000		1740.16	1.56531
Q2TAY7	SMU1	543420000	26	11527000	213350000	18466000	26	432420	16650000		28.4714	0.0339811
O95747	OXSR1	541060000	25	16976000	192500000	22031000	25	770420	17752000		51.4334	0.0407182
Q92974	ARHG2	539720000	55	5933100	135190000	24883000	55	452430	14935000		89.5056	0.0461035
P46459	NSF	539480000	47	8212100	137880000	1446300	47	30772	1446300		10.684	0.00268091
P13796	PLSL	537500000	37	11085000	116830000	1.4841e+09	37	30366000	456930000		755.765	2.76112
O00182	LEG9	536060000	16	22202000	307620000	144640000	16	7107900	104180000		300.806	0.269821
Q9UNX4	WDR3	533950000	48	6356800	149020000	24314000	48	183300	15888000		46.9242	0.0455361
Q14684	RRP1B	529660000	33	12358000	158570000	5546400	33	168070	5546400		52.6853	0.0104716
P20340	RAB6A	529530000	13	40733000	529530000	86217000	13	6632100	86217000		44.0077	0.162818
Q8NI27	THOC2	527520000	75	3801500	130270000	57494000	75	510120	34436000		69.4777	0.108989
Q96HE7	ERO1A	527510000	25	11771000	202450000	13060000	25	327210	13060000		43.1807	0.0247578
Q14166	TTL12	524830000	34	5196100	168190000	2575000	34	75735	2575000		51.7938	0.00490635
Q9UBB9	TFP11	522170000	46	10174000	449010000						47.6763	0
P62277	RS13	522150000	9	58017000	522150000						1836.82	0
Q9NZI8	IF2B1	522030000	30	10017000	224950000	15007000	30	250470	14191000		21.0653	0.0287474
O75947	ATP5H	520290000	10	49939000	322900000	7559600	10	755960	7559600		255.661	0.0145296
Q8WWQ0	PHIP	518050000	84	2572700	126060000	5658200	84	23870	5658200		12.76	0.0109221
P61221	ABCE1	513930000	30	9107300	145380000	272180000	30	4456700	98720000		174.204	0.529605
P61106	RAB14	513810000	16	19333000	183390000	54727000	16	1713100	41435000		35.025	0.106512
P34932	HSP74	513080000	50	8097800	211110000	298970000	50	4121500	68832000		194.797	0.582697
Q15181	IPYR	512450000	18	18418000	206510000	130520000	18	2637200	64360000		368.916	0.254698
Q14204	DYHC1	511580000	257	1363800	101380000	164340000	257	486600	24664000		88.8393	0.32124
Q5JTV8	TOIP1	510240000	32	12031000	190050000	18458000	32	391690	14804000		36.0168	0.0361751
P51148	RAB5C	509570000	11	40753000	316070000	38968000	11	3542500	29412000		106.422	0.0764723
P04075	ALDOA	508940000	23	9486800	201370000	755960000	23	16837000	233090000		1285.34	1.48536
P62829	RL23	508740000	9	43044000	466300000	24357000	9	2706400	24357000		2818.85	0.0478771
P13674	P4HA1	505220000	27	12694000	163700000	4385400	27	162420	4385400		29.6465	0.00868018
P55209	NP1L1	504800000	14	17554000	367070000	61074000	14	1586200	41809000		717.704	0.120987
Q01081	U2AF1	504200000	11	32606000	287570000	8155700	11	364960	8155700		326.102	0.0161755
Q15021	CND1	503750000	75	2659700	119050000	23001000	75	273830	15375000		78.8485	0.0456596
Q14690	RRP5	503040000	95	3430100	107810000	18226000	95	145210	11166000		25.0665	0.0362317
Q15061	WDR43	502930000	37	9157900	156970000	3693900	37	99835	3693900		67.3675	0.00734476
P08621	RU17	502290000	17	20726000	240730000	2178100	17	128120	2178100		235.665	0.00433634
P40938	RFC3	500710000	21	13420000	174210000	8803700	21	354800	8803700		52.4764	0.0175824
Q71UM5	RS27L	500460000	4	93478000	423770000	18803000	4	1908600	18803000		80.0682	0.0375714
P07766	CD3E	499740000	10	14039000	305370000	363510000	10	15416000	223060000		549.708	0.727398
P09012	SNRPA	496520000	12	25522000	341040000	19561000	12	478350	19561000		167.984	0.0393962
Q9ULW0	TPX2	494340000	41	6495400	125180000	11474000	41	174340	11474000		136.946	0.0232107
P12004	PCNA	493990000	16	25046000	239860000	28078000	16	1414500	28078000		420.345	0.0568392
Q92598	HS105	493980000	47	6600500	144770000	83202000	47	966210	36763000		84.0683	0.168432
O00232	PSD12	493980000	25	15240000	190220000	26859000	25	1074300	18414000		83.575	0.0543726
Q9HB71	CYBP	491240000	13	33105000	197840000	252620000	13	17457000	127750000		324.942	0.51425
O14929	HAT1	491030000	16	14993000	309570000	113500000	16	5107300	72472000		108.906	0.231147
P46779	RL28	489180000	8	60631000	389360000	33601000	8	4200100	33601000		1450.03	0.0686884
P49327	FAS	487020000	125	2395700	114250000	63184000	125	319970	30720000		94.4326	0.129736
P54577	SYYC	485190000	37	10908000	141220000	93345000	37	2021000	35932000		148.653	0.192389
Q13185	CBX3	483710000	7	42394000	287960000	48160000	7	2112200	44016000		383.519	0.0995638
P78347	GTF2I	482260000	48	7720100	174010000	15672000	48	326490	12903000		84.0233	0.032497
P31153	METK2	479190000	18	11415000	248360000	116120000	18	2479400	80672000		221.508	0.242326
Q07666	KHDR1	477300000	11	28383000	305470000	20239000	11	862970	20239000		210.827	0.0424031
P20701	ITAL	477230000	44	5941500	163190000	4695300000	44	73195000	1135100000	1	65.3078	9.83865
P35249	RFC4	477180000	19	23235000	212840000	19896000	19	1047200	19896000		134.47	0.041695
Q9NW13	RBM28	476290000	37	10354000	145200000	12545000	37	268330	10548000		44.4675	0.026339
Q8IWX8	CHERP	475710000	33	6322500	186970000	5130100	33	155460	5130100		36.15	0.0107841
Q9NTI5	PDS5B	475690000	74	2542900	145120000	40653000	74	374740	18189000		34.9469	0.0854611
P35606	COPB2	474190000	48	5621200	197860000	95175000	48	871910	53323000		99.841	0.200711
P49792	RBP2	472320000	188	1543400	87260000	46637000	188	186800	20012000		25.1452	0.0987403
Q12874	SF3A3	471150000	24	7814300	220880000	24867000	24	280520	24867000		186.994	0.0527794
P18858	DNLI1	470770000	51	4454200	186370000	22121000	51	155300	15772000		91.3326	0.046989
Q8NBX0	SCPDL	470570000	20	16155000	253100000						76.8515	0
P09622	DLDH	468650000	22	14250000	208240000						129.826	0
P10515	ODP2	466820000	34	12885000	184770000	3022600	34	88901	3022600		57.824	0.00647487
P05455	LA	465850000	22	14298000	218190000	38832000	22	1012300	27133000		178.7	0.0833573
O60216	RAD21	462770000	26	8344000	179830000	37885000	26	924730	24561000		251.914	0.0818657
P47897	SYQ	461900000	45	5744100	147340000	47412000	45	504320	24390000		292.106	0.102646
Q9UQ35	SRRM2	461230000	120	2610000	128010000	62887000	120	355030	38484000		178.701	0.136346
Q92621	NU205	456690000	98	2910900	97368000	15852000	98	124250	12625000		59.4144	0.0347106
O15143	ARC1B	454810000	18	5380600	185490000	162280000	18	2401200	80521000		178.686	0.356808
Q96ME7	ZN512	451640000	23	6401000	171630000	5103500	23	221890	5103500		57.8712	0.0112999
P31930	QCR1	451290000	24	6596300	178070000						282.017	0
P28907	CD38	448750000	19	16737000	162140000	1.986e+09	19	60764000	652610000	1	13.8786	4.42563
Q15125	EBP	448460000	6	34753000	448460000	46042000	6	2622200	46042000	1	195.885	0.102667
Q8IWA0	WDR75	447480000	42	5207600	133930000	24158000	42	278050	14330000		44.2603	0.0539868
O75152	ZC11A	447050000	42	5861000	140250000	8380000	42	101080	8380000		71.1735	0.0187451
Q9H9B4	SFXN1	446990000	16	17673000	241190000	25094000	16	1568400	25094000		132.027	0.05614
Q9NQC3	RTN4	446830000	45	2707300	432130000	24451000	45	325840	24451000		167.384	0.054721
Q14498	RBM39	446040000	24	13325000	196020000	28308000	24	921520	17420000		233.514	0.0634652
Q9H2U2	IPYR2	445600000	23	9621700	205660000	4329900	23	188260	4329900		142.325	0.00971701
Q9Y512	SAM50	444790000	29	7857000	164190000						91.182	0
P62081	RS7	444680000	10	40292000	372200000						4997.28	0
Q14137	BOP1	444330000	34	6961500	251760000	2127000	34	62560	2127000		116.917	0.00478698
P23526	SAHH	443490000	20	13076000	245990000	202940000	20	6375300	135580000		265.302	0.457598
P51114	FXR1	442360000	28	8575600	248940000	7890200	28	128990	7890200		190.213	0.0178366
P11413	G6PD	442170000	35	4897900	152870000	93494000	35	1548700	33895000		103.13	0.211444
P18669	PGAM1	437990000	13	11521000	217940000	272810000	13	6830500	139670000		590.397	0.622868
O60884	DNJA2	435830000	22	17309000	176130000	7120900	22	323680	7120900		45.4128	0.0163387
P09211	GSTP1	434920000	11	30635000	281530000	136100000	11	7910700	102560000		1256.94	0.312931
Q15397	PUM3	433790000	34	4448100	175750000						52.0967	0
Q9NZ08	ERAP1	431570000	46	6974500	156570000	58027000	46	1021000	37284000		49.8186	0.134456
O43290	SNUT1	431290000	38	10148000	173940000	11452000	38	301360	10583000		86.7701	0.0265529
P17812	PYRG1	429790000	30	10260000	130500000	87458000	30	2162300	33196000		145.286	0.20349
Q92556	ELMO1	429460000	39	7219400	128350000	29918000	39	252470	26357000		119.7	0.0696642
P11908	PRPS2	429410000	16	12449000	225170000	37033000	16	1281700	32235000		61.6792	0.0862416
Q9UNM6	PSD13	428680000	26	10811000	175010000	15810000	26	388680	13458000		331.687	0.0368807
Q8IUE6	H2A2B	428100000	5	83399000	428100000							0
O75400	PR40A	427670000	33	9512800	231280000	20988000	33	636010	19426000		133.272	0.0490752
Q5TEC6	H37	427080000	7	61012000	427080000	565410000	7	80772000	565410000			1.3239
P62333	PRS10	425500000	21	13433000	169990000	12523000	21	496460	10910000		88.752	0.0294313
P67775	PP2AA	424670000	16	18230000	209400000	16125000	16	664580	13169000		220.823	0.0379707
O75717	WDHD1	424390000	59	3878900	110300000	19969000	59	127080	11120000		24.0275	0.0470534
P61326	MGN	423070000	10	30312000	270410000	23742000	10	2374200	23742000		234.192	0.0561184
Q9BQ39	DDX50	421100000	39	7493900	133790000	7459700	39	191270	7459700		62.2032	0.0177148
P01733	TVBL3	420160000	8	28285000	349640000	939030000	8	40359000	607680000		1870.2	2.23493
Q9Y5S9	RBM8A	419450000	8	22038000	292520000						338.008	0
O75369	FLNB	417420000	142	1909000	94940000	1114300000	142	5181300	98079000		50.0938	2.66949
Q14165	MLEC	414370000	16	16823000	180120000	38072000	16	2379500	25647000		78.1169	0.0918792
Q99873	ANM1	414240000	21	10643000	157210000	49511000	21	1752000	29898000		478.868	0.119522
Q9Y3U8	RL36	413110000	3	133460000	413110000	21539000	3	7179600	21539000		1319.13	0.0521387
P54578	UBP14	411800000	25	14523000	138810000	98845000	25	3704800	54535000		150.108	0.240032
P62258	1433E	410010000	17	16900000	166470000	266400000	17	12451000	107200000		930.829	0.64974
Q06210	GFPT1	407110000	43	6468400	111390000	41951000	43	696480	23437000		16.2624	0.103046
Q9P2R7	SUCB1	405060000	27	11690000	194810000						48.6485	0
P09326	CD48	404180000	12	28888000	294010000	832980000	12	61072000	467610000	1	92.6144	2.06091
Q4G176	ACSF3	403870000	31	9431300	214050000						205.869	0
Q9BUQ8	DDX23	403690000	44	6543400	144720000	20341000	44	400410	17618000		114.815	0.0503877
O75521	ECI2	403390000	19	6822000	197530000	7015300	19	132220	7015300		157.971	0.0173909
Q8WYJ6	37135	401800000	23	10813000	145960000	10025000	23	220090	10025000		280.712	0.0249502
Q92945	FUBP2	401620000	35	8466900	135670000	131450000	35	2412200	50166000		328.419	0.327299
P35659	DEK	400970000	21	14853000	183010000	42393000	21	1293300	31924000		141.574	0.105726
O43852	CALU	400610000	16	12101000	206930000	6641100	16	220200	6641100		82.2416	0.0165775
P54886	P5CS	400150000	45	4888900	125560000						80.4334	0
Q86UP2	KTN1	400110000	83	3307000	98412000	30529000	83	302130	16462000		118.509	0.0763015
Q16629	SRSF7	399480000	10	20536000	299220000						364.677	0
P62191	PRS4	397730000	25	4641300	175800000	22073000	25	313720	18697000		303.186	0.0554974
O00139	KIF2A	397400000	35	9686600	165110000	7459600	35	213130	7459600		62.351	0.018771
Q03701	CEBPZ	396380000	48	3173600	149260000						35.639	0
P28288	ABCD3	394480000	40	3701200	165180000	27449000	40	520400	27449000		58.7456	0.0695827
Q29RF7	PDS5A	394330000	75	2838300	118440000	44485000	75	267580	21918000		51.12	0.112812
O00154	BACH	393120000	20	10207000	190450000	229910000	20	7134200	97401000		204.746	0.584834
Q07021	C1QBP	392490000	13	11104000	323670000	12132000	13	933240	12132000		608.209	0.0309103
P41240	CSK	390890000	28	11938000	148230000	15577000	28	556310	15577000		153.202	0.0398501
Q16555	DPYL2	385200000	31	4919300	186070000	37484000	31	881300	25033000		41.3079	0.0973105
P41091	IF2G	383970000	21	8215500	168180000	85006000	21	2731400	39442000		143.037	0.221387
Q09161	NCBP1	383520000	34	6626500	147280000	6522000	34	191820	6522000		36.1524	0.0170056
P61619	S61A1	382200000	16	16768000	214200000	41636000	16	1681200	33718000		115.202	0.108938
P05198	IF2A	382200000	22	14353000	168350000	42902000	22	1950100	38678000		279.289	0.11225
P62316	SMD2	382060000	7	42510000	228530000	13683000	7	1954600	13683000		838.934	0.0358137
Q58FF6	H90B4	381970000	25	15279000	381970000	117190000	25	4687600	117190000			0.306804
P32942	ICAM3	380360000	25	10203000	157320000	2833100000	25	87477000	1285400000	1	118.653	7.44847
Q969P0	IGSF8	379630000	29	7870200	155800000	1.5729e+09	29	31984000	653920000	1	36.1388	4.14324
Q99714	HCD2	376640000	14	19363000	194060000	4301000	14	307210	4301000		193.701	0.0114194
O00116	ADAS	376330000	35	5912800	128240000	13431000	35	383730	13431000		31.9882	0.0356894
P49588	SYAC	372360000	51	4892000	123470000	54693000	51	838810	25523000		67.1483	0.146882
P80303	NUCB2	371340000	21	8513500	120000000	4660300	21	83258	4660300		775.972	0.01255
P62318	SMD3	370930000	6	37066000	319840000	17244000	6	2874000	17244000		385.365	0.0464886
O95831	AIFM1	370710000	31	10935000	142780000	26651000	31	859720	21744000		83.9581	0.0718918
Q9UBT2	SAE2	370560000	29	8294600	193820000	28270000	29	720370	28270000		180.157	0.0762899
Q99459	CDC5L	369100000	38	5844700	108690000	14192000	38	206860	14192000		24.3558	0.0384503
P16150	LEUK	367160000	13	20681000	313980000	897750000	13	57044000	683730000	1	145.971	2.44512
Q9H0S4	DDX47	366680000	20	11742000	156940000	6937900	20	215310	6937900		76.6729	0.0189209
Q58FF8	H90B2	365600000	20	5078100	365600000	108650000	20	1327700	108650000			0.297183
P38606	VATA	365320000	34	6458100	114790000	13327000	34	102330	13327000		23.7237	0.0364803
P25685	DNJB1	364060000	18	14823000	199600000	24152000	18	976910	15835000		66.4987	0.0663407
Q96FV9	THOC1	363820000	36	6669900	109200000	2301600	36	63933	2301600		80.2616	0.00632621
Q7L1Q6	5MP2	363600000	25	12667000	169500000	5630800	25	225230	5630800		283.082	0.0154862
O94776	MTA2	362900000	45	5421100	133510000	6685100	45	148560	6685100		188.415	0.0184213
P60866	RS20	362210000	5	6278500	362210000	24222000	5	4844400	24222000		2566.19	0.0668728
A6NHQ2	FBLL1	361720000	19	15935000	361720000							0
Q92804	RBP56	361380000	31	9573400	291740000	71610000	31	2310000	65743000		300.332	0.198157
P06733	ENOA	360400000	22	13481000	172010000	1392100000	22	47084000	543240000		2254.41	3.86265
P38117	ETFB	358810000	14	23051000	186070000	6439500	14	459960	6439500		167.859	0.0179468
P41250	GARS	357100000	40	6453900	141190000	95120000	40	1854500	40176000		154.499	0.266368
Q9H583	HEAT1	355690000	114	2534200	85278000						23.3531	0
P35232	PHB1	354710000	18	18758000	217520000	29040000	18	1151900	24169000		335.538	0.0818697
Q13162	PRDX4	354480000	16	10444000	169790000	28226000	16	1123000	22278000		110.011	0.0796265
Q15269	PWP2	353060000	39	5047100	133310000	13425000	39	171430	11741000		23.5101	0.0380247
Q9NSE4	SYIM	352310000	43	3500700	106600000						79.1026	0
P18077	RL35A	352030000	7	50290000	302890000	37094000	7	5299200	37094000		2275.17	0.105372
P42224	STAT1	351770000	39	6941500	116910000	17106000	39	315990	13942000		33.3301	0.0486284
P55072	TERA	350520000	45	6565700	166430000	57423000	45	779670	31180000		242.089	0.163822
P60174	TPIS	347080000	17	8903500	179620000	209230000	17	7419800	70683000		800.111	0.602829
P17980	PRS6A	345540000	27	9158400	171220000						339.198	0
Q15262	PTPRK	343060000	62	4186500	125560000	1.9665e+09	62	18572000	628800000	1		5.73223
P52292	IMA1	342590000	20	17129000	155730000	13441000	20	672070	13441000		251.422	0.0392335
P61254	RL26	342370000	6	57062000	319350000	21621000	6	3603400	21621000		2537.21	0.063151
Q8N3U4	STAG2	340670000	62	3721700	102140000	7396200	62	119290	7396200		115.507	0.0217107
P17693	HLAG	340550000	20	17027000	340550000	2354700000	20	114500000	2354700000	1		6.9144
Q96I24	FUBP3	340240000	32	1957200	176950000						36.2706	0
P35580	MYH10	340210000	102	1632800	95837000	237250000	102	1404800	45018000		45.574	0.697363
P10586	PTPRF	336090000	101	1781900	122440000	2739700000	101	17965000	428140000	1	10.064	8.15169
P62910	RL32	335480000	7	25015000	209760000	11558000	7	742840	11558000		2766.75	0.0344521
Q9HCS7	SYF1	335320000	49	4363500	99355000						59.1702	0
Q13740	CD166	335050000	30	7695600	159630000	1.4709e+09	30	37746000	785280000	1	10.8333	4.39009
Q99536	VAT1	334650000	16	11211000	163770000	64871000	16	1961700	35906000		267.007	0.193847
P30876	RPB2	334570000	59	3442100	79766000	11232000	59	190380	11232000		129.948	0.0335714
P57088	TMM33	334280000	11	30389000	274960000	160770000	11	14616000	115030000		45.8523	0.480944
P12270	TPR	334270000	108	1853300	73668000	45722000	108	243870	22174000		38.1146	0.136782
O76094	SRP72	334010000	33	7024800	138170000	99245000	33	2670300	64208000		164.124	0.297132
Q969X5	ERGI1	332280000	12	13125000	176170000						135.997	0
Q9NX63	MIC19	330890000	13	15060000	188550000						132.834	0
Q04837	SSBP	330750000	8	40828000	326620000	2877800	8	359730	2877800		364.879	0.00870083
P49916	DNLI3	330090000	57	4276200	91296000	12194000	57	213930	10798000		47.9902	0.0369414
P84095	RHOG	329830000	11	19174000	170080000	46370000	11	4215500	43434000		120.121	0.140588
O95573	ACSL3	326960000	33	6265400	107730000						44.4022	0
Q9BPX3	CND3	326610000	47	5022600	103570000	16251000	47	345770	16251000		68.6026	0.0497566
O00170	AIP	326210000	17	13516000	164900000	206770000	17	7519100	90018000		179.152	0.633855
Q96HS1	PGAM5	325970000	20	10339000	190260000	23020000	20	1151000	23020000		80.6098	0.07062
Q16576	RBBP7	325340000	16	2814800	196360000	11841000	16	282470	11841000		168.128	0.0363958
P43686	PRS6B	325260000	25	5605600	126500000	3000400	25	120020	3000400		150.72	0.00922462
P15498	VAV	325220000	45	4824600	141580000	29048000	45	558150	20941000		103.101	0.089318
Q10471	GALT2	324200000	31	8146100	108570000	101280000	31	2779900	39222000		117.211	0.3124
P04040	CATA	324010000	29	6108900	118110000	6511800	29	133840	6511800		58.0428	0.0200975
Q9UHX1	PUF60	323550000	25	9171700	164770000	6066400	25	242660	6066400		94.832	0.0187495
P30041	PRDX6	323020000	15	19240000	146590000	38296000	15	2291400	25297000		132.4	0.118556
P46060	RAGP1	322980000	27	10748000	139880000	5141400	27	190420	5141400		99.2095	0.0159186
P14174	MIF	322500000	5	64500000	322500000	129480000	5	25897000	129480000			0.401488
P30154	2AAB	322470000	30	7000600	133860000						55.7527	0
Q96A33	CCD47	321830000	21	5116900	112680000	1935400	21	92164	1935400		68.0622	0.00601373
Q9GZL7	WDR12	319240000	22	5597000	118480000	9637400	22	438070	9637400		100.903	0.0301886
P49915	GUAA	318470000	42	4533400	113630000	96425000	42	1654900	51038000		129.543	0.302776
Q08722	CD47	318370000	10	31837000	318370000	2395500000	10	239550000	2327900000	1	205.99	7.52426
Q96H79	ZCCHL	314160000	14	9854900	134490000						12.6038	0
P68400	CSK21	312270000	18	7019900	157030000	52594000	18	991220	30300000		163.242	0.168425
P20674	COX5A	311580000	12	24360000	292330000						465.442	0
P19105	ML12A	310540000	9	23378000	153030000	45973000	9	4413800	27488000		251.861	0.148042
P78316	NOP14	309830000	38	5615100	82660000						62.7532	0
P13073	COX41	309670000	11	11549000	216340000	9031100	11	339710	9031100		794.622	0.0291636
Q9HCE1	MOV10	308620000	55	3459000	91572000	50116000	55	608700	24158000		72.0788	0.162387
Q96T88	UHRF1	308510000	40	4339100	97765000	13003000	40	99288	13003000		112.196	0.0421477
Q15008	PSMD6	308510000	25	8172900	168010000	137490000	25	2832700	63695000		142.097	0.445658
O14497	ARI1A	308330000	82	2177900	87817000	5537000	82	67524	5537000		59.7044	0.017958
P27348	1433T	308050000	14	13859000	211280000	129230000	14	5710900	95100000		403.217	0.41951
O95819	M4K4	307730000	56	3616200	96971000	44150000	56	436470	23063000		175.357	0.14347
Q96SI9	STRBP	307630000	40	3999300	129030000						57.3838	0
P07741	APT	307360000	12	25613000	261310000	10179000	12	848280	10179000		323.738	0.0331175
P08648	ITA5	306890000	40	6045700	158460000	2693800000	40	43861000	843630000	1	17.8518	8.77774
P84090	ERH	306250000	5	61249000	306250000	19268000	5	3853600	19268000		454.734	0.0629159
P57740	NU107	304150000	51	2523900	113050000						117.149	0
P30084	ECHM	302730000	18	7861600	164850000						62.9656	0
P62873	GBB1	302430000	13	14090000	198060000	8177300	13	434650	8177300		256.215	0.0270387
Q9NWH9	SLTM	301730000	42	4437700	108060000	9103700	42	73356	9103700		85.5309	0.0301717
Q5JRX3	PREP	301340000	55	3143900	92461000						44.0425	0
Q14692	BMS1	299850000	51	3515600	94419000	1689700	51	33131	1689700		24.7853	0.00563515
P22695	QCR2	299080000	19	8652700	134670000						240.745	0
P84098	RL19	298110000	6	40220000	273200000	84010000	6	12069000	78837000		3803.61	0.281809
O00422	SAP18	297090000	11	27008000	243520000						203.974	0
O60306	AQR	297040000	68	3398700	126150000	11167000	68	69941	11167000		23.9211	0.0375943
Q9Y3T9	NOC2L	296660000	28	7366500	124690000	10861000	28	120510	10861000		84.7908	0.0366109
O43660	PLRG1	296550000	30	3450200	93344000	3807300	30	126910	3807300		100.363	0.0128386
P26196	DDX6	296160000	28	4660300	132470000	46023000	28	287880	35648000		94.7383	0.155399
Q9BVP2	GNL3	295720000	26	9688300	156330000	8299400	26	319210	8299400		197.636	0.0280651
P42285	MTREX	295400000	58	3582500	122580000	42833000	58	231250	33256000		85.3894	0.145
P40429	RL13A	294660000	9	32740000	294660000	45432000	9	5048000	40535000		2604.18	0.154184
Q92878	RAD50	294330000	73	2881100	83124000	13362000	73	85671	13362000		12.8755	0.045398
P61160	ARP2	293580000	13	19463000	165440000	51476000	13	3313700	33663000		213.19	0.175339
P21127	CD11B	293390000	39	4540100	169380000						49.0442	0
Q8WUM0	NU133	293340000	57	3796500	87760000						37.5732	0
O95864	FADS2	292710000	18	4556200	175990000	29104000	18	108780	27146000		377.544	0.0994295
Q13283	G3BP1	291290000	22	5794200	151440000	16423000	22	178600	13109000		171.134	0.0563802
P22830	HEMH	290990000	26	4791200	99018000						51.4746	0
Q15027	ACAP1	290820000	39	4102700	85172000						195.402	0
P50416	CPT1A	290210000	37	5459200	95361000	43035000	37	1024800	40454000		54.9332	0.148289
Q9UHD8	40057	289760000	42	2884600	198610000	61676000	42	884090	42680000		404.843	0.212852
P53618	COPB	289510000	48	2659900	108280000	41410000	48	78541	27172000		93.6241	0.143035
P35268	RL22	289390000	4	72348000	289390000	57273000	4	14318000	57273000		648.056	0.197909
Q99848	EBP2	288540000	15	14264000	112050000						177.896	0
P47756	CAPZB	288170000	16	10917000	122050000	260230000	16	11190000	99537000		507.702	0.903043
P28340	DPOD1	288140000	66	3511700	72647000	6964800	66	105530	6964800		104.463	0.0241716
Q96GD4	AURKB	287340000	21	7935500	174070000	7602200	21	97256	7602200		122.733	0.0264572
Q9BPW8	NIPS1	287300000	16	11123000	170040000						120.251	0
P15170	ERF3A	286140000	26	7637200	122960000	59199000	26	1744200	29046000		146.55	0.206888
Q16181	39326	285200000	23	9327000	162440000	128160000	23	4520800	82854000		227.098	0.449369
P06744	G6PI	284200000	26	5367600	150460000	258010000	26	6687000	107220000		325.485	0.907847
Q9NSD9	SYFB	284170000	34	5607700	96191000	66407000	34	1194400	33802000		45.3154	0.233688
O75494	SRS10	284090000	9	11579000	225350000						165.912	0
P49755	TMEDA	283540000	12	14463000	247860000	62317000	12	2343700	58870000		255.908	0.219782
Q15067	ACOX1	282940000	30	5831000	108010000	12449000	30	123480	12449000		20.9819	0.0439987
O96008	TOM40	282760000	10	18686000	170110000						152.457	0
P51784	UBP11	282630000	51	3428400	90964000	9758600	51	191340	9758600		73.7957	0.0345278
Q99615	DNJC7	281560000	32	7045700	107330000	9914700	32	223450	9914700		120.152	0.0352135
Q8TCS8	PNPT1	281240000	42	4373800	97161000	3920000	42	93333	3920000		56.4219	0.0139383
P29350	PTN6	281040000	35	6793300	100120000	24279000	35	693680	16134000		89.8662	0.0863898
A0AVT1	UBA6	280350000	56	2510500	106270000	22631000	56	262340	14691000		39.1567	0.0807241
Q96GM5	SMRD1	280210000	32	5499700	105800000						144.435	0
Q13724	MOGS	278050000	44	3398400	125260000						34.6073	0
Q92930	RAB8B	277910000	12	19207000	167340000	48537000	12	2931700	35337000		47.2434	0.17465
Q5UIP0	RIF1	277590000	109	1980600	64244000	5523800	109	11673	5523800		18.2749	0.0198991
P36507	MP2K2	277460000	20	8196800	136330000						136.766	0
P61019	RAB2A	276150000	14	13264000	136510000	47493000	14	2783200	23242000		57.6299	0.171983
P36776	LONM	274480000	41	4101800	105760000						110.442	0
P51665	PSMD7	274230000	15	9536500	118230000	13866000	15	501680	11530000		190.263	0.0505634
Q9UBM7	DHCR7	273770000	12	16748000	195840000	15341000	12	664270	15341000		109.068	0.0560361
Q9NVI1	FANCI	272120000	79	2310500	72273000	27497000	79	286110	14994000		179.219	0.101047
Q86WJ1	CHD1L	272120000	43	5292400	196140000						64.0832	0
Q9BQE3	TBA1C	270840000	21	3971800	207120000						555.687	0
Q92614	MY18A	270420000	104	1244400	58128000	33328000	104	90313	21633000		74.6378	0.123245
Q8TED0	UTP15	269740000	27	4205000	112190000						21.4449	0
P29017	CD1C	268180000	12	17450000	189050000	1130900000	12	60365000	766530000	1	56.5756	4.21694
Q13769	THOC5	267970000	35	3268900	129340000	8882200	35	253780	8882200		50.1932	0.0331462
Q92973	TNPO1	267830000	41	5506800	98665000	17781000	41	271880	14227000		83.3298	0.0663891
A0A1B0GW15	A0A1B0GW15	266760000	6	44460000	266760000							0
Q9H0U3	MAGT1	266520000	14	18600000	201500000	11527000	14	823330	11527000		38.3507	0.04325
O43172	PRP4	266350000	30	2542700	148210000						35.0039	0
Q9H8H0	NOL11	266250000	37	6404200	98890000						69.057	0
P09661	RU2A	265700000	10	24971000	135750000	6589700	10	658970	6589700		196.065	0.0248013
Q13422	IKZF1	265690000	26	5247700	172970000	29082000	26	1118500	24951000		126.606	0.109458
Q9UGP8	SEC63	265050000	38	3016400	97456000						37.3084	0
Q969G3	SMCE1	263930000	20	5464300	137960000						177.18	0
Q12769	NU160	263240000	60	3459200	170300000						52.6379	0
Q8TC12	RDH11	263210000	15	9586400	125330000						84.481	0
Q92769	HDAC2	262810000	20	4271600	133770000						247.235	0
Q01780	EXOSX	262370000	55	3460200	74359000	6374100	55	58757	6374100		69.6865	0.0242943
Q9Y6C9	MTCH2	262210000	14	6701600	129080000						219.538	0
Q9Y2L1	RRP44	260550000	48	2807100	77257000	5294100	48	51633	5294100		37.5901	0.0203189
O00303	EIF3F	260530000	15	14752000	118900000	5710400	15	380690	5710400		377.655	0.0219184
Q10570	CPSF1	260460000	69	2376300	91148000	16428000	69	158250	13673000		76.1632	0.063073
P48449	LSS	260110000	37	3291500	119620000						95.9376	0
P55884	EIF3B	260050000	36	3773600	117060000	104300000	36	1818000	41737000		217.797	0.401077
Q92888	ARHG1	260050000	45	4343500	88421000	20984000	45	379290	17342000		127.696	0.0806922
P53007	TXTP	260010000	17	11940000	161940000	6040800	17	355340	6040800		70.3052	0.023233
P04818	TYSY	259600000	16	9848600	109120000	12084000	16	430200	12084000		813.275	0.0465485
Q14676	MDC1	258510000	86	961280	55178000	2606100	86	30304	2606100		7.55987	0.0100812
P53985	MOT1	258040000	14	9425100	199720000	1.7386e+09	14	45443000	1108900000	1	74.5991	6.73772
P56385	ATP5I	258010000	3	86002000	258010000						551.657	0
Q9BSJ8	ESYT1	258000000	49	2954100	104650000	3350200	49	68372	3350200		83.3508	0.0129853
Q01196	RUNX1	257450000	19	6460300	165210000						124.943	0
Q96T37	RBM15	257380000	54	2308900	91993000						24.8671	0
P24928	RPB1	257130000	96	1059400	102920000	15673000	96	83650	12320000			0.0609536
Q9HAV7	GRPE1	256610000	15	3249900	160630000						90.4307	0
P23634	AT2B4	256050000	58	3395400	106370000	570710000	58	6790100	157890000	1	61.3188	2.2289
P30044	PRDX5	255610000	13	15278000	186100000	21186000	13	1368300	17788000		445.148	0.0828841
Q9Y490	TLN1	255070000	133	1184500	93853000	515650000	133	2170400	62248000		76.383	2.0216
P28838	AMPL	254650000	29	6227000	91509000	2627900	29	90618	2627900		68.0485	0.0103197
P23919	KTHY	254400000	17	7798100	114240000						106.989	0
Q08431	MFGM	254220000	24	6317900	114390000	702740000	24	13953000	424240000		65.9554	2.7643
P60660	MYL6	254150000	10	25415000	171980000	62701000	10	6270100	51004000		1552.69	0.246709
P48556	PSMD8	253550000	20	7266700	140090000	9732700	20	274940	9732700		323.506	0.0383857
Q9NRZ9	HELLS	253470000	40	4136500	139420000	8088000	40	146580	8088000		45.935	0.0319091
P29401	TKT	253040000	25	4444200	87538000	459670000	25	11215000	143070000		558.994	1.81659
Q14318	FKBP8	252710000	18	10196000	150750000	10345000	18	124090	8888000		173.059	0.0409363
O94874	UFL1	252110000	47	3293300	86276000						17.3956	0
P21964	COMT	251680000	15	5637000	145580000	4204400	15	280290	4204400		137.782	0.0167053
P78344	IF4G2	250860000	50	3529000	93936000	33677000	50	440800	20671000		662.109	0.134246
O96019	ACL6A	250820000	20	6178800	147710000	2894100	20	144710	2894100		119.362	0.0115386
Q9BVI4	NOC4L	250490000	30	3121700	124320000						38.3711	0
O95251	KAT7	250430000	28	5425000	147920000						40.3253	0
P51572	BAP31	250100000	15	7515600	111910000	13770000	15	568560	13770000		203.698	0.055058
Q96A26	F162A	250070000	9	20268000	247420000						132.518	0
Q9NYP7	ELOV5	249580000	8	31197000	249580000	14594000	8	1824300	14594000		350.067	0.0584742
Q96SB4	SRPK1	249080000	28	4887900	163240000	13231000	28	193150	10881000		86.9713	0.0531195
Q53QZ3	RHG15	248250000	25	6124000	121790000						84.9278	0
Q9UJU2	LEF1	247410000	15	3525600	179220000						478.684	0
P18085	ARF4	247350000	11	21018000	197830000	6810800	11	619170	6810800		78.776	0.0275351
Q99661	KIF2C	247150000	37	3868400	97272000	2926900	37	79105	2926900		105.296	0.0118426
P67809	YBOX1	246890000	13	9247200	140280000	16165000	13	598160	16165000		1339.53	0.0654745
Q96PZ0	PUS7	246810000	0	NaN	246810000	19003000	0	NaN	19003000		23.1528	0.0769944
P24534	EF1B	246340000	12	15633000	130040000	38423000	12	2453200	38423000		1636.15	0.155975
Q16566	KCC4	246090000	28	5734000	154040000	5229600	28	52121	5229600		42.3135	0.0212508
Q9BVJ6	UT14A	246030000	40	3047600	83042000						41.4512	0
Q93009	UBP7	246010000	64	2612300	86546000	48143000	64	278040	23424000		148.516	0.195695
Q9Y2Z0	SGT1	245810000	21	6822200	147290000	46452000	21	1628200	31489000		81.452	0.188975
P30519	HMOX2	243520000	18	5328900	186080000							0
P13489	RINI	243240000	26	7888800	125250000	16993000	26	653580	16993000		86.3077	0.069861
O00425	IF2B3	243000000	29	6130400	76900000						22.0685	0
P60900	PSA6	242540000	17	8879900	152830000	118270000	17	5039600	83369000		914.926	0.487631
P63104	1433Z	241600000	14	15796000	152020000	165530000	14	9633600	104390000		498.634	0.685141
Q96J01	THOC3	241500000	16	4940900	123760000						115.097	0
Q13573	SNW1	241060000	25	4921400	125040000	12627000	25	75807	12627000		95.5352	0.0523811
Q14141	38961	240000000	21	4191400	146220000	194670000	21	4082100	77216000		351.321	0.811125
Q9NUJ1	ABHDA	239540000	17	7215900	123190000						37.6522	0
Q86U42	PABP2	239410000	12	14634000	168240000						175.047	0
Q8IZL8	PELP1	239100000	38	5983000	239100000						41.3278	0
Q15102	PA1B3	238620000	16	12647000	185590000						171.554	0
Q9BZJ0	CRNL1	237290000	50	3839300	80885000	13454000	50	269070	13454000		29.2909	0.0566986
P08708	RS17	236300000	5	20290000	184710000	22168000	5	1719800	22168000		281.848	0.0938129
P46977	STT3A	236060000	29	7470700	154440000	27332000	29	942480	21255000		100.298	0.115784
Q9UBS4	DJB11	235690000	16	7631400	131510000						66.9894	0
Q8TDX7	NEK7	235270000	18	8320000	101540000						63.1688	0
P42677	RS27	234670000	4	58668000	234670000	181470000	4	38520000	158800000		8084.29	0.773299
Q5JWF2	GNAS1	234380000	34	5492300	144740000	11568000	34	204400	11568000			0.0493557
Q96I99	SUCB2	234370000	28	6802600	93871000						36.5462	0
Q9BQ67	GRWD1	233600000	21	5527600	122180000						54.0975	0
Q13435	SF3B2	233470000	45	1605400	98330000						220.109	0
P09693	CD3G	233300000	7	11670000	175960000	787540000	7	57759000	439860000	1	238.486	3.37565
Q9H845	ACAD9	233020000	35	2106600	123370000						41.4637	0
P18031	PTN1	232680000	29	5513000	92216000						40.4252	0
P49790	NU153	231100000	63	2501800	66365000						36.1944	0
Q8WTT2	NOC3L	229520000	34	2868000	104200000						22.0529	0
Q9Y2Q3	GSTK1	229250000	15	7662600	179420000						86.5406	0
Q96ST3	SIN3A	228140000	57	2818400	91530000						40.3344	0
Q8N766	EMC1	227990000	51	2666600	108660000	10614000	51	142550	10614000		33.5963	0.0465547
Q9HCD5	NCOA5	227510000	21	4340600	106940000						48.5488	0
Q99729	ROAA	226950000	13	12968000	168590000	7144600	13	549590	7144600		371.515	0.0314809
P26639	SYTC	226310000	42	4978200	85811000	111650000	42	2262900	45237000		166.03	0.49335
P50148	GNAQ	225260000	19	8250400	94956000	27239000	19	1047200	20510000		65.317	0.120922
O43684	BUB3	225200000	15	15013000	126440000	12332000	15	626010	12332000		231.576	0.0547602
P40763	STAT3	225010000	39	2629900	101030000	3634500	39	18137	3634500		44.3015	0.0161526
O43719	HTSF1	224800000	51	2754800	117640000	6046300	51	118560	6046300		142.978	0.0268964
Q5VZ89	DEN4C	224070000	92	2435500	224070000						8.66875	0
O95453	PARN	223270000	29	6964100	96282000	2769000	29	95484	2769000		43.9228	0.012402
O00487	PSDE	221690000	15	9467800	176210000	13640000	15	909340	13640000		124.512	0.0615274
Q5QJE6	TDIF2	221430000	35	3680000	97522000						75.4177	0
Q96CS3	FAF2	221390000	23	7030200	135000000						31.3788	0
P04216	THY1	220920000	6	20788000	202180000	731680000	6	97496000	666280000	1	44.3804	3.31197
P61158	ARP3	220280000	21	5669000	83676000	18912000	21	900560	18912000		355.736	0.0858544
O94826	TOM70	220120000	31	2592000	66301000	4549100	31	146740	4549100		24.3551	0.0206665
P78406	RAE1L	218960000	13	6062700	124380000						88.2326	0
Q86UE4	LYRIC	218830000	24	4801600	71211000						82.2102	0
Q7Z7H5	TMED4	218590000	12	11638000	167780000	37872000	12	3156000	37872000		64.9653	0.173256
Q6DKI1	RL7L	217750000	14	7430300	151300000						127.209	0
O95696	BRD1	216710000	53	1877800	77283000						25.9517	0
Q9NQS7	INCE	216710000	41	2484900	77049000						94.5089	0
Q9NRL2	BAZ1A	216100000	69	1833500	74353000						40.461	0
Q9Y6N5	SQOR	213810000	32	5291700	85958000	3235700	32	101120	3235700		31.2109	0.0151335
Q7L0Y3	TM10C	213810000	26	5120300	72070000						40.6887	0
P25789	PSA4	213580000	13	15058000	127790000	16328000	13	1256000	16328000		582.282	0.0764491
Q8N5K1	CISD2	213420000	9	13009000	148240000						46.1645	0
O60287	NPA1P	213250000	112	867750	48772000						11.7633	0
P45974	UBP5	212840000	39	3537200	102800000						71.6392	0
Q8IXB1	DJC10	212210000	33	4388500	185310000						37.8821	0
Q9Y262	EIF3L	212070000	29	4612600	76931000	317480000	29	8304400	84960000		446.242	1.49705
Q96KA5	CLP1L	211190000	25	4653800	120480000						180.653	0
Q9C0K0	BC11B	210830000	43	3685600	101630000						28.8017	0
Q13895	BYST	210790000	25	5248000	99272000	2624900	25	105000	2624900		53.0782	0.0124527
Q9BTT0	AN32E	210770000	8	15210000	207610000						176.259	0
Q01130	SRSF2	210460000	9	22400000	148790000						375.108	0
Q9BY44	EIF2A	210010000	32	2836200	83427000	36415000	32	516210	20499000		118.91	0.173397
A6NHR9	SMHD1	208220000	109	756940	46384000	11835000	109	40330	10649000		39.823	0.0568389
P49711	CTCF	207580000	24	4673100	87842000						82.8151	0
P61956	SUMO2	207280000	2	71405000	207280000	54314000	2	27157000	54314000		600.049	0.262032
O95433	AHSA1	207240000	20	7103400	97813000	51154000	20	1748400	30382000		322.13	0.246835
P62847	RS24	207180000	6	15782000	204420000	12471000	6	985950	12471000		2642.12	0.060194
Q8N1K5	THMS1	207040000	34	5560500	115600000	286960000	34	174880	285840000		9.08052	1.38601
Q6UB35	C1TM	206690000	51	3442200	69807000						50.1683	0
Q14527	HLTF	206340000	55	858710	73860000	6019600	55	46603	6019600		51.5372	0.0291732
Q14807	KIF22	205930000	37	3029300	71424000						145.961	0
P01730	CD4	205820000	17	8672200	123990000	743540000	17	25911000	399820000	1	6.5057	3.61257
Q13586	STIM1	204920000	32	2548800	83272000					1	92.7827	0
P30153	2AAA	204300000	32	3412100	116950000	34462000	32	514520	29787000		140.273	0.168683
Q01650	LAT1	204290000	18	11349000	164740000	1278700000	18	68101000	985810000	1	150.333	6.25924
Q96EP5	DAZP1	203960000	10	6641500	181570000	1685300	10	168530	1685300		146.698	0.00826289
Q9Y678	COPG1	203200000	49	2348700	75577000						93.3682	0
O43681	GET3	202180000	15	8275100	124130000	3237800	15	215850	3237800		126.158	0.0160144
P05387	RLA2	201760000	5	18499000	161230000	3455200	5	691050	3455200		1493.47	0.0171253
Q15287	RNPS1	200960000	12	11025000	164590000						274.798	0
P99999	CYC	200880000	6	20107000	150750000	18559000	6	3093200	18559000		197.568	0.0923885
Q9UBE0	SAE1	200810000	22	5113100	131090000	4904500	22	222930	4904500		230.12	0.0244236
Q9UEW8	STK39	200590000	21	7200000	130510000	3628500	21	118420	3628500		41.0789	0.0180891
Q9H0D6	XRN2	200540000	47	2502500	84440000	31938000	47	178300	25480000		81.662	0.15926
P35251	RFC1	200470000	57	2079100	78949000	7279100	57	81830	7279100		57.8197	0.0363102
P50395	GDIB	200420000	28	3669300	83079000	348630000	28	7702100	135710000		307.599	1.7395
Q9UNQ2	DIM1	200250000	18	8501300	89121000						59.6467	0
Q9H967	WDR76	199990000	32	3253000	97404000						48.2704	0
O60341	KDM1A	199890000	37	2810100	86163000						159.249	0
Q13363	CTBP1	198570000	21	5746000	117630000						165.266	0
Q6PCB8	EMB	198120000	18	11006000	182390000	1.8349e+09	18	87252000	1201800000	1	81.4682	9.26156
Q9HD45	TM9S3	197940000	19	4372800	134200000	46961000	19	869330	30444000	1	79.2905	0.237249
Q9NRG9	AAAS	197170000	29	4003800	107690000						97.8043	0
P08240	SRPRA	196640000	35	4378500	98473000						107.524	0
O43818	U3IP2	196270000	23	6362500	90951000						67.409	0
P50402	EMD	196160000	12	10654000	127090000						74.0023	0
P55795	HNRH2	195810000	17	6086400	136800000						62.8085	0
Q16698	DECR	195440000	22	4575800	149530000						94.5064	0
P62750	RL23A	195020000	6	32504000	179430000	37414000	6	4524900	37414000		882.584	0.191847
Q9UKN8	TF3C4	194890000	55	2357700	82290000						15.6474	0
P63010	AP2B1	194710000	44	2701200	82192000	26275000	44	377700	18827000		89.6601	0.134944
P26358	DNMT1	193800000	76	1748000	77805000	64640000	76	538870	22901000		143.517	0.33354
Q9UKF6	CPSF3	193770000	35	2688100	74185000	1957200	35	55920	1957200		80.8547	0.0101006
Q8IXT5	RB12B	193530000	71	2212600	89716000						21.4589	0
P55036	PSMD4	193370000	14	7464200	145470000	16313000	14	213460	16313000		249.566	0.0843616
Q9UJV9	DDX41	192270000	42	3068900	83221000						127.667	0
P48960	AGRE5	191900000	30	3090900	112970000	1190800000	30	14405000	449450000	1	22.054	6.20532
Q13310	PABP4	191850000	32	5465900	141920000	1701600	32	53174	1701600		192.992	0.00886943
O15213	WDR46	191830000	25	2497500	115610000							0
Q9BYG3	MK67I	191700000	15	7426000	98442000						75.5057	0
Q9NX58	LYAR	191150000	17	5478200	65306000						68.9243	0
P26640	SYVC	191010000	59	1528000	106930000	16783000	59	167570	13672000		28.419	0.0878645
Q15022	SUZ12	190760000	37	2824800	59850000						33.2405	0
P28066	PSA5	190730000	11	6481500	125640000						177.342	0
P61513	RL37A	190600000	4	31659000	188740000						5919.85	0
Q13177	PAK2	190490000	26	3500600	109120000	85366000	26	2316500	60686000		95.4655	0.448139
Q00341	VIGLN	190420000	66	1425400	71282000	15772000	66	201260	12133000		122.215	0.0828274
Q9UKX7	NUP50	189010000	28	4921800	103320000	3218000	28	114930	3218000		101.564	0.0170256
Q96RS6	NUDC1	189000000	30	3466700	87799000	8098400	30	269950	8098400		34.8217	0.0428487
P28331	NDUS1	188970000	41	2722700	62950000						95.247	0
P13804	ETFA	188170000	20	5039600	96570000						97.8545	0
Q9Y4W6	AFG32	187900000	45	2171700	131520000						67.5998	0
Q8NE71	ABCF1	187830000	37	3867400	80208000	21085000	37	569860	12264000		7.60126	0.112256
Q9NUB1	ACS2L	187740000	34	4312500	91215000						44.669	0
P17858	PFKAL	187450000	34	2078300	88722000	18250000	34	34668	17071000		49.1266	0.0973593
Q9BXW9	FACD2	187390000	68	1953400	58005000	5532600	68	36664	5532600		71.652	0.0295245
Q8WWP7	GIMA1	187200000	19	7005200	96520000						9.02861	0
Q9NYH9	UTP6	187060000	40	3442700	73316000						68.1579	0
P56182	RRP1	186940000	25	6170100	107290000						48.2623	0
P10321	HLAC	186750000	17	4699400	139650000	628400000	17	17218000	453730000	1	193.885	3.36493
Q15645	PCH2	186730000	24	3814200	89778000						42.4855	0
P62834	RAP1A	186450000	10	9147200	163340000						40.9777	0
Q9BXW7	HDHD5	186070000	21	2352600	140270000						92.6868	0
P60468	SC61B	185920000	6	30986000	185920000						353.157	0
P49321	NASP	185730000	43	3067000	151490000	45895000	43	368920	30676000		533.725	0.247106
Q96KB5	TOPK	185640000	19	6602000	107990000						62.2214	0
Q53GS9	UBP39	185320000	29	4953900	75788000	10818000	29	156510	10818000		127.412	0.0583747
P63173	RL38	184550000	3	61515000	184550000	12649000	3	4216400	12649000		2407.37	0.0685397
Q9UBU9	NXF1	183860000	31	4101100	88716000						58.2356	0
P10644	KAP0	182290000	19	7869700	96025000	7827300	19	411960	7827300		111.828	0.0429387
Q96MU7	YTDC1	181820000	23	5751800	158800000						55.2621	0
P55735	SEC13	181570000	13	3020800	115980000	91962000	13	3245500	50667000		172.985	0.506482
Q96KR1	ZFR	180980000	46	1913400	63554000						39.6397	0
Q96EE3	SEH1	180470000	21	3916400	87870000	18502000	21	164560	18502000		80.325	0.102521
P21912	SDHB	180050000	18	7701500	107480000						137.854	0
Q13085	ACACA	179790000	120	789890	74592000	9823200000	120	49335000	1196800000		11.1051	54.6371
Q6P1J9	CDC73	178970000	33	4875800	93343000						23.415	0
O60234	GMFG	178870000	9	19874000	178870000	7387100	9	820790	7387100		444.231	0.0412987
Q9BQA9	CYBC1	178840000	8	5571000	115340000	17443000	8	1081700	17443000		120.218	0.0975341
Q9NY12	GAR1	178740000	11	9020000	174250000	4340300	11	394570	4340300		106.945	0.0242828
Q15043	S39AE	178640000	14	5682000	178640000	840080000	14	35130000	587960000	1	24.7748	4.70264
P31946	1433B	178340000	14	9534000	132350000	70703000	14	2989400	64558000		167.869	0.396451
Q9UK61	TASOR	178290000	90	1179200	60265000						47.1023	0
Q12907	LMAN2	178200000	18	4543900	115930000					1	249.172	0
Q15003	CND2	176580000	36	3729600	90763000	21738000	36	603830	19502000		76.4813	0.123106
P04053	TDT	176560000	29	5348700	63628000	5313600	29	183230	5313600		177.097	0.0300952
Q13505	MTX1	175990000	25	2184200	144070000						103.114	0
Q13330	MTA1	175770000	44	3005100	77960000	11273000	44	256200	11273000		92.0358	0.0641349
Q9Y4W2	LAS1L	175640000	40	2344600	85967000	3683200	40	92080	3683200		77.422	0.0209702
Q9Y5M8	SRPRB	175290000	16	8553900	98948000						59.4831	0
Q14738	2A5D	174810000	27	4801600	91161000	17528000	27	649190	17528000		66.1461	0.100269
O76003	GLRX3	173780000	18	5451900	101120000	36338000	18	2018800	30663000		121.968	0.209103
P05161	ISG15	173540000	12	11264000	93147000	41665000	12	1187200	41665000		158.138	0.240089
P11172	UMPS	173320000	26	2401600	95795000						44.1715	0
P60953	CDC42	172870000	9	11645000	146150000	66863000	9	5306400	52451000		207.41	0.386782
P15927	RFA2	172860000	10	2478500	166290000						92.3476	0
Q15910	EZH2	172860000	32	1021800	63516000						103.998	0
P17096	HMGA1	172550000	6	17839000	157710000	6880200	6	1146700	6880200		351.454	0.0398737
Q9BSC4	NOL10	172190000	34	1529100	89854000						33.8974	0
P23921	RIR1	170900000	44	2923600	90257000	19547000	44	356070	16851000		169.309	0.114377
Q8NAV1	PR38A	170050000	14	9146700	114500000						78.2564	0
Q13131	AAPK1	169800000	28	4826700	82658000						39.0726	0
Q9UIB8	SLAF5	169760000	19	2905200	131780000	1.061e+09	19	26899000	578890000	1	25.2326	6.25
Q7L2H7	EIF3M	169200000	18	4377900	91834000	5863100	18	325730	5863100		593.499	0.0346519
Q13303	KCAB2	168220000	18	2725300	109950000	8625400	18	479190	8625400		225.495	0.0512745
P98175	RBM10	168160000	39	2666300	74781000	5181800	39	132870	5181800		61.6812	0.0308147
O15427	MOT4	168020000	18	9334300	140490000	820440000	18	41406000	661160000		14.7412	4.88299
Q9Y221	NIP7	167470000	10	8463300	100820000						52.8768	0
O14744	ANM5	167190000	32	2476600	82962000	52379000	32	943360	31219000		157.587	0.31329
Q04637	IF4G1	166990000	68	1645300	64415000	29742000	68	143550	19184000		163.379	0.178106
P52565	GDIR1	166960000	7	14044000	138060000	164770000	7	11246000	122340000		313.261	0.986883
Q92979	NEP1	166910000	15	8855300	93039000	5423700	15	361580	5423700		40.253	0.0324948
P42766	RL35	166910000	3	55636000	166910000	21114000	3	7037800	21114000		3072.63	0.126499
Q6P179	ERAP2	166740000	52	1664900	76443000						41.8401	0
Q01581	HMCS1	165870000	27	6143400	94604000	7071800	27	261920	7071800		259.253	0.0426346
Q99613	EIF3C	165320000	42	2259000	60251000	60583000	42	815280	30016000		450.352	0.366459
Q15005	SPCS2	165200000	12	7751100	138340000						261.9	0
Q6PJT7	ZC3HE	164950000	43	1527000	72568000	1991300	43	46308	1991300		42.4645	0.0120721
O15173	PGRC2	164320000	9	15766000	116690000						40.9388	0
Q9Y5J1	UTP18	164020000	27	2402400	116940000						82.931	0
P23258	TBG1	163200000	22	1217800	82463000	7491700	22	340530	7491700		118.057	0.045905
Q8WYP5	ELYS	162960000	108	1090200	36510000						33.5523	0
O75530	EED	162670000	25	3298700	76196000						30.9099	0
Q9BY77	PDIP3	162530000	24	5490000	95441000	6823600	24	284320	6823600		64.2727	0.0419836
O75439	MPPB	162480000	26	5012000	78997000						98.0499	0
Q9HD20	AT131	162170000	56	1566900	65787000	2565500	56	45812	2565500	1	50.0955	0.0158198
Q15459	SF3A1	162060000	41	2914100	85946000	4752400	41	74361	4752400		104.667	0.0293249
Q9UHB9	SRP68	161950000	34	4499700	113200000	18454000	34	542760	15058000		72.7038	0.113949
O14818	PSA7	161380000	14	9756100	105250000	24965000	14	1783200	24965000		491.063	0.154697
Q9H6R4	NOL6	161080000	48	777320	88142000						26.6355	0
Q9H6F5	CCD86	160990000	18	4026200	105120000						69.8297	0
Q96I25	SPF45	159930000	23	5418500	91719000						138.704	0
Q00535	CDK5	158130000	19	5082600	105600000	7788700	19	220020	7788700		54.5455	0.049255
Q92522	H1X	157880000	11	11449000	133450000	29759000	11	2046900	29759000		191.782	0.188491
Q9ULF5	S39AA	157810000	32	3788600	105200000	413200000	32	9597900	245800000	1	17.6678	2.61834
Q9BXJ9	NAA15	157250000	52	2211700	57473000	72068000	52	1214600	30849000		53.867	0.458302
P32322	P5CR1	156810000	15	3085100	103680000						72.3606	0
P37198	NUP62	156770000	10	4493200	111930000						83.2613	0
P48444	COPD	156730000	27	4196800	73705000	6959300	27	257750	6959300		97.7084	0.0444031
P09960	LKHA4	155220000	35	3220300	57618000	15727000	35	241790	10263000		88.5672	0.101321
O15355	PPM1G	154770000	25	3737500	84589000	4890400	25	195620	4890400		174.751	0.0315979
Q9UBF2	COPG2	154680000	46	1726700	115040000						33.6063	0
Q53HL2	BOREA	154630000	15	6331800	108750000						78.5558	0
Q9UJZ1	STML2	154360000	18	4798300	114080000						237.066	0
P31947	1433S	153040000	16	9564900	153040000							0
O14980	XPO1	152910000	53	1551700	67617000	59176000	53	399310	27413000		143.443	0.386999
Q96GQ7	DDX27	152840000	38	3366400	75262000							0
P62854	RS26	151940000	5	30389000	151940000	35154000	5	6150900	35154000		1048.71	0.231368
Q9BVK6	TMED9	151500000	14	9086700	128490000	7441300	14	531520	7441300		120.118	0.0491175
Q8NFH5	NUP35	151230000	15	4953400	115660000						25.8002	0
O43169	CYB5B	151180000	6	7788500	142180000						166.396	0
P46940	IQGA1	151000000	83	872370	54545000	404070000	83	3614800	80201000		58.6245	2.67596
Q9P2I0	CPSF2	150850000	43	1650800	98951000	1889600	43	43944	1889600		65.2812	0.0125264
P49748	ACADV	150710000	41	2680600	81691000						220.019	0
O15228	GNPAT	150570000	39	900540	82984000						57.5365	0
Q6NVY1	HIBCH	150450000	25	3463200	75580000						27.0861	0
P52209	6PGD	150350000	24	4005500	110470000	188820000	24	4492200	97224000		289.16	1.25587
P19784	CSK22	149910000	19	4124200	86565000	13627000	19	717210	13627000		75.965	0.0909012
P27707	DCK	149810000	13	6103600	114580000						57.1232	0
P14678	RSMB	149400000	16	6769400	149400000						714.286	0
P0DMV8	HS71A	149150000	32	1811500	74467000	7020300	32	219390	7020300			0.0470687
Q9Y2V2	CHSP1	148500000	7	12006000	124110000	12920000	7	1845700	12920000		319.638	0.0870034
Q9Y263	PLAP	148370000	46	2054500	50914000	12159000	46	264330	12159000		56.1746	0.0819505
Q8TEX9	IPO4	148290000	52	2582500	127820000	7837500	52	103140	7837500		47.1301	0.0528525
Q9Y4P3	TBL2	147540000	26	3241600	72346000						30.3051	0
P46063	RECQ1	147480000	35	2817100	54291000	19959000	35	399160	13953000		31.7582	0.135334
Q14761	PTCA	147230000	5	26560000	147230000	1344400000	5	259190000	1218300000		143.932	9.13129
O75323	NIPS2	147220000	16	7930900	126890000						70.0839	0
P51570	GALK1	146880000	18	6693600	80873000						34.0528	0
O15144	ARPC2	146870000	20	4040600	79751000	19263000	20	744950	19263000		339.135	0.131157
Q96GN5	CDA7L	146570000	24	6106900	140230000						100.438	0
Q9BZF1	OSBL8	146140000	52	620460	85423000						31.2596	0
O94925	GLSK	145690000	35	3746200	87319000						61.9752	0
Q9UG63	ABCF2	145580000	33	3117900	68295000	3837300	33	116280	3837300		61.3311	0.0263587
Q9BZX2	UCK2	145490000	13	7906200	78361000						126.247	0
Q9H4M9	EHD1	145410000	29	4191700	57607000	26394000	29	910130	22445000		44.2324	0.181514
Q14257	RCN2	145340000	14	4123100	111630000						66.3886	0
Q9H444	CHM4B	144620000	14	8172900	103120000						85.7875	0
Q8IX12	CCAR1	144520000	46	2123900	56034000						69.5709	0
Q14152	EIF3A	144450000	58	1033100	71657000	105710000	58	1071700	37660000		123.445	0.73181
P52306	GDS1	144330000	31	2360200	98420000	10702000	31	345210	10702000		97.9164	0.0741495
O60488	ACSL4	143600000	35	2335700	59715000	3864900	35	110430	3864900		25.3245	0.0269143
O60841	IF2P	143540000	50	1479100	72944000	40953000	50	434010	26936000		76.6332	0.285307
Q9NVH1	DJC11	143530000	26	2789100	76966000	14268000	26	328130	14268000		61.7456	0.0994078
P62491	RB11A	143400000	14	10243000	107920000						238.86	0
Q15738	NSDHL	142860000	25	3866500	80935000						30.8938	0
O43776	SYNC	142810000	22	3725800	68464000	21610000	22	132960	20637000		111.389	0.15132
Q8TCT9	HM13	142670000	16	7980200	110460000					1	101.383	0
P18887	XRCC1	142620000	29	3210600	72785000						47.2537	0
Q49A26	GLYR1	142460000	28	3021700	89270000						75.7817	0
P19623	SPEE	141920000	15	6914300	71237000	7643500	15	509570	7643500		172.977	0.0538578
Q9Y3A2	UTP11	141750000	11	7991400	83404000						133.401	0
Q7L2E3	DHX30	141430000	75	1309800	45815000						96.4127	0
O43159	RRP8	141220000	25	2480700	88442000						15.3357	0
O00267	SPT5H	141090000	51	2179900	73252000						101.869	0
A0A0B4J237	TVA82	140480000	8	9510400	105590000	601960000	8	35900000	459130000			4.28502
Q9NY61	AATF	140220000	23	2316200	105190000							0
Q99567	NUP88	139520000	32	3439500	57166000						81.8435	0
O00178	GTPB1	139460000	30	693300	87278000						28.444	0
P52294	IMA5	139170000	20	2635600	111340000	1223200	20	61159	1223200		40.2559	0.00878925
Q9BV38	WDR18	138660000	19	5810700	76364000	5371400	19	282710	5371400		75.4198	0.0387379
Q9NR31	SAR1A	138610000	10	8387300	114790000	4784900	10	478490	4784900		53.1803	0.0345206
Q7KZ85	SPT6H	138500000	80	794160	47847000	3235500	80	40444	3235500		49.009	0.023361
P83881	RL36A	138370000	4	30289000	116700000						2462.16	0
P07384	CAN1	137950000	36	3037500	88991000	31916000	36	604950	27034000		75.9641	0.231359
P61586	RHOA	137850000	8	10442000	87163000	20550000	8	793130	20550000		392.524	0.149075
Q96G23	CERS2	137160000	15	2123700	120130000						140.487	0
Q0VDF9	HSP7E	137160000	27	3332800	72382000						43.6873	0
Q8WVJ2	NUDC2	137110000	7	15253000	92425000						69.6686	0
Q9NQ55	SSF1	136930000	21	5022100	78771000	1728100	21	82291	1728100		80.512	0.0126203
Q9HCU5	PREB	136430000	18	582680	77377000						60.3334	0
Q9BSD7	NTPCR	135910000	11	11973000	119240000	6345700	11	576880	6345700		133.562	0.0466905
Q9NZB2	F120A	135220000	57	1502500	55495000						64.3448	0
Q7Z6Z7	HUWE1	134600000	184	482730	58019000	17709000	184	69821	10539000		57.6407	0.131568
P12235	ADT1	134560000	20	5091700	122730000	17658000	20	572210	17658000		26.9768	0.131228
Q02218	ODO1	134220000	45	1226900	73112000						44.5623	0
P60228	EIF3E	134130000	28	3962700	88045000	8855400	28	182950	8855400		567.409	0.066021
Q9NXE4	NSMA3	133800000	46	1405900	80139000						63.3728	0
P61803	DAD1	133700000	5	26740000	133700000	77836000	5	15567000	77836000		177.979	0.582169
O15260	SURF4	133390000	11	12126000	133390000						166.501	0
Q15555	MARE2	133360000	16	4237600	103800000	6079100	16	379940	6079100		52.7071	0.0455841
Q9BW27	NUP85	133290000	31	2947400	87734000						78.9822	0
Q9Y285	SYFA	132200000	23	3105900	71563000	5359600	23	233030	5359600		246.141	0.0405416
O95292	VAPB	132170000	15	2410500	87184000						30.8582	0
P35658	NU214	131920000	74	909440	62607000	14186000	74	108340	10413000		18.2776	0.107535
Q14258	TRI25	131820000	31	2402100	63594000	22448000	31	580120	17984000		44.8044	0.170293
P08559	ODPA	131600000	22	4619700	60636000						153.739	0
Q9UM00	TMCO1	131560000	8	10384000	118070000	18483000	8	1720100	18483000		165.169	0.140491
Q8N7H5	PAF1	131200000	28	4141100	73847000						50.1096	0
Q13347	EIF3I	131150000	19	3093600	78728000	8234400	19	433390	8234400		390.998	0.0627861
Q15056	IF4H	131100000	13	4965900	109200000	26787000	13	1441800	26787000		344.802	0.204325
P11216	PYGB	130600000	49	698800	71223000	3262900	49	66590	3262900		26.3713	0.0249839
O43615	TIM44	130470000	29	4499100	77177000	35748000	29	1232700	29901000		56.502	0.273994
Q13123	RED	129510000	22	3617400	100680000	10414000	22	473380	10414000		129.638	0.0804108
O75844	FACE1	128620000	19	3886800	84047000	2429100	19	127850	2429100		30.7694	0.0188859
Q86YP4	P66A	128050000	38	2091500	51743000						98.7398	0
O14776	TCRG1	127890000	41	920510	66098000						83.5563	0
Q14696	MESD	127610000	10	6743900	83294000						23.086	0
P49189	AL9A1	127500000	25	4844000	79069000	8182700	25	327310	8182700		46.3535	0.064178
Q8IX01	SUGP2	127430000	46	1967200	66128000						71.7251	0
O00566	MPP10	127000000	28	792750	80103000						45.9201	0
Q9BT09	CNPY3	126850000	14	6439800	74146000						55.0835	0
Q969V3	NCLN	126830000	25	3577600	67081000						54.0655	0
Q969X6	UTP4	126570000	33	2039500	81096000						56.8001	0
Q96K76	UBP47	126260000	73	1499000	98328000	4008200	73	54907	4008200		31.8148	0.0317456
Q9H3K6	BOLA2	126080000	5	2532300	126080000	66207000	5	5037300	62114000		145.226	0.525119
Q13206	DDX10	125890000	45	1906100	50750000						25.5423	0
Q9Y3Y2	CHTOP	125800000	9	8074700	111950000						97.9178	0
P06126	CD1A	125680000	12	9573800	125680000	529610000	12	19691000	454910000	1	62.9641	4.21396
P53597	SUCA	125680000	14	5953300	118150000						79.8701	0
Q52LJ0	FA98B	125620000	21	5117700	97941000						43.2238	0
O00264	PGRC1	125590000	8	12161000	107160000						42.6697	0
O15371	EIF3D	125540000	25	2242800	75711000	21800000	25	468150	17558000		279.139	0.17365
O43396	TXNL1	125520000	15	3756800	77982000						79.4155	0
Q9Y2B0	CNPY2	125510000	11	5916700	113280000						100.999	0
Q8TDD1	DDX54	124950000	46	1695000	55788000						67.0147	0
Q8WW24	TEKT4	124800000	31	4025800	124800000							0
Q8TC07	TBC15	124580000	36	2806000	59158000	5990100	36	166390	5990100		42.1993	0.0480824
Q9BTE6	AASD1	124250000	21	4192400	78802000						89.3939	0
P43897	EFTS	124060000	18	4384500	76434000						69.5679	0
Q96EY1	DNJA3	123980000	22	4482300	81860000						48.1553	0
Q96F07	CYFP2	123850000	68	982790	58286000	30676000	68	285570	21418000		156.926	0.247687
O43324	MCA3	123640000	12	6638200	70362000						98.6954	0
P0DPI2	GAL3A	123480000	15	4039100	75986000						40.6977	0
P49756	RBM25	123030000	33	739530	86107000						59.7129	0
P52907	CAZA1	122620000	13	5898400	69064000	66750000	13	4350300	48150000		159.039	0.544365
Q86V81	THOC4	122510000	13	2859300	99733000	36111000	13	1105000	32401000			0.29476
Q96SK2	TM209	122470000	26	3255400	54204000						32.2169	0
O95319	CELF2	122450000	17	3269800	104020000						53.9822	0
P14324	FPPS	122340000	18	1960000	117170000	456220000	18	12283000	264160000		1028.03	3.72912
P07919	QCR6	122250000	6	12311000	103790000						849.04	0
Q8N8A6	DDX51	122230000	35	2991900	50569000						28.5474	0
Q99590	SCAFB	122100000	64	1081000	40700000						60.0108	0
P18084	ITB5	121960000	44	2771800	121960000	277570000	44	6308400	277570000	1		2.27591
Q96QK1	VPS35	121650000	42	2157700	60150000	34290000	42	491020	24411000		52.3407	0.281874
P21266	GSTM3	121260000	17	7132900	79867000						55.555	0
P35610	SOAT1	121240000	21	1148900	97116000						30.1749	0
Q6UXN9	WDR82	120880000	17	3618200	67186000						82.6886	0
P42575	CASP2	120440000	25	944500	70800000						62.2076	0
Q9Y4D8	HECD4	120400000	176	684100	120400000							0
P46379	BAG6	120340000	33	2208500	58850000						89.7651	0
Q15637	SF01	120070000	16	2016700	81095000						338.753	0
Q9BVL2	NUP58	119980000	12	6447800	75878000						62.167	0
Q7Z3B4	NUP54	119900000	27	1375400	80212000						69.0174	0
Q13576	IQGA2	119830000	84	995220	46910000	22276000	84	132470	14706000		88.1236	0.185897
Q08752	PPID	119520000	25	3679800	79442000	18534000	25	361870	14853000		51.2519	0.15507
P61964	WDR5	119330000	16	4603600	87573000	2786200	16	174140	2786200		54.9713	0.0233487
Q9BTV4	TMM43	119220000	23	1736400	83471000						26.7849	0
Q8N9T8	KRI1	119150000	27	3897400	77933000						39.0994	0
Q08257	QOR	118980000	20	3590200	66067000						45.0725	0
Q14203	DCTN1	118920000	62	910210	44375000	58045000	62	500490	26417000		87.0362	0.488101
P82650	RT22	118740000	24	3077800	81029000						87.5201	0
Q05D32	CTSL2	118710000	19	5095900	63109000						55.8857	0
Q9UL25	RAB21	118580000	13	3592000	81366000						42.9071	0
Q9BW19	KIFC1	118170000	39	2726500	64695000							0
P13693	TCTP	117970000	7	8021100	103900000	4863600	7	694810	4863600		3080.06	0.0412274
P18859	ATP5J	117730000	5	7594500	117730000						288.468	0
P51398	RT29	116490000	22	3210200	99051000						220.529	0
Q9UBX3	DIC	116480000	15	4332700	67997000	12068000	15	261200	12068000		40.5382	0.103606
Q6UW68	TM205	116310000	6	9727400	81838000	23071000	6	2152900	23071000		62.6523	0.198358
P25098	ARBK1	115880000	37	2507300	59501000	24958000	37	674540	19862000		122.978	0.215378
Q00059	TFAM	115850000	16	7240800	115850000						76.8486	0
Q96IX5	ATPMK	115440000	3	34375000	115440000	38142000	3	10587000	38142000		561.372	0.330405
Q9Y2R4	DDX52	115300000	28	1601300	61582000						14.6346	0
P49841	GSK3B	115180000	23	2758300	60583000	4855600	23	211110	4855600		41.0444	0.0421566
Q7Z3K3	POGZ	114940000	55	1630900	54544000	2132600	55	38775	2132600		35.2913	0.018554
P29590	PML	114870000	49	1149000	69316000						38.4233	0
Q06587	RING1	114850000	13	2583800	64043000							0
Q70J99	UN13D	114840000	50	822150	49406000						70.9862	0
Q13601	KRR1	114650000	17	4782700	78205000	4179000	17	245820	4179000		90.5397	0.0364501
Q92925	SMRD2	114540000	32	1159100	49960000						86.3795	0
P30085	KCY	114140000	11	7929000	101840000	5323500	11	483950	5323500		80.2679	0.0466401
Q9UHD1	CHRD1	112880000	16	4728000	70336000	32306000	16	743370	24534000		59.9564	0.286198
P09543	CN37	112590000	27	1573600	73787000	13231000	27	108840	13231000		67.1438	0.117515
P33316	DUT	112560000	17	5647700	68525000	54846000	17	2000600	30435000		310.303	0.48726
O75607	NPM3	112500000	8	2101800	112500000						220.681	0
Q9UBD5	ORC3	112350000	38	1456400	65150000						42.9582	0
P27361	MK03	112220000	22	2630500	60246000						85.3186	0
Q96G46	DUS3L	111780000	33	1942500	67895000						119.143	0
P63000	RAC1	111700000	8	7174500	100500000	48586000	8	1816600	48586000		148.867	0.434969
Q9NV06	DCA13	111650000	24	2938500	66173000						118.455	0
P61204	ARF3	111410000	10	11141000	111410000	13075000	10	1307500	13075000		162.331	0.117359
O60231	DHX16	111310000	50	1224000	48608000							0
Q14669	TRIPC	111300000	98	527540	44848000						110.121	0
Q9NX24	NHP2	110840000	7	10673000	93278000						328.266	0
P23743	DGKA	110840000	41	1280600	66122000						77.8523	0
P51649	SSDH	110710000	26	4258200	67601000						25.7337	0
Q9UIQ6	LCAP	110540000	51	1290000	51776000	1350800000	51	16040000	333500000	1	13.137	12.22
Q2NL82	TSR1	110470000	33	1581600	50370000						55.1456	0
Q01831	XPC	110190000	42	1268900	43794000						16.9711	0
P48147	PPCE	110030000	47	1724800	100410000	21308000	47	288250	20191000		50.9183	0.193656
Q15020	SART3	109990000	51	889530	70553000						47.653	0
P19838	NFKB1	109930000	49	1018000	67535000						23.3699	0
Q14157	UBP2L	109460000	29	726790	50623000	5493600	29	100640	5493600		150.885	0.0501882
P50570	DYN2	109410000	48	1622300	60356000						98.9387	0
Q96F86	EDC3	109410000	29	1346900	61057000						43.0467	0
P48651	PTSS1	109310000	23	3389600	79250000	5630100	23	244790	5630100		145.82	0.0515058
Q14019	COTL1	109300000	9	9157100	86997000	94545000	9	8778900	53464000		266.39	0.865005
Q9BZK7	TBL1R	109240000	22	3351800	58739000						101.215	0
O15258	RER1	108980000	8	8522300	108980000	43036000	8	3021700	41558000		112.386	0.394898
Q16643	DREB	108890000	27	1154500	97031000	11593000	27	98115	11593000		142.185	0.106465
Q8IYB3	SRRM1	108690000	41	1499900	77836000	17350000	41	137420	17350000		112.37	0.159628
Q7Z460	CLAP1	108670000	0	NaN	108670000						15.9752	0
Q6NUQ4	TM214	108010000	36	1593500	55055000						29.877	0
O15269	SPTC1	107580000	21	3560200	63716000						61.8476	0
P25490	TYY1	107480000	17	5831400	83233000						85.5044	0
Q13155	AIMP2	107260000	17	4918000	107260000	9326500	17	548620	9326500		60.5489	0.0869523
P52789	HXK2	106850000	48	1765500	49801000						17.7006	0
Q5SRE5	NU188	106810000	80	745570	42685000						80.0915	0
P49721	PSB2	106760000	10	8764400	100490000	8127000	10	812700	8127000		170.202	0.076124
P55081	MFAP1	106630000	17	2112500	73616000						37.4802	0
Q969Z0	FAKD4	106160000	32	683000	55095000						144.567	0
P51571	SSRD	106050000	7	8292800	91420000						414.806	0
Q13043	STK4	106010000	28	1051400	80821000						25.2514	0
Q9H7B4	SMYD3	105850000	18	2175600	66685000						47.6074	0
Q14240	IF4A2	105850000	23	2384700	94578000	13646000	23	593310	13646000		210.641	0.128918
P47914	RL29	105580000	4	26396000	105580000						2476.85	0
P56537	IF6	104830000	9	4111600	73139000						154.844	0
O95816	BAG2	104600000	14	7471600	98682000						7.52185	0
Q9NZ45	CISD1	104560000	6	8233000	104560000						47.0273	0
Q8IYB8	SUV3	104560000	37	1381800	58455000						31.2371	0
Q6YN16	HSDL2	104280000	28	2440200	68279000						24.0618	0
Q9BTW9	TBCD	104030000	62	1114600	50719000	5239100	62	84502	5239100		146.616	0.0503614
Q14146	URB2	103990000	70	833980	52610000						16.4028	0
P62306	RUXF	103940000	4	15839000	86756000	3455200	4	863790	3455200		214.151	0.0332423
Q13427	PPIG	103810000	22	4718700	83662000						82.826	0
P43034	LIS1	103550000	23	1897900	79205000	107220000	23	3289000	51629000		88.6444	1.03544
Q6PD62	CTR9	103370000	58	566510	71390000	4460900	58	76912	4460900		42.7216	0.0431547
Q9ULX6	AKP8L	103050000	24	2143600	59274000						87.0726	0
Q99081	HTF4	102840000	29	1420600	54621000						110.109	0
O43395	PRPF3	102740000	33	2244600	50529000						46.5421	0
Q96S55	WRIP1	102660000	29	3249800	64349000						71.7755	0
P51812	KS6A3	102500000	44	1745900	65362000						20.7939	0
P24941	CDK2	102420000	19	767720	68670000						109.61	0
O95239	KIF4A	102290000	60	1358400	44943000	5272900	60	87881	5272900		28.0517	0.0515485
Q9NWY4	HPF1	102260000	19	1089100	84860000						67.5841	0
O75746	S2512	102200000	37	2407600	44236000	11630000	37	314320	11630000		18.5381	0.113796
Q9C0J8	WDR33	101990000	53	1003500	53309000						40.6314	0
O14828	SCAM3	101850000	10	6316600	65120000	28815000	10	1764200	21385000		80.4633	0.282916
Q9Y224	RTRAF	101700000	16	5184400	85710000						357.309	0
O43765	SGTA	101650000	12	7785900	65127000	7699500	12	641620	7699500		85.9472	0.0757452
Q12789	TF3C1	101450000	110	411970	45359000						41.2979	0
Q9Y5Q9	TF3C3	101310000	44	1597600	69826000						53.6903	0
P55160	NCKPL	101300000	63	1098800	53890000	37144000	63	477860	23541000		71.0458	0.366673
P54619	AAKG1	101190000	21	2365400	81903000	12902000	21	472070	12902000		57.371	0.127503
Q14008	CKAP5	101100000	106	645560	49507000	112540000	106	919810	33122000		93.6644	1.11316
P49005	DPOD2	100880000	22	2090300	84328000						263.051	0
Q16512	PKN1	100530000	43	1653700	58834000	6440200	43	101080	6440200		117.827	0.0640625
Q9Y228	T3JAM	100330000	35	1468300	57881000						109.449	0
Q9NUU7	DD19A	100290000	28	2508300	59760000						24.7744	0
Q96JB5	CK5P3	100210000	26	1455100	83335000						228.275	0
Q53H12	AGK	99977000	23	2475400	84996000						35.2241	0
Q9NRX1	PNO1	99448000	14	927610	91721000						35.2635	0
Q9HDC9	APMAP	99281000	24	4136700	65568000						48.0174	0
P13987	CD59	99275000	6	5784100	91108000	551860000	6	41624000	454900000	1	87.9441	5.5589
P63151	2ABA	99132000	24	3023700	54593000	4596700	24	191530	4596700		58.8036	0.0463695
P40692	MLH1	99050000	51	1528800	51541000	1239300	51	24300	1239300		72.1943	0.0125119
P61163	ACTZ	98885000	20	2852700	81856000	14407000	20	157810	14407000		96.47	0.145694
Q9UKD2	MRT4	98850000	15	4837200	62131000						62.2895	0
Q9HAV4	XPO5	98846000	62	1455000	49471000						46.6767	0
Q9GZS3	SKI8	98675000	15	1989800	58973000						116.656	0
O94905	ERLN2	98544000	21	4090600	60558000						15.1813	0
Q10589	BST2	98377000	10	9837700	98377000	869350000	10	49369000	821350000	1	74.1533	8.83692
P25788	PSA3	98254000	13	6210200	65524000	4553600	13	350280	4553600		355.036	0.0463452
Q8NBJ5	GT251	98021000	32	2031400	69223000						41.1555	0
P23786	CPT2	98016000	36	833890	74576000						21.8748	0
Q9H501	ESF1	97945000	38	1645000	38162000						15.8805	0
Q13433	S39A6	97879000	20	4637100	97879000	370880000	20	9465200	231660000	1	48.8638	3.78917
O60508	PRP17	97133000	35	2087200	46628000						22.5838	0
O95881	TXD12	96776000	10	4944600	73442000						45.176	0
Q13619	CUL4A	96723000	48	1790700	49409000	8899100	48	185400	8899100		58.2171	0.092006
Q8NFH3	NUP43	96485000	12	5627000	83983000						40.6721	0
Q53GQ0	DHB12	96283000	15	5612600	72296000						17.852	0
O75792	RNH2A	96278000	15	4485200	57347000	6547500	15	279350	6547500		100.064	0.0680062
O43809	CPSF5	96207000	14	5509800	78531000	5972900	14	426640	5972900		154.502	0.0620838
Q5T280	CI114	96202000	20	2864100	87849000						47.3736	0
P60981	DEST	96171000	11	6262100	72654000	11064000	11	835700	11064000		111.488	0.115045
P14151	LYAM1	96118000	11	6877200	87906000	681490000	11	56735000	576620000	1	278.016	7.09014
Q9P289	STK26	95996000	23	3589400	67661000						67.238	0
P01848	TRAC	95963000	7	13709000	95963000	527690000	7	74665000	525720000			5.49889
Q86W42	THOC6	95954000	18	2509700	58445000	1002800	18	55709	1002800		47.9213	0.0104508
Q5T4S7	UBR4	95855000	239	262970	36565000	39354000	239	109420	22455000		46.1315	0.410558
Q9UJX3	APC7	95684000	28	1971000	58571000	8482500	28	136960	8482500		71.0654	0.0886512
P56937	DHB7	95647000	15	2124700	71942000						31.4549	0
Q9NY93	DDX56	95468000	30	1402600	47905000						92.3471	0
O95475	SIX6	94932000	12	4706200	61256000						38.131	0
O75964	ATP5L	94425000	6	15737000	76677000	3684200	6	614030	3684200		398.849	0.0390172
Q9BXY0	MAK16	94414000	14	6743800	67613000						35.06	0
Q92797	SYMPK	94225000	69	947850	42507000						57.394	0
O95297	MPZL1	93645000	10	919450	84450000	373660000	10	19316000	260500000	1	112.76	3.99018
Q9H0U4	RAB1B	93597000	15	204980	81064000						143.984	0
Q68CP9	ARID2	93582000	67	792470	55284000	3440700	67	51353	3440700		21.7338	0.0367667
O94880	PHF14	93565000	39	799600	49004000						33.9627	0
P60891	PRPS1	93528000	16	2393300	73599000						104.269	0
P46783	RS10	93376000	8	1806000	81763000						2866.3	0
Q8WWY3	PRP31	93366000	21	4446000	77741000							0
Q96JM3	CHAP1	93341000	61	722270	59919000						27.9334	0
Q9UKL0	RCOR1	93234000	24	2934300	48577000						19.2114	0
P26885	FKBP2	93120000	7	10371000	93120000						65.9935	0
Q96EY7	PTCD3	92867000	35	1366100	57383000						113.399	0
Q99829	CPNE1	92757000	18	5153200	80971000	9170000	18	509450	9170000		193.539	0.0988605
Q9UBB4	ATX10	92739000	26	3566900	46167000						167.089	0
Q8TD19	NEK9	92562000	47	1152300	56015000	7004700	47	69687	7004700		43.2333	0.0756758
Q9Y5K5	UCHL5	92336000	18	3012900	61492000	3610300	18	200570	3610300		69.9682	0.0390996
O15226	NKRF	92179000	40	1930600	45487000						14.3001	0
P24723	KPCL	92009000	32	2875300	92009000						106.4	0
Q12824	SNF5	91992000	18	4061400	72360000						9.33279	0
Q9Y2J0	RP3A	91856000	38	2417300	91856000							0
O75569	PRKRA	91517000	14	3479300	75747000						49.5636	0
Q13243	SRSF5	91350000	8	7154400	70579000						506.535	0
P61009	SPCS3	91328000	7	13047000	91328000	11475000	7	1639300	11475000		74.8103	0.125646
Q96F15	GIMA5	91104000	16	5182000	61393000	9428100	16	435900	9428100		52.105	0.103487
O60711	LPXN	90654000	16	2908700	75680000						147.657	0
O43264	ZW10	90611000	41	1655300	51232000						26.4986	0
O95470	SGPL1	90382000	27	2050000	70356000						26.4752	0
P32121	ARRB2	90085000	21	2450900	58176000	15914000	21	149340	15914000		115.662	0.176655
P15531	NDKA	89858000	9	4591400	68230000	89967000	9	4595200	68783000		395.616	1.00121
O76031	CLPX	89620000	39	1212800	53020000						43.1421	0
Q8TAQ2	SMRC2	89602000	51	623630	48405000						36.879	0
P29016	CD1B	89307000	16	5581700	52259000	440380000	16	22537000	203130000	1	52.7279	4.93108
P67870	CSK2B	89086000	10	6265800	84026000							0
Q12849	GRSF1	89000000	27	1427700	56727000						143.88	0
O00442	RTCA	88944000	19	3158400	65925000						41.9547	0
Q9P2K5	MYEF2	88574000	25	2120300	67342000						63.9843	0
Q8WVX9	FACR1	88564000	29	2843600	67931000						33.2039	0
P09110	THIK	88280000	19	1341000	88280000	1699500	19	89447	1699500		80.2598	0.0192512
O00629	IMA3	88061000	16	3732200	69554000						21.9581	0
Q8NBU5	ATAD1	87843000	20	3797500	58522000						41.159	0
Q16740	CLPP	87832000	16	3896700	68431000						181.63	0
Q3SXM5	HSDL1	87830000	19	3193200	67241000	12097000	19	422190	12097000		28.7699	0.137732
O14880	MGST3	87510000	7	5129100	87510000	16174000	7	1845000	16174000		63.2499	0.184825
P52434	RPAB3	87411000	9	3093500	76821000	2277300	9	253040	2277300		166.973	0.0260528
Q9H078	CLPB	87391000	37	1540100	52305000						30.6215	0
Q9NVJ2	ARL8B	87026000	11	4506700	60255000						38.8807	0
O95163	ELP1	87020000	63	1381300	59271000	6857700	63	28478	6857700		33.0091	0.078806
P62820	RAB1A	86971000	15	4094100	81115000						70.283	0
Q9NP72	RAB18	86271000	13	6636200	78245000						38.9985	0
Q92785	REQU	86245000	22	2628700	52670000						71.0561	0
Q10713	MPPA	85866000	31	2252900	52167000						94.9748	0
P16435	NCPR	85783000	37	1345000	58150000						30.0531	0
P62899	RL31	85640000	7	12234000	85640000						3717.92	0
P04921	GLPC	85637000	2	6130600	82028000	190940000	2	24231000	174070000	1	301.43	2.22964
Q8WYA6	CTBL1	85570000	26	2482500	46598000						99.9419	0
O00767	SCD	84983000	13	5121700	84983000	8425900	13	648150	8425900		271.088	0.0991481
Q93084	AT2A3	84928000	45	1467500	51671000						245.937	0
Q9UDW1	QCR9	84815000	4	6613300	84815000	15717000	4	1644400	15717000		155.999	0.185309
Q99442	SEC62	84578000	17	4975200	84578000						51.2213	0
Q96SB8	SMC6	84527000	63	1048000	64994000						23.1978	0
Q3ZCQ8	TIM50	84167000	14	2419500	62773000						120.638	0
Q9UN37	VPS4A	84029000	26	1187600	72504000						43.9675	0
Q8IY18	SMC5	84016000	55	1329000	38340000	9255500	55	128390	7247400		27.4233	0.110164
Q9Y6E2	5MP1	83654000	27	2322600	42546000						128.233	0
Q9H4L4	SENP3	83302000	21	2450400	67241000						88.3838	0
Q13555	KCC2G	83007000	25	1564100	69743000	2011800	25	80473	2011800		35.9623	0.0242365
O95782	AP2A1	82940000	53	809070	55639000	12621000	53	172820	12621000		38.0947	0.15217
Q06546	GABPA	82808000	20	2282500	60134000						20.9202	0
P20042	IF2B	82229000	20	4111400	69131000	4769200	20	238460	4769200		149.575	0.057999
Q92879	CELF1	81997000	16	3809100	60570000						45.9603	0
O75431	MTX2	81968000	11	4992900	65768000						67.2991	0
Q92896	GSLG1	81684000	61	726220	38439000	1059200	61	17364	1059200		51.8141	0.012967
Q9GZZ9	UBA5	81596000	17	1548300	73758000						50.6272	0
Q15126	PMVK	81590000	12	4873400	61987000						63.765	0
P22694	KAPCB	81562000	18	3702300	69939000						22.5084	0
O75306	NDUS2	81304000	25	1803600	57250000						55.812	0
Q9Y2P8	RCL1	81129000	20	2891500	56382000						23.8062	0
P22033	MUTA	80873000	37	1200200	43364000						14.1875	0
Q86XP3	DDX42	80814000	44	1438100	43796000	2766700	44	62879	2766700		59.4962	0.0342354
Q5TBB1	RNH2B	80456000	15	749040	80456000	17913000	15	251260	17913000		284.909	0.222643
Q96ST2	IWS1	80377000	45	1402300	54117000						70.8483	0
Q9UBV2	SE1L1	80279000	38	273400	61112000						20.2424	0
Q5JVF3	PCID2	80275000	28	1647500	50937000	6815800	28	243420	6815800		75.3871	0.0849056
Q8N5M9	JAGN1	80007000	6	6103800	80007000	3476600	6	579430	3476600		36.2993	0.0434537
Q86U86	PB1	79960000	83	254920	46571000						55.729	0
P49591	SYSC	79711000	27	1467000	55347000	10199000	27	377750	10199000		126.604	0.12795
Q12888	TP53B	79683000	89	627060	33411000						22.2741	0
Q96DH6	MSI2H	79540000	12	6628400	52930000						65.309	0
P10606	COX5B	79495000	8	7274600	79495000						236.473	0
Q9HCG8	CWC22	79493000	44	1274800	48605000						17.8275	0
Q9BRX2	PELO	79491000	21	3037400	71097000	2043700	21	97318	2043700		16.1093	0.0257098
Q9UFN0	NPS3A	79452000	14	3845100	51799000						35.3674	0
Q15006	EMC2	79342000	14	3785400	51625000						25.726	0
O75122	CLAP2	79316000	0	NaN	79316000						27.0705	0
P24666	PPAC	79310000	9	8812200	79310000						241.627	0
P33527	MRP1	79017000	73	1044500	43065000	488400000	73	4491100	92600000	1	31.117	6.18095
Q9Y450	HBS1L	78885000	38	600870	63072000	27831000	38	459730	18665000		130.002	0.352805
P36543	VATE1	78773000	13	5520800	47428000						112.684	0
A5YKK6	CNOT1	78698000	122	397610	39246000	6772900	122	55516	6772900		172.03	0.0860619
P49959	MRE11	78575000	34	2311000	61584000						22.9346	0
Q8NC56	LEMD2	78482000	30	2076000	48380000						37.015	0
Q07960	RHG01	78283000	27	2002300	66202000						29.9498	0
P54920	SNAA	78114000	18	2274900	45232000	6917400	18	149210	6917400		104.995	0.0885552
P33240	CSTF2	77782000	24	2537500	49550000						34.8174	0
Q9Y4C8	RBM19	77632000	46	1419700	46139000						19.902	0
Q15800	MSMO1	77551000	7	11079000	73618000						58.7745	0
P25445	TNR6	77548000	20	959720	64377000	683500000	20	24386000	294630000	1	19.2487	8.8139
Q96CW1	AP2M1	77488000	26	2626000	66476000	24156000	26	619870	19749000		226.888	0.311739
Q86VP6	CAND1	77440000	62	886150	47051000	107140000	62	985010	50683000		94.0802	1.38352
O95232	LC7L3	77399000	19	3008100	61807000						140.872	0
Q96AE4	FUBP1	77250000	30	1712500	55906000	26940000	30	898000	25837000		197.413	0.348738
Q5SY16	NOL9	77226000	26	517930	77226000						15.1019	0
O15145	ARPC3	77184000	10	5423600	77184000	2441700	10	244170	2441700		357.743	0.0316348
P61011	SRP54	76940000	30	2564700	44514000	2558000	30	85268	2558000		62.642	0.0332467
Q03518	TAP1	76799000	33	1201000	53146000						15.4593	0
Q9Y2K7	KDM2A	76511000	60	880880	40554000	170590	60	2843.1	170590		52.9636	0.00222961
Q9NZL4	HPBP1	76425000	19	1467200	42815000						66.4056	0
P08754	GNAI3	76207000	15	3608700	72496000	37262000	15	774990	37262000		6.21404	0.488958
Q9Y3A4	RRP7A	76108000	15	2156500	50519000						53.4469	0
P13995	MTDC	75841000	23	3297500	75841000						244.965	0
O43402	EMC8	75802000	11	5805700	63863000						42.6379	0
P55010	IF5	75799000	22	2719000	65202000	24427000	22	961120	17563000		213.168	0.32226
P51692	STA5B	75629000	39	1151000	42936000						44.187	0
O60610	DIAP1	75587000	60	612410	42239000	3138500	60	52309	3138500		248.554	0.0415217
P78410	BT3A2	75563000	17	3908800	59923000	147890000	17	7652700	105880000	1	49.4884	1.95717
Q16774	KGUA	75542000	12	4375100	60123000						343.943	0
Q9Y6A9	SPCS1	75477000	2	37738000	75477000	15351000	2	7675300	15351000		196.565	0.203386
Q9NQG5	RPR1B	75059000	14	5361400	60644000	2262000	14	161570	2262000		30.6835	0.0301363
Q9H8H2	DDX31	74972000	47	978940	57255000						19.6559	0
Q15223	NECT1	74805000	24	891940	64113000	784530000	24	13736000	398040000	1	18.2495	10.4877
O95571	ETHE1	74699000	15	3470000	48384000						51.866	0
Q5VTR2	BRE1A	74611000	53	990050	57509000	2832100	53	53436	2832100		24.8138	0.0379582
P11177	ODPB	74369000	21	2895300	60802000						98.2432	0
P49761	CLK3	74354000	36	1189100	52474000						65.6499	0
Q9BV44	THUM3	74300000	25	1725500	51123000						79.0347	0
Q15031	SYLM	74105000	45	1646800	37051000						25.7705	0
Q9BX68	HINT2	74045000	11	2533800	74045000						62.6489	0
Q03519	TAP2	74033000	30	2113700	46409000							0
P16402	H13	74015000	10	7401500	74015000							0
Q9BQ75	CMS1	73842000	11	3467600	59866000						88.9669	0
Q7Z5K2	WAPL	73694000	69	386720	46908000						34.2226	0
Q15629	TRAM1	73593000	11	4516700	73593000						89.2571	0
Q9NR56	MBNL1	73550000	11	5773200	73550000	4530100	11	411830	4530100		116.379	0.0615921
Q7RTV0	PHF5A	73482000	8	7962300	63698000						188.901	0
Q56VL3	OCAD2	73472000	11	4902300	59369000						229.2	0
P16219	ACADS	73445000	19	3166300	55743000						26.0454	0
Q9NVV4	PAPD1	73190000	31	1264000	40339000						23.7762	0
Q9H0C8	ILKAP	73097000	22	1264600	63704000	2743800	22	124720	2743800		58.219	0.0375364
Q99549	MPP8	72815000	32	989200	56120000						22.0989	0
Q96RP9	EFGM	72764000	41	1461000	49880000						32.6501	0
Q8WWI5	CTL1	72725000	30	943010	62244000	710430000	30	11222000	343930000	1	16.1332	9.76872
Q8IWZ3	ANKH1	72592000	80	822480	72592000						54.9978	0
Q15052	ARHG6	72572000	43	1273900	50997000	1141900	43	26556	1141900		107.411	0.0157347
P10768	ESTD	72525000	14	2832500	61530000	24747000	14	1070600	24747000		243.51	0.34122
Q9BVC6	TM109	72075000	8	9009300	72075000						120.9	0
O00505	IMA4	72016000	17	1955900	72016000	1150200	17	67660	1150200		36.6391	0.0159715
Q86VM9	ZCH18	72004000	43	321250	52217000						44.0319	0
P53992	SC24C	71850000	40	1402200	46342000	1524300	40	38108	1524300		47.2443	0.021215
Q6L8Q7	PDE12	71784000	25	1335700	43969000						19.0294	0
Q9Y639	NPTN	71717000	20	1310700	46250000	656680000	20	15502000	253960000	1	42.624	9.15655
P27695	APEX1	71577000	14	5112600	71577000	20777000	14	1484100	20777000		342.044	0.290275
Q6ZMG9	CERS6	71541000	14	4359400	71541000	9228500	14	500030	9228500		33.7815	0.128996
Q9H4L7	SMRCD	71299000	44	500360	42937000	5440400	44	42902	5440400		33.5612	0.076304
Q9UI30	TR112	71177000	7	7131100	71177000						339.907	0
Q9Y673	ALG5	71170000	14	3647700	71170000	2067800	14	147700	2067800		50.5263	0.0290544
Q9Y3E5	PTH2	71071000	8	705100	65431000						49.5382	0
Q01518	CAP1	70949000	28	2321200	48680000	96032000	28	2247700	45019000		223.725	1.35354
Q9UQR0	SCML2	70859000	40	1126800	36867000						14.3804	0
P49821	NDUV1	70858000	23	1847700	53405000						205.094	0
P61006	RAB8A	70821000	13	3981600	70821000	29829000	13	1805800	29829000		93.282	0.421189
Q86SX6	GLRX5	70662000	7	6084800	60258000						76.5254	0
Q9UKS7	IKZF2	70556000	19	1448200	70556000						54.4239	0
P17026	ZNF22	70157000	10	1919500	65494000						90.2158	0
Q9UNS1	TIM	70143000	57	524450	58776000						62.5702	0
Q9P0I2	EMC3	70102000	13	3913200	51338000						89.1074	0
Q9H2U1	DHX36	70005000	48	965080	32857000	2063000	48	42978	2063000		43.4023	0.0294693
O60762	DPM1	69920000	16	4370000	69920000						76.8651	0
P25786	PSA1	69802000	17	4106000	54345000	16904000	17	994330	13327000		283.005	0.242171
P04181	OAT	69625000	20	2775700	45263000						34.8871	0
P00491	PNPH	69570000	18	2790400	50351000	339240000	18	8849500	99464000		165.057	4.87624
Q8WVC0	LEO1	69453000	39	1053500	60117000						38.6669	0
O75832	PSD10	69445000	12	3620100	63313000						75.358	0
Q9UHI6	DDX20	69358000	42	378090	49158000						14.7876	0
Q13332	PTPRS	69356000	86	373520	40778000	870490000	86	4880400	203770000	1	26.7394	12.551
Q8TF68	ZN384	69246000	18	1948600	66700000						83.7468	0
Q8IXH7	NELFD	69223000	24	2002800	44067000						83.977	0
P51116	FXR2	68994000	35	645930	54568000						33.8194	0
Q4G0F5	VP26B	68971000	20	2785900	44095000	59148000	20	1522100	32481000		64.6055	0.857578
P20339	RAB5A	68901000	11	6263700	68901000						31.4273	0
Q9UIW2	PLXA1	68890000	96	198180	43447000	1.729e+09	96	12023000	233840000	1	10.9482	25.098
Q14242	SELPL	68752000	10	3844600	68752000	219690000	10	14543000	219690000	1	82.0787	3.1954
Q9BQB6	VKOR1	68739000	4	17185000	68739000						73.1694	0
Q9UPN9	TRI33	68660000	51	1184600	38495000						20.7629	0
Q9BRR6	ADPGK	68414000	18	1748400	53170000						69.2389	0
Q92552	RT27	68265000	25	1951500	43539000						79.3482	0
Q04917	1433F	68211000	16	2981800	60325000	22044000	16	1377700	22044000		95.1775	0.323174
O95071	UBR5	68177000	131	398710	43519000						36.1469	0
P62879	GBB2	67851000	13	3555400	57771000						149.212	0
Q53F19	NCBP3	67834000	25	2713400	50011000						24.4677	0
P49590	SYHM	67412000	27	2310700	58068000						26.5811	0
P26440	IVD	67379000	22	337000	59965000						48.6359	0
Q99543	DNJC2	67347000	31	707800	50639000	6026200	31	127170	6026200		45.0648	0.0894799
P47985	UCRI	67127000	14	4794800	67127000						48.0284	0
P14854	CX6B1	66951000	7	9564500	66951000						426.26	0
Q9NP66	HM20A	66852000	13	1868000	61900000						40.4567	0
Q9NUV9	GIMA4	66781000	17	3137000	61189000	7546900	17	443930	7546900		27.0214	0.11301
Q8WXF1	PSPC1	66678000	20	3333900	60478000						82.9979	0
Q9GZR2	REXO4	66622000	24	1227900	52179000						31.1129	0
O15067	PUR4	66519000	58	921590	45168000	34544000	58	315240	26493000		61.2256	0.51931
Q9NRK6	ABCBA	66442000	42	1182200	42943000						43.15	0
Q8NEW0	ZNT7	66361000	13	2552500	55215000						10.7316	0
O95983	MBD3	66304000	15	3137500	61028000						92.572	0
Q9NQZ2	SAS10	66289000	14	3029200	66289000						56.2495	0
P60033	CD81	66168000	8	6737700	55614000	173800000	8	18973000	146910000		260.983	2.62665
Q14118	DAG1	66146000	41	1613300	43956000	676800000	41	3126300	263370000	1	12.8952	10.2319
P53582	MAP11	65917000	24	810260	40023000						55.2701	0
O43813	LANC1	65785000	17	1610300	54058000	33621000	17	1001800	26805000		64.0424	0.511074
Q9Y2S7	PDIP2	65696000	23	1212800	53925000						103.102	0
O75131	CPNE3	65665000	24	2135400	55296000	12279000	24	511610	12279000		21.7227	0.186995
O43795	MYO1B	65642000	62	762580	33009000	16450000	62	140550	11097000		35.0377	0.250602
Q9H7B2	RPF2	65609000	14	4686400	65609000						36.678	0
O15372	EIF3H	65567000	20	1723300	55041000						500.939	0
P29692	EF1D	65380000	16	2991900	65380000	68756000	16	3115600	41206000		464.675	1.05164
P63165	SUMO1	65227000	7	1278700	65227000						197.545	0
Q9NQT5	EXOS3	65017000	14	4644100	52995000						61.3415	0
P40925	MDHC	64833000	15	3218200	51030000	83967000	15	4488700	67330000		190.56	1.29513
Q13523	PRP4B	64784000	41	1065700	34215000	18656000	41	455020	15262000		54.7162	0.287972
P05114	HMGN1	64524000	4	12136000	64524000						444.889	0
Q9Y295	DRG1	64429000	23	2801300	42217000	4654500	23	202370	4654500		153.244	0.0722423
Q9Y266	NUDC	64359000	21	2374600	46781000	81451000	21	1804600	57623000		213.049	1.26557
O14683	P5I11	64343000	6	6113200	64343000	13971000	6	2328600	13971000		42.3663	0.217133
Q01844	EWS	64323000	17	2250100	56207000	17483000	17	1028400	17483000		274.72	0.2718
Q07866	KLC1	64287000	36	1501900	45020000						53.9046	0
O75915	PRAF3	64281000	5	12856000	64281000	20859000	5	4171800	20859000		62.8833	0.324497
Q92665	RT31	64270000	22	1762200	49961000						39.202	0
Q8IZ69	TRM2A	64262000	32	819860	51553000						61.0657	0
Q13033	STRN3	64257000	29	1491900	46290000						12.1024	0
Q9H2P0	ADNP	64196000	62	479800	34750000						49.5735	0
A1L0T0	HACL2	63971000	25	175160	59592000						40.1967	0
Q9H6A9	PCX3	63969000	0	NaN	63969000						21.9189	0
Q9UMY1	UTP16	63956000	7	3383700	63956000						123.732	0
P30049	ATPD	63655000	5	12731000	63655000						129.08	0
P57772	SELB	63531000	29	1117400	31318000							0
Q9NP81	SYSM	63497000	31	756080	45392000						41.7739	0
Q15369	ELOC	63420000	7	3509900	63420000						148.262	0
Q6PKG0	LARP1	63387000	60	629620	33567000	22521000	60	201670	14953000		126.848	0.355294
Q63HN8	RN213	63336000	274	166700	23015000	16498000	274	23227	10513000		48.2456	0.260484
P14550	AK1A1	63245000	22	2874800	47589000	20661000	22	704260	15494000		126.751	0.326682
Q9UMX5	NENF	62936000	11	5721400	62936000						62.4659	0
Q9UHG3	PCYOX	62308000	23	2189200	45130000						11.7771	0
O43447	PPIH	62166000	11	3872600	54824000						198.373	0
P82933	RT09	61892000	25	2079300	43992000						60.446	0
Q13112	CAF1B	61839000	26	1372300	46347000	1547200	26	59506	1547200		30.8245	0.0250198
P41227	NAA10	61697000	15	1891000	61697000						142.333	0
A2RRP1	NBAS	61690000	108	269040	35659000						17.7453	0
Q13595	TRA2A	61563000	15	2946700	61563000						94.2964	0
Q7L2J0	MEPCE	61517000	32	138500	41577000						75.9471	0
Q99733	NP1L4	61435000	16	2512400	61435000	19633000	16	743510	19633000		90.0558	0.319574
Q53EL6	PDCD4	61413000	23	1408600	45155000	1496500	23	65067	1496500		87.6327	0.0243678
Q9H7D7	WDR26	61277000	30	1408400	43485000						32.4842	0
Q9NZL9	MAT2B	61200000	19	2382700	53613000						67.0389	0
Q8NB90	AFG2A	61178000	49	888450	32256000						7.22558	0
Q14966	ZN638	61120000	93	385860	43954000						46.8962	0
P00846	ATP6	61076000	2	30538000	61076000	39489000	2	19744000	39489000		3907.53	0.646555
Q9NPH3	IL1AP	60937000	31	732140	56457000	450700000	31	11728000	161290000	1	6.69168	7.39616
Q15154	PCM1	60915000	86	345010	33727000	1979500	86	23018	1979500		96.7724	0.0324961
Q8NCN4	RN169	60667000	40	248300	50735000						11.6824	0
P57737	CORO7	60468000	33	608620	41444000						35.7952	0
P54105	ICLN	60280000	8	4004500	60280000						216.24	0
P49458	SRP09	60270000	7	8610000	60270000	22893000	7	3270400	22893000		662.617	0.379841
Q5VWP2	TET5C	60201000	20	3010100	60201000						38.3122	0
Q8NBQ5	DHB11	60174000	17	3539600	60174000						25.1233	0
Q92616	GCN1	60108000	164	241160	28356000	5405900	164	7991.4	5405900		35.3249	0.0899364
Q8WX92	NELFB	60097000	29	2072300	54861000						44.1628	0
P39019	RS19	59941000	10	5994100	59941000	28617000	10	2861700	28617000		4172.07	0.477419
Q9H2W6	RM46	59925000	17	1858900	50298000						59.6335	0
Q01085	TIAR	59909000	16	1724600	52719000	4150900	16	259430	4150900		92.6504	0.0692868
Q9HAF1	EAF6	59876000	6	946550	54196000						85.5008	0
Q9Y483	MTF2	59777000	32	664890	38500000						63.8957	0
P57721	PCBP3	59741000	17	3514200	59741000	6399800	17	376460	6399800		7.42073	0.107126
P59998	ARPC4	59625000	9	6625000	59625000	2380000	9	264440	2380000		126.572	0.0399161
Q12904	AIMP1	59592000	17	3235700	55006000	9652200	17	400270	9652200		54.4441	0.161971
Q8WZ42	TITIN	59591000	0	NaN	59591000							0
Q6NUK1	SCMC1	59489000	26	2288000	46312000						9.83842	0
Q14151	SAFB2	59447000	37	498110	44739000						41.202	0
Q9Y388	RBMX2	59411000	12	4950900	47639000						26.8994	0
O14579	COPE	59173000	15	585500	59173000	8866600	15	591110	8866600		255.424	0.149842
O96011	PX11B	59088000	14	4220600	59088000						18.2082	0
P36957	ODO2	59028000	23	2566400	46806000						40.5011	0
Q13627	DYR1A	58991000	29	1183900	36226000						46.6568	0
Q9ULX3	NOB1	58904000	23	2561000	58904000						79.1989	0
Q9UIA9	XPO7	58572000	54	605140	36039000	8520700	54	96352	8520700		45.7011	0.145474
Q9UKW4	VAV3	58383000	54	500670	45474000	2887600	54	53474	2887600		40.7528	0.0494596
P36915	GNL1	58117000	31	906830	34779000						44.5517	0
Q9UNL2	SSRG	57959000	5	9476500	57959000	10649000	5	1699200	10649000		104.078	0.183733
P00374	DYR	57929000	13	4456100	57929000						132.077	0
P62140	PP1B	57914000	17	2910600	57914000						94.2318	0
O75477	ERLN1	57758000	20	2887900	57758000						28.4437	0
O75351	VPS4B	57634000	25	1176100	57634000						34.6533	0
Q9BY32	ITPA	57566000	10	4185300	40749000						69.6485	0
Q01469	FABP5	57536000	8	3812900	57536000	65197000	8	4178200	60151000		256.538	1.13315
Q9UNP9	PPIE	57499000	16	2321000	47336000						82.5019	0
Q6Y1H2	HACD2	57448000	11	3482600	57448000						19.0464	0
P84085	ARF5	57415000	11	5219500	57415000	22328000	11	1097500	22328000		225.115	0.388888
P43307	SSRA	57403000	10	5740300	57403000					1	120.998	0
O95479	G6PE	57365000	42	1217600	51743000						8.48065	0
Q9UPN7	PP6R1	57294000	32	1636100	46377000						206.419	0
P78549	NTH	57020000	17	3354100	45296000						59.6443	0
Q8NFW8	NEUA	56945000	23	1295000	48365000						46.6046	0
O43823	AKAP8	56932000	27	1412200	42369000						30.1619	0
Q9Y3B9	RRP15	56373000	16	3523300	56373000						15.1907	0
Q8TCZ2	C99L2	56296000	11	2336000	56296000	148490000	11	3016300	121290000		15.7762	2.63767
Q8WWK9	CKAP2	56293000	39	391920	51252000						59.7635	0
Q96PU4	UHRF2	56255000	42	1032800	38598000						51.9931	0
Q9NVX2	NLE1	55650000	24	1021800	32923000	7995400	24	333140	7995400		38.348	0.143673
Q9Y320	TMX2	55394000	18	1158800	55394000						117.95	0
Q6PI48	SYDM	55347000	35	1256400	33148000						23.0953	0
O00743	PPP6	55335000	16	3458400	37805000						46.438	0
Q96K37	S35E1	55332000	15	3688800	55332000	2979900	15	198660	2979900		27.1207	0.0538549
Q8WXX5	DNJC9	55247000	13	2827800	42665000	8892900	13	684070	8892900		79.7178	0.160966
Q86X55	CARM1	55144000	21	2028500	43129000	1097900000	21	52283000	1097900000		58.0114	19.9097
Q9Y3C6	PPIL1	54879000	8	3679600	54879000						66.2398	0
Q6NZY4	ZCHC8	54821000	34	405980	34988000						22.2233	0
Q76FK4	NOL8	54617000	60	645330	37409000						33.1993	0
Q9Y2R5	RT17	54609000	6	5717100	54609000						26.7735	0
Q9Y3D9	RT23	54407000	12	3767000	45203000						125.916	0
Q8NFH4	NUP37	54325000	14	482790	54325000						96.3642	0
Q4V328	GRAP1	54312000	47	664960	31302000						33.786	0
Q9UBL3	ASH2L	54114000	30	847560	33002000						53.3851	0
P36639	8ODP	54042000	7	5252900	49090000	3098300	7	442620	3098300		156.642	0.0573313
Q9Y6A4	CFA20	53952000	12	4496000	53952000	11937000	12	994780	11937000		92.865	0.221252
Q96GM8	TOE1	53925000	21	255820	48553000						30.6262	0
Q15746	MYLK	53924000	92	586130	53924000							0
Q06265	EXOS9	53877000	16	3367300	43009000						128.765	0
Q8NDT2	RB15B	53438000	45	430570	42766000						39.8292	0
Q5JTZ9	SYAM	53400000	50	787640	29024000						18.5369	0
Q9Y3B3	TMED7	53324000	12	2201100	53324000					1	25.4875	0
Q15118	PDK1	53297000	25	732850	41780000						22.9886	0
Q9UBQ7	GRHPR	53261000	15	1349100	37006000						103.357	0
Q14694	UBP10	53250000	37	294900	35529000	5970100	37	161350	5970100		71.6758	0.112115
P07199	CENPB	53211000	20	2660600	46583000						62.232	0
Q92918	M4K1	53189000	40	1202800	53189000						84.4847	0
P49642	PRI1	53188000	27	771310	31853000						82.1199	0
Q9NUL3	STAU2	53163000	33	1611000	40600000	1316000	33	39879	1316000		49.3018	0.0247541
Q6KC79	NIPBL	52882000	128	134040	26850000						21.5308	0
Q9Y606	PUS1	52847000	28	946330	52847000						40.3077	0
P48729	KC1A	52522000	19	1203200	46748000						165.735	0
Q9NZT2	OGFR	52472000	31	896320	43825000						44.0323	0
Q6PIZ9	TRAT1	52464000	5	612410	52464000	299920000	5	5012600	213800000	1	20.1688	5.71668
Q8WUA2	PPIL4	52390000	26	1746800	52390000						11.6861	0
P00813	ADA	52282000	23	1821100	39859000	70755000	23	1828200	41799000		1166.03	1.35333
P36969	GPX4	52191000	12	1906400	46319000						414.617	0
Q9P003	CNIH4	52157000	2	26079000	52157000						49.8465	0
O14656	TOR1A	52142000	17	1405300	37051000						50.3189	0
Q9Y3B2	EXOS1	52127000	9	2947600	44910000						87.2502	0
Q96T60	PNKP	52063000	32	301780	31809000						55.404	0
O15270	SPTC2	52043000	34	1062700	36131000						11.1628	0
P42696	RBM34	51991000	27	1925600	43551000						123.788	0
Q05086	UBE3A	51953000	42	615540	33398000	8603000	42	142160	8603000		90.0559	0.165592
P40121	CAPG	51818000	14	2721100	37206000	36645000	14	884340	32470000		209.907	0.707187
P61077	UB2D3	51636000	4	12909000	51636000						336.515	0
P61981	1433G	51508000	16	3219200	51508000	11311000	16	706940	11311000		146.396	0.219597
Q96P11	NSUN5	51440000	26	463500	46630000						61.659	0
Q14571	ITPR2	51346000	138	124030	36222000						9.37493	0
Q9BS26	ERP44	51337000	20	395310	51337000						13.7417	0
Q96S44	PRPK	51314000	12	2693000	32824000						15.2949	0
Q15631	TSN	51254000	13	3942600	51254000	12424000	13	275480	12424000		103.139	0.242401
Q9HAU4	SMUF2	51204000	42	1219100	51204000						19.6755	0
Q8WXE1	ATRIP	51203000	31	1651700	51203000						15.1331	0
Q8WY22	BRI3B	51148000	8	4607700	51148000						32.6445	0
Q8WUM4	PDC6I	51105000	48	783450	30792000	50925000	48	817810	22305000		99.9594	0.996478
Q9UIJ7	KAD3	51078000	17	1950700	51078000						31.6541	0
O75489	NDUS3	51058000	17	971040	43470000						171.697	0
P09496	CLCA	50889000	7	7269800	50889000						152.201	0
Q8NF37	PCAT1	50829000	21	1985700	41699000						8.57323	0
Q00013	EM55	50827000	25	2033100	50827000	11703000	25	468130	11703000		60.2743	0.230252
Q9BXS5	AP1M1	50740000	25	1123800	32630000	2710700	25	108430	2710700		79.8206	0.0534233
P17706	PTN2	50534000	26	758050	31605000	2740900	26	105420	2740900		76.0653	0.0542387
Q15436	SC23A	50482000	37	495970	39090000						30.3149	0
Q9H0X4	F234A	50476000	23	1165700	39304000	663640000	23	13044000	230000000		28.0332	13.1476
Q9H936	GHC1	50278000	17	2957500	50278000						25.9525	0
Q04760	LGUL	50260000	11	4569100	39584000	7173800	11	652170	7173800		133.24	0.142734
P25787	PSA2	50151000	13	2498800	50151000	6301600	13	484740	6301600		290.152	0.125653
P52815	RM12	50129000	8	6266100	50129000						152.023	0
P19525	E2AK2	50118000	21	2386600	41788000						14.7484	0
Q9H490	PIGU	50038000	10	5003800	50038000	6177900	10	617790	6177900		37.5739	0.123464
P30419	NMT1	49903000	21	295800	37219000	13228000	21	629910	13228000		93.6195	0.265074
Q99643	C560	49888000	8	6236000	49888000	6965500	8	870690	6965500		295.415	0.139623
O43663	PRC1	49829000	32	1098900	49829000						100.989	0
O60427	FADS1	49784000	22	2262900	49784000						60.3467	0
Q9UI10	EI2BD	49777000	25	1318300	34608000						41.7485	0
P30405	PPIF	49603000	11	1359900	49603000						104.992	0
Q53GS7	GLE1	49466000	32	996360	39622000						44.4444	0
Q9H0H5	RGAP1	49308000	33	995300	41674000						102.18	0
Q96HW7	INT4	49264000	56	773380	24704000						24.6255	0
P40616	ARL1	49190000	9	3633300	49190000	3270800	9	363420	3270800		49.4189	0.0664932
O75821	EIF3G	49155000	19	2587100	49155000	3339500	19	175760	3339500		357.108	0.0679382
Q9NPI1	BRD7	49004000	33	1020000	36992000						76.7619	0
O00410	IPO5	48906000	56	762290	27283000	41885000	56	470210	21489000		155.643	0.856439
O96028	NSD2	48845000	71	256470	31140000						99.3746	0
Q6I9Y2	THOC7	48675000	13	2982800	48675000						105.623	0
P11166	GTR1	48668000	13	2203300	44020000	221600000	13	9388300	139220000	1	49.0948	4.5533
Q9BQ52	RNZ2	48534000	45	321670	34059000						75.5966	0
Q4VC05	BCL7A	48072000	8	1307500	48072000						51.5822	0
O95183	VAMP5	48014000	6	8002300	48014000	13871000	6	2311900	13871000		95.6287	0.288895
Q96PE3	INP4A	48001000	44	1035600	48001000						38.6404	0
P0DP25	CALM3	47951000	9	5327900	47951000	42106000	9	4678500	42106000		328.08	0.878105
Q9UHQ9	NB5R1	47894000	15	945480	35433000						24.8125	0
Q96BK5	PINX1	47860000	12	1715800	37112000						29.8591	0
Q9Y5A9	YTHD2	47841000	20	1341600	41866000	15705000	20	785240	15705000		89.2024	0.328275
Q99496	RING2	47795000	15	362610	47795000						26.106	0
P23193	TCEA1	47752000	17	2808900	39593000	16412000	17	965390	13275000		87.0315	0.343692
Q9Y324	FCF1	47694000	6	3444700	47694000						93.2527	0
Q9Y5Q8	TF3C5	47478000	31	1531500	47478000						62.2366	0
Q5TA45	INT11	47454000	28	844420	34190000						77.2746	0
P35244	RFA3	47421000	8	2863900	47421000						126.987	0
P53004	BIEA	47372000	16	2960700	38619000						68.0779	0
Q9H4E7	DEFI6	47263000	32	1477000	36987000	34563000	0	NaN	34563000		107.993	0.731291
O75525	KHDR3	47222000	12	3935200	47222000						38.1757	0
Q9Y3B4	SF3B6	47177000	8	2599900	47177000						238.466	0
Q9P2E9	RRBP1	47172000	95	378890	29525000	3921300	95	41277	3921300		25.3091	0.0831277
Q14331	FRG1	47146000	13	2737500	47146000						95.6219	0
O14734	ACOT8	47126000	17	1200300	47126000						40.6536	0
O15533	TPSN	47059000	13	1811600	47059000						4.65337	0
P21281	VATB2	47031000	25	1594800	34989000						64.3155	0
Q8WXI9	P66B	46844000	28	1196600	33705000						11.6196	0
Q8IXI2	MIRO1	46831000	30	1561000	46831000						30.3259	0
Q92747	ARC1A	46800000	21	681830	46800000	6544700	21	171470	6544700		67.1987	0.139844
Q9BQ69	MACD1	46744000	15	845070	46744000						42.5789	0
Q92541	RTF1	46725000	36	1066800	38406000						45.4996	0
P63208	SKP1	46585000	10	1667200	39674000						786.882	0
P67812	SC11A	46543000	10	3431700	46543000						80.0299	0
Q9H7Z6	KAT8	46298000	26	1382700	36698000						41.919	0
P30260	CDC27	46275000	39	1186500	37033000						84.5509	0
O43488	ARK72	46119000	15	3074600	46119000						81.4712	0
P48739	PIPNB	46116000	18	844740	37696000	12925000	18	90758	11304000		62.4261	0.280271
Q99808	S29A1	46088000	15	1841600	46088000	155780000	15	6456500	104880000	1	92.7078	3.38006
P36405	ARL3	46070000	11	2735800	46070000						8.52971	0
Q03188	CENPC	45907000	49	936890	35837000						11.3763	0
Q9Y3C4	TPRKB	45840000	8	1138500	45840000						153.237	0
O95758	PTBP3	45785000	17	1246400	35999000						35.3704	0
Q06323	PSME1	45672000	15	3044800	29596000	39988000	15	2665900	29360000		433.659	0.875547
Q12830	BPTF	45610000	141	323480	31830000	3602600	141	25550	3602600		57.1196	0.0789871
Q6IBS0	TWF2	45564000	20	2278200	45564000	13233000	20	661660	13233000		65.2177	0.290427
P12111	CO6A3	45562000	172	264890	45562000							0
P05771	KPCB	45561000	35	1301700	41315000						32.0945	0
Q86XL3	ANKL2	45518000	56	463180	30229000						46.2276	0
Q9Y2U8	MAN1	45232000	52	363540	30843000						12.9063	0
P28482	MK01	45071000	22	2048700	45071000						43.4374	0
Q5H9R7	PP6R3	44961000	43	822820	30067000	1578600	43	36711	1578600		72.313	0.0351104
O43929	ORC4	44939000	25	541500	38226000						38.9659	0
Q8WVM8	SCFD1	44666000	34	807130	32510000						33.4438	0
Q13111	CAF1A	44334000	40	980200	26576000						49.8465	0
Q96EY4	TMA16	44240000	9	2384500	44240000						42.804	0
Q96C01	F136A	44178000	11	2224300	39432000						96.1097	0
Q96F63	CCD97	44041000	15	2190300	28577000						31.008	0
Q15437	SC23B	44000000	38	752300	31570000	24918000	38	558350	21299000		28.997	0.566318
P18583	SON	43976000	75	586350	36555000						161.447	0
O95602	RPA1	43859000	94	239950	21451000						19.0734	0
Q6FI81	CPIN1	43591000	21	360360	43591000						76.9149	0
Q02750	MP2K1	43544000	19	734080	43544000						38.0991	0
Q16539	MK14	43543000	18	2419100	43543000						57.9078	0
Q86W50	MET16	43517000	25	877090	39673000						23.4174	0
Q16543	CDC37	43275000	14	3091100	37880000	16228000	14	1159200	16228000		167.646	0.374997
Q9Y5B8	NDK7	43253000	21	1213900	26341000						41.604	0
P31937	3HIDH	43138000	13	2107500	35892000						22.4105	0
Q9BWD1	THIC	43105000	17	959850	37064000	23443000	17	1178000	23443000		165.528	0.543858
Q13823	NOG2	43042000	33	935120	26700000						99.1356	0
Q86U38	NOP9	42960000	29	992380	34648000						22.2471	0
Q9P016	THYN1	42795000	16	1251600	38769000	13978000	16	598380	13978000		182.208	0.326627
P58546	MTPN	42676000	6	4277900	42676000	15855000	6	2642500	15855000		186.963	0.37152
O94953	KDM4B	42569000	47	905730	30285000						18.1426	0
Q9NRC6	SPTN5	42516000	0	NaN	42516000							0
Q8IY37	DHX37	42475000	54	394170	28033000						26.1167	0
Q99575	POP1	42455000	53	114860	23697000						7.38847	0
P04183	KITH	42401000	13	1614500	42401000						45.8104	0
Q92685	ALG3	42395000	17	949190	42395000	1664000	17	97882	1664000		67.5402	0.0392499
Q13045	FLII	42385000	63	321110	36628000						84.8788	0
P20839	IMDH1	42358000	21	415970	32275000						57.0223	0
P27449	VATL	42192000	3	14064000	42192000						104.879	0
Q9UFC0	LRWD1	42140000	31	827550	38782000						39.5125	0
Q15392	DHC24	42077000	21	2003700	42077000						106.657	0
P13807	GYS1	42025000	34	1236000	42025000						34.7619	0
Q5C9Z4	NOM1	41996000	43	976660	36827000						22.8734	0
O15511	ARPC5	41933000	10	4193300	41933000						313.103	0
P08069	IGF1R	41785000	67	75878	41785000	379730000	67	3407700	80353000	1	20.4104	9.08771
Q4KMQ2	ANO6	41686000	42	794330	28825000	521480000	42	6910500	180220000	1	23.0728	12.5097
Q9NPJ3	ACO13	41686000	5	8337300	41686000						24.9684	0
P09564	CD7	41619000	6	6936400	41619000	193330000	6	4781700	176050000	1	117.313	4.64523
P82675	RT05	41558000	26	583510	34535000						80.1769	0
O14949	QCR8	41487000	6	3419100	41487000						401.145	0
Q86XI2	CNDG2	41436000	65	163300	31348000						76.196	0
A0A2R8Y4L2	RA1L3	41435000	18	877550	41435000						13.404	0
Q9Y696	CLIC4	41430000	15	842910	37010000	25853000	15	1099000	25853000		41.3313	0.624016
Q9BRT8	ZNG1A	41420000	17	1771200	37396000						36.271	0
O75663	TIPRL	41362000	16	1919100	31067000	25806000	16	987730	24261000		65.0578	0.623906
P15813	CD1D	41312000	10	681920	41312000	371680000	10	19805000	306130000	1	25.5122	8.9969
Q86Y56	DAAF5	41299000	43	555340	26533000						28.4404	0
Q96DZ1	ERLEC	41295000	27	855760	32207000						36.0548	0
Q969H8	MYDGF	41222000	7	5888800	41222000						107.838	0
P82930	RT34	41170000	12	1959600	33670000						138.02	0
Q6UN15	FIP1	41081000	24	1711700	41081000						80.2627	0
Q15007	FL2D	40965000	21	1950700	40965000						132.028	0
O15027	SC16A	40963000	86	369270	40963000	138530000	86	1610900	138530000		32.5169	3.38183
P04350	TBB4A	40882000	20	1792300	40882000						27.3289	0
Q9Y570	PPME1	40818000	17	1522100	25692000						36.9864	0
Q13596	SNX1	40797000	24	1328000	28993000						98.9158	0
Q13409	DC1I2	40780000	20	741400	36198000	1230200	20	61508	1230200		39.2724	0.0301667
Q92688	AN32B	40601000	9	3030900	40601000						638.557	0
Q9H6R0	DHX33	40552000	42	463610	23090000						17.152	0
P30533	AMRP	40537000	20	1154300	36707000						75.5638	0
O75419	CDC45	40529000	26	972400	36851000	7602500	26	119040	7602500		104.403	0.187582
Q9UHR5	S30BP	40505000	16	2531500	40505000						96.9113	0
Q9H857	NT5D2	40472000	29	527630	32465000						156.23	0
Q9UK96	FBX10	40436000	55	735190	40436000						3.57957	0
Q8NDX5	PHC3	40326000	27	1248300	27437000						11.4336	0
P82912	RT11	40263000	9	816400	40263000						80.3623	0
O95197	RTN3	40204000	46	874000	40204000						129.707	0
Q9H6Y2	WDR55	40135000	20	604550	40135000						18.6141	0
P50454	SERPH	40118000	23	779800	32899000						6.64874	0
Q13951	PEBB	40064000	8	5008000	40064000						89.7356	0
Q9NWW5	CLN6	40056000	8	2367000	40056000						56.086	0
P53350	PLK1	40020000	36	1111700	30530000						102.836	0
O75791	GRAP2	39814000	15	2654200	34482000						184.538	0
Q03426	KIME	39745000	18	385360	39745000	4004900	18	43724	4004900		23.522	0.100765
Q9UHQ4	BAP29	39546000	15	2277600	39546000						42.4827	0
Q9UNF1	MAGD2	39465000	28	1409500	39465000						79.7858	0
Q5U5X0	LYRM7	39280000	3	3129600	39280000						11.9403	0
P62633	CNBP	39142000	13	1870400	33525000						429.556	0
Q9GZZ1	NAA50	39121000	11	961810	35515000	4579900	11	416350	4579900		176.538	0.11707
Q9Y399	RT02	38910000	18	2161700	38910000						63.4821	0
Q9H7E9	CH033	38868000	10	2703600	38868000						56.3427	0
Q8NDX1	PSD4	38827000	39	568460	35910000						48.5364	0
P82914	RT15	38824000	15	1080500	38824000						116.93	0
Q9H3P2	NELFA	38788000	22	564940	35015000						36.1267	0
Q02252	MMSA	38772000	28	606860	31559000						10.9233	0
Q8WWM7	ATX2L	38732000	39	706040	27645000	4208500	39	107910	4208500		107.68	0.108657
Q16644	MAPK3	38699000	18	1130800	34352000						91.2496	0
O75934	SPF27	38693000	13	1026800	38693000						67.0682	0
P14373	TRI27	38682000	24	1076300	27903000							0
Q9UER7	DAXX	38620000	22	1755400	38620000						15.6863	0
Q5VTL8	PR38B	38427000	17	2260400	38427000						43.0803	0
Q8ND82	Z280C	38399000	38	659640	28463000							0
Q15019	Septin-2	38339000	21	949370	29242000	2884600	21	137360	2884600		226.731	0.0752393
O15117	FYB1	38335000	27	400680	38335000	11042000	27	106890	11042000		115.714	0.28804
Q13257	MD2L1	38292000	14	2735100	38292000						134.082	0
Q96AA3	RFT1	38262000	22	1739200	38262000						41.9328	0
Q9ULR0	ISY1	38205000	14	2728900	38205000						61.7016	0
O14745	NHRF1	38166000	21	1817400	38166000	122240000	21	4549900	95842000		141.725	3.20285
Q96JJ7	TMX3	38164000	22	1261000	28294000					1	38.809	0
Q9BRQ6	MIC25	38161000	11	3469200	38161000						66.4592	0
Q9ULV4	COR1C	38058000	19	764300	31219000	29942000	19	550930	25008000		57.5235	0.786747
Q9H9P8	L2HDH	38054000	26	653350	30560000						17.158	0
P61224	RAP1B	38011000	10	3801100	38011000	28676000	10	1995800	28676000		256.491	0.754413
Q9BYD6	RM01	37879000	16	1960700	31371000						47.7689	0
P19404	NDUV2	37867000	15	2524500	35270000						192.522	0
Q14126	DSG2	37803000	46	245450	26512000	632520000	46	5300700	190580000	1	16.0833	16.732
Q8NBJ7	SUMF2	37703000	15	880520	37703000						128.01	0
O76071	CIAO1	37702000	16	1120800	34758000						88.251	0
O75190	DNJB6	37587000	13	2891300	37587000						151.294	0
Q9Y5X3	SNX5	37553000	24	1564700	30372000						146.03	0
P55039	DRG2	37519000	21	953990	30627000						56.2765	0
Q9Y6V7	DDX49	37395000	26	489670	26557000						64.6638	0
O95639	CPSF4	37369000	16	624280	37369000						67.5668	0
Q7Z2T5	TRM1L	37291000	40	406580	33198000						11.3154	0
Q16775	GLO2	37268000	17	687210	37268000	16441000	17	680290	16441000		96.8618	0.441156
Q9UK59	DBR1	37075000	23	1031800	37075000	3715700	23	161550	3715700		27.211	0.100221
P23443	KS6B1	37034000	20	645880	37034000						34.678	0
P11217	PYGM	37034000	50	740680	37034000	7049800	50	141000	7049800			0.19036
P37802	TAGL2	36994000	13	2430900	31602000	28167000	13	2166700	24009000		345.798	0.761394
Q86UY6	NAA40	36972000	13	1099600	36972000						29.9078	0
Q6IN85	P4R3A	36911000	40	922790	29105000						79.1513	0
O75150	BRE1B	36824000	50	222380	31319000						58.8184	0
Q9NRN7	ADPPT	36760000	14	1446500	31877000						47.3229	0
Q9H977	WDR54	36753000	11	1641700	31435000						78.1726	0
P49773	HINT1	36698000	8	2363600	36698000	4017100	8	502130	4017100		645.135	0.109464
Q9H3U1	UN45A	36669000	55	666710	27163000						47.255	0
Q6YP21	KAT3	36583000	23	593460	36583000						37.0833	0
P50750	CDK9	36446000	19	677580	36446000	1083100	19	57004	1083100		68.8691	0.0297179
Q15326	ZMY11	36327000	30	1210900	36327000						24.1933	0
O95373	IPO7	36279000	42	657300	31243000						39.0018	0
Q9NUQ7	UFSP2	36264000	23	415320	31308000						27.1478	0
O75436	VP26A	36256000	19	1291000	31623000	31251000	19	1324700	31251000		37.0151	0.861954
Q7RTP0	NIPA1	36219000	7	5174100	36219000						14.0756	0
Q9BTE3	MCMBP	36044000	32	800290	24703000						83.283	0
O75691	UTP20	36032000	138	133940	32979000						10.744	0
Q9Y2Q9	RT28	35998000	10	3599800	35998000						125.545	0
Q15762	CD226	35949000	14	2567800	35949000	257650000	14	1952700	163980000	1	25.5183	7.1671
Q05048	CSTF1	35899000	18	1345200	32163000						40.5841	0
P42695	CNDD3	35863000	68	412110	35863000						84.6019	0
Q2TAL8	QRIC1	35838000	19	774140	35838000						67.7708	0
Q9Y2R9	RT07	35805000	13	573920	35805000						130.948	0
P49643	PRI2	35803000	28	830870	29530000						38.5473	0
Q9Y478	AAKB1	35748000	13	1018700	35748000						87.8001	0
Q8IZ81	ELMD2	35743000	15	1611500	35743000						20.5616	0
Q96DU3	SLAF6	35715000	15	2381000	35715000	471950000	15	21559000	268810000	1	14.8313	13.2143
P04259	K2C6B	35572000	30	1185700	35572000	2324800	30	77495	2324800			0.0653548
Q15691	MARE1	35567000	15	1285900	31370000	11532000	15	195660	11532000		156.922	0.324233
Q92854	SEM4D	35500000	37	959450	35500000	76244000	37	1534700	72601000	1	92.5422	2.14772
Q14554	PDIA5	35472000	25	621700	23300000						19.4534	0
Q69YN2	C19L1	35452000	27	710550	30364000						64.9955	0
O15382	BCAT2	35440000	19	1615300	35440000						57.0534	0
Q8N5F7	NKAP	35429000	17	2084100	35429000	22555000	17	1057200	22555000		10.3022	0.636625
Q9NZ63	TLS1	35417000	15	2361200	35417000						157.314	0
Q9HCN8	SDF2L	35364000	12	1008900	35364000						62.1643	0
Q13098	CSN1	35356000	18	692130	31768000	6089600	18	132590	6089600		83.5455	0.172237
Q9UKR5	ERG28	35340000	6	5890000	35340000						30.3986	0
Q14C86	GAPD1	35301000	60	264290	28214000						26.7808	0
Q9H3R5	CENPH	35290000	15	2352700	29140000						92.2233	0
Q15024	EXOS7	35136000	18	507370	35136000						86.7697	0
Q16563	SYPL1	35065000	10	1888600	35065000	137390000	10	7946700	137390000	1	83.2471	3.91815
P06730	IF4E	35058000	11	1128700	35058000						168.956	0
Q9UJU6	DBNL	34875000	20	1743700	31562000	2802300	20	140110	2802300		89.6231	0.0803527
Q9Y6I9	TX264	34841000	14	2488700	34841000						74.299	0
Q4G0J3	LARP7	34790000	28	383630	30501000						30.4836	0
Q3B726	RPA43	34705000	15	2313700	34705000						22.9514	0
Q8IUI8	CRLF3	34686000	20	978920	28944000						39.821	0
Q9Y672	ALG6	34666000	20	908160	34666000						22.2032	0
Q68E01	INT3	34605000	53	652920	26075000						17.2602	0
Q9NYP9	MS18A	34599000	15	2306600	34599000						48.8648	0
P10599	THIO	34515000	7	4930700	34515000	63934000	7	9133400	59106000		275.405	1.85235
O00255	MEN1	34411000	31	438470	34411000						46.8005	0
Q8IYT4	KATL2	34402000	29	1186300	34402000						7.35346	0
Q12972	PP1R8	34383000	14	432490	28328000						60.2177	0
P54278	PMS2	34355000	41	379980	25222000						15.1868	0
Q96N66	MBOA7	34312000	18	1312200	34312000						12.8725	0
O94903	PLPHP	34281000	14	1820200	34281000	2671200	14	190800	2671200		75.7302	0.0779207
Q8NCA5	FA98A	34265000	23	1293900	34265000						36.4235	0
Q9BXU1	STK31	34222000	57	600390	34222000							0
P16220	CREB1	34221000	4	8555300	34221000						31.157	0
P31751	AKT2	34166000	30	969450	34166000						160.097	0
Q9H1E5	TMX4	34091000	14	1892600	34091000					1	17.9203	0
O60880	SH21A	34008000	8	2854900	34008000	25089000	8	1222100	25089000		118.64	0.737738
Q01826	SATB1	33972000	34	312520	28891000	7107600	34	125440	7107600		91.4691	0.209219
O75794	CD123	33956000	16	2122300	33956000						258.98	0
Q8WWC4	MAIP1	33773000	22	362310	33773000						44.7396	0
O60763	USO1	33736000	43	298130	27354000	16178000	43	250970	12328000		31.6586	0.479547
Q13217	DNJC3	33696000	23	548960	33696000						16.6717	0
Q96S97	MYADM	33523000	7	4789100	33523000	170630000	7	16306000	137380000	1	27.3302	5.08994
Q9GZT3	SLIRP	33470000	8	1699000	33470000						418.599	0
Q02241	KIF23	33376000	50	667510	25815000						42.9934	0
Q9BSH4	TACO1	33371000	14	532810	33371000						31.0774	0
Q9NTK5	OLA1	33366000	26	1283300	33366000						95.9929	0
Q9NYB0	TE2IP	33301000	21	1585800	33301000						104.185	0
Q6Y7W6	GGYF2	33227000	51	214320	33227000						26.7832	0
Q8NEY8	PPHLN	33226000	19	1748700	33226000						115.094	0
Q6RFH5	WDR74	33106000	22	1504800	28452000						113.194	0
P48507	GSH0	32987000	10	2134200	29407000						16.7446	0
Q6P4A7	SFXN4	32810000	15	2187300	32810000						39.1474	0
Q9H6D7	HAUS4	32731000	25	1035000	27599000						79.7743	0
P08574	CY1	32699000	17	330260	32699000	4204700	17	247330	4204700		180.488	0.128588
O60493	SNX3	32659000	10	2184800	32659000						90.3911	0
P41214	EIF2D	32619000	32	758760	21558000						75.7617	0
Q15120	PDK3	32600000	24	366160	27199000						9.78529	0
O43747	AP1G1	32570000	35	930570	32570000						34.3499	0
Q96I59	SYNM	32533000	23	839220	32533000						22.6821	0
P39687	AN32A	32526000	9	2707600	32526000	4442300	9	493590	4442300		598.125	0.136577
Q5W0V3	FHI2A	32441000	38	352650	21210000						30.4417	0
Q7KZN9	COX15	32435000	19	664270	32435000						36.8889	0
Q9BRX8	PXL2A	32334000	13	2487200	32334000						35.2239	0
Q08881	ITK	32268000	34	949060	21456000	7023900	34	206580	7023900		31.2218	0.217674
Q9BUT1	DHRS6	32245000	13	2480400	32245000						58.6582	0
Q02447	SP3	32242000	8	2107700	32242000						73.7321	0
Q14790	CASP8	32208000	27	1192900	26667000						64.733	0
Q9BQA1	MEP50	32192000	11	970920	32192000	14495000	11	274610	14495000		80.2221	0.450267
O15381	NVL	32176000	47	684590	24343000						26.5021	0
Q9NPD3	EXOS4	32161000	10	1009400	32161000						43.7365	0
Q9UBB5	MBD2	32110000	17	1888800	32110000						47.9041	0
Q9UMX0	UBQL1	32088000	13	1393900	32088000						88.5561	0
Q9BUL8	PDC10	32083000	13	1267700	32083000						62.5715	0
Q9Y547	IFT25	32080000	5	1958800	32080000	9762300	5	1952500	9762300		72.0603	0.304311
Q9Y5L0	TNPO3	31972000	43	181680	31972000						49.6683	0
Q16401	PSMD5	31939000	28	933550	28860000						23.9726	0
Q9NYL4	FKB11	31935000	8	659890	31935000						46.4052	0
Q9H267	VP33B	31833000	36	252640	27615000						16.8549	0
Q7Z4H7	HAUS6	31766000	53	157150	19280000						36.959	0
P37837	TALDO	31765000	17	1868500	31765000	25355000	17	1491500	25355000		173.195	0.798206
Q14671	PUM1	31732000	39	647510	31732000						40.4533	0
O14757	CHK1	31690000	22	320680	31690000						97.5472	0
Q9Y4P8	WIPI2	31682000	19	522270	31682000						59.4995	0
Q96P70	IPO9	31677000	42	582350	25813000						31.3207	0
O00746	NDKM	31672000	12	2639300	24070000						203.284	0
Q9UN86	G3BP2	31639000	22	845060	31639000						155.84	0
Q14677	EPN4	31614000	22	1161000	27943000	13736000	22	390000	13736000		118.313	0.434491
Q13610	PWP1	31564000	23	778950	31564000						75.2827	0
P62330	ARF6	31546000	8	2301800	26724000						55.1873	0
Q9Y2Z4	SYYM	31478000	26	863980	29091000						25.4474	0
Q93045	STMN2	31475000	10	3147500	31475000	59164000	10	5916400	59164000			1.87971
P62495	ERF1	31370000	25	411980	27471000	31494000	25	935760	25188000		131.28	1.00395
P61073	CXCR4	31364000	10	834490	31364000	118330000	10	5277400	86033000	1	250.349	3.7728
Q9NVP2	ASF1B	31355000	9	887430	31355000						57.9515	0
P37108	SRP14	31328000	7	1538400	31328000	10349000	7	391240	10349000		248.182	0.330343
P50502	F10A1	31244000	11	2840400	31244000	36959000	11	3359900	30120000		219.339	1.18292
Q14181	DPOA2	31237000	24	554340	31237000						62.2041	0
O60725	ICMT	31205000	9	3467200	31205000						57.5406	0
Q5VZL5	ZMYM4	31066000	71	207060	21638000						33.9368	0
P32519	ELF1	31060000	20	990700	26594000						81.4901	0
Q68CZ6	HAUS3	31041000	31	481330	26000000						20.8643	0
O95835	LATS1	31027000	55	564130	31027000						12.2323	0
O43156	TTI1	30935000	50	531510	30935000						25.2587	0
Q9BTX1	NDC1	30931000	26	604670	30931000						36.3157	0
P14635	CCNB1	30840000	19	1623200	30840000						259.633	0
P11274	BCR	30799000	60	513320	30799000						45.6913	0
Q69YN4	VIR	30771000	98	140810	30771000						39.4306	0
Q99417	MYCBP	30641000	7	862690	30641000						45.2187	0
P53701	CCHL	30605000	16	1112000	30605000						33.6439	0
O75165	DJC13	30584000	112	133760	26722000						13.7151	0
Q5VV42	CDKAL	30513000	32	318040	30513000						16.0004	0
O00483	NDUA4	30482000	6	5080400	30482000						91.8791	0
Q9NVM9	INT13	30442000	45	372720	30442000						57.7316	0
O95674	CDS2	30431000	17	997060	30431000						26.8983	0
P63218	GBG5	30396000	4	7599000	30396000						192.963	0
P82673	RT35	30392000	15	387880	30392000						67.6604	0
O95235	KI20A	30293000	49	283940	24878000						45.6434	0
Q7Z406	MYH14	30275000	103	293940	30275000							0
Q96Q11	TRNT1	30268000	29	207200	30268000						30.8516	0
Q9BT40	INP5K	30266000	20	552680	24815000						27.1569	0
Q9HC52	CBX8	30168000	21	1436600	30168000						17.4467	0
P36873	PP1G	30140000	16	1883700	30140000	34343000	16	725380	30942000		178.772	1.13945
Q9GZS1	RPA49	30014000	23	835510	30014000						35.7396	0
P51970	NDUA8	29991000	9	2369700	29991000						129.704	0
O14617	AP3D1	29908000	51	259550	23458000	10576000	51	207370	10576000		46.3571	0.353618
Q9NV96	CC50A	29786000	16	1413300	29786000	237960000	16	9196900	148530000	1	34.2762	7.98899
Q6GMV3	PTRD1	29656000	8	2162300	29656000						40.2728	0
Q9NQH7	XPP3	29653000	26	1140500	29653000	31232000	26	1201200	31232000		16.3136	1.05325
Q7LGA3	HS2ST	29632000	17	1743000	29632000						25.1983	0
O94927	HAUS5	29622000	34	731930	24886000						28.1807	0
Q9BUB7	TMM70	29617000	12	1290100	29617000	3194200	12	266190	3194200		45.8714	0.10785
[truncated: 1,363 more rows]
