# Supplementary material for: Improved T Cell Surfaceomics by Depleting Intracellularly Labelled Dead Cells
Source: Mol Cell Proteomics. 2025 Dec 24;25(2):101503. doi: 10.1016/j.mcpro.2025.101503 (PMC12859484; doi:10.1016/j.mcpro.2025.101503)
Supplement: Supplemental Table S3 [file mmc3.xlsx]

## Sheet: Summary
Data corresponding to Fig3
Sheet No: 2	Reference PM list	Column Title	Description
		Entry	Uniprot ID
		Protein names	Name of the proteins
		Gene Names	Gene Name
		Length	Total amino acids in the proteins
Sheet No: 3	Topology Annotation	Column Title	Description
		Sno	Serial Number
		Uniprot	Uniprot ID
		Name	Protein Name
		Control	Raw intensity in control
		DCD	Raw intensity in DCD
		Enrichment Score	DCD Intensity/Control Intesity
		No of TM Domins	Number of Transmembrane domains
		PM Annotation	Plasma membrane localization
		RNA expression	RNA expression (TPM) HPA
	Topology	Type1	Uniprot Topology annotation-Type1
		Multipass	Uniprot Topology annotation-Multipass
		GPI	Uniprot Topology annotation-GPI

## Sheet: Reference PM list
Entry	Protein names	Gene Names	Length
A0AV02	Solute carrier family 12 member 8 (Cation-chloride cotransporter 9)	SLC12A8 CCC9	714
A0FGR9	Extended synaptotagmin-3 (E-Syt3) (Chr3Syt)	ESYT3 FAM62C	886
A0PJK1	Sodium/mannose cotransporter SLC5A10 (Sodium/glucose cotransporter 5) (Na(+)/glucose cotransporter 5) (Solute carrier family 5 member 10)	SLC5A10 SGLT5	596
A0PK11	Clarin-2	CLRN2	232
A0ZSE6	Cell cycle control protein 50C (Transmembrane protein 30C)	TMEM30CP CDC50C TMEM30C	113
A1A5B4	Anoctamin-9 (Transmembrane protein 16J) (Tumor protein p53-inducible protein 5) (p53-induced gene 5 protein)	ANO9 PIG5 TMEM16J TP53I5	782
A1A5C7	Solute carrier family 22 member 23	SLC22A23 C6orf85	686
A1L157	Tetraspanin-11 (Tspan-11)	TSPAN11	253
A2RRL7	Transmembrane protein 213	TMEM213	107
A2VDJ0	Transmembrane protein 131-like	TMEM131L KIAA0922	1609
A3KFT3	Olfactory receptor 2M5	OR2M5 OR2M5P	312
A4D2G3	Olfactory receptor 2A25 (Olfactory receptor 2A27)	OR2A25 OR2A25P OR2A27	310
A4IF30	Solute carrier family 35 member F4	SLC35F4 C14orf36	521
A5X5Y0	5-hydroxytryptamine receptor 3E (5-HT3-E) (5-HT3E) (Serotonin receptor 3E)	HTR3E	456
A6BM72	Multiple epidermal growth factor-like domains protein 11 (Multiple EGF-like domains protein 11)	MEGF11 KIAA1781 UNQ1949/PRO4432	1044
A6H8M9	Cadherin-related family member 4 (Cadherin-like protein 29)	CDHR4 CDH29 UNQ9392/PRO34300	788
A6NC51	Modulator of macroautophagy TMEM150B (Protein DRAM-3) (Transmembrane protein 150B) (Transmembrane protein 224)	TMEM150B TMEM224	233
A6NCV1	Olfactory receptor 6C74	OR6C74	312
A6ND01	Sperm-egg fusion protein Juno (Folate receptor 4) (Folate receptor delta) (FR-delta) (IZUMO1 receptor protein JUNO)	IZUMO1R FOLR4 JUNO	250
A6ND48	Olfactory receptor 14I1 (Olfactory receptor 5BU1)	OR14I1 OR5BU1 OR5BU1P	311
A6NDA9	Leucine-rich repeat, immunoglobulin-like domain and transmembrane domain-containing protein 2 (Leucine-rich repeat-containing protein 22)	LRIT2 LRRC22	550
A6NDH6	Olfactory receptor 5H15	OR5H15	313
A6NDL8	Olfactory receptor 6C68	OR6C68	312
A6NDP7	Myeloid-associated differentiation marker-like protein 2	MYADML2	307
A6NDV4	Transmembrane protein 8B (Nasopharyngeal carcinoma-associated gene 6 protein) (Protein NAG-5) (Protein NGX6)	TMEM8B C9orf127 NGX6	472
A6NET4	Olfactory receptor 5K3	OR5K3	321
A6NF34	Anthrax toxin receptor-like	ANTXRL	631
A6NF89	Olfactory receptor 6C6	OR6C6	314
A6NFA1	Metalloprotease TIKI2 (EC 3.4.-.-) (Heart, kidney and adipose-enriched transmembrane protein homolog) (TRAB domain-containing protein 2B)	TRABD2B HKAT TIKI2	517
A6NFC5	Transmembrane protein 235 (Claudin-27)	TMEM235	223
A6NFX1	Sphingosine-1-phosphate transporter MFSD2B (Major facilitator superfamily domain-containing protein 2B) (hMfsd2b)	MFSD2B	504
A6NGU5	Putative glutathione hydrolase 3 proenzyme (EC 3.4.19.13) (Gamma-glutamyltransferase 3) (Putative gamma-glutamyltranspeptidase 3) (GGT 3) (EC 2.3.2.2) [Cleaved into: Putative glutathione hydrolase 3 heavy chain; Putative glutathione hydrolase 3 light chain]	GGT3P GGT3	568
A6NGY5	Olfactory receptor 51F1	OR51F1 OR51F1P	319
A6NH00	Olfactory receptor 2T8	OR2T8 OR2T8P	312
A6NH21	Serine incorporator 4	SERINC4	518
A6NHA9	Olfactory receptor 4C46	OR4C46	309
A6NHG9	Olfactory receptor 5H14	OR5H14	310
A6NHS7	MANSC domain-containing protein 4	MANSC4	340
A6NI73	Leukocyte immunoglobulin-like receptor subfamily A member 5 (CD85 antigen-like family member F) (Immunoglobulin-like transcript 11) (ILT-11) (Leukocyte immunoglobulin-like receptor 9) (LIR-9) (CD antigen CD85f)	LILRA5 ILT11 LILRB7 LIR9	299
A6NIJ9	Olfactory receptor 6C70	OR6C70	312
A6NIM6	Solute carrier family 15 member 5	SLC15A5	579
A6NJW9	T-cell surface glycoprotein CD8 beta-2 chain (CD8b pseudogene)	CD8B2 CD8BP	210
A6NJZ3	Olfactory receptor 6C65	OR6C65	312
A6NK97	Solute carrier family 22 member 20 (Organic anion transporter 6) (Solute carrier family 22 member 20 pseudogene)	SLC22A20P OAT6 SLC22A20	555
A6NKB5	Pecanex-like protein 2 (Pecanex homolog protein 2)	PCNX2 KIAA0435 PCNXL2	2137
A6NKC4	deleted
A6NKK0	Olfactory receptor 5H1 (HTPCRX14)	OR5H1	313
A6NL08	Olfactory receptor 6C75	OR6C75	312
A6NL26	Olfactory receptor 5B21	OR5B21	309
A6NL88	Protein shisa-7 (Cystine-knot AMPAR modulating protein of 59 kDa) (CKAMP59) (GABA(A) receptor auxiliary subunit Shisa7) (Protein shisa-6-like)	SHISA7	538
A6NM03	Olfactory receptor 2AG2	OR2AG2 OR2AG2P	316
A6NM11	Leucine-rich repeat-containing protein 37A2	LRRC37A2	1700
A6NM45	Claudin-24 (Claudin-21)	CLDN24 CLDN21	220
A6NM76	Olfactory receptor 6C76	OR6C76	312
A6NMB1	Sialic acid-binding Ig-like lectin 16 (Siglec-16) (Siglec-P16)	SIGLEC16 SIGLECP16	481
A6NMS3	Olfactory receptor 5K4	OR5K4	321
A6NMS7	Leucine-rich repeat-containing protein 37A	LRRC37A LRRC37A1	1700
A6NMU1	Olfactory receptor 52A4	OR52A4P OR52A4	304
A6NMZ5	Olfactory receptor 4C45	OR4C45	306
A6NND4	Olfactory receptor 2AT4 (Olfactory receptor OR11-265)	OR2AT4	320
A6NNN8	Solute carrier family 38 member 8 (Amino acid transporter SLC38A8)	SLC38A8	435
A7MBM2	Protein dispatched homolog 2	DISP2 C15orf36 DISPB KIAA1742 LINC00594	1401
A8MPY1	Gamma-aminobutyric acid receptor subunit rho-3 (GABA(A) receptor subunit rho-3) (GABAAR subunit rho-3) (GABA(C) receptor)	GABRR3	467
A8MUP6	Germ cell-specific gene 1-like protein 2 (GSG1-like protein 2)	GSG1L2	293
A8MVS5	Protein HIDE1	HIDE1 C19orf38	230
A8MVW0	Protein FAM171A2	FAM171A2	826
A8MVW5	HEPACAM family member 2 (Mitotic kinetics regulator)	HEPACAM2 MIKI UNQ305/PRO346	462
A8MVZ5	Putative butyrophilin-like protein 10 pseudogene	BTNL10P BTNL10	291
A8MWY0	Endosome/lysosome-associated apoptosis and autophagy regulator family member 2 (Estrogen-induced gene 121-like protein) (hEIG121L)	ELAPOR2 EIG121L KIAA1324L	1029
A8MXK1	V-set and transmembrane domain-containing protein 5	VSTM5 C11orf90	200
B0FP48	Uroplakin-3b-like protein 1	UPK3BL1 UPLP	263
B2RN74	Olfactory receptor 11H12	OR11H12	326
B3SHH9	Transmembrane protein 114 (Claudin-26)	TMEM114	223
B4DS77	Protein shisa-9	SHISA9	424
B6A8C7	T-cell-interacting, activating receptor on myeloid cells protein 1 (OSCAR-like transcript-2 protein) (OLT-2)	TARM1	271
B6SEH8	Endogenous retrovirus group V member 1 Env polyprotein (HERV-V_19q13.41 provirus ancestral Env polyprotein 1)	ERVV-1 ENVV1	477
B6SEH9	Endogenous retrovirus group V member 2 Env polyprotein (HERV-V_19q13.41 provirus ancestral Env polyprotein 2)	ERVV-2 ENVV2	535
B8ZZ34	Protein shisa-8 (Shisa family member 8)	SHISA8 C22orf17	397
D3W0D1	Killer cell lectin-like receptor subfamily F member 2 (Lectin-like receptor F2) (Activating coreceptor NKp65)	KLRF2	207
E2RYF6	Mucin-22 (Panbronchiolitis-related mucin-like protein 1)	MUC22 G4 PBMUCL1	1773
F2Z333	Fibronectin type III domain-containing protein 10	FNDC10 C1orf233	226
F5H4A9	Uncharacterized membrane protein C3orf80	C3orf80	247
G3V0H7	Putative solute carrier organic anion transporter family member 1B7 (Liver-specific organic anion transporter 3) (LST-3) (Putative organic anion transporting polypeptide 1B7) (OATP1B7)	SLCO1B7 LST3 LST3TM12	640
H3BS89	Transmembrane protein 178B	TMEM178B	294
I3L273	Golgi-associated olfactory signaling regulator (Golgi protein in olfactory neurons) (Goofy)	GFY	518
O00144	Frizzled-9 (Fz-9) (hFz9) (FzE6) (CD antigen CD349)	FZD9 FZD3	591
O00155	Probable G-protein coupled receptor 25	GPR25	361
O00206	Toll-like receptor 4 (hToll) (CD antigen CD284)	TLR4	839
O00220	Tumor necrosis factor receptor superfamily member 10A (Death receptor 4) (TNF-related apoptosis-inducing ligand receptor 1) (TRAIL receptor 1) (TRAIL-R1) (CD antigen CD261)	TNFRSF10A APO2 DR4 TRAILR1	468
O00222	Metabotropic glutamate receptor 8 (mGluR8)	GRM8 GPRC1H MGLUR8	908
O00241	Signal-regulatory protein beta-1 (SIRP-beta-1) (CD172 antigen-like family member B) (CD antigen CD172b)	SIRPB1	398
O00254	Proteinase-activated receptor 3 (PAR-3) (Coagulation factor II receptor-like 2) (Thrombin receptor-like 2)	F2RL2 PAR3	374
O00270	12-(S)-hydroxy-5,8,10,14-eicosatetraenoic acid receptor (12-(S)-HETE receptor) (12-HETER) (G-protein coupled receptor 31) (GPR31/12-HETER)	GPR31	319
O00322	Uroplakin-1a (UP1a) (Tetraspanin-21) (Tspan-21) (Uroplakin Ia) (UPIa) (UPKa)	UPK1A TSPAN21	258
O00337	Sodium/nucleoside cotransporter 1 (Concentrative nucleoside transporter 1) (CNT 1) (hCNT1) (Na(+)/nucleoside cotransporter 1) (Sodium-coupled nucleoside transporter 1) (Solute carrier family 28 member 1)	SLC28A1 CNT1	649
O00341	Excitatory amino acid transporter 5 (Retinal glutamate transporter) (Solute carrier family 1 member 7)	SLC1A7 EAAT5	560
O00391	Sulfhydryl oxidase 1 (hQSOX) (EC 1.8.3.2) (Quiescin Q6)	QSOX1 QSCN6 UNQ2520/PRO6013	747
O00398	Putative P2Y purinoceptor 10 (P2Y10) (P2Y-like receptor)	P2RY10	339
O00400	Acetyl-coenzyme A transporter 1 (AT-1) (Acetyl-CoA transporter 1) (Solute carrier family 33 member 1)	SLC33A1 ACATN AT1	549
O00421	C-C chemokine receptor-like 2 (Chemokine receptor CCR11) (Chemokine receptor X) (Putative MCP-1 chemokine receptor)	CCRL2 CCR11 CCR6 CKRX CRAM HCR	344
O00451	GDNF family receptor alpha-2 (GDNF receptor alpha-2) (GDNFR-alpha-2) (GFR-alpha-2) (GDNF receptor beta) (GDNFR-beta) (Neurturin receptor alpha) (NRTNR-alpha) (NTNR-alpha) (RET ligand 2) (TGF-beta-related neurotrophic factor receptor 2)	GFRA2 GDNFRB RETL2 TRNR2	464
O00478	Butyrophilin subfamily 3 member A3	BTN3A3 BTF3	584
O00481	Butyrophilin subfamily 3 member A1 (CD antigen CD277)	BTN3A1 BTF5	513
O00526	Uroplakin-2 (UP2) (Uroplakin II) (UPII)	UPK2	184
O00533	Neural cell adhesion molecule L1-like protein (Close homolog of L1) [Cleaved into: Processed neural cell adhesion molecule L1-like protein]	CHL1 CALL	1208
O00548	Delta-like protein 1 (Drosophila Delta homolog 1) (Delta1) (H-Delta-1)	DLL1 UNQ146/PRO172	723
O00574	C-X-C chemokine receptor type 6 (CXC-R6) (CXCR-6) (CDw186) (G-protein coupled receptor STRL33) (G-protein coupled receptor bonzo) (CD antigen CD186)	CXCR6 BONZO STRL33 TYMSTR	342
O00590	Atypical chemokine receptor 2 (C-C chemokine receptor D6) (Chemokine receptor CCR-10) (Chemokine receptor CCR-9) (Chemokine-binding protein 2) (Chemokine-binding protein D6)	ACKR2 CCBP2 CCR10 CMKBR9 D6	384
O00591	Gamma-aminobutyric acid receptor subunit pi (GABA(A) receptor subunit pi) (GABAAR subunit pi)	GABRP	440
O00592	Podocalyxin (GCTM-2 antigen) (Gp200) (Podocalyxin-like protein 1) (PC) (PCLP-1)	PODXL PCLP PCLP1	558
O14493	Claudin-4 (Clostridium perfringens enterotoxin receptor) (CPE-R) (CPE-receptor) (Williams-Beuren syndrome chromosomal region 8 protein)	CLDN4 CPER CPETR1 WBSCR8	209
O14494	Phospholipid phosphatase 1 (EC 3.1.3.-) (EC 3.1.3.106) (EC 3.1.3.4) (EC 3.6.1.75) (Lipid phosphate phosphohydrolase 1) (PAP2-alpha) (Phosphatidate phosphohydrolase type 2a) (Phosphatidic acid phosphatase 2a) (PAP-2a) (PAP2a)	PLPP1 LPP1 PPAP2A	284
O14495	Phospholipid phosphatase 3 (EC 3.1.3.-) (EC 3.1.3.4) (Lipid phosphate phosphohydrolase 3) (PAP2-beta) (Phosphatidate phosphohydrolase type 2b) (Phosphatidic acid phosphatase 2b) (PAP-2b) (PAP2b) (Vascular endothelial growth factor and type I collagen-inducible protein) (VCIP)	PLPP3 LPP3 PPAP2B	311
O14511	Pro-neuregulin-2, membrane-bound isoform (Pro-NRG2) [Cleaved into: Neuregulin-2 (NRG-2) (Divergent of neuregulin-1) (DON-1) (Neural- and thymus-derived activator for ERBB kinases) (NTAK)]	NRG2 NTAK	850
O14514	Adhesion G protein-coupled receptor B1 (Brain-specific angiogenesis inhibitor 1) [Cleaved into: Vasculostatin-40 (Vstat40); Vasculostatin-120 (Vstat120)]	ADGRB1 BAI1	1584
O14522	Receptor-type tyrosine-protein phosphatase T (R-PTP-T) (EC 3.1.3.48) (Receptor-type tyrosine-protein phosphatase rho) (RPTP-rho)	PTPRT KIAA0283	1441
O14524	Nuclear envelope integral membrane protein 1	NEMP1 KIAA0286 TMEM194 TMEM194A	444
O14525	Astrotactin-1	ASTN1 ASTN KIAA0289	1302
O14581	Olfactory receptor 7A17	OR7A17	309
O14626	G-protein coupled receptor 171 (G-protein coupled receptor H963)	GPR171 H963	319
O14672	Disintegrin and metalloproteinase domain-containing protein 10 (ADAM 10) (EC 3.4.24.81) (CDw156) (Kuzbanian protein homolog) (Mammalian disintegrin-metalloprotease) (CD antigen CD156c)	ADAM10 KUZ MADM	748
O14718	Visual pigment-like receptor peropsin	RRH	337
O14764	Gamma-aminobutyric acid receptor subunit delta (GABA(A) receptor subunit delta) (GABAAR subunit delta)	GABRD	452
O14786	Neuropilin-1 (Vascular endothelial cell growth factor 165 receptor) (CD antigen CD304)	NRP1 NRP VEGF165R	923
O14788	Tumor necrosis factor ligand superfamily member 11 (Osteoclast differentiation factor) (ODF) (Osteoprotegerin ligand) (OPGL) (Receptor activator of nuclear factor kappa-B ligand) (RANKL) (TNF-related activation-induced cytokine) (TRANCE) (CD antigen CD254) [Cleaved into: Tumor necrosis factor ligand superfamily member 11, membrane form; Tumor necrosis factor ligand superfamily member 11, soluble …	TNFSF11 OPGL RANKL TRANCE	317
O14798	Tumor necrosis factor receptor superfamily member 10C (Antagonist decoy receptor for TRAIL/Apo-2L) (Decoy TRAIL receptor without death domain) (Decoy receptor 1) (DcR1) (Lymphocyte inhibitor of TRAIL) (TNF-related apoptosis-inducing ligand receptor 3) (TRAIL receptor 3) (TRAIL-R3) (TRAIL receptor without an intracellular domain) (CD antigen CD263)	TNFRSF10C DCR1 LIT TRAILR3 TRID UNQ321/PRO366	259
O14804	Trace amine-associated receptor 5 (TaR-5) (Trace amine receptor 5) (hTaar5) (Putative neurotransmitter receptor)	TAAR5 PNR	337
O14817	Tetraspanin-4 (Tspan-4) (Novel antigen 2) (NAG-2) (Transmembrane 4 superfamily member 7)	TSPAN4 NAG2 TM4SF7	238
O14836	Tumor necrosis factor receptor superfamily member 13B (Transmembrane activator and CAML interactor) (CD antigen CD267)	TNFRSF13B TACI	293
O14842	Free fatty acid receptor 1 (G-protein coupled receptor 40)	FFAR1 GPR40	300
O14843	Free fatty acid receptor 3 (G-protein coupled receptor 41)	FFAR3 GPR41	346
O14894	Transmembrane 4 L6 family member 5 (Tetraspan transmembrane protein L6H)	TM4SF5	197
O14917	Protocadherin-17 (Protocadherin-68)	PCDH17 PCDH68 PCH68	1159
O14931	Natural cytotoxicity triggering receptor 3 (Activating natural killer receptor p30) (Natural killer cell p30-related protein) (NK-p30) (NKp30) (CD antigen CD337)	NCR3 1C7 LY117	201
O14944	Proepiregulin [Cleaved into: Epiregulin (EPR)]	EREG	169
O15031	Plexin-B2 (MM1)	PLXNB2 KIAA0315	1838
O15118	NPC intracellular cholesterol transporter 1 (Niemann-Pick C1 protein)	NPC1	1278
O15146	Muscle, skeletal receptor tyrosine-protein kinase (EC 2.7.10.1) (Muscle-specific tyrosine-protein kinase receptor) (MuSK) (Muscle-specific kinase receptor)	MUSK	869
O15165	Low-density lipoprotein receptor class A domain-containing protein 4	LDLRAD4 C18orf1	306
O15197	Ephrin type-B receptor 6 (HEP) (Tyrosine-protein kinase-defective receptor EPH-6)	EPHB6	1021
O15218	G-protein coupled receptor 182	GPR182 ADMR	404
O15244	Solute carrier family 22 member 2 (Organic cation transporter 2) (hOCT2)	SLC22A2 OCT2	555
O15245	Solute carrier family 22 member 1 (Organic cation transporter 1) (hOCT1)	SLC22A1 OCT1	554
O15303	Metabotropic glutamate receptor 6 (mGluR6)	GRM6 GPRC1F MGLUR6	877
O15321	Transmembrane 9 superfamily member 1 (MP70 protein family member) (hMP70)	TM9SF1	606
O15354	Prosaposin receptor GPR37 (Endothelin B receptor-like protein 1) (ETBR-LP-1) (G-protein coupled receptor 37) (Parkin-associated endothelin receptor-like receptor) (PAELR)	GPR37	613
O15374	Monocarboxylate transporter 5 (MCT 5) (Monocarboxylate transporter 4) (MCT 4) (Solute carrier family 16 member 4)	SLC16A4 MCT4 MCT5	487
O15375	Monocarboxylate transporter 6 (MCT 6) (Monocarboxylate transporter 5) (MCT 5) (Solute carrier family 16 member 5)	SLC16A5 MCT5 MCT6	505
O15389	Sialic acid-binding Ig-like lectin 5 (Siglec-5) (CD33 antigen-like 2) (Obesity-binding protein 2) (OB-BP2) (OB-binding protein 2) (CD antigen CD170)	SIGLEC5 CD33L2 OBBP2	551
O15394	Neural cell adhesion molecule 2 (N-CAM-2) (NCAM-2)	NCAM2 NCAM21	837
O15399	Glutamate receptor ionotropic, NMDA 2D (GluN2D) (EB11) (Glutamate [NMDA] receptor subunit epsilon-4) (N-methyl D-aspartate receptor subtype 2D) (NMDAR2D) (NR2D)	GRIN2D GluN2D NMDAR2D	1336
O15403	Monocarboxylate transporter 7 (MCT 7) (Monocarboxylate transporter 6) (MCT 6) (Solute carrier family 16 member 6)	SLC16A6 MCT6 MCT7	523
O15431	High affinity copper uptake protein 1 (Copper transporter 1) (hCTR1) (Solute carrier family 31 member 1) [Cleaved into: Truncated CTR1 form]	SLC31A1 COPT1 CTR1	190
O15438	ATP-binding cassette sub-family C member 3 (EC 7.6.2.-) (EC 7.6.2.2) (EC 7.6.2.3) (Canalicular multispecific organic anion transporter 2) (Multi-specific organic anion transporter D) (MOAT-D) (Multidrug resistance-associated protein 3)	ABCC3 CMOAT2 MLP2 MRP3	1527
O15439	ATP-binding cassette sub-family C member 4 (EC 7.6.2.-) (EC 7.6.2.2) (EC 7.6.2.3) (MRP/cMOAT-related ABC transporter) (Multi-specific organic anion transporter B) (MOAT-B) (Multidrug resistance-associated protein 4)	ABCC4 MOATB MRP4	1325
O15440	ATP-binding cassette sub-family C member 5 (EC 7.6.2.-) (EC 7.6.2.2) (Multi-specific organic anion transporter C) (MOAT-C) (Multidrug resistance-associated protein 5) (SMRP) (pABC11)	ABCC5 MRP5	1437
O15455	Toll-like receptor 3 (CD antigen CD283)	TLR3	904
O15529	G-protein coupled receptor 42	GPR42 GPR42P	346
O15547	P2X purinoceptor 6 (P2X6) (ATP receptor) (P2XM) (Purinergic receptor) (Purinergic receptor P2X-like 1)	P2RX6 P2RXL1 P2X6	441
O15551	Claudin-3 (Clostridium perfringens enterotoxin receptor 2) (CPE-R 2) (CPE-receptor 2) (Rat ventral prostate.1 protein homolog) (hRVP1)	CLDN3 C7orf1 CPETR2	220
O15552	Free fatty acid receptor 2 (G-protein coupled receptor 43)	FFAR2 FFA2 GPCR43 GPR43	330
O42043	Endogenous retrovirus group K member 18 Env polyprotein (Envelope polyprotein) (HERV-K(C1a) envelope protein) (HERV-K110 envelope protein) (HERV-K18 envelope protein) (HERV-K18 superantigen) (HERV-K_1q23.3 provirus ancestral Env polyprotein) (IDDMK1,2 22 envelope protein) (IDDMK1,2 22 superantigen) [Cleaved into: Surface protein (SU); Transmembrane protein (TM)]	ERVK-18	560
O43155	Leucine-rich repeat transmembrane protein FLRT2 (Fibronectin-like domain-containing leucine-rich transmembrane protein 2)	FLRT2 KIAA0405 UNQ232/PRO265	660
O43157	Plexin-B1 (Semaphorin receptor SEP)	PLXNB1 KIAA0407 PLXN5 SEP	2135
O43184	Disintegrin and metalloproteinase domain-containing protein 12 (ADAM 12) (EC 3.4.24.-) (Meltrin-alpha)	ADAM12 MLTN UNQ346/PRO545	909
O43193	Motilin receptor (G-protein coupled receptor 38)	MLNR GPR38 MTLR MTLR1	412
O43194	G-protein coupled receptor 39	GPR39	453
O43246	Cationic amino acid transporter 4 (CAT-4) (CAT4) (Solute carrier family 7 member 4)	SLC7A4	635
O43280	Trehalase (EC 3.2.1.28) (Alpha,alpha-trehalase) (Alpha,alpha-trehalose glucohydrolase)	TREH TREA	583
O43291	Kunitz-type protease inhibitor 2 (Hepatocyte growth factor activator inhibitor type 2) (HAI-2) (Placental bikunin)	SPINT2 HAI2 KOP	252
O43300	Leucine-rich repeat transmembrane neuronal protein 2 (Leucine-rich repeat neuronal 2 protein)	LRRTM2 KIAA0416 LRRN2	516
O43306	Adenylate cyclase type 6 (EC 4.6.1.1) (ATP pyrophosphate-lyase 6) (Adenylate cyclase type VI) (Adenylyl cyclase 6) (Ca(2+)-inhibitable adenylyl cyclase)	ADCY6 KIAA0422	1168
O43315	Aquaporin-9 (AQP-9) (Aquaglyceroporin-9) (Small solute channel 1)	AQP9 SSC1	295
O43424	Glutamate receptor ionotropic, delta-2 (GluD2) (GluR delta-2 subunit)	GRID2 GLURD2	1007
O43490	Prominin-1 (Antigen AC133) (Prominin-like protein 1) (CD antigen CD133)	PROM1 PROML1 MSTP061	865
O43493	Trans-Golgi network integral membrane protein 2 (Trans-Golgi network glycoprotein 46) (TGN38 homolog) (hTGN46) (Trans-Golgi network glycoprotein 48) (hTGN48) (Trans-Golgi network glycoprotein 51) (hTGN51) (Trans-Golgi network protein 2)	TGOLN2 TGN46 TGN51	437
O43497	Voltage-dependent T-type calcium channel subunit alpha-1G (Cav3.1c) (NBR13) (Voltage-gated calcium channel subunit alpha Cav3.1)	CACNA1G KIAA1123	2377
O43506	Disintegrin and metalloproteinase domain-containing protein 20 (ADAM 20) (EC 3.4.24.-)	ADAM20	726
O43511	Pendrin (Sodium-independent chloride/iodide transporter) (Solute carrier family 26 member 4)	SLC26A4 PDS	780
O43556	Epsilon-sarcoglycan (Epsilon-SG)	SGCE ESG UNQ433/PRO840	437
O43567	E3 ubiquitin-protein ligase RNF13 (EC 2.3.2.27) (RING finger protein 13)	RNF13 RZF	381
O43570	Carbonic anhydrase 12 (EC 4.2.1.1) (Carbonate dehydratase XII) (Carbonic anhydrase XII) (CA-XII) (Tumor antigen HOM-RCC-3.1.3)	CA12	354
O43603	Galanin receptor type 2 (GAL2-R) (GALR-2)	GALR2 GALNR2	387
O43613	Orexin/Hypocretin receptor type 1 (Hypocretin receptor type 1) (Orexin receptor type 1) (Ox-1-R) (Ox1-R) (Ox1R)	HCRTR1	425
O43614	Orexin receptor type 2 (Ox-2-R) (Ox2-R) (Ox2R) (Hypocretin receptor type 2)	HCRTR2	444
O43653	Prostate stem cell antigen	PSCA UNQ206/PRO232	114
O43657	Tetraspanin-6 (Tspan-6) (A15 homolog) (Putative NF-kappa-B-activating protein 321) (T245 protein) (Tetraspanin TM4-D) (Transmembrane 4 superfamily member 6)	TSPAN6 TM4SF6 UNQ767/PRO1560	245
O43688	Phospholipid phosphatase 2 (EC 3.1.3.-) (EC 3.1.3.4) (Lipid phosphate phosphohydrolase 2) (PAP2-gamma) (PAP2-G) (Phosphatidate phosphohydrolase type 2c) (Phosphatidic acid phosphatase 2c) (PAP-2c) (PAP2c)	PLPP2 LPP2 PPAP2C	288
O43699	Sialic acid-binding Ig-like lectin 6 (Siglec-6) (CD33 antigen-like 1) (CDw327) (Obesity-binding protein 1) (OB-BP1) (CD antigen CD327)	SIGLEC6 CD33L CD33L1 OBBP1	453
O43749	Olfactory receptor 1F1 (Olfactory receptor 16-35) (OR16-35) (Olfactory receptor 1F10) (Olfactory receptor 1F4) (Olfactory receptor 1F5) (Olfactory receptor 1F6) (Olfactory receptor 1F7) (Olfactory receptor 1F8) (Olfactory receptor 1F9) (Olfactory receptor OR16-4)	OR1F1 OLFMF OR1F10 OR1F4 OR1F5 OR1F6 OR1F7 OR1F8 OR1F9	312
O43826	Glucose-6-phosphate exchanger SLC37A4 (Glucose-5-phosphate transporter) (Glucose-6-phosphate translocase) (Solute carrier family 37 member 4) (Transformation-related gene 19 protein) (TRG-19)	SLC37A4 G6PT G6PT1 PRO0685 TRG19	429
O43868	Sodium/nucleoside cotransporter 2 (Concentrative nucleoside transporter 2) (CNT 2) (hCNT2) (Na(+)/nucleoside cotransporter 2) (Sodium-coupled nucleoside transporter 2) (Sodium/purine nucleoside co-transporter) (SPNT) (Solute carrier family 28 member 2)	SLC28A2 CNT2	658
O43869	Olfactory receptor 2T1 (Olfactory receptor 1-25) (OR1-25) (Olfactory receptor OR1-61)	OR2T1	369
O43895	Xaa-Pro aminopeptidase 2 (EC 3.4.11.9) (Aminoacylproline aminopeptidase) (Membrane-bound aminopeptidase P) (Membrane-bound APP) (Membrane-bound AmP) (mAmP) (X-Pro aminopeptidase 2)	XPNPEP2	674
O43921	Ephrin-A2 (EPH-related receptor tyrosine kinase ligand 6) (LERK-6) (HEK7 ligand) (HEK7-L)	EFNA2 EPLG6 LERK6	213
O43934	UNC93-like protein MFSD11 (Major facilitator superfamily domain-containing protein 11) (Protein ET)	MFSD11 ET	449
O60235	Transmembrane protease serine 11D (EC 3.4.21.-) (Airway trypsin-like protease) [Cleaved into: Transmembrane protease serine 11D non-catalytic chain; Transmembrane protease serine 11D catalytic chain]	TMPRSS11D HAT	418
O60241	Adhesion G protein-coupled receptor B2 (Brain-specific angiogenesis inhibitor 2)	ADGRB2 BAI2	1585
O60242	Adhesion G protein-coupled receptor B3 (Brain-specific angiogenesis inhibitor 3)	ADGRB3 BAI3 KIAA0550	1522
O60245	Protocadherin-7 (Brain-heart protocadherin) (BH-Pcdh)	PCDH7 BHPCDH	1069
O60266	Adenylate cyclase type 3 (EC 4.6.1.1) (ATP pyrophosphate-lyase 3) (Adenylate cyclase type III) (AC-III) (Adenylate cyclase, olfactive type) (Adenylyl cyclase 3) (AC3)	ADCY3 KIAA0511	1144
O60279	Sushi domain-containing protein 5	SUSD5 KIAA0527	629
O60309	Leucine-rich repeat-containing protein 37A3	LRRC37A3 KIAA0563	1634
O60330	Protocadherin gamma-A12 (PCDH-gamma-A12) (Cadherin-21) (Fibroblast cadherin-3)	PCDHGA12 CDH21 FIB3 KIAA0588 UNQ371/PRO707	932
O60353	Frizzled-6 (Fz-6) (hFz6)	FZD6	706
O60359	Voltage-dependent calcium channel gamma-3 subunit (Neuronal voltage-gated calcium channel gamma-3 subunit) (Transmembrane AMPAR regulatory protein gamma-3) (TARP gamma-3)	CACNG3	315
O60391	Glutamate receptor ionotropic, NMDA 3B (GluN3B) (N-methyl-D-aspartate receptor subtype 3B) (NMDAR3B) (NR3B)	GRIN3B	1043
O60403	Olfactory receptor 10H2 (Olfactory receptor OR19-23)	OR10H2	315
O60404	Olfactory receptor 10H3 (Olfactory receptor OR19-24)	OR10H3	316
O60412	Olfactory receptor 7C2 (Olfactory receptor 19-18) (OR19-18) (Olfactory receptor 7C3) (Olfactory receptor OR19-22)	OR7C2 OR7C3	319
O60431	Olfactory receptor 1I1 (Olfactory receptor 19-20) (OR19-20)	OR1I1	355
O60449	Lymphocyte antigen 75 (Ly-75) (C-type lectin domain family 13 member B) (DEC-205) (gp200-MR6) (CD antigen CD205)	LY75 CD205 CLEC13B	1722
O60462	Neuropilin-2 (Vascular endothelial cell growth factor 165 receptor 2)	NRP2 VEGF165R2	931
O60469	Cell adhesion molecule DSCAM (CHD2) (Down syndrome cell adhesion molecule)	DSCAM	2012
O60478	Integral membrane protein GPR137B (Transmembrane 7 superfamily member 1 protein)	GPR137B TM7SF1	399
O60486	Plexin-C1 (Virus-encoded semaphorin protein receptor) (CD antigen CD232)	PLXNC1 VESPR	1568
O60487	Myelin protein zero-like protein 2 (Epithelial V-like antigen 1)	MPZL2 EVA EVA1 UNQ606/PRO1192	215
O60500	Nephrin (Renal glomerulus-specific cell adhesion receptor)	NPHS1 NPHN	1241
O60503	Adenylate cyclase type 9 (EC 4.6.1.1) (ATP pyrophosphate-lyase 9) (Adenylate cyclase type IX) (ACIX) (Adenylyl cyclase 9) (AC9)	ADCY9 KIAA0520	1353
O60602	Toll-like receptor 5 (Toll/interleukin-1 receptor-like protein 3)	TLR5 TIL3	858
O60603	Toll-like receptor 2 (Toll/interleukin-1 receptor-like protein 4) (CD antigen CD282)	TLR2 TIL4	784
O60609	GDNF family receptor alpha-3 (GDNF receptor alpha-3) (GDNFR-alpha-3) (GFR-alpha-3)	GFRA3 UNQ339/PRO538/PRO3664	400
O60635	Tetraspanin-1 (Tspan-1) (Tetraspan NET-1) (Tetraspanin TM4-C)	TSPAN1	241
O60636	Tetraspanin-2 (Tspan-2) (Tetraspan NET-3)	TSPAN2	221
O60637	Tetraspanin-3 (Tspan-3) (Tetraspanin TM4-A) (Transmembrane 4 superfamily member 8)	TSPAN3 TM4SF8	253
O60669	Monocarboxylate transporter 2 (MCT 2) (Solute carrier family 16 member 7)	SLC16A7 MCT2	478
O60706	ATP-binding cassette sub-family C member 9 (Sulfonylurea receptor 2)	ABCC9 SUR2	1549
O60755	Galanin receptor type 3 (GAL3-R) (GALR-3)	GALR3 GALNR3	368
O60779	Thiamine transporter 1 (ThTr-1) (ThTr1) (Solute carrier family 19 member 2) (Thiamine carrier 1) (TC1)	SLC19A2 THT1 TRMA	497
O60883	G-protein coupled receptor 37-like 1 (Endothelin B receptor-like protein 2) (ETBR-LP-2)	GPR37L1 ETBRLP2	481
O60895	Receptor activity-modifying protein 2 (Calcitonin-receptor-like receptor activity-modifying protein 2) (CRLR activity-modifying protein 2)	RAMP2	175
O60896	Receptor activity-modifying protein 3 (Calcitonin-receptor-like receptor activity-modifying protein 3) (CRLR activity-modifying protein 3)	RAMP3	148
O60931	Cystinosin	CTNS	367
O60939	Sodium channel regulatory subunit beta-2	SCN2B UNQ326/PRO386	215
O71037	Endogenous retrovirus group K member 19 Env polyprotein (EnvK3 protein) (Envelope polyprotein) (HERV-K(C19) envelope protein) (HERV-K_19q11 provirus ancestral Env polyprotein) [Cleaved into: Surface protein (SU); Transmembrane protein (TM)]	ERVK-19	699
O75015	Low affinity immunoglobulin gamma Fc region receptor III-B (Fc-gamma RIII-beta) (CD16-I) (Fc-gamma RIII) (Fc-gamma RIIIb) (FcRIII) (FcRIIIb) (FcR-10) (IgG Fc receptor III-1) (CD antigen CD16b)	FCGR3B CD16B FCG3 FCGR3 IGFR3	233
O75019	Leukocyte immunoglobulin-like receptor subfamily A member 1 (CD85 antigen-like family member I) (Leukocyte immunoglobulin-like receptor 6) (LIR-6) (CD antigen CD85i)	LILRA1 LIR6	489
O75022	Leukocyte immunoglobulin-like receptor subfamily B member 3 (LIR-3) (Leukocyte immunoglobulin-like receptor 3) (CD85 antigen-like family member A) (Immunoglobulin-like transcript 5) (ILT-5) (Monocyte inhibitory receptor HL9) (CD antigen CD85a)	LILRB3 ILT5 LIR3	631
O75023	Leukocyte immunoglobulin-like receptor subfamily B member 5 (CD85 antigen-like family member C) (Leukocyte immunoglobulin-like receptor 8) (LIR-8) (CD antigen CD85c)	LILRB5 LIR8	590
O75051	Plexin-A2 (Semaphorin receptor OCT)	PLXNA2 KIAA0463 OCT PLXN2 UNQ209/PRO235	1894
O75054	Immunoglobulin superfamily member 3 (IgSF3) (Glu-Trp-Ile EWI motif-containing protein 3) (EWI-3)	IGSF3 EWI3 KIAA0466	1194
O75074	Low-density lipoprotein receptor-related protein 3 (LRP-3) (105 kDa low-density lipoprotein receptor-related protein) (hLRp105)	LRP3	770
O75077	Disintegrin and metalloproteinase domain-containing protein 23 (ADAM 23) (Metalloproteinase-like, disintegrin-like, and cysteine-rich protein 3) (MDC-3)	ADAM23 MDC3	832
O75078	Disintegrin and metalloproteinase domain-containing protein 11 (ADAM 11) (Metalloproteinase-like, disintegrin-like, and cysteine-rich protein) (MDC)	ADAM11 MDC	769
O75084	Frizzled-7 (Fz-7) (hFz7) (FzE3)	FZD7	574
O75096	Low-density lipoprotein receptor-related protein 4 (LRP-4) (Multiple epidermal growth factor-like domains 7)	LRP4 KIAA0816 LRP10 MEGF7	1905
O75121	Microfibrillar-associated protein 3-like (Testis development protein NYD-SP9)	MFAP3L KIAA0626 HSD-39 HSD39	409
O75129	Astrotactin-2	ASTN2 KIAA0634	1339
O75144	ICOS ligand (B7 homolog 2) (B7-H2) (B7-like protein Gl50) (B7-related protein 1) (B7RP-1) (CD antigen CD275)	ICOSLG B7H2 B7RP1 ICOSL KIAA0653	302
O75197	Low-density lipoprotein receptor-related protein 5 (LRP-5) (Low-density lipoprotein receptor-related protein 7) (LRP-7)	LRP5 LR3 LRP7	1615
O75309	Cadherin-16 (Kidney-specific cadherin) (Ksp-cadherin)	CDH16 UNQ695/PRO1340	829
O75311	Glycine receptor subunit alpha-3	GLRA3	464
O75325	Leucine-rich repeat neuronal protein 2 (Glioma amplified on chromosome 1 protein) (Leucine-rich repeat neuronal protein 5)	LRRN2 GAC1 LRRN5 UNQ256/PRO293	713
O75326	Semaphorin-7A (CDw108) (JMH blood group antigen) (John-Milton-Hargen human blood group Ag) (Semaphorin-K1) (Sema K1) (Semaphorin-L) (Sema L) (CD antigen CD108)	SEMA7A CD108 SEMAL	666
O75355	Ectonucleoside triphosphate diphosphohydrolase 3 (NTPDase 3) (EC 3.6.1.5) (CD39 antigen-like 3) (Ecto-ATP diphosphohydrolase 3) (Ecto-ATPDase 3) (Ecto-ATPase 3) (Ecto-apyrase 3) (HB6)	ENTPD3 CD39L3	529
O75387	Large neutral amino acids transporter small subunit 3 (L-type amino acid transporter 3) (Prostate cancer overexpressed gene 1 protein) (Solute carrier family 43 member 1)	SLC43A1 LAT3 PB39 POV1	559
O75388	Probable G-protein coupled receptor 32	GPR32	356
O75443	Alpha-tectorin	TECTA	2155
O75445	Usherin (Usher syndrome type IIa protein) (Usher syndrome type-2A protein)	USH2A	5202
O75473	Leucine-rich repeat-containing G-protein coupled receptor 5 (G-protein coupled receptor 49) (G-protein coupled receptor 67) (G-protein coupled receptor HG38)	LGR5 GPR49 GPR67	907
O75487	Glypican-4 (K-glypican) [Cleaved into: Secreted glypican-4]	GPC4 UNQ474/PRO937	556
O75508	Claudin-11 (Oligodendrocyte-specific protein)	CLDN11 OSP OTM	207
O75509	Tumor necrosis factor receptor superfamily member 21 (Death receptor 6) (CD antigen CD358)	TNFRSF21 DR6 UNQ437/PRO868	655
O75578	Integrin alpha-10	ITGA10 UNQ468/PRO827	1167
O75581	Low-density lipoprotein receptor-related protein 6 (LRP-6)	LRP6	1613
O75631	Uroplakin-3a (UP3a) (Uroplakin III) (UPIII)	UPK3A UPK3	287
O75712	Gap junction beta-3 protein (Connexin-31) (Cx31)	GJB3 CX31	270
O75751	Solute carrier family 22 member 3 (Extraneuronal monoamine transporter) (EMT) (Organic cation transporter 3) (OCT3)	SLC22A3 EMTH OCT3	556
O75841	Uroplakin-1b (UP1b) (Tetraspanin-20) (Tspan-20) (Uroplakin Ib) (UPIb)	UPK1B TSPAN20	260
O75871	Cell adhesion molecule CEACAM4 (Carcinoembryonic antigen CGM7) (Carcinoembryonic antigen-related cell adhesion molecule 4) (CEA cell adhesion molecule 4) (Non-specific cross-reacting antigen W236)	CEACAM4 CGM7	244
O75882	Attractin (DPPT-L) (Mahogany homolog)	ATRN KIAA0548 MGCA	1429
O75899	Gamma-aminobutyric acid type B receptor subunit 2 (GABA-B receptor 2) (GABA-B-R2) (GABA-BR2) (GABABR2) (Gb2) (G-protein coupled receptor 51) (HG20)	GABBR2 GPR51 GPRC3B	941
O75954	Tetraspanin-9 (Tspan-9) (Tetraspan NET-5)	TSPAN9 NET5	239
O75976	Carboxypeptidase D (EC 3.4.17.22) (Metallocarboxypeptidase D) (gp180)	CPD	1380
O76000	Putative olfactory receptor 2B3 (Hs6M1-1) (Olfactory receptor OR6-14) (OR6-4) (Olfactory receptor 6-4)	OR2B3 OR2B3P	313
O76001	Olfactory receptor 2J3 (Hs6M1-3) (Olfactory receptor OR6-16) (OR6-6) (Olfactory receptor 6-6)	OR2J3	311
O76002	Olfactory receptor 2J2 (Hs6M1-6) (Olfactory receptor 6-8) (OR6-8) (Olfactory receptor OR6-19)	OR2J2	312
O76036	Natural cytotoxicity triggering receptor 1 (Lymphocyte antigen 94 homolog) (NK cell-activating receptor) (Natural killer cell p46-related protein) (NK-p46) (NKp46) (hNKp46) (CD antigen CD335)	NCR1 LY94	304
O76082	Organic cation/carnitine transporter 2 (High-affinity sodium-dependent carnitine cotransporter) (Solute carrier family 22 member 5)	SLC22A5 OCTN2	557
O76099	Olfactory receptor 7C1 (Olfactory receptor 7C4) (Olfactory receptor OR19-16) (Olfactory receptor TPCR86)	OR7C1 OR7C4	320
O76100	Olfactory receptor 7A10 (OST027) (Olfactory receptor OR19-18)	OR7A10	309
O94772	Lymphocyte antigen 6H (Ly-6H)	LY6H	140
O94778	Aquaporin-8 (AQP-8)	AQP8	261
O94779	Contactin-5 (Neural recognition molecule NB-2) (hNB-2)	CNTN5	1100
O94856	Neurofascin	NFASC KIAA0756	1347
O94886	Mechanosensitive cation channel TMEM63A (Transmembrane protein 63A) (hTMEM63A)	TMEM63A KIAA0489 KIAA0792	807
O94898	Leucine-rich repeats and immunoglobulin-like domains protein 2 (LIG-2)	LRIG2 KIAA0806 LIG2	1065
O94910	Adhesion G protein-coupled receptor L1 (Calcium-independent alpha-latrotoxin receptor 1) (CIRL-1) (Latrophilin-1) (Lectomedin-2)	ADGRL1 KIAA0821 LEC2 LPHN1	1474
O94911	ABC-type organic anion transporter ABCA8 (EC 7.6.2.-) (ATP-binding cassette sub-family A member 8)	ABCA8 KIAA0822	1621
O94933	SLIT and NTRK-like protein 3	SLITRK3 KIAA0848	977
O94956	Solute carrier organic anion transporter family member 2B1 (Organic anion transporter B) (OATP-B) (Organic anion transporter polypeptide-related protein 2) (OATP-RP2) (OATPRP2) (Organic anion transporting polypeptide 2B1) (OATP2B1) (Solute carrier family 21 member 9)	SLCO2B1 KIAA0880 OATP2B1 OATPB SLC21A9	709
O94985	Calsyntenin-1 (Alcadein-alpha) (Alc-alpha) (Alzheimer-related cadherin-like protein) (Non-classical cadherin XB31alpha) [Cleaved into: Soluble Alc-alpha (SAlc-alpha); CTF1-alpha (C-terminal fragment 1-alpha)]	CLSTN1 CS1 KIAA0911	981
O94991	SLIT and NTRK-like protein 5 (Leucine-rich repeat-containing protein 11)	SLITRK5 KIAA0918 LRRC11	958
O95006	Olfactory receptor 2F2 (Olfactory receptor 7-1) (OR7-1) (Olfactory receptor OR7-6)	OR2F2	317
O95007	Olfactory receptor 6B1 (Olfactory receptor 7-3) (OR7-3) (Olfactory receptor OR7-9)	OR6B1	311
O95013	Olfactory receptor 4F21	OR4F21 OR4F21P	312
O95047	Olfactory receptor 2A4 (Olfactory receptor 2A10) (Olfactory receptor OR6-37)	OR2A4 OR2A10	310
O95136	Sphingosine 1-phosphate receptor 2 (S1P receptor 2) (S1P2) (Endothelial differentiation G-protein coupled receptor 5) (Sphingosine 1-phosphate receptor Edg-5) (S1P receptor Edg-5)	S1PR2 EDG5	353
O95150	Tumor necrosis factor ligand superfamily member 15 (TNF ligand-related molecule 1) (Vascular endothelial cell growth inhibitor) [Cleaved into: Tumor necrosis factor ligand superfamily member 15, membrane form; Tumor necrosis factor ligand superfamily member 15, secreted form]	TNFSF15 TL1 VEGI	251
O95185	Netrin receptor UNC5C (Protein unc-5 homolog 3) (Protein unc-5 homolog C)	UNC5C UNC5H3	931
O95196	Chondroitin sulfate proteoglycan 5 (Acidic leucine-rich EGF-like domain-containing brain protein) (Neuroglycan C)	CSPG5 CALEB NGC	566
O95206	Protocadherin-8 (Arcadlin)	PCDH8	1070
O95221	Olfactory receptor 5F1 (Olfactory receptor 11-10) (OR11-10) (Olfactory receptor OR11-167)	OR5F1	314
O95222	Olfactory receptor 6A2 (Olfactory receptor 11-55) (OR11-55) (Olfactory receptor 6A1) (Olfactory receptor OR11-83) (hP2 olfactory receptor)	OR6A2 OR6A1 OR6A2P	327
O95256	Interleukin-18 receptor accessory protein (IL-18 receptor accessory protein) (IL-18RAcP) (EC 3.2.2.6) (Accessory protein-like) (AcPL) (CD218 antigen-like family member B) (CDw218b) (IL-1R accessory protein-like) (IL-1RAcPL) (Interleukin-1 receptor 7) (IL-1R-7) (IL-1R7) (Interleukin-18 receptor accessory protein-like) (Interleukin-18 receptor beta) (IL-18R-beta) (IL-18Rbeta) (CD antigen CD218b)	IL18RAP IL1R7	599
O95264	5-hydroxytryptamine receptor 3B (5-HT3-B) (5-HT3B) (Serotonin receptor 3B)	HTR3B	441
O95274	Ly6/PLAUR domain-containing protein 3 (GPI-anchored metastasis-associated protein C4.4A homolog) (Matrigel-induced gene C4 protein) (MIG-C4)	LYPD3 C4.4A UNQ491/PRO1007	346
O95279	Potassium channel subfamily K member 5 (Acid-sensitive potassium channel protein TASK-2) (TWIK-related acid-sensitive K(+) channel 2)	KCNK5 TASK2	499
O95297	Myelin protein zero-like protein 1 (Protein zero-related)	MPZL1 PZR UNQ849/PRO1787	269
O95342	Bile salt export pump (EC 7.6.2.-) (ATP-binding cassette sub-family B member 11)	ABCB11 BSEP	1321
O95371	Olfactory receptor 2C1 (OLFmf3) (Olfactory receptor 2C2) (Olfactory receptor OR16-1) (Olfactory receptor OR16-2)	OR2C1 OR2C2P	312
O95377	Gap junction beta-5 protein (Connexin-31.1) (Cx31.1)	GJB5	273
O95436	Sodium-dependent phosphate transport protein 2B (Sodium-phosphate transport protein 2B) (Na(+)-dependent phosphate cotransporter 2B) (NaPi3b) (Sodium/phosphate cotransporter 2B) (Na(+)/Pi cotransporter 2B) (NaPi-2b) (Solute carrier family 34 member 2)	SLC34A2	690
O95452	Gap junction beta-6 protein (Connexin-30) (Cx30)	GJB6	261
O95471	Claudin-7 (CLDN-7)	CLDN7 CEPTRL2 CPETRL2	211
O95477	Phospholipid-transporting ATPase ABCA1 (EC 7.6.2.1) (ATP-binding cassette sub-family A member 1) (ATP-binding cassette transporter 1) (ABC-1) (ATP-binding cassette 1) (Cholesterol efflux regulatory protein)	ABCA1 ABC1 CERP	2261
O95484	Claudin-9	CLDN9	217
O95490	Adhesion G protein-coupled receptor L2 (Calcium-independent alpha-latrotoxin receptor 2) (CIRL-2) (Latrophilin homolog 1) (Latrophilin-2) (Lectomedin-1)	ADGRL2 KIAA0786 LEC1 LPHH1 LPHN2	1459
O95497	Pantetheinase (EC 3.5.1.92) (Pantetheine hydrolase) (Tiff66) (Vascular non-inflammatory molecule 1) (Vanin-1)	VNN1	513
O95498	Pantetheine hydrolase VNN2 (EC 3.5.1.92) (Glycosylphosphatidyl inositol-anchored protein GPI-80) (Protein FOAP-4) (Vascular non-inflammatory molecule 2) (Vanin-2)	VNN2	520
O95528	Solute carrier family 2, facilitated glucose transporter member 10 (Glucose transporter type 10) (GLUT-10)	SLC2A10 GLUT10	541
O95622	Adenylate cyclase type 5 (EC 4.6.1.1) (ATP pyrophosphate-lyase 5) (Adenylate cyclase type V) (Adenylyl cyclase 5) (AC5)	ADCY5	1261
O95665	Neurotensin receptor type 2 (NT-R-2) (NTR2) (Levocabastine-sensitive neurotensin receptor)	NTSR2	410
O95727	Cytotoxic and regulatory T-cell molecule (Class-I MHC-restricted T-cell-associated molecule) (CD antigen CD355)	CRTAM	393
O95754	Semaphorin-4F (Semaphorin-M) (Sema M) (Semaphorin-W) (Sema W)	SEMA4F SEMAM SEMAW	770
O95800	Probable G-protein coupled receptor 75	GPR75	540
O95832	Claudin-1 (Senescence-associated epithelial membrane protein)	CLDN1 CLD1 SEMP1 UNQ481/PRO944	211
O95838	Glucagon-like peptide 2 receptor (GLP-2 receptor) (GLP-2-R) (GLP-2R)	GLP2R	553
O95857	Tetraspanin-13 (Tspan-13) (Tetraspan NET-6) (Transmembrane 4 superfamily member 13)	TSPAN13 NET6 TM4SF13 UNQ260/PRO296	204
O95858	Tetraspanin-15 (Tspan-15) (Tetraspan NET-7) (Transmembrane 4 superfamily member 15)	TSPAN15 NET7 TM4SF15 UNQ677/PRO1311	294
O95866	Megakaryocyte and platelet inhibitory receptor G6b (Protein G6b)	MPIG6B C6orf25 G6B G6B-B	241
O95867	Lymphocyte antigen 6 complex locus protein G6c	LY6G6C C6orf24 G6C NG24 UNQ1947/PRO4430	125
O95868	Lymphocyte antigen 6 complex locus protein G6d (Protein Ly6-D) (Megakaryocyte-enhanced gene transcript 1 protein)	LY6G6D C6orf23 G6D MEGT1 NG25	133
O95907	Monocarboxylate transporter 3 (MCT 3) (Solute carrier family 16 member 8)	SLC16A8 MCT3	504
O95918	Olfactory receptor 2H2 (Hs6M1-12) (Olfactory receptor 2H3) (Olfactory receptor-like protein FAT11)	OR2H2 FAT11 OLFR2 OR2H3	312
O95944	Natural cytotoxicity triggering receptor 2 (Lymphocyte antigen 95 homolog) (NK cell-activating receptor) (Natural killer cell p44-related protein) (NK-p44) (NKp44) (CD antigen CD336)	NCR2 LY95	276
O95971	CD160 antigen (Natural killer cell receptor BY55) (CD antigen CD160) [Cleaved into: CD160 antigen, soluble form]	CD160 BY55	181
O95976	Immunoglobulin superfamily member 6 (IgSF6) (Protein DORA)	IGSF6 DORA	241
O95977	Sphingosine 1-phosphate receptor 4 (S1P receptor 4) (S1P4) (Endothelial differentiation G-protein coupled receptor 6) (Sphingosine 1-phosphate receptor Edg-6) (S1P receptor Edg-6)	S1PR4 EDG6	384
O95980	Reversion-inducing cysteine-rich protein with Kazal motifs (hRECK) (Suppressor of tumorigenicity 15 protein)	RECK ST15	971
P00533	Epidermal growth factor receptor (EC 2.7.10.1) (Proto-oncogene c-ErbB-1) (Receptor tyrosine-protein kinase erbB-1)	EGFR ERBB ERBB1 HER1	1210
P01130	Low-density lipoprotein receptor (LDL receptor)	LDLR	860
P01133	Pro-epidermal growth factor (EGF) [Cleaved into: Epidermal growth factor (Urogastrone)]	EGF	1207
P01135	Protransforming growth factor alpha [Cleaved into: Transforming growth factor alpha (TGF-alpha) (EGF-like TGF) (ETGF) (TGF type 1)]	TGFA	160
P01589	Interleukin-2 receptor subunit alpha (IL-2 receptor subunit alpha) (IL-2-RA) (IL-2R subunit alpha) (IL2-RA) (TAC antigen) (p55) (CD antigen CD25)	IL2RA	272
P01730	T-cell surface glycoprotein CD4 (T-cell surface antigen T4/Leu-3) (CD antigen CD4)	CD4	458
P01732	T-cell surface glycoprotein CD8 alpha chain (T-lymphocyte differentiation antigen T8/Leu-2) (CD antigen CD8a)	CD8A MAL	235
P01833	Polymeric immunoglobulin receptor (PIgR) (Poly-Ig receptor) (Hepatocellular carcinoma-associated protein TB6) [Cleaved into: Secretory component]	PIGR	764
P01889	HLA class I histocompatibility antigen, B alpha chain (Human leukocyte antigen B) (HLA-B)	HLA-B HLAB	362
P04439	HLA class I histocompatibility antigen, A alpha chain (Human leukocyte antigen A) (HLA-A)	HLA-A HLAA	365
P04439	HLA class I histocompatibility antigen, A alpha chain (Human leukocyte antigen A) (HLA-A)	HLA-A HLAA	365
P01893	Putative HLA class I histocompatibility antigen, alpha chain H (HLA-12.4) (HLA-AR) (MHC class I antigen H)	HLA-H HLAH	362
P01903	HLA class II histocompatibility antigen, DR alpha chain (MHC class II antigen DRA)	HLA-DRA HLA-DRA1	254
P01906	HLA class II histocompatibility antigen, DQ alpha 2 chain (DX alpha chain) (HLA class II histocompatibility antigen, DQ(6) alpha chain) (HLA-DQA1) (MHC class II DQA2)	HLA-DQA2 HLA-DXA	255
P01909	HLA class II histocompatibility antigen, DQ alpha 1 chain (DC-1 alpha chain) (DC-alpha) (HLA-DCA) (MHC class II DQA1)	HLA-DQA1	254
P01911	HLA class II histocompatibility antigen, DRB1 beta chain (Human leukocyte antigen DRB1) (HLA-DRB1)	HLA-DRB1	266
P01911	HLA class II histocompatibility antigen, DRB1 beta chain (Human leukocyte antigen DRB1) (HLA-DRB1)	HLA-DRB1	266
P01920	HLA class II histocompatibility antigen, DQ beta 1 chain (MHC class II antigen DQB1)	HLA-DQB1 HLA-DQB	261
P02708	Acetylcholine receptor subunit alpha	CHRNA1 ACHRA CHNRA	457
P02724	Glycophorin-A (MN sialoglycoprotein) (PAS-2) (Sialoglycoprotein alpha) (CD antigen CD235a)	GYPA GPA MNS	150
P02730	Band 3 anion transport protein (Anion exchange protein 1) (AE 1) (Anion exchanger 1) (Solute carrier family 4 member 1) (CD antigen CD233)	SLC4A1 AE1 DI EPB3	911
P03986	T cell receptor gamma constant 2	TRGC2 TCRGC2	189
P01889	HLA class I histocompatibility antigen, B alpha chain (Human leukocyte antigen B) (HLA-B)	HLA-B HLAB	362
P03999	Short-wave-sensitive opsin 1 (Blue cone photoreceptor pigment) (Blue-sensitive opsin) (BOP)	OPN1SW BCP	345
P04000	Long-wave-sensitive opsin 1 (Red cone photoreceptor pigment) (Red-sensitive opsin) (ROP)	OPN1LW RCP	364
P04001	Medium-wave-sensitive opsin 1 (Green cone photoreceptor pigment) (Green-sensitive opsin) (GOP)	OPN1MW GCP	364
P04156	Major prion protein (PrP) (ASCR) (PrP27-30) (PrP33-35C) (CD antigen CD230)	PRNP ALTPRP PRIP PRP	253
P04201	Proto-oncogene Mas	MAS1 MAS	325
P04216	Thy-1 membrane glycoprotein (CDw90) (Thy-1 antigen) (CD antigen CD90)	THY1	161
P10321	HLA class I histocompatibility antigen, C alpha chain (HLA-C) (HLA-Cw) (Human leukocyte antigen C)	HLA-C HLAC	366
P01911	HLA class II histocompatibility antigen, DRB1 beta chain (Human leukocyte antigen DRB1) (HLA-DRB1)	HLA-DRB1	266
P04233	HLA class II histocompatibility antigen gamma chain (HLA-DR antigens-associated invariant chain) (Ia antigen-associated invariant chain) (Ii) (CD antigen CD74) [Cleaved into: Class-II-associated invariant chain peptide (CLIP)]	CD74 DHLAG	296
P04234	T-cell surface glycoprotein CD3 delta chain (T-cell receptor T3 delta chain) (CD antigen CD3d)	CD3D T3D	171
P04439	HLA class I histocompatibility antigen, A alpha chain (Human leukocyte antigen A) (HLA-A)	HLA-A HLAA	365
P04440	HLA class II histocompatibility antigen, DP beta 1 chain (HLA class II histocompatibility antigen, DP(W4) beta chain) (MHC class II antigen DPB1)	HLA-DPB1 HLA-DP1B	258
P04626	Receptor tyrosine-protein kinase erbB-2 (EC 2.7.10.1) (Metastatic lymph node gene 19 protein) (MLN 19) (Proto-oncogene Neu) (Proto-oncogene c-ErbB-2) (Tyrosine kinase-type cell surface receptor HER2) (p185erbB2) (CD antigen CD340)	ERBB2 HER2 MLN19 NEU NGL	1255
P04629	High affinity nerve growth factor receptor (EC 2.7.10.1) (Neurotrophic tyrosine kinase receptor type 1) (TRK1-transforming tyrosine kinase protein) (Tropomyosin-related kinase A) (Tyrosine kinase receptor) (Tyrosine kinase receptor A) (Trk-A) (gp140trk) (p140-TrkA)	NTRK1 MTC TRK TRKA	796
P04839	NADPH oxidase 2 (EC 1.6.3.-) (CGD91-phox) (Cytochrome b(558) subunit beta) (Cytochrome b558 subunit beta) (Cytochrome b-245 heavy chain) (Heme-binding membrane glycoprotein gp91phox) (Neutrophil cytochrome b 91 kDa polypeptide) (Superoxide-generating NADPH oxidase heavy chain subunit) (gp91-1) (gp91-phox) (p22 phagocyte B-cytochrome)	CYBB NOX2	570
P04843	Dolichyl-diphosphooligosaccharide--protein glycosyltransferase subunit 1 (Dolichyl-diphosphooligosaccharide--protein glycosyltransferase 67 kDa subunit) (Ribophorin I) (RPN-I) (Ribophorin-1)	RPN1	607
P04921	Glycophorin-C (Glycoconnectin) (Glycophorin-D) (GPD) (Glycoprotein beta) (PAS-2') (Sialoglycoprotein D) (CD antigen CD236)	GYPC GLPC GPC	128
P05023	Sodium/potassium-transporting ATPase subunit alpha-1 (Na(+)/K(+) ATPase alpha-1 subunit) (EC 7.2.2.13) (Sodium pump subunit alpha-1)	ATP1A1	1023
P05026	Sodium/potassium-transporting ATPase subunit beta-1 (Sodium/potassium-dependent ATPase subunit beta-1)	ATP1B1 ATP1B	303
P05067	Amyloid-beta precursor protein (APP) (ABPP) (APPI) (Alzheimer disease amyloid A4 protein homolog) (Alzheimer disease amyloid protein) (Amyloid precursor protein) (Amyloid-beta (A4) precursor protein) (Amyloid-beta A4 protein) (Cerebral vascular amyloid peptide) (CVAP) (PreA4) (Protease nexin-II) (PN-II) [Cleaved into: N-APP; Soluble APP-alpha (S-APP-alpha); Soluble APP-beta (S-APP-beta); C99 (Bet…	APP A4 AD1	770
P05106	Integrin beta-3 (Platelet membrane glycoprotein IIIa) (GPIIIa) (CD antigen CD61)	ITGB3 GP3A	788
P05107	Integrin beta-2 (Cell surface adhesion glycoproteins LFA-1/CR3/p150,95 subunit beta) (Complement receptor C3 subunit beta) (CD antigen CD18)	ITGB2 CD18 MFI7	769
P05186	Alkaline phosphatase, tissue-nonspecific isozyme (AP-TNAP) (TNS-ALP) (TNSALP) (EC 3.1.3.1) (Alkaline phosphatase liver/bone/kidney isozyme) (Phosphoamidase) (Phosphocreatine phosphatase) (EC 3.9.1.1)	ALPL	524
P05187	Alkaline phosphatase, placental type (EC 3.1.3.1) (Alkaline phosphatase Regan isozyme) (Placental alkaline phosphatase 1) (PLAP-1)	ALPP PLAP	535
P05362	Intercellular adhesion molecule 1 (ICAM-1) (Major group rhinovirus receptor) (CD antigen CD54)	ICAM1	532
P04439	HLA class I histocompatibility antigen, A alpha chain (Human leukocyte antigen A) (HLA-A)	HLA-A HLAA	365
P05538	HLA class II histocompatibility antigen, DQ beta 2 chain (HLA class II histocompatibility antigen, DX beta chain) (MHC class II antigen DQB2)	HLA-DQB2 HLA-DXB	268
P05556	Integrin beta-1 (Fibronectin receptor subunit beta) (Glycoprotein IIa) (GPIIA) (VLA-4 subunit beta) (CD antigen CD29)	ITGB1 FNRB MDF2 MSK12	798
P06126	T-cell surface glycoprotein CD1a (T-cell surface antigen T6/Leu-6) (hTa1 thymocyte antigen) (CD antigen CD1a)	CD1A	327
P06127	T-cell surface glycoprotein CD5 (Lymphocyte antigen T1/Leu-1) (CD antigen CD5)	CD5 LEU1	495
P06213	Insulin receptor (IR) (EC 2.7.10.1) (CD antigen CD220) [Cleaved into: Insulin receptor subunit alpha; Insulin receptor subunit beta]	INSR	1382
P06340	HLA class II histocompatibility antigen, DO alpha chain (MHC DN-alpha) (MHC DZ alpha) (MHC class II antigen DOA)	HLA-DOA HLA-DNA HLA-DZA	250
P06729	T-cell surface antigen CD2 (Erythrocyte receptor) (LFA-2) (LFA-3 receptor) (Rosette receptor) (T-cell surface antigen T11/Leu-5) (CD antigen CD2)	CD2 SRBC	351
P06731	Cell adhesion molecule CEACAM5 (Carcinoembryonic antigen) (CEA) (Carcinoembryonic antigen-related cell adhesion molecule 5) (CEA cell adhesion molecule 5) (Meconium antigen 100) (CD antigen CD66e)	CEACAM5 CEA	702
P06756	Integrin alpha-V (Vitronectin receptor) (Vitronectin receptor subunit alpha) (CD antigen CD51) [Cleaved into: Integrin alpha-V heavy chain; Integrin alpha-V light chain]	ITGAV MSK8 VNRA VTNR	1048
P06858	Lipoprotein lipase (LPL) (EC 3.1.1.34) (Phospholipase A1) (EC 3.1.1.32)	LPL LIPD	475
P07202	Thyroid peroxidase (TPO) (EC 1.11.1.8)	TPO	933
P07204	Thrombomodulin (TM) (Fetomodulin) (CD antigen CD141)	THBD THRM	575
P07306	Asialoglycoprotein receptor 1 (ASGP-R 1) (ASGPR 1) (C-type lectin domain family 4 member H1) (Hepatic lectin H1) (HL-1)	ASGR1 CLEC4H1	291
P07307	Asialoglycoprotein receptor 2 (ASGP-R 2) (ASGPR 2) (C-type lectin domain family 4 member H2) (Hepatic lectin H2) (HL-2)	ASGR2 CLEC4H2	311
P07333	Macrophage colony-stimulating factor 1 receptor (CSF-1 receptor) (CSF-1-R) (CSF-1R) (M-CSF-R) (EC 2.7.10.1) (Proto-oncogene c-Fms) (CD antigen CD115)	CSF1R FMS	972
P07359	Platelet glycoprotein Ib alpha chain (GP-Ib alpha) (GPIb-alpha) (GPIbA) (Glycoprotein Ibalpha) (Antigen CD42b-alpha) (CD antigen CD42b) [Cleaved into: Glycocalicin]	GP1BA	652
P07510	Acetylcholine receptor subunit gamma	CHRNG ACHRG	517
P07550	Beta-2 adrenergic receptor (Beta-2 adrenoreceptor) (Beta-2 adrenoceptor)	ADRB2 ADRB2R B2AR	413
P07911	Uromodulin (Tamm-Horsfall urinary glycoprotein) (THP) [Cleaved into: Uromodulin, secreted form]	UMOD	640
P07949	Proto-oncogene tyrosine-protein kinase receptor Ret (EC 2.7.10.1) (Cadherin family member 12) (Proto-oncogene c-Ret) [Cleaved into: Soluble RET kinase fragment; Extracellular cell-membrane anchored RET cadherin 120 kDa fragment]	RET CDHF12 CDHR16 PTC	1114
P08034	Gap junction beta-1 protein (Connexin-32) (Cx32) (GAP junction 28 kDa liver protein)	GJB1 CX32	283
P08069	Insulin-like growth factor 1 receptor (EC 2.7.10.1) (Insulin-like growth factor I receptor) (IGF-I receptor) (CD antigen CD221) [Cleaved into: Insulin-like growth factor 1 receptor alpha chain; Insulin-like growth factor 1 receptor beta chain]	IGF1R	1367
P08100	Rhodopsin (Opsin-2)	RHO OPN2	348
P08138	Tumor necrosis factor receptor superfamily member 16 (Gp80-LNGFR) (Low affinity neurotrophin receptor p75NTR) (Low-affinity nerve growth factor receptor) (NGF receptor) (Low-affinity nerve growth factor receptor p75NGFR) (Low-affinity nerve growth factor receptor p75NGR) (p75 ICD) (CD antigen CD271)	NGFR TNFRSF16	427
P08172	Muscarinic acetylcholine receptor M2	CHRM2	466
P08173	Muscarinic acetylcholine receptor M4	CHRM4	479
P08174	Complement decay-accelerating factor (CD antigen CD55)	CD55 CR DAF	381
P08183	ATP-dependent translocase ABCB1 (ATP-binding cassette sub-family B member 1) (Multidrug resistance protein 1) (EC 7.6.2.2) (P-glycoprotein 1) (Phospholipid transporter ABCB1) (EC 7.6.2.1) (CD antigen CD243)	ABCB1 MDR1 PGY1	1280
P08195	Amino acid transporter heavy chain SLC3A2 (4F2 cell-surface antigen heavy chain) (4F2hc) (4F2 heavy chain antigen) (Lymphocyte activation antigen 4F2 large subunit) (Solute carrier family 3 member 2) (CD antigen CD98)	SLC3A2 MDU1	630
P08247	Synaptophysin (Major synaptic vesicle protein p38)	SYP	313
P08473	Neprilysin (EC 3.4.24.11) (Atriopeptidase) (Common acute lymphocytic leukemia antigen) (CALLA) (Enkephalinase) (Neutral endopeptidase 24.11) (NEP) (Neutral endopeptidase) (Skin fibroblast elastase) (SFE) (CD antigen CD10)	MME EPN	750
P08514	Integrin alpha-IIb (GPalpha IIb) (GPIIb) (Platelet membrane glycoprotein IIb) (CD antigen CD41) [Cleaved into: Integrin alpha-IIb heavy chain; Integrin alpha-IIb light chain, form 1; Integrin alpha-IIb light chain, form 2]	ITGA2B GP2B ITGAB	1039
P08571	Monocyte differentiation antigen CD14 (My23 antigen) (Myeloid cell-specific leucine-rich glycoprotein) (CD antigen CD14) [Cleaved into: Monocyte differentiation antigen CD14, urinary form; Monocyte differentiation antigen CD14, membrane-bound form]	CD14	375
P08575	Receptor-type tyrosine-protein phosphatase C (EC 3.1.3.48) (Leukocyte common antigen) (L-CA) (T200) (CD antigen CD45)	PTPRC CD45	1306
P08581	Hepatocyte growth factor receptor (HGF receptor) (EC 2.7.10.1) (HGF/SF receptor) (Proto-oncogene c-Met) (Scatter factor receptor) (SF receptor) (Tyrosine-protein kinase Met)	MET	1390
P08582	Melanotransferrin (Melanoma-associated antigen p97) (CD antigen CD228)	MELTF MAP97 MFI2	738
P08588	Beta-1 adrenergic receptor (Beta-1 adrenoreceptor) (Beta-1 adrenoceptor)	ADRB1 ADRB1R B1AR	477
P08637	Low affinity immunoglobulin gamma Fc region receptor III-A (IgG Fc receptor III-A) (CD16-II) (CD16a antigen) (Fc-gamma RIII-alpha) (Fc-gamma RIII) (Fc-gamma RIIIa) (FcRIII) (FcRIIIa) (FcgammaRIIIA) (FcR-10) (IgG Fc receptor III-2) (CD antigen CD16a)	FCGR3A CD16A FCG3 FCGR3 IGFR3	254
P08648	Integrin alpha-5 (CD49 antigen-like family member E) (Fibronectin receptor subunit alpha) (Integrin alpha-F) (VLA-5) (CD antigen CD49e) [Cleaved into: Integrin alpha-5 heavy chain; Integrin alpha-5 light chain]	ITGA5 FNRA	1049
P08842	Steryl-sulfatase (EC 3.1.6.2) (Arylsulfatase C) (ASC) (Estrone sulfatase) (Steroid sulfatase) (Steryl-sulfate sulfohydrolase)	STS ARSC1	583
P08887	Interleukin-6 receptor subunit alpha (IL-6 receptor subunit alpha) (IL-6R subunit alpha) (IL-6R-alpha) (IL-6RA) (IL-6R 1) (Membrane glycoprotein 80) (gp80) (CD antigen CD126) [Cleaved into: Soluble interleukin-6 receptor subunit alpha (sIL6R)]	IL6R	468
P08908	5-hydroxytryptamine receptor 1A (5-HT-1A) (5-HT1A) (G-21) (Serotonin receptor 1A)	HTR1A ADRB2RL1 ADRBRL1	422
P08912	Muscarinic acetylcholine receptor M5	CHRM5	532
P08913	Alpha-2A adrenergic receptor (Alpha-2 adrenergic receptor subtype C10) (Alpha-2A adrenoreceptor) (Alpha-2A adrenoceptor) (Alpha-2AAR)	ADRA2A ADRA2R ADRAR	465
P08922	Proto-oncogene tyrosine-protein kinase ROS (EC 2.7.10.1) (Proto-oncogene c-Ros) (Proto-oncogene c-Ros-1) (Receptor tyrosine kinase c-ros oncogene 1) (c-Ros receptor tyrosine kinase)	ROS1 MCF3 ROS	2347
P08962	CD63 antigen (Granulophysin) (Lysosomal-associated membrane protein 3) (LAMP-3) (Lysosome integral membrane protein 1) (Limp1) (Melanoma-associated antigen ME491) (OMA81H) (Ocular melanoma-associated antigen) (Tetraspanin-30) (Tspan-30) (CD antigen CD63)	CD63 MLA1 TSPAN30	238
P08F94	Fibrocystin (Polycystic kidney and hepatic disease 1 protein) (Polyductin) (Tigmin)	PKHD1 FCYT TIGM1	4074
P09131	P3 protein (Solute carrier family 10 member 3)	SLC10A3 DXS253E P3	477
P09326	CD48 antigen (B-lymphocyte activation marker BLAST-1) (BCM1 surface antigen) (Leukocyte antigen MEM-102) (SLAM family member 2) (SLAMF2) (Signaling lymphocytic activation molecule 2) (TCT.1) (CD antigen CD48)	CD48 BCM1 BLAST1	243
P09564	T-cell antigen CD7 (GP40) (T-cell leukemia antigen) (T-cell surface antigen Leu-9) (TP41) (CD antigen CD7)	CD7	240
P09603	Macrophage colony-stimulating factor 1 (CSF-1) (M-CSF) (MCSF) (Lanimostim) (Proteoglycan macrophage colony-stimulating factor) (PG-M-CSF) [Cleaved into: Processed macrophage colony-stimulating factor 1; Macrophage colony-stimulating factor 1 43 kDa subunit]	CSF1	554
P09619	Platelet-derived growth factor receptor beta (PDGF-R-beta) (PDGFR-beta) (EC 2.7.10.1) (Beta platelet-derived growth factor receptor) (Beta-type platelet-derived growth factor receptor) (CD140 antigen-like family member B) (Platelet-derived growth factor receptor 1) (PDGFR-1) (CD antigen CD140b)	PDGFRB PDGFR PDGFR1	1106
P09693	T-cell surface glycoprotein CD3 gamma chain (T-cell receptor T3 gamma chain) (CD antigen CD3g)	CD3G T3G	182
P09758	Tumor-associated calcium signal transducer 2 (Cell surface glycoprotein Trop-2) (Membrane component chromosome 1 surface marker 1) (Pancreatic carcinoma marker protein GA733-1)	TACSTD2 GA733-1 M1S1 TROP2	323
P09848	Lactase/phlorizin hydrolase (Lactase/glycosylceramidase) [Includes: Lactase (EC 3.2.1.108); Glycosylceramidase (EC 3.2.1.62) (Phlorizin hydrolase)]	LCT LPH	1927
P09923	Intestinal-type alkaline phosphatase (IAP) (Intestinal alkaline phosphatase) (EC 3.1.3.1)	ALPI	528
P09958	Furin (EC 3.4.21.75) (Dibasic-processing enzyme) (Paired basic amino acid residue-cleaving enzyme) (PACE)	FURIN FUR PACE PCSK3	794
P0C604	Olfactory receptor 4A8 (Olfactory receptor OR11-110)	OR4A8 OR4A8P	315
P0C617	Olfactory receptor 5AL1 (Olfactory receptor OR11-184)	OR5AL1 OR5AL1P	329
P0C623	Olfactory receptor 4Q2 (olfactory receptor OR14-21)	OR4Q2 OR4Q2P	314
P0C626	Olfactory receptor 5G3 (Olfactory receptor 5G6) (Olfactory receptor OR11-213)	OR5G3 OR5G3P OR5G6P	314
P0C628	Olfactory receptor 5AC1 (Olfactory receptor OR3-2)	OR5AC1 OR5AC1P	307
P0C629	Olfactory receptor 10J4	OR10J4 OR10J4P	311
P0C645	Olfactory receptor 4E1 (Olfactory receptor OR14-43)	OR4E1 OR4E1P	315
P0C646	Olfactory receptor 52Z1P	OR52Z1P OR52Z1	298
P0C6S8	Leucine-rich repeat and immunoglobulin-like domain-containing nogo receptor-interacting protein 3 (Leucine-rich repeat neuronal protein 2) (Leucine-rich repeat neuronal protein 6B)	LINGO3 LERN2 LRRN6B	592
P0C7N1	Olfactory receptor 8U8	OR8U8	319
P0C7N5	Olfactory receptor 8U9	OR8U9	309
P0C7N8	Olfactory receptor 9G9	OR9G9	305
P0C7T2	Olfactory receptor 2T7 (OST723) (olfactory receptor OR1-44)	OR2T7 OR2T7P	308
P0C7T3	Olfactory receptor 56A5	OR56A5 OR56A5P	313
P0C7U0	Protein ELFN1 (Extracellular leucine-rich repeat and fibronectin type-III domain-containing protein 1) (Protein phosphatase 1 regulatory subunit 28)	ELFN1 PPP1R28	828
P0C7U3	Probable palmitoyltransferase ZDHHC11B (EC 2.3.1.225) (Zinc finger DHHC domain-containing protein 11B) (DHHC-11B)	ZDHHC11B	371
P0CG37	Cryptic protein (Cryptic family protein 1)	CFC1	223
P0DKB5	Trophoblast glycoprotein-like	TPBGL	382
P04439	HLA class I histocompatibility antigen, A alpha chain (Human leukocyte antigen A) (HLA-A)	HLA-A HLAA	365
P04439	HLA class I histocompatibility antigen, A alpha chain (Human leukocyte antigen A) (HLA-A)	HLA-A HLAA	365
P01889	HLA class I histocompatibility antigen, B alpha chain (Human leukocyte antigen B) (HLA-B)	HLA-B HLAB	362
P10321	HLA class I histocompatibility antigen, C alpha chain (HLA-C) (HLA-Cw) (Human leukocyte antigen C)	HLA-C HLAC	366
P10586	Receptor-type tyrosine-protein phosphatase F (EC 3.1.3.48) (Leukocyte common antigen related) (LAR)	PTPRF LAR	1907
P10646	Tissue factor pathway inhibitor (TFPI) (Extrinsic pathway inhibitor) (EPI) (Lipoprotein-associated coagulation inhibitor) (LACI)	TFPI LACI TFPI1	304
P10696	Alkaline phosphatase, germ cell type (EC 3.1.3.1) (ALP-1) (Alkaline phosphatase Nagao isozyme) (Alkaline phosphatase, placental-like) (Germ cell alkaline phosphatase) (GCAP) (Placental alkaline phosphatase-like) (PLAP-like)	ALPG ALPPL ALPPL2	532
P10721	Mast/stem cell growth factor receptor Kit (SCFR) (EC 2.7.10.1) (Piebald trait protein) (PBT) (Proto-oncogene c-Kit) (Tyrosine-protein kinase Kit) (p145 c-kit) (v-kit Hardy-Zuckerman 4 feline sarcoma viral oncogene homolog) (CD antigen CD117)	KIT SCFR	976
P10747	T-cell-specific surface glycoprotein CD28 (TP44) (CD antigen CD28)	CD28	220
P10912	Growth hormone receptor (GH receptor) (Somatotropin receptor) [Cleaved into: Growth hormone-binding protein (GH-binding protein) (GHBP) (Serum-binding protein)]	GHR	638
P10966	T-cell surface glycoprotein CD8 beta chain (CD antigen CD8b)	CD8B CD8B1	210
P11049	Leukocyte antigen CD37 (Tetraspanin-26) (Tspan-26) (CD antigen CD37)	CD37 TSPAN26	281
P11117	Lysosomal acid phosphatase (LAP) (EC 3.1.3.2)	ACP2	423
P11166	Solute carrier family 2, facilitated glucose transporter member 1 (Glucose transporter type 1, erythrocyte/brain) (GLUT-1) (HepG2 glucose transporter)	SLC2A1 GLUT1	492
P11168	Solute carrier family 2, facilitated glucose transporter member 2 (Glucose transporter type 2, liver) (GLUT-2)	SLC2A2 GLUT2	524
P11169	Solute carrier family 2, facilitated glucose transporter member 3 (Glucose transporter type 3, brain) (GLUT-3)	SLC2A3 GLUT3	496
P11215	Integrin alpha-M (CD11 antigen-like family member B) (CR-3 alpha chain) (Cell surface glycoprotein MAC-1 subunit alpha) (Leukocyte adhesion receptor MO1) (Neutrophil adherence receptor) (CD antigen CD11b)	ITGAM CD11B CR3A	1152
P11229	Muscarinic acetylcholine receptor M1	CHRM1	460
P11230	Acetylcholine receptor subunit beta	CHRNB1 ACHRB CHRNB	501
P11279	Lysosome-associated membrane glycoprotein 1 (LAMP-1) (Lysosome-associated membrane protein 1) (CD107 antigen-like family member A) (CD antigen CD107a)	LAMP1	417
P11362	Fibroblast growth factor receptor 1 (FGFR-1) (EC 2.7.10.1) (Basic fibroblast growth factor receptor 1) (BFGFR) (bFGF-R-1) (Fms-like tyrosine kinase 2) (FLT-2) (N-sam) (Proto-oncogene c-Fgr) (CD antigen CD331)	FGFR1 BFGFR CEK FGFBR FLG FLT2 HBGFR	822
P11717	Cation-independent mannose-6-phosphate receptor (CI Man-6-P receptor) (CI-MPR) (M6PR) (300 kDa mannose 6-phosphate receptor) (MPR 300) (Insulin-like growth factor 2 receptor) (Insulin-like growth factor II receptor) (IGF-II receptor) (M6P/IGF2 receptor) (M6P/IGF2R) (CD antigen CD222)	IGF2R MPRI	2491
P11836	B-lymphocyte antigen CD20 (B-lymphocyte surface antigen B1) (Bp35) (Leukocyte surface antigen Leu-16) (Membrane-spanning 4-domains subfamily A member 1) (CD antigen CD20)	MS4A1 CD20	297
P11912	B-cell antigen receptor complex-associated protein alpha chain (Ig-alpha) (MB-1 membrane glycoprotein) (Membrane-bound immunoglobulin-associated protein) (Surface IgM-associated protein) (CD antigen CD79a)	CD79A IGA MB1	226
P12314	High affinity immunoglobulin gamma Fc receptor I (IgG Fc receptor I) (Fc-gamma RI) (FcRI) (Fc-gamma RIA) (FcgammaRIa) (CD antigen CD64)	FCGR1A FCG1 FCGR1 IGFR1	374
P12318	Low affinity immunoglobulin gamma Fc region receptor II-a (IgG Fc receptor II-a) (CDw32) (Fc-gamma RII-a) (Fc-gamma-RIIa) (FcRII-a) (CD antigen CD32)	FCGR2A CD32 FCG2 FCGR2A1 IGFR2	317
P12319	High affinity immunoglobulin epsilon receptor subunit alpha (Fc-epsilon RI-alpha) (FcERI) (IgE Fc receptor subunit alpha)	FCER1A FCE1A	257
P12821	Angiotensin-converting enzyme (ACE) (EC 3.4.15.1) (Dipeptidyl carboxypeptidase I) (Kininase II) (CD antigen CD143) [Cleaved into: Angiotensin-converting enzyme, soluble form]	ACE DCP DCP1	1306
P12830	Cadherin-1 (CAM 120/80) (Epithelial cadherin) (E-cadherin) (Uvomorulin) (CD antigen CD324) [Cleaved into: E-Cad/CTF1; E-Cad/CTF2; E-Cad/CTF3]	CDH1 CDHE UVO	882
P13224	Platelet glycoprotein Ib beta chain (GP-Ib beta) (GPIb-beta) (GPIbB) (Antigen CD42b-beta) (CD antigen CD42c)	GP1BB	206
P13385	Protein Cripto (Cripto, EGF-CFC family member) (Cripto-1 growth factor) (CRGF) (Epidermal growth factor-like cripto protein CR1) (Teratocarcinoma-derived growth factor 1)	CRIPTO CRIPTO-1 TDGF1	188
P13473	Lysosome-associated membrane glycoprotein 2 (LAMP-2) (Lysosome-associated membrane protein 2) (CD107 antigen-like family member B) (LGP-96) (CD antigen CD107b)	LAMP2	410
P13591	Neural cell adhesion molecule 1 (N-CAM-1) (NCAM-1) (CD antigen CD56)	NCAM1 NCAM	858
P13598	Intercellular adhesion molecule 2 (ICAM-2) (CD antigen CD102)	ICAM2	275
P13612	Integrin alpha-4 (CD49 antigen-like family member D) (Integrin alpha-IV) (VLA-4 subunit alpha) (CD antigen CD49d)	ITGA4 CD49D	1032
P13637	Sodium/potassium-transporting ATPase subunit alpha-3 (Na(+)/K(+) ATPase alpha-3 subunit) (EC 7.2.2.13) (Na(+)/K(+) ATPase alpha(III) subunit) (Sodium pump subunit alpha-3)	ATP1A3	1013
P13688	Cell adhesion molecule CEACAM1 (Biliary glycoprotein 1) (BGP-1) (Carcinoembryonic antigen-related cell adhesion molecule 1) (CEA cell adhesion molecule 1) (CD antigen CD66a)	CEACAM1 BGP BGP1	526
P13726	Tissue factor (TF) (Coagulation factor III) (Thromboplastin) (CD antigen CD142)	F3	295
P04439	HLA class I histocompatibility antigen, A alpha chain (Human leukocyte antigen A) (HLA-A)	HLA-A HLAA	365
P13747	HLA class I histocompatibility antigen, alpha chain E (MHC class I antigen E) [Cleaved into: Soluble HLA class I histocompatibility antigen, alpha chain E (sHLA-E)]	HLA-E HLA-6.2 HLAE	358
P01911	HLA class II histocompatibility antigen, DRB1 beta chain (Human leukocyte antigen DRB1) (HLA-DRB1)	HLA-DRB1	266
P01911	HLA class II histocompatibility antigen, DRB1 beta chain (Human leukocyte antigen DRB1) (HLA-DRB1)	HLA-DRB1	266
P13762	HLA class II histocompatibility antigen, DR beta 4 chain (MHC class II antigen DRB4)	HLA-DRB4	266
P13765	HLA class II histocompatibility antigen, DO beta chain (MHC class II antigen DOB)	HLA-DOB	273
P13866	Sodium/glucose cotransporter 1 (Na(+)/glucose cotransporter 1) (High affinity sodium-glucose cotransporter) (Solute carrier family 5 member 1)	SLC5A1 NAGT SGLT1	664
P13945	Beta-3 adrenergic receptor (Beta-3 adrenoreceptor) (Beta-3 adrenoceptor)	ADRB3 ADRB3R B3AR	408
P13987	CD59 glycoprotein (1F5 antigen) (20 kDa homologous restriction factor) (HRF-20) (HRF20) (MAC-inhibitory protein) (MAC-IP) (MEM43 antigen) (Membrane attack complex inhibition factor) (MACIF) (Membrane inhibitor of reactive lysis) (MIRL) (Protectin) (CD antigen CD59)	CD59 MIC11 MIN1 MIN2 MIN3 MSK21	128
P14151	L-selectin (CD62 antigen-like family member L) (Leukocyte adhesion molecule 1) (LAM-1) (Leukocyte surface antigen Leu-8) (Leukocyte-endothelial cell adhesion molecule 1) (LECAM1) (Lymph node homing receptor) (TQ1) (gp90-MEL) (CD antigen CD62L)	SELL LNHR LYAM1	372
P14207	Folate receptor beta (FR-beta) (Folate receptor 2) (Folate receptor, fetal/placental) (Placental folate-binding protein) (FBP)	FOLR2	255
P14384	Carboxypeptidase M (CPM) (EC 3.4.17.12)	CPM	443
P14415	Sodium/potassium-transporting ATPase subunit beta-2 (Adhesion molecule in glia) (AMOG) (Sodium/potassium-dependent ATPase subunit beta-2)	ATP1B2	290
P14416	D(2) dopamine receptor (Dopamine D2 receptor)	DRD2	443
P14616	Insulin receptor-related protein (IRR) (EC 2.7.10.1) (IR-related receptor) [Cleaved into: Insulin receptor-related protein alpha chain; Insulin receptor-related protein beta chain]	INSRR IRR	1297
P14672	Solute carrier family 2, facilitated glucose transporter member 4 (Glucose transporter type 4, insulin-responsive) (GLUT-4)	SLC2A4 GLUT4	509
P14679	Tyrosinase (EC 1.14.18.1) (LB24-AB) (Monophenol monooxygenase) (SK29-AB) (Tumor rejection antigen AB)	TYR	529
P14778	Interleukin-1 receptor type 1 (IL-1R-1) (IL-1RT-1) (IL-1RT1) (EC 3.2.2.6) (CD121 antigen-like family member A) (Interleukin-1 receptor alpha) (IL-1R-alpha) (Interleukin-1 receptor type I) (p80) (CD antigen CD121a) [Cleaved into: Interleukin-1 receptor type 1, membrane form (mIL-1R1) (mIL-1RI); Interleukin-1 receptor type 1, soluble form (sIL-1R1) (sIL-1RI)]	IL1R1 IL1R IL1RA IL1RT1	569
P14784	Interleukin-2 receptor subunit beta (IL-2 receptor subunit beta) (IL-2R subunit beta) (IL-2RB) (High affinity IL-2 receptor subunit beta) (Interleukin-15 receptor subunit beta) (p70-75) (p75) (CD antigen CD122)	IL2RB IL15RB	551
P14867	Gamma-aminobutyric acid receptor subunit alpha-1 (GABA(A) receptor subunit alpha-1) (GABAAR subunit alpha-1)	GABRA1	456
P15144	Aminopeptidase N (AP-N) (hAPN) (EC 3.4.11.2) (Alanyl aminopeptidase) (Aminopeptidase M) (AP-M) (Microsomal aminopeptidase) (Myeloid plasma membrane glycoprotein CD13) (gp150) (CD antigen CD13)	ANPEP APN CD13 PEPN	967
P15151	Poliovirus receptor (Nectin-like protein 5) (NECL-5) (CD antigen CD155)	PVR PVS	417
P15260	Interferon gamma receptor 1 (IFN-gamma receptor 1) (IFN-gamma-R1) (CDw119) (Interferon gamma receptor alpha-chain) (IFN-gamma-R-alpha) (CD antigen CD119)	IFNGR1	489
P15328	Folate receptor alpha (FR-alpha) (Adult folate-binding protein) (FBP) (Folate receptor 1) (Folate receptor, adult) (KB cells FBP) (Ovarian tumor-associated antigen MOv18)	FOLR1 FOLR	257
P15391	B-lymphocyte antigen CD19 (B-lymphocyte surface antigen B4) (Differentiation antigen CD19) (T-cell surface antigen Leu-12) (CD antigen CD19)	CD19	556
P15509	Granulocyte-macrophage colony-stimulating factor receptor subunit alpha (GM-CSF-R-alpha) (GMCSFR-alpha) (GMR-alpha) (CDw116) (CD antigen CD116)	CSF2RA CSF2R CSF2RY	400
P15514	Amphiregulin (AR) (Colorectum cell-derived growth factor) (CRDGF)	AREG AREGB SDGF	252
P15529	Membrane cofactor protein (TLX) (Trophoblast leukocyte common antigen) (CD antigen CD46)	CD46 MCP MIC10	392
P15812	T-cell surface glycoprotein CD1e, membrane-associated (hCD1e) (R2G1) (CD antigen CD1e) [Cleaved into: T-cell surface glycoprotein CD1e, soluble (sCD1e)]	CD1E	388
P15813	Antigen-presenting glycoprotein CD1d (R3G1) (CD antigen CD1d)	CD1D	335
P15941	Mucin-1 (MUC-1) (Breast carcinoma-associated antigen DF3) (Cancer antigen 15-3) (CA 15-3) (Carcinoma-associated mucin) (Episialin) (H23AG) (Krebs von den Lungen-6) (KL-6) (PEMT) (Peanut-reactive urinary mucin) (PUM) (Polymorphic epithelial mucin) (PEM) (Tumor-associated epithelial membrane antigen) (EMA) (Tumor-associated mucin) (CD antigen CD227) [Cleaved into: Mucin-1 subunit alpha (MUC1-NT) (M…	MUC1 PUM	1255
P16066	Atrial natriuretic peptide receptor 1 (EC 4.6.1.2) (Atrial natriuretic peptide receptor type A) (ANP-A) (ANPR-A) (NPR-A) (Guanylate cyclase A) (GC-A)	NPR1 ANPRA	1061
P16070	CD44 antigen (CDw44) (Epican) (Extracellular matrix receptor III) (ECMR-III) (GP90 lymphocyte homing/adhesion receptor) (HUTCH-I) (Heparan sulfate proteoglycan) (Hermes antigen) (Hyaluronate receptor) (Phagocytic glycoprotein 1) (PGP-1) (Phagocytic glycoprotein I) (PGP-I) (CD antigen CD44)	CD44 LHR MDU2 MDU3 MIC4	742
P16109	P-selectin (CD62 antigen-like family member P) (Granule membrane protein 140) (GMP-140) (Leukocyte-endothelial cell adhesion molecule 3) (LECAM3) (Platelet activation dependent granule-external membrane protein) (PADGEM) (CD antigen CD62P)	SELP GMRP GRMP	830
P16144	Integrin beta-4 (GP150) (CD antigen CD104)	ITGB4	1822
P16150	Leukosialin (GPL115) (Galactoglycoprotein) (GALGP) (Leukocyte sialoglycoprotein) (Sialophorin) (CD antigen CD43) [Cleaved into: CD43 cytoplasmic tail (CD43-ct) (CD43ct)]	SPN CD43	400
P04439	HLA class I histocompatibility antigen, A alpha chain (Human leukocyte antigen A) (HLA-A)	HLA-A HLAA	365
P04439	HLA class I histocompatibility antigen, A alpha chain (Human leukocyte antigen A) (HLA-A)	HLA-A HLAA	365
P04439	HLA class I histocompatibility antigen, A alpha chain (Human leukocyte antigen A) (HLA-A)	HLA-A HLAA	365
P16234	Platelet-derived growth factor receptor alpha (PDGF-R-alpha) (PDGFR-alpha) (EC 2.7.10.1) (Alpha platelet-derived growth factor receptor) (Alpha-type platelet-derived growth factor receptor) (CD140 antigen-like family member A) (CD140a antigen) (Platelet-derived growth factor alpha receptor) (Platelet-derived growth factor receptor 2) (PDGFR-2) (CD antigen CD140a)	PDGFRA PDGFR2 RHEPDGFRA	1089
P16284	Platelet endothelial cell adhesion molecule (PECAM-1) (EndoCAM) (GPIIA') (PECA1) (CD antigen CD31)	PECAM1	738
P16410	Cytotoxic T-lymphocyte protein 4 (Cytotoxic T-lymphocyte-associated antigen 4) (CTLA-4) (CD antigen CD152)	CTLA4 CD152	223
P16422	Epithelial cell adhesion molecule (Ep-CAM) (Adenocarcinoma-associated antigen) (Cell surface glycoprotein Trop-1) (Epithelial cell surface antigen) (Epithelial glycoprotein) (EGP) (Epithelial glycoprotein 314) (EGP314) (hEGP314) (KS 1/4 antigen) (KSA) (Major gastrointestinal tumor-associated protein GA733-2) (Tumor-associated calcium signal transducer 1) (CD antigen CD326)	EPCAM GA733-2 M1S2 M4S1 MIC18 TACSTD1 TROP1	314
P16444	Dipeptidase 1 (EC 3.4.13.19) (Beta-lactamase) (EC 3.5.2.6) (Dehydropeptidase-I) (Microsomal dipeptidase) (Renal dipeptidase) (hRDP)	DPEP1 MDP RDP	411
P16471	Prolactin receptor (PRL-R)	PRLR	622
P16473	Thyrotropin receptor (Thyroid-stimulating hormone receptor) (TSH-R)	TSHR LGR3	764
P16581	E-selectin (CD62 antigen-like family member E) (Endothelial leukocyte adhesion molecule 1) (ELAM-1) (Leukocyte-endothelial cell adhesion molecule 2) (LECAM2) (CD antigen CD62E)	SELE ELAM1	610
P16671	Platelet glycoprotein 4 (Fatty acid translocase) (FAT) (Glycoprotein IIIb) (GPIIIB) (Leukocyte differentiation antigen CD36) (PAS IV) (PAS-4) (Platelet collagen receptor) (Platelet glycoprotein IV) (GPIV) (Thrombospondin receptor) (CD antigen CD36)	CD36 GP3B GP4	472
P16871	Interleukin-7 receptor subunit alpha (IL-7 receptor subunit alpha) (IL-7R subunit alpha) (IL-7R-alpha) (IL-7RA) (CDw127) (CD antigen CD127)	IL7R	459
P17181	Interferon alpha/beta receptor 1 (IFN-R-1) (IFN-alpha/beta receptor 1) (Cytokine receptor class-II member 1) (Cytokine receptor family 2 member 1) (CRF2-1) (Type I interferon receptor 1)	IFNAR1 IFNAR	557
P17301	Integrin alpha-2 (CD49 antigen-like family member B) (Collagen receptor) (Platelet membrane glycoprotein Ia) (GPIa) (VLA-2 subunit alpha) (CD antigen CD49b)	ITGA2 CD49B	1181
P17302	Gap junction alpha-1 protein (Connexin-43) (Cx43) (Gap junction 43 kDa heart protein)	GJA1 GJAL	382
P17342	Atrial natriuretic peptide receptor 3 (Atrial natriuretic peptide clearance receptor) (Atrial natriuretic peptide receptor type C) (ANP-C) (ANPR-C) (NPR-C)	NPR3 ANPRC C5orf23 NPRC	541
P17643	5,6-dihydroxyindole-2-carboxylic acid oxidase (DHICA oxidase) (EC 1.14.18.-) (Catalase B) (Glycoprotein 75) (Melanoma antigen gp75) (Tyrosinase-related protein 1) (TRP) (TRP-1) (TRP1)	TYRP1 CAS2 TYRP TYRRP	537
P17693	HLA class I histocompatibility antigen, alpha chain G (HLA G antigen) (MHC class I antigen G) [Cleaved into: Soluble HLA class I histocompatibility antigen, alpha chain G (sHLA-G)]	HLA-G HLA-6.0 HLAG	338
P17787	Neuronal acetylcholine receptor subunit beta-2	CHRNB2	502
P17813	Endoglin (CD antigen CD105)	ENG END	658
P17927	Complement receptor type 1 (C3b/C4b receptor) (CD antigen CD35)	CR1 C3BR	2039
P17948	Vascular endothelial growth factor receptor 1 (VEGFR-1) (EC 2.7.10.1) (Fms-like tyrosine kinase 1) (FLT-1) (Tyrosine-protein kinase FRT) (Tyrosine-protein kinase receptor FLT) (FLT) (Vascular permeability factor receptor)	FLT1 FLT FRT VEGFR1	1338
P18084	Integrin beta-5	ITGB5	799
P18089	Alpha-2B adrenergic receptor (Alpha-2 adrenergic receptor subtype C2) (Alpha-2B adrenoreceptor) (Alpha-2B adrenoceptor) (Alpha-2BAR)	ADRA2B ADRA2L1 ADRA2RL1	450
P18433	Receptor-type tyrosine-protein phosphatase alpha (Protein-tyrosine phosphatase alpha) (R-PTP-alpha) (EC 3.1.3.48)	PTPRA PTPA PTPRL2	802
P04439	HLA class I histocompatibility antigen, A alpha chain (Human leukocyte antigen A) (HLA-A)	HLA-A HLAA	365
P01889	HLA class I histocompatibility antigen, B alpha chain (Human leukocyte antigen B) (HLA-B)	HLA-B HLAB	362
P01889	HLA class I histocompatibility antigen, B alpha chain (Human leukocyte antigen B) (HLA-B)	HLA-B HLAB	362
P01889	HLA class I histocompatibility antigen, B alpha chain (Human leukocyte antigen B) (HLA-B)	HLA-B HLAB	362
P18505	Gamma-aminobutyric acid receptor subunit beta-1 (GABA(A) receptor subunit beta-1) (GABAAR subunit beta-1)	GABRB1	474
P18507	Gamma-aminobutyric acid receptor subunit gamma-2 (GABA(A) receptor subunit gamma-2) (GABAAR subunit gamma-2)	GABRG2	475
P18564	Integrin beta-6	ITGB6	788
P18627	Lymphocyte activation gene 3 protein (LAG-3) (CD antigen CD223) [Cleaved into: Secreted lymphocyte activation gene 3 protein (sLAG-3)]	LAG3 FDC	525
P18825	Alpha-2C adrenergic receptor (Alpha-2 adrenergic receptor subtype C4) (Alpha-2C adrenoreceptor) (Alpha-2C adrenoceptor) (Alpha-2CAR)	ADRA2C ADRA2L2 ADRA2RL2	462
P18827	Syndecan-1 (SYND1) (CD antigen CD138)	SDC1 SDC	310
P19021	Peptidyl-glycine alpha-amidating monooxygenase (PAM) [Includes: Peptidylglycine alpha-hydroxylating monooxygenase (PHM) (EC 1.14.17.3); Peptidyl-alpha-hydroxyglycine alpha-amidating lyase (EC 4.3.2.5) (Peptidylamidoglycolate lyase) (PAL)]	PAM	973
P19022	Cadherin-2 (CDw325) (Neural cadherin) (N-cadherin) (CD antigen CD325)	CDH2 CDHN NCAD	906
P19075	Tetraspanin-8 (Tspan-8) (Transmembrane 4 superfamily member 3) (Tumor-associated antigen CO-029)	TSPAN8 TM4SF3	237
P19235	Erythropoietin receptor (EPO-R)	EPOR	508
P19256	Lymphocyte function-associated antigen 3 (Ag3) (Surface glycoprotein LFA-3) (CD antigen CD58)	CD58 LFA3	250
P19320	Vascular cell adhesion protein 1 (V-CAM 1) (VCAM-1) (INCAM-100) (CD antigen CD106) [Cleaved into: Soluble Vascular Cell Adhesion Molecule-1]	VCAM1	739
P19397	Leukocyte surface antigen CD53 (Cell surface glycoprotein CD53) (Tetraspanin-25) (Tspan-25) (CD antigen CD53)	CD53 MOX44 TSPAN25	219
P19438	Tumor necrosis factor receptor superfamily member 1A (Tumor necrosis factor receptor 1) (TNF-R1) (Tumor necrosis factor receptor type I) (TNF-RI) (TNFR-I) (p55) (p60) (CD antigen CD120a) [Cleaved into: Tumor necrosis factor receptor superfamily member 1A, membrane form; Tumor necrosis factor-binding protein 1 (TBPI)]	TNFRSF1A TNFAR TNFR1	455
P19440	Glutathione hydrolase 1 proenzyme (EC 3.4.19.13) (Gamma-glutamyltransferase 1) (Gamma-glutamyltranspeptidase 1) (GGT 1) (EC 2.3.2.2) (Leukotriene-C4 hydrolase) (EC 3.4.19.14) (CD antigen CD224) [Cleaved into: Glutathione hydrolase 1 heavy chain; Glutathione hydrolase 1 light chain]	GGT1 GGT	569
P19634	Sodium/hydrogen exchanger 1 (APNH) (Na(+)/H(+) antiporter, amiloride-sensitive) (Na(+)/H(+) exchanger 1) (NHE-1) (Solute carrier family 9 member 1)	SLC9A1 APNH1 NHE1	815
P20023	Complement receptor type 2 (Cr2) (Complement C3d receptor) (Epstein-Barr virus receptor) (EBV receptor) (CD antigen CD21)	CR2 C3DR	1033
P20036	HLA class II histocompatibility antigen, DP alpha 1 chain (DP(W3)) (DP(W4)) (HLA-SB alpha chain) (MHC class II DP3-alpha) (MHC class II DPA1)	HLA-DPA1 HLA-DP1A HLASB	260
P01911	HLA class II histocompatibility antigen, DRB1 beta chain (Human leukocyte antigen DRB1) (HLA-DRB1)	HLA-DRB1	266
P20138	Myeloid cell surface antigen CD33 (Sialic acid-binding Ig-like lectin 3) (Siglec-3) (gp67) (CD antigen CD33)	CD33 SIGLEC3	364
P20273	B-cell receptor CD22 (B-lymphocyte cell adhesion molecule) (BL-CAM) (Sialic acid-binding Ig-like lectin 2) (Siglec-2) (T-cell surface antigen Leu-14) (CD antigen CD22)	CD22 SIGLEC2	847
P20309	Muscarinic acetylcholine receptor M3	CHRM3	590
P20333	Tumor necrosis factor receptor superfamily member 1B (Tumor necrosis factor receptor 2) (TNF-R2) (Tumor necrosis factor receptor type II) (TNF-RII) (TNFR-II) (p75) (p80 TNF-alpha receptor) (CD antigen CD120b) (Etanercept) [Cleaved into: Tumor necrosis factor receptor superfamily member 1b, membrane form; Tumor necrosis factor-binding protein 2 (TBP-2) (TBPII)]	TNFRSF1B TNFBR TNFR2	461
P20594	Atrial natriuretic peptide receptor 2 (EC 4.6.1.2) (Atrial natriuretic peptide receptor type B) (ANP-B) (ANPR-B) (NPR-B) (Guanylate cyclase B) (GC-B)	NPR2 ANPRB	1047
P20645	Cation-dependent mannose-6-phosphate receptor (CD Man-6-P receptor) (CD-MPR) (46 kDa mannose 6-phosphate receptor) (MPR 46)	M6PR MPR46 MPRD	277
P20701	Integrin alpha-L (CD11 antigen-like family member A) (Leukocyte adhesion glycoprotein LFA-1 alpha chain) (LFA-1A) (Leukocyte function-associated molecule 1 alpha chain) (CD antigen CD11a)	ITGAL CD11A	1170
P20702	Integrin alpha-X (CD11 antigen-like family member C) (Leu M5) (Leukocyte adhesion glycoprotein p150,95 alpha chain) (Leukocyte adhesion receptor p150,95) (CD antigen CD11c)	ITGAX CD11C	1163
P20827	Ephrin-A1 (EPH-related receptor tyrosine kinase ligand 1) (LERK-1) (Immediate early response protein B61) (Tumor necrosis factor alpha-induced protein 4) (TNF alpha-induced protein 4) [Cleaved into: Ephrin-A1, secreted form]	EFNA1 EPLG1 LERK1 TNFAIP4	205
P20916	Myelin-associated glycoprotein (Siglec-4a)	MAG GMA	626
P21439	Phosphatidylcholine translocator ABCB4 (EC 7.6.2.1) (ATP-binding cassette sub-family B member 4) (Multidrug resistance protein 3) (P-glycoprotein 3)	ABCB4 MDR3 PGY3	1286
P21452	Substance-K receptor (SKR) (NK-2 receptor) (NK-2R) (Neurokinin A receptor) (Tachykinin receptor 2)	TACR2 NK2R NKNAR TAC2R	398
P21453	Sphingosine 1-phosphate receptor 1 (S1P receptor 1) (S1P1) (Endothelial differentiation G-protein coupled receptor 1) (Sphingosine 1-phosphate receptor Edg-1) (S1P receptor Edg-1) (CD antigen CD363)	S1PR1 CHEDG1 EDG1	382
P21462	fMet-Leu-Phe receptor (fMLP receptor) (N-formyl peptide receptor) (FPR) (N-formylpeptide chemoattractant receptor)	FPR1	350
P21554	Cannabinoid receptor 1 (CB-R) (CB1) (CANN6)	CNR1 CNR	472
P21583	Kit ligand (Mast cell growth factor) (MGF) (Stem cell factor) (SCF) (c-Kit ligand) [Cleaved into: Soluble KIT ligand (sKITLG)]	KITLG MGF SCF	273
P21589	5'-nucleotidase (5'-NT) (EC 3.1.3.35) (EC 3.1.3.5) (EC 3.1.3.89) (EC 3.1.3.91) (EC 3.1.3.99) (5'-deoxynucleotidase) (Ecto-5'-nucleotidase) (IMP-specific 5'-nucleotidase) (Thymidylate 5'-phosphatase) (CD antigen CD73)	NT5E NT5 NTE	574
P21709	Ephrin type-A receptor 1 (hEpha1) (EC 2.7.10.1) (EPH tyrosine kinase) (EPH tyrosine kinase 1) (Erythropoietin-producing hepatoma receptor) (Tyrosine-protein kinase receptor EPH)	EPHA1 EPH EPHT EPHT1	976
P21728	D(1A) dopamine receptor (Dopamine D1 receptor)	DRD1	446
P21730	C5a anaphylatoxin chemotactic receptor 1 (C5a anaphylatoxin chemotactic receptor) (C5a-R) (C5aR) (CD antigen CD88)	C5AR1 C5AR C5R1	350
P21731	Thromboxane A2 receptor (TXA2-R) (Prostanoid TP receptor)	TBXA2R	343
P21754	Zona pellucida sperm-binding protein 3 (Sperm receptor) (ZP3A/ZP3B) (Zona pellucida glycoprotein 3) (Zp-3) (Zona pellucida protein C) [Cleaved into: Processed zona pellucida sperm-binding protein 3]	ZP3 ZP3A ZP3B ZPC	424
P21757	Macrophage scavenger receptor types I and II (Macrophage acetylated LDL receptor I and II) (Scavenger receptor class A member 1) (CD antigen CD204)	MSR1 SCARA1	451
P21802	Fibroblast growth factor receptor 2 (FGFR-2) (EC 2.7.10.1) (K-sam) (KGFR) (Keratinocyte growth factor receptor) (CD antigen CD332)	FGFR2 BEK KGFR KSAM	821
P21860	Receptor tyrosine-protein kinase erbB-3 (EC 2.7.10.1) (Proto-oncogene-like protein c-ErbB-3) (Tyrosine kinase-type cell surface receptor HER3)	ERBB3 HER3	1342
P21917	D(4) dopamine receptor (D(2C) dopamine receptor) (Dopamine D4 receptor)	DRD4	419
P21918	D(1B) dopamine receptor (D(5) dopamine receptor) (D1beta dopamine receptor) (Dopamine D5 receptor)	DRD5 DRD1B DRD1L2	477
P21926	CD9 antigen (5H9 antigen) (Cell growth-inhibiting gene 2 protein) (Leukocyte antigen MIC3) (Motility-related protein) (MRP-1) (Tetraspanin-29) (Tspan-29) (p24) (CD antigen CD9)	CD9 MIC3 TSPAN29 GIG2	228
P22001	Potassium voltage-gated channel subfamily A member 3 (HGK5) (HLK3) (HPCN3) (Voltage-gated K(+) channel HuKIII) (Voltage-gated potassium channel subunit Kv1.3)	KCNA3 HGK5	575
P22223	Cadherin-3 (Placental cadherin) (P-cadherin)	CDH3 CDHP	829
P22303	Acetylcholinesterase (AChE) (EC 3.1.1.7)	ACHE	614
P22413	Ectonucleotide pyrophosphatase/phosphodiesterase family member 1 (E-NPP 1) (Alkaline phosphodiesterase I) (EC 3.1.4.1) (Membrane component chromosome 6 surface marker 1) (Nucleotide diphosphatase) (Nucleotide pyrophosphatase) (NPPase) (EC 3.6.1.9) (Phosphodiesterase I/nucleotide pyrophosphatase 1) (Plasma-cell membrane glycoprotein PC-1) [Cleaved into: Ectonucleotide pyrophosphatase/phosphodieste…	ENPP1 M6S1 NPPS PC1 PDNP1	925
P22455	Fibroblast growth factor receptor 4 (FGFR-4) (EC 2.7.10.1) (CD antigen CD334)	FGFR4 JTK2 TKF	802
P22607	Fibroblast growth factor receptor 3 (FGFR-3) (EC 2.7.10.1) (CD antigen CD333)	FGFR3 JTK4	806
P22732	Solute carrier family 2, facilitated glucose transporter member 5 (Fructose transporter) (Glucose transporter type 5, small intestine) (GLUT-5)	SLC2A5 GLUT5	501
P22748	Carbonic anhydrase 4 (EC 4.2.1.1) (Carbonate dehydratase IV) (Carbonic anhydrase IV) (CA-IV)	CA4	312
P22794	Protein EVI2A (Ecotropic viral integration site 2A protein homolog) (EVI-2A)	EVI2A EVDA EVI2	236
P22888	Lutropin-choriogonadotropic hormone receptor (LH/CG-R) (Luteinizing hormone receptor) (LHR) (LSH-R)	LHCGR LCGR LGR2 LHRHR	699
P22897	Macrophage mannose receptor 1 (MMR) (C-type lectin domain family 13 member D) (C-type lectin domain family 13 member D-like) (Human mannose receptor) (hMR) (Macrophage mannose receptor 1-like protein 1) (CD antigen CD206)	MRC1 CLEC13D CLEC13DL MRC1L1	1456
P23229	Integrin alpha-6 (CD49 antigen-like family member F) (VLA-6) (CD antigen CD49f) [Cleaved into: Integrin alpha-6 heavy chain; Integrin alpha-6 light chain; Processed integrin alpha-6 (Alpha6p)]	ITGA6	1130
P23276	Kell blood group glycoprotein (EC 3.4.24.-) (CD antigen CD238)	KEL	732
P23415	Glycine receptor subunit alpha-1 (Glycine receptor 48 kDa subunit) (Glycine receptor strychnine-binding subunit)	GLRA1	457
P23416	Glycine receptor subunit alpha-2	GLRA2	452
P23467	Receptor-type tyrosine-protein phosphatase beta (Protein-tyrosine phosphatase beta) (R-PTP-beta) (EC 3.1.3.48) (Vascular endothelial protein tyrosine phosphatase) (VE-PTP)	PTPRB PTPB	1997
P23468	Receptor-type tyrosine-protein phosphatase delta (Protein-tyrosine phosphatase delta) (R-PTP-delta) (EC 3.1.3.48)	PTPRD	1912
P23470	Receptor-type tyrosine-protein phosphatase gamma (Protein-tyrosine phosphatase gamma) (R-PTP-gamma) (EC 3.1.3.48)	PTPRG PTPG	1445
P23471	Receptor-type tyrosine-protein phosphatase zeta (R-PTP-zeta) (EC 3.1.3.48) (Protein-tyrosine phosphatase receptor type Z polypeptide 1) (Protein-tyrosine phosphatase receptor type Z polypeptide 2) (R-PTP-zeta-2)	PTPRZ1 HTPZP2 PTPRZ PTPRZ2 PTPZ	2315
P23510	Tumor necrosis factor ligand superfamily member 4 (Glycoprotein Gp34) (OX40 ligand) (OX40L) (TAX transcriptionally-activated glycoprotein 1) (CD antigen CD252)	TNFSF4 TXGP1	183
P23515	Oligodendrocyte-myelin glycoprotein	OMG OMGP	440
P23634	Plasma membrane calcium-transporting ATPase 4 (PMCA4) (EC 7.2.2.10) (Matrix-remodeling-associated protein 1) (Plasma membrane calcium ATPase isoform 4) (Plasma membrane calcium pump isoform 4)	ATP2B4 ATP2B2 MXRA1	1241
P23942	Peripherin-2 (Retinal degeneration slow protein) (Tetraspanin-22) (Tspan-22)	PRPH2 PRPH RDS TSPAN22	346
P23945	Follicle-stimulating hormone receptor (FSH-R) (Follitropin receptor)	FSHR LGR1	695
P23975	Sodium-dependent noradrenaline transporter (Norepinephrine transporter) (NET) (Solute carrier family 6 member 2)	SLC6A2 NAT1 NET1 SLC6A5	617
P24046	Gamma-aminobutyric acid receptor subunit rho-1 (GABA(A) receptor subunit rho-1) (GABAAR subunit rho-1) (GABA(C) receptor)	GABRR1	479
P24071	Immunoglobulin alpha Fc receptor (IgA Fc receptor) (CD antigen CD89)	FCAR CD89	287
P24394	Interleukin-4 receptor subunit alpha (IL-4 receptor subunit alpha) (IL-4R subunit alpha) (IL-4R-alpha) (IL-4RA) (CD antigen CD124) [Cleaved into: Soluble interleukin-4 receptor subunit alpha (Soluble IL-4 receptor subunit alpha) (Soluble IL-4R-alpha) (sIL4Ralpha/prot) (IL-4-binding protein) (IL4-BP)]	IL4R IL4RA 582J2.1	825
P24530	Endothelin receptor type B (ET-B) (ET-BR) (Endothelin receptor non-selective type)	EDNRB ETRB	442
P25021	Histamine H2 receptor (H2R) (HH2R) (Gastric receptor I)	HRH2	359
P25024	C-X-C chemokine receptor type 1 (CXC-R1) (CXCR-1) (CDw128a) (High affinity interleukin-8 receptor A) (IL-8R A) (IL-8 receptor type 1) (CD antigen CD181)	CXCR1 CMKAR1 IL8RA	350
P25025	C-X-C chemokine receptor type 2 (CXC-R2) (CXCR-2) (CDw128b) (GRO/MGSA receptor) (High affinity interleukin-8 receptor B) (IL-8R B) (IL-8 receptor type 2) (CD antigen CD182)	CXCR2 IL8RB	360
P25063	Signal transducer CD24 (Small cell lung carcinoma cluster 4 antigen) (CD antigen CD24)	CD24 CD24A	80
P25089	N-formyl peptide receptor 3 (FMLP-related receptor II) (FMLP-R-II) (Formyl peptide receptor-like 2)	FPR3 FPRH1 FPRL2	353
P25090	N-formyl peptide receptor 2 (FMLP-related receptor I) (FMLP-R-I) (Formyl peptide receptor-like 1) (HM63) (Lipoxin A4 receptor) (LXA4 receptor) (RFP)	FPR2 FPRH1 FPRL1 LXA4R	351
P25092	Guanylyl cyclase C (GC-C) (EC 4.6.1.2) (Heat-stable enterotoxin receptor) (STA receptor) (hSTAR) (Intestinal guanylate cyclase)	GUCY2C GUC2C STAR	1073
P25100	Alpha-1D adrenergic receptor (Alpha-1A adrenergic receptor) (Alpha-1D adrenoreceptor) (Alpha-1D adrenoceptor) (Alpha-adrenergic receptor 1a)	ADRA1D ADRA1A	572
P25101	Endothelin-1 receptor (Endothelin receptor type A) (ET-A) (ETA-R) (hET-AR)	EDNRA ETA ETRA	427
P25103	Substance-P receptor (SPR) (NK-1 receptor) (NK-1R) (Tachykinin receptor 1)	TACR1 NK1R TAC1R	407
P25105	Platelet-activating factor receptor (PAF-R) (PAFr)	PTAFR PAFR	342
P25106	Atypical chemokine receptor 3 (C-X-C chemokine receptor type 7) (CXC-R7) (CXCR-7) (Chemokine orphan receptor 1) (G-protein coupled receptor 159) (G-protein coupled receptor RDC1 homolog) (RDC-1)	ACKR3 CMKOR1 CXCR7 GPR159 RDC1	362
P25116	Proteinase-activated receptor 1 (PAR-1) (Coagulation factor II receptor) (Thrombin receptor)	F2R CF2R PAR1 TR	425
P25189	Myelin protein P0 (Myelin peripheral protein) (MPP) (Myelin protein zero)	MPZ	248
P25445	Tumor necrosis factor receptor superfamily member 6 (Apo-1 antigen) (Apoptosis-mediating surface antigen FAS) (FASLG receptor) (CD antigen CD95)	FAS APT1 FAS1 TNFRSF6	335
P25929	Neuropeptide Y receptor type 1 (NPY1-R)	NPY1R NPYR NPYY1	384
P25942	Tumor necrosis factor receptor superfamily member 5 (B-cell surface antigen CD40) (Bp50) (CD40L receptor) (CDw40) (CD antigen CD40)	CD40 TNFRSF5	277
P26006	Integrin alpha-3 (CD49 antigen-like family member C) (FRP-2) (Galactoprotein B3) (GAPB3) (VLA-3 subunit alpha) (CD antigen CD49c) [Cleaved into: Integrin alpha-3 heavy chain; Integrin alpha-3 light chain]	ITGA3 MSK18	1051
P26010	Integrin beta-7 (Gut homing receptor beta subunit)	ITGB7	798
P26012	Integrin beta-8	ITGB8	769
P26715	NKG2-A/NKG2-B type II integral membrane protein (CD159 antigen-like family member A) (NK cell receptor A) (NKG2-A/B-activating NK receptor) (CD antigen CD159a)	KLRC1 NKG2A	233
P26717	NKG2-C type II integral membrane protein (CD159 antigen-like family member C) (NK cell receptor C) (NKG2-C-activating NK receptor) (CD antigen CD159c)	KLRC2 NKG2C	231
P26718	NKG2-D type II integral membrane protein (Killer cell lectin-like receptor subfamily K member 1) (NK cell receptor D) (NKG2-D-activating NK receptor) (CD antigen CD314)	KLRK1 D12S2489E NKG2D	216
P26842	CD27 antigen (CD27L receptor) (T-cell activation antigen CD27) (T14) (Tumor necrosis factor receptor superfamily member 7) (CD antigen CD27)	CD27 TNFRSF7	260
P26951	Interleukin-3 receptor subunit alpha (IL-3 receptor subunit alpha) (IL-3R subunit alpha) (IL-3R-alpha) (IL-3RA) (CD antigen CD123)	IL3RA IL3R	378
P26992	Ciliary neurotrophic factor receptor subunit alpha (CNTF receptor subunit alpha) (CNTFR-alpha)	CNTFR	372
P27037	Activin receptor type-2A (EC 2.7.11.30) (Activin receptor type IIA) (ACTR-IIA) (ACTRIIA)	ACVR2A ACVR2	513
P27487	Dipeptidyl peptidase 4 (EC 3.4.14.5) (ADABP) (Adenosine deaminase complexing protein 2) (ADCP-2) (Dipeptidyl peptidase IV) (DPP IV) (T-cell activation antigen CD26) (TP103) (CD antigen CD26) [Cleaved into: Dipeptidyl peptidase 4 membrane form (Dipeptidyl peptidase IV membrane form); Dipeptidyl peptidase 4 soluble form (Dipeptidyl peptidase IV soluble form)]	DPP4 ADCP2 CD26	766
P27701	CD82 antigen (C33 antigen) (IA4) (Inducible membrane protein R2) (Metastasis suppressor Kangai-1) (Suppressor of tumorigenicity 6 protein) (Tetraspanin-27) (Tspan-27) (CD antigen CD82)	CD82 KAI1 SAR2 ST6 TSPAN27	267
P27930	Interleukin-1 receptor type 2 (IL-1R-2) (IL-1RT-2) (IL-1RT2) (CD121 antigen-like family member B) (CDw121b) (IL-1 type II receptor) (Interleukin-1 receptor beta) (IL-1R-beta) (Interleukin-1 receptor type II) (CD antigen CD121b) [Cleaved into: Interleukin-1 receptor type 2, membrane form (mIL-1R2) (mIL-1RII); Interleukin-1 receptor type 2, soluble form (sIL-1R2) (sIL-1RII)]	IL1R2 IL1RB	398
P28067	HLA class II histocompatibility antigen, DM alpha chain (MHC class II antigen DMA) (Really interesting new gene 6 protein)	HLA-DMA DMA RING6	261
P28068	HLA class II histocompatibility antigen, DM beta chain (MHC class II antigen DMB) (Really interesting new gene 7 protein)	HLA-DMB DMB RING7	263
P28221	5-hydroxytryptamine receptor 1D (5-HT-1D) (5-HT1D) (Serotonin 1D alpha receptor) (5-HT-1D-alpha) (Serotonin receptor 1D)	HTR1D HTR1DA HTRL	377
P28222	5-hydroxytryptamine receptor 1B (5-HT-1B) (5-HT1B) (S12) (Serotonin 1D beta receptor) (5-HT-1D-beta) (Serotonin receptor 1B)	HTR1B HTR1DB	390
P28223	5-hydroxytryptamine receptor 2A (5-HT-2) (5-HT-2A) (Serotonin receptor 2A)	HTR2A HTR2	471
P28335	5-hydroxytryptamine receptor 2C (5-HT-2C) (5-HT2C) (5-HTR2C) (5-hydroxytryptamine receptor 1C) (5-HT-1C) (5-HT1C) (Serotonin receptor 2C)	HTR2C HTR1C	458
P28336	Neuromedin-B receptor (NMB-R) (Epididymis tissue protein Li 185a) (Neuromedin-B-preferring bombesin receptor)	NMBR	390
P28472	Gamma-aminobutyric acid receptor subunit beta-3 (GABA(A) receptor subunit beta-3) (GABAAR subunit beta-3)	GABRB3	473
P28476	Gamma-aminobutyric acid receptor subunit rho-2 (GABA(A) receptor subunit rho-2) (GABAAR subunit rho-2) (GABA(C) receptor)	GABRR2	465
P28566	5-hydroxytryptamine receptor 1E (5-HT-1E) (5-HT1E) (S31) (Serotonin receptor 1E)	HTR1E	365
P28827	Receptor-type tyrosine-protein phosphatase mu (Protein-tyrosine phosphatase mu) (R-PTP-mu) (EC 3.1.3.48)	PTPRM PTPRL1	1452
P28906	Hematopoietic progenitor cell antigen CD34 (CD antigen CD34)	CD34	385
P28907	ADP-ribosyl cyclase/cyclic ADP-ribose hydrolase 1 (EC 3.2.2.-) (EC 3.2.2.6) (2'-phospho-ADP-ribosyl cyclase) (2'-phospho-ADP-ribosyl cyclase/2'-phospho-cyclic-ADP-ribose transferase) (EC 2.4.99.20) (2'-phospho-cyclic-ADP-ribose transferase) (ADP-ribosyl cyclase 1) (ADPRC 1) (Cyclic ADP-ribose hydrolase 1) (cADPR hydrolase 1) (T10) (CD antigen CD38)	CD38	300
P28908	Tumor necrosis factor receptor superfamily member 8 (CD30L receptor) (Ki-1 antigen) (Lymphocyte activation antigen CD30) (CD antigen CD30)	TNFRSF8 CD30 D1S166E	595
P29016	T-cell surface glycoprotein CD1b (CD antigen CD1b)	CD1B	333
P29017	T-cell surface glycoprotein CD1c (CD antigen CD1c)	CD1C	333
P29033	Gap junction beta-2 protein (Connexin-26) (Cx26)	GJB2	226
P29274	Adenosine receptor A2a	ADORA2A ADORA2	412
P29275	Adenosine receptor A2b	ADORA2B	332
P29317	Ephrin type-A receptor 2 (EC 2.7.10.1) (Epithelial cell kinase) (Tyrosine-protein kinase receptor ECK)	EPHA2 ECK	976
P29320	Ephrin type-A receptor 3 (EC 2.7.10.1) (EPH-like kinase 4) (EK4) (hEK4) (HEK) (Human embryo kinase) (Tyrosine-protein kinase TYRO4) (Tyrosine-protein kinase receptor ETK1) (Eph-like tyrosine kinase 1)	EPHA3 ETK ETK1 HEK TYRO4	983
P29322	Ephrin type-A receptor 8 (EC 2.7.10.1) (EPH- and ELK-related kinase) (EPH-like kinase 3) (EK3) (hEK3) (Tyrosine-protein kinase receptor EEK)	EPHA8 EEK HEK3 KIAA1459	1005
P29323	Ephrin type-B receptor 2 (EC 2.7.10.1) (Developmentally-regulated Eph-related tyrosine kinase) (ELK-related tyrosine kinase) (EPH tyrosine kinase 3) (EPH-like kinase 5) (EK5) (hEK5) (Renal carcinoma antigen NY-REN-47) (Tyrosine-protein kinase TYRO5) (Tyrosine-protein kinase receptor EPH-3) [Cleaved into: EphB2/CTF1; EphB2/CTF2]	EPHB2 DRT EPHT3 EPTH3 ERK HEK5 TYRO5	1055
P29371	Neuromedin-K receptor (NKR) (NK-3 receptor) (NK-3R) (Neurokinin B receptor) (Tachykinin receptor 3)	TACR3 NK3R TAC3R	465
P29376	Leukocyte tyrosine kinase receptor (EC 2.7.10.1) (Protein tyrosine kinase 1)	LTK TYK1	864
P29965	CD40 ligand (CD40-L) (T-cell antigen Gp39) (TNF-related activation protein) (TRAP) (Tumor necrosis factor ligand superfamily member 5) (CD antigen CD154) [Cleaved into: CD40 ligand, membrane form; CD40 ligand, soluble form (sCD40L)]	CD40LG CD40L TNFSF5 TRAP	261
P29972	Aquaporin-1 (AQP-1) (Aquaporin-CHIP) (Channel-like integral membrane protein of 28 kDa) (Urine water channel)	AQP1 CHIP28	269
P30203	T-cell differentiation antigen CD6 (T12) (TP120) (CD antigen CD6) [Cleaved into: Soluble CD6]	CD6	668
P30301	Lens fiber major intrinsic protein (Aquaporin-0) (MIP26) (MP26)	MIP AQP0	263
P30408	Transmembrane 4 L6 family member 1 (Membrane component chromosome 3 surface marker 1) (Tumor-associated antigen L6)	TM4SF1 M3S1 TAAL6	202
P30411	B2 bradykinin receptor (B2R) (BK-2 receptor)	BDKRB2 BKR2	391
P04439	HLA class I histocompatibility antigen, A alpha chain (Human leukocyte antigen A) (HLA-A)	HLA-A HLAA	365
P04439	HLA class I histocompatibility antigen, A alpha chain (Human leukocyte antigen A) (HLA-A)	HLA-A HLAA	365
P04439	HLA class I histocompatibility antigen, A alpha chain (Human leukocyte antigen A) (HLA-A)	HLA-A HLAA	365
P04439	HLA class I histocompatibility antigen, A alpha chain (Human leukocyte antigen A) (HLA-A)	HLA-A HLAA	365
P04439	HLA class I histocompatibility antigen, A alpha chain (Human leukocyte antigen A) (HLA-A)	HLA-A HLAA	365
P04439	HLA class I histocompatibility antigen, A alpha chain (Human leukocyte antigen A) (HLA-A)	HLA-A HLAA	365
P04439	HLA class I histocompatibility antigen, A alpha chain (Human leukocyte antigen A) (HLA-A)	HLA-A HLAA	365
P04439	HLA class I histocompatibility antigen, A alpha chain (Human leukocyte antigen A) (HLA-A)	HLA-A HLAA	365
P01889	HLA class I histocompatibility antigen, B alpha chain (Human leukocyte antigen B) (HLA-B)	HLA-B HLAB	362
P01889	HLA class I histocompatibility antigen, B alpha chain (Human leukocyte antigen B) (HLA-B)	HLA-B HLAB	362
P01889	HLA class I histocompatibility antigen, B alpha chain (Human leukocyte antigen B) (HLA-B)	HLA-B HLAB	362
P01889	HLA class I histocompatibility antigen, B alpha chain (Human leukocyte antigen B) (HLA-B)	HLA-B HLAB	362
P01889	HLA class I histocompatibility antigen, B alpha chain (Human leukocyte antigen B) (HLA-B)	HLA-B HLAB	362
P01889	HLA class I histocompatibility antigen, B alpha chain (Human leukocyte antigen B) (HLA-B)	HLA-B HLAB	362
P01889	HLA class I histocompatibility antigen, B alpha chain (Human leukocyte antigen B) (HLA-B)	HLA-B HLAB	362
P01889	HLA class I histocompatibility antigen, B alpha chain (Human leukocyte antigen B) (HLA-B)	HLA-B HLAB	362
P01889	HLA class I histocompatibility antigen, B alpha chain (Human leukocyte antigen B) (HLA-B)	HLA-B HLAB	362
P01889	HLA class I histocompatibility antigen, B alpha chain (Human leukocyte antigen B) (HLA-B)	HLA-B HLAB	362
P01889	HLA class I histocompatibility antigen, B alpha chain (Human leukocyte antigen B) (HLA-B)	HLA-B HLAB	362
P01889	HLA class I histocompatibility antigen, B alpha chain (Human leukocyte antigen B) (HLA-B)	HLA-B HLAB	362
P01889	HLA class I histocompatibility antigen, B alpha chain (Human leukocyte antigen B) (HLA-B)	HLA-B HLAB	362
P01889	HLA class I histocompatibility antigen, B alpha chain (Human leukocyte antigen B) (HLA-B)	HLA-B HLAB	362
P01889	HLA class I histocompatibility antigen, B alpha chain (Human leukocyte antigen B) (HLA-B)	HLA-B HLAB	362
P01889	HLA class I histocompatibility antigen, B alpha chain (Human leukocyte antigen B) (HLA-B)	HLA-B HLAB	362
P01889	HLA class I histocompatibility antigen, B alpha chain (Human leukocyte antigen B) (HLA-B)	HLA-B HLAB	362
P01889	HLA class I histocompatibility antigen, B alpha chain (Human leukocyte antigen B) (HLA-B)	HLA-B HLAB	362
P01889	HLA class I histocompatibility antigen, B alpha chain (Human leukocyte antigen B) (HLA-B)	HLA-B HLAB	362
P01889	HLA class I histocompatibility antigen, B alpha chain (Human leukocyte antigen B) (HLA-B)	HLA-B HLAB	362
P01889	HLA class I histocompatibility antigen, B alpha chain (Human leukocyte antigen B) (HLA-B)	HLA-B HLAB	362
P10321	HLA class I histocompatibility antigen, C alpha chain (HLA-C) (HLA-Cw) (Human leukocyte antigen C)	HLA-C HLAC	366
P10321	HLA class I histocompatibility antigen, C alpha chain (HLA-C) (HLA-Cw) (Human leukocyte antigen C)	HLA-C HLAC	366
P10321	HLA class I histocompatibility antigen, C alpha chain (HLA-C) (HLA-Cw) (Human leukocyte antigen C)	HLA-C HLAC	366
P10321	HLA class I histocompatibility antigen, C alpha chain (HLA-C) (HLA-Cw) (Human leukocyte antigen C)	HLA-C HLAC	366
P10321	HLA class I histocompatibility antigen, C alpha chain (HLA-C) (HLA-Cw) (Human leukocyte antigen C)	HLA-C HLAC	366
P10321	HLA class I histocompatibility antigen, C alpha chain (HLA-C) (HLA-Cw) (Human leukocyte antigen C)	HLA-C HLAC	366
P30511	HLA class I histocompatibility antigen, alpha chain F (CDA12) (HLA F antigen) (Leukocyte antigen F) (MHC class I antigen F)	HLA-F HLA-5.4 HLAF	346
P04439	HLA class I histocompatibility antigen, A alpha chain (Human leukocyte antigen A) (HLA-A)	HLA-A HLAA	365
P30518	Vasopressin V2 receptor (V2R) (AVPR V2) (Antidiuretic hormone receptor) (Renal-type arginine vasopressin receptor)	AVPR2 ADHR DIR DIR3 V2R	371
P30530	Tyrosine-protein kinase receptor UFO (EC 2.7.10.1) (AXL oncogene)	AXL UFO	894
P30531	Sodium- and chloride-dependent GABA transporter 1 (GAT-1) (Solute carrier family 6 member 1)	SLC6A1 GABATR GABT1 GAT1	599
P30532	Neuronal acetylcholine receptor subunit alpha-5	CHRNA5 NACHRA5	468
P30542	Adenosine receptor A1	ADORA1	326
P30550	Gastrin-releasing peptide receptor (GRP-R) (GRP-preferring bombesin receptor)	GRPR	384
P30556	Type-1 angiotensin II receptor (AT1AR) (AT1BR) (Angiotensin II type-1 receptor) (AT1 receptor)	AGTR1 AGTR1A AGTR1B AT2R1 AT2R1B	359
P30559	Oxytocin receptor (OT-R)	OXTR	389
P01889	HLA class I histocompatibility antigen, B alpha chain (Human leukocyte antigen B) (HLA-B)	HLA-B HLAB	362
P30825	High affinity cationic amino acid transporter 1 (CAT-1) (CAT1) (Ecotropic retroviral leukemia receptor homolog) (Ecotropic retrovirus receptor homolog) (Solute carrier family 7 member 1) (System Y+ basic amino acid transporter)	SLC7A1 ATRC1 ERR REC1L	629
P30872	Somatostatin receptor type 1 (SS-1-R) (SS1-R) (SS1R) (SST1) (SRIF-2)	SSTR1	391
P30874	Somatostatin receptor type 2 (SS-2-R) (SS2-R) (SS2R) (SST2) (SRIF-1)	SSTR2	369
P30926	Neuronal acetylcholine receptor subunit beta-4	CHRNB4	498
P30939	5-hydroxytryptamine receptor 1F (5-HT-1F) (5-HT1F) (Serotonin receptor 1F)	HTR1F HTR1EL	366
P30953	Olfactory receptor 1E1 (Olfactory receptor 13-66) (OR13-66) (Olfactory receptor 17-2/17-32) (OR17-2) (OR17-32) (Olfactory receptor 1E5) (Olfactory receptor 1E6) (Olfactory receptor 5-85) (OR5-85) (Olfactory receptor OR17-18) (Olfactory receptor-like protein HGMP07I)	OR1E1 OR1E5 OR1E6 OR1E9P	314
P30954	Olfactory receptor 10J1 (Olfactory receptor OR1-26) (Olfactory receptor-like protein HGMP07J)	OR10J1	320
P30968	Gonadotropin-releasing hormone receptor (GnRH receptor) (GnRH-R)	GNRHR GRHR	328
P30988	Calcitonin receptor (CT-R)	CALCR	474
P30989	Neurotensin receptor type 1 (NT-R-1) (NTR1) (High-affinity levocabastine-insensitive neurotensin receptor) (NTRH)	NTSR1 NTRR	418
P31358	CAMPATH-1 antigen (CDw52) (Cambridge pathology 1 antigen) (Epididymal secretory protein E5) (Human epididymis-specific protein 5) (He5) (CD antigen CD52)	CD52 CDW52 HE5	61
P31391	Somatostatin receptor type 4 (SS-4-R) (SS4-R) (SS4R) (SST4)	SSTR4	388
P31639	Sodium/glucose cotransporter 2 (Na(+)/glucose cotransporter 2) (Low affinity sodium-glucose cotransporter) (Solute carrier family 5 member 2)	SLC5A2 SGLT2	672
P31641	Sodium- and chloride-dependent taurine transporter (Solute carrier family 6 member 6)	SLC6A6	620
P31644	Gamma-aminobutyric acid receptor subunit alpha-5 (GABA(A) receptor subunit alpha-5) (GABAAR subunit alpha-5)	GABRA5	462
P31645	Sodium-dependent serotonin transporter (SERT) (5HT transporter) (5HTT) (Solute carrier family 6 member 4)	SLC6A4 HTT SERT	630
P31785	Cytokine receptor common subunit gamma (Interleukin-2 receptor subunit gamma) (IL-2 receptor subunit gamma) (IL-2R subunit gamma) (IL-2RG) (gammaC) (p64) (CD antigen CD132)	IL2RG	369
P31994	Low affinity immunoglobulin gamma Fc region receptor II-b (IgG Fc receptor II-b) (CDw32) (Fc-gamma RII-b) (Fc-gamma-RIIb) (FcRII-b) (CD antigen CD32)	FCGR2B CD32 FCG2 IGFR2	310
P31995	Low affinity immunoglobulin gamma Fc region receptor II-c (IgG Fc receptor II-c) (CDw32) (Fc-gamma RII-c) (Fc-gamma-RIIc) (FcRII-c) (CD antigen CD32)	FCGR2C CD32 FCG2 IGFR2	323
P31997	Cell adhesion molecule CEACAM8 (CD67 antigen) (Carcinoembryonic antigen CGM6) (Carcinoembryonic antigen-related cell adhesion molecule 8) (CEA cell adhesion molecule 8) (Non-specific cross-reacting antigen NCA-95) (CD antigen CD66b)	CEACAM8 CGM6	349
P32004	Neural cell adhesion molecule L1 (N-CAM-L1) (NCAM-L1) (CD antigen CD171)	L1CAM CAML1 MIC5	1257
P32238	Cholecystokinin receptor type A (CCK-A receptor) (CCK-AR) (Cholecystokinin-1 receptor) (CCK1-R)	CCKAR CCKRA	428
P32239	Gastrin/cholecystokinin type B receptor (CCK-B receptor) (CCK-BR) (Cholecystokinin-2 receptor) (CCK2-R)	CCKBR CCKRB	447
P32241	Vasoactive intestinal polypeptide receptor 1 (VIP-R-1) (Pituitary adenylate cyclase-activating polypeptide type II receptor) (PACAP type II receptor) (PACAP-R-2) (PACAP-R2) (VPAC1 receptor) (VPAC1R)	VIPR1	457
P32245	Melanocortin receptor 4 (MC4-R)	MC4R	332
P32246	C-C chemokine receptor type 1 (C-C CKR-1) (CC-CKR-1) (CCR-1) (CCR1) (HM145) (LD78 receptor) (Macrophage inflammatory protein 1-alpha receptor) (MIP-1alpha-R) (RANTES-R) (CD antigen CD191)	CCR1 CMKBR1 CMKR1 SCYAR1	355
P32247	Bombesin receptor subtype-3 (BRS-3)	BRS3	399
P32248	C-C chemokine receptor type 7 (C-C CKR-7) (CC-CKR-7) (CCR-7) (BLR2) (CDw197) (Epstein-Barr virus-induced G-protein coupled receptor 1) (EBI1) (EBV-induced G-protein coupled receptor 1) (MIP-3 beta receptor) (CD antigen CD197)	CCR7 CMKBR7 EBI1 EVI1	378
P32249	G-protein coupled receptor 183 (Epstein-Barr virus-induced G-protein coupled receptor 2) (EBI2) (EBV-induced G-protein coupled receptor 2) (hEBI2)	GPR183 EBI2	361
P32297	Neuronal acetylcholine receptor subunit alpha-3	CHRNA3 NACHRA3	505
P32302	C-X-C chemokine receptor type 5 (CXC-R5) (CXCR-5) (Burkitt lymphoma receptor 1) (Monocyte-derived receptor 15) (MDR-15) (CD antigen CD185)	CXCR5 BLR1 MDR15	372
P32418	Sodium/calcium exchanger 1 (Na(+)/Ca(2+)-exchange protein 1) (Solute carrier family 8 member 1)	SLC8A1 CNC NCX1	973
P32745	Somatostatin receptor type 3 (SS-3-R) (SS3-R) (SS3R) (SST3) (SSR-28)	SSTR3	418
P32926	Desmoglein-3 (130 kDa pemphigus vulgaris antigen) (PVA) (Cadherin family member 6)	DSG3 CDHF6	999
P32927	Cytokine receptor common subunit beta (CDw131) (GM-CSF/IL-3/IL-5 receptor common beta subunit) (CD antigen CD131)	CSF2RB IL3RB IL5RB	897
P32942	Intercellular adhesion molecule 3 (ICAM-3) (CDw50) (ICAM-R) (CD antigen CD50)	ICAM3	547
P32970	CD70 antigen (CD27 ligand) (CD27-L) (Tumor necrosis factor ligand superfamily member 7) (CD antigen CD70)	CD70 CD27L CD27LG TNFSF7	193
P32971	Tumor necrosis factor ligand superfamily member 8 (CD30 ligand) (CD30-L) (CD antigen CD153)	TNFSF8 CD30L CD30LG	234
P33032	Melanocortin receptor 5 (MC5-R) (MC-2)	MC5R	325
P33151	Cadherin-5 (7B4 antigen) (Vascular endothelial cadherin) (VE-cadherin) (CD antigen CD144)	CDH5	784
P33527	Multidrug resistance-associated protein 1 (EC 7.6.2.2) (ATP-binding cassette sub-family C member 1) (Glutathione-S-conjugate-translocating ATPase ABCC1) (EC 7.6.2.3) (Leukotriene C(4) transporter) (LTC4 transporter)	ABCC1 MRP MRP1	1531
P33681	T-lymphocyte activation antigen CD80 (Activation B7-1 antigen) (BB1) (CTLA-4 counter-receptor B7.1) (B7) (CD antigen CD80)	CD80 CD28LG CD28LG1 LAB7	288
P0DMS9	Transmembrane domain-containing protein TMIGD3	TMIGD3 UNQ1931/PRO4406	266
P0DMS8	Adenosine receptor A3	ADORA3	318
P34741	Syndecan-2 (SYND2) (Fibroglycan) (Heparan sulfate proteoglycan core protein) (HSPG) (CD antigen CD362)	SDC2 HSPG1	201
P34810	Macrosialin (Gp110) (CD antigen CD68)	CD68	354
P34903	Gamma-aminobutyric acid receptor subunit alpha-3 (GABA(A) receptor subunit alpha-3) (GABAAR subunit alpha-3)	GABRA3	492
P34910	Protein EVI2B (Ecotropic viral integration site 2B protein homolog) (EVI-2B) (CD antigen CD361)	EVI2B EVDB	448
P34925	Tyrosine-protein kinase RYK (EC 2.7.10.1)	RYK JTK5A	607
P34969	5-hydroxytryptamine receptor 7 (5-HT-7) (5-HT7) (5-HT-X) (Serotonin receptor 7)	HTR7	479
P34972	Cannabinoid receptor 2 (CB-2) (CB2) (hCB2) (CX5)	CNR2 CB2A CB2B	360
P34981	Thyrotropin-releasing hormone receptor (TRH-R) (Thyroliberin receptor)	TRHR	398
P34982	Olfactory receptor 1D2 (Olfactory receptor 17-4) (OR17-4) (Olfactory receptor OR17-6) (Olfactory receptor-like protein HGMP07E)	OR1D2 OLFR1	312
P34995	Prostaglandin E2 receptor EP1 subtype (PGE receptor EP1 subtype) (PGE2 receptor EP1 subtype) (Prostanoid EP1 receptor)	PTGER1	402
P34998	Corticotropin-releasing factor receptor 1 (CRF-R-1) (CRF-R1) (CRFR-1) (Corticotropin-releasing hormone receptor 1) (CRH-R-1) (CRH-R1)	CRHR1 CRFR CRFR1 CRHR	415
P35052	Glypican-1 [Cleaved into: Secreted glypican-1]	GPC1	558
P35070	Probetacellulin [Cleaved into: Betacellulin (BTC)]	BTC	178
P35212	Gap junction alpha-4 protein (Connexin-37) (Cx37)	GJA4	333
P35346	Somatostatin receptor type 5 (SS-5-R) (SS5-R) (SS5R) (SST5)	SSTR5	364
P35348	Alpha-1A adrenergic receptor (Alpha-1A adrenoreceptor) (Alpha-1A adrenoceptor) (Alpha-1C adrenergic receptor) (Alpha-adrenergic receptor 1c)	ADRA1A ADRA1C	466
P35367	Histamine H1 receptor (H1-R) (H1R) (HH1R)	HRH1	487
P35368	Alpha-1B adrenergic receptor (Alpha-1B adrenoreceptor) (Alpha-1B adrenoceptor)	ADRA1B	520
P35372	Mu-type opioid receptor (M-OR-1) (MOR-1) (Mu opiate receptor) (Mu opioid receptor) (MOP) (hMOP)	OPRM1 MOR1	400
P35408	Prostaglandin E2 receptor EP4 subtype (PGE receptor EP4 subtype) (PGE2 receptor EP4 subtype) (Prostanoid EP4 receptor)	PTGER4 PTGER2	488
P35410	Mas-related G-protein coupled receptor MRG (MAS-R) (MAS1-like)	MAS1L MRG	378
P35414	Apelin receptor (Angiotensin receptor-like 1) (G-protein coupled receptor APJ) (G-protein coupled receptor HG11)	APLNR AGTRL1 APJ	380
P35462	D(3) dopamine receptor (Dopamine D3 receptor)	DRD3	400
P35498	Sodium channel protein type 1 subunit alpha (Sodium channel protein brain I subunit alpha) (Sodium channel protein type I subunit alpha) (Voltage-gated sodium channel subunit alpha Nav1.1)	SCN1A NAC1 SCN1	2009
P35499	Sodium channel protein type 4 subunit alpha (SkM1) (Sodium channel protein skeletal muscle subunit alpha) (Sodium channel protein type IV subunit alpha) (Voltage-gated sodium channel subunit alpha Nav1.4)	SCN4A	1836
P35590	Tyrosine-protein kinase receptor Tie-1 (EC 2.7.10.1)	TIE1 TIE	1138
P35613	Basigin (5F7) (Collagenase stimulatory factor) (Extracellular matrix metalloproteinase inducer) (EMMPRIN) (Hepatoma-associated antigen) (HAb18G) (Leukocyte activation antigen M6) (OK blood group antigen) (Tumor cell-derived collagenase stimulatory factor) (TCSF) (CD antigen CD147)	BSG UNQ6505/PRO21383	385
P35916	Vascular endothelial growth factor receptor 3 (VEGFR-3) (EC 2.7.10.1) (Fms-like tyrosine kinase 4) (FLT-4) (Tyrosine-protein kinase receptor FLT4)	FLT4 VEGFR3	1363
P35968	Vascular endothelial growth factor receptor 2 (VEGFR-2) (EC 2.7.10.1) (Fetal liver kinase 1) (FLK-1) (Kinase insert domain receptor) (KDR) (Protein-tyrosine kinase receptor flk-1) (CD antigen CD309)	KDR FLK1 VEGFR2	1356
P36544	Neuronal acetylcholine receptor subunit alpha-7 (nAChR7) (Nicotinic acetylcholine receptor subunit alpha-7)	CHRNA7 NACHRA7	502
P36888	Receptor-type tyrosine-protein kinase FLT3 (EC 2.7.10.1) (FL cytokine receptor) (Fetal liver kinase-2) (FLK-2) (Fms-like tyrosine kinase 3) (FLT-3) (Stem cell tyrosine kinase 1) (STK-1) (CD antigen CD135)	FLT3 CD135 FLK2 STK1	993
P36894	Bone morphogenetic protein receptor type-1A (BMP type-1A receptor) (BMPR-1A) (EC 2.7.11.30) (Activin receptor-like kinase 3) (ALK-3) (Serine/threonine-protein kinase receptor R5) (SKR5) (CD antigen CD292)	BMPR1A ACVRLK3 ALK3	532
P36896	Activin receptor type-1B (EC 2.7.11.30) (Activin receptor type IB) (ACTR-IB) (Activin receptor-like kinase 4) (ALK-4) (Serine/threonine-protein kinase receptor R2) (SKR2)	ACVR1B ACVRLK4 ALK4	505
P36897	TGF-beta receptor type-1 (TGFR-1) (EC 2.7.11.30) (Activin A receptor type II-like protein kinase of 53kD) (Activin receptor-like kinase 5) (ALK-5) (ALK5) (Serine/threonine-protein kinase receptor R4) (SKR4) (TGF-beta type I receptor) (Transforming growth factor-beta receptor type I) (TGF-beta receptor type I) (TbetaR-I)	TGFBR1 ALK5 SKR4	503
P36941	Tumor necrosis factor receptor superfamily member 3 (Lymphotoxin-beta receptor) (Tumor necrosis factor C receptor) (Tumor necrosis factor receptor 2-related protein) (Tumor necrosis factor receptor type III) (TNF-RIII) (TNFR-III)	LTBR D12S370 TNFCR TNFR3 TNFRSF3	435
P37023	Activin receptor type-1-like (EC 2.7.11.30) (Activin receptor-like kinase 1) (ALK-1) (Serine/threonine-protein kinase receptor R3) (SKR3) (TGF-B superfamily receptor type I) (TSR-I)	ACVRL1 ACVRLK1 ALK1	503
P37088	Epithelial sodium channel subunit alpha (Alpha-ENaC) (ENaC subunit alpha) (ENaCA) (Epithelial Na(+) channel subunit alpha) (Alpha-NaCH) (Amiloride-sensitive sodium channel subunit alpha) (Nonvoltage-gated sodium channel 1 subunit alpha) (SCNEA) (Sodium channel epithelial 1 subunit alpha)	SCNN1A SCNN1	669
P37173	TGF-beta receptor type-2 (TGFR-2) (EC 2.7.11.30) (TGF-beta type II receptor) (Transforming growth factor-beta receptor type II) (TGF-beta receptor type II) (TbetaR-II)	TGFBR2	567
P37288	Vasopressin V1a receptor (V1aR) (AVPR V1a) (Antidiuretic hormone receptor 1a) (Vascular/hepatic-type arginine vasopressin receptor)	AVPR1A AVPR1	418
P38484	Interferon gamma receptor 2 (IFN-gamma receptor 2) (IFN-gamma-R2) (Interferon gamma receptor accessory factor 1) (AF-1) (Interferon gamma receptor beta-chain) (IFN-gamma-R-beta) (Interferon gamma transducer 1)	IFNGR2 IFNGT1	337
P38567	Hyaluronidase PH-20 (Hyal-PH20) (EC 3.2.1.35) (Hyaluronoglucosaminidase PH-20) (Sperm adhesion molecule 1) (Sperm surface protein PH-20)	SPAM1 HYAL3 PH20	509
P38570	Integrin alpha-E (HML-1 antigen) (Integrin alpha-IEL) (Mucosal lymphocyte 1 antigen) (CD antigen CD103) [Cleaved into: Integrin alpha-E light chain; Integrin alpha-E heavy chain]	ITGAE	1179
P39086	Glutamate receptor ionotropic, kainate 1 (GluK1) (Excitatory amino acid receptor 3) (EAA3) (Glutamate receptor 5) (GluR-5) (GluR5)	GRIK1 GLUR5	918
P40126	L-dopachrome tautomerase (DCT) (DT) (EC 5.3.3.12) (L-dopachrome Delta-isomerase) (Tyrosinase-related protein 2) (TRP-2) (TRP2)	DCT TYRP2	519
P40189	Interleukin-6 receptor subunit beta (IL-6 receptor subunit beta) (IL-6R subunit beta) (IL-6R-beta) (IL-6RB) (CDw130) (Interleukin-6 signal transducer) (Membrane glycoprotein 130) (gp130) (Oncostatin-M receptor subunit alpha) (CD antigen CD130)	IL6ST	918
P40197	Platelet glycoprotein V (GPV) (Glycoprotein 5) (CD antigen CD42d)	GP5	560
P40198	Cell adhesion molecule CEACAM3 (Carcinoembryonic antigen CGM1) (Carcinoembryonic antigen-related cell adhesion molecule 3) (CEA cell adhesion molecule 3) (CD antigen CD66d)	CEACAM3 CD66D CGM1	252
P40199	Cell adhesion molecule CEACAM6 (Carcinoembryonic antigen-related cell adhesion molecule 6) (CEA cell adhesion molecule 6) (Non-specific crossreacting antigen) (Normal cross-reacting antigen) (CD antigen CD66c)	CEACAM6 NCA	344
P40200	T-cell surface protein tactile (Cell surface antigen CD96) (T cell-activated increased late expression protein) (CD antigen CD96)	CD96	585
P40238	Thrombopoietin receptor (TPO-R) (Myeloproliferative leukemia protein) (Proto-oncogene c-Mpl) (CD antigen CD110)	MPL TPOR	635
P40259	B-cell antigen receptor complex-associated protein beta chain (B-cell-specific glycoprotein B29) (Ig-beta) (Immunoglobulin-associated B29 protein) (CD antigen CD79b)	CD79B B29 IGB	229
P40879	Chloride anion exchanger (Down-regulated in adenoma) (Protein DRA) (Solute carrier family 26 member 3)	SLC26A3 DRA	764
P40967	Melanocyte protein PMEL (ME20-M) (ME20M) (Melanocyte protein Pmel 17) (Melanocytes lineage-specific antigen GP100) (Melanoma-associated ME20 antigen) (P1) (P100) (Premelanosome protein) (Silver locus protein homolog) [Cleaved into: M-alpha (95 kDa melanocyte-specific secreted glycoprotein) (P26) (Secreted melanoma-associated ME20 antigen) (ME20-S) (ME20S); M-beta]	PMEL D12S53E PMEL17 SILV	661
P41143	Delta-type opioid receptor (D-OR-1) (DOR-1)	OPRD1 OPRD	372
P41145	Kappa-type opioid receptor (K-OR-1) (KOR-1)	OPRK1 OPRK	380
P41146	Nociceptin receptor (Kappa-type 3 opioid receptor) (KOR-3) (Orphanin FQ receptor)	OPRL1 OOR ORL1	370
P41180	Extracellular calcium-sensing receptor (CaR) (CaSR) (hCasR) (Parathyroid cell calcium-sensing receptor 1) (PCaR1)	CASR GPRC2A PCAR1	1078
P41181	Aquaporin-2 (AQP-2) (ADH water channel) (Aquaporin-CD) (AQP-CD) (Collecting duct water channel protein) (WCH-CD) (Water channel protein for renal collecting duct)	AQP2	271
P41217	OX-2 membrane glycoprotein (CD antigen CD200)	CD200 MOX1 MOX2 My033	278
P41231	P2Y purinoceptor 2 (P2Y2) (ATP receptor) (P2U purinoceptor 1) (P2U1) (P2U receptor 1) (Purinergic receptor)	P2RY2 P2RU1	377
P41440	Reduced folate transporter (FOLT) (Cyclic dinucleotide:anion antiporter SLC19A1) (Folate:anion antiporter SLC19A1) (Intestinal folate carrier 1) (IFC-1) (Placental folate transporter) (Reduced folate carrier protein) (RFC) (hRFC) (Reduced folate transporter 1) (RFT-1) (Solute carrier family 19 member 1) (hSLC19A1)	SLC19A1 FLOT1 RFC1	591
P41586	Pituitary adenylate cyclase-activating polypeptide type I receptor (PAC1 receptor) (PAC1R) (PACAP type I receptor) (PACAP-R-1) (PACAP-R1)	ADCYAP1R1	468
P41587	Vasoactive intestinal polypeptide receptor 2 (VIP-R-2) (Helodermin-preferring VIP receptor) (Pituitary adenylate cyclase-activating polypeptide type III receptor) (PACAP type III receptor) (PACAP-R-3) (PACAP-R3) (VPAC2 receptor) (VPAC2R)	VIPR2 VIP2R	438
P41594	Metabotropic glutamate receptor 5 (mGluR5)	GRM5 GPRC1E MGLUR5	1212
P41595	5-hydroxytryptamine receptor 2B (5-HT-2B) (5-HT2B) (Serotonin receptor 2B)	HTR2B	481
P41597	C-C chemokine receptor type 2 (C-C CKR-2) (CC-CKR-2) (CCR-2) (CCR2) (Monocyte chemoattractant protein 1 receptor) (MCP-1-R) (CD antigen CD192)	CCR2 CMKBR2	374
P41732	Tetraspanin-7 (Tspan-7) (Cell surface glycoprotein A15) (Membrane component chromosome X surface marker 1) (T-cell acute lymphoblastic leukemia-associated antigen 1) (TALLA-1) (Transmembrane 4 superfamily member 2) (CD antigen CD231)	TSPAN7 A15 DXS1692E MXS1 TM4SF2	249
P41968	Melanocortin receptor 3 (MC3-R)	MC3R	323
P42081	T-lymphocyte activation antigen CD86 (Activation B7-2 antigen) (B70) (BU63) (CTLA-4 counter-receptor B7.2) (FUN-1) (CD antigen CD86)	CD86 CD28LG2	329
P42261	Glutamate receptor 1 (GluR-1) (AMPA-selective glutamate receptor 1) (GluR-A) (GluR-K1) (Glutamate receptor ionotropic, AMPA 1)	GRIA1 GLUA1 GLUH1 GLUR1	906
P42262	Glutamate receptor 2 (GluR-2) (AMPA-selective glutamate receptor 2) (GluR-B) (GluR-K2) (Glutamate receptor ionotropic, AMPA 2)	GRIA2 GluA2 GLUR2	883
P42263	Glutamate receptor 3 (GluR-3) (AMPA-selective glutamate receptor 3) (GluR-C) (GluR-K3) (Glutamate receptor ionotropic, AMPA 3)	GRIA3 GluA3 GLUR3 GLURC	894
P42658	A-type potassium channel modulatory protein DPP6 (DPPX) (Dipeptidyl aminopeptidase-like protein 6) (Dipeptidyl aminopeptidase-related protein) (Dipeptidyl peptidase 6) (Dipeptidyl peptidase IV-like protein) (Dipeptidyl peptidase VI) (DPP VI)	DPP6	865
P42701	Interleukin-12 receptor subunit beta-1 (IL-12 receptor subunit beta-1) (IL-12R subunit beta-1) (IL-12R-beta-1) (IL-12RB1) (IL-12 receptor beta component) (CD antigen CD212)	IL12RB1 IL12R IL12RB	662
P42702	Leukemia inhibitory factor receptor (LIF receptor) (LIF-R) (CD antigen CD118)	LIFR	1097
P42892	Endothelin-converting enzyme 1 (ECE-1) (EC 3.4.24.71)	ECE1	770
P43003	Excitatory amino acid transporter 1 (Sodium-dependent glutamate/aspartate transporter 1) (GLAST-1) (Solute carrier family 1 member 3)	SLC1A3 EAAT1 GLAST GLAST1	542
P43004	Excitatory amino acid transporter 2 (Glutamate/aspartate transporter II) (Sodium-dependent glutamate/aspartate transporter 2) (Solute carrier family 1 member 2)	SLC1A2 EAAT2 GLT1	574
P43005	Excitatory amino acid transporter 3 (Excitatory amino-acid carrier 1) (Neuronal and epithelial glutamate transporter) (Sodium-dependent glutamate/aspartate transporter 3) (Solute carrier family 1 member 1)	SLC1A1 EAAC1 EAAT3 HEAAC1	524
P43007	Neutral amino acid transporter A (Alanine/serine/cysteine/threonine transporter 1) (ASCT-1) (Solute carrier family 1 member 4)	SLC1A4 ASCT1 SATT	532
P43088	Prostaglandin F2-alpha receptor (PGF receptor) (PGF2-alpha receptor) (Prostanoid FP receptor)	PTGFR	359
P43115	Prostaglandin E2 receptor EP3 subtype (PGE receptor EP3 subtype) (PGE2 receptor EP3 subtype) (PGE2-R) (Prostanoid EP3 receptor)	PTGER3	390
P43116	Prostaglandin E2 receptor EP2 subtype (PGE receptor EP2 subtype) (PGE2 receptor EP2 subtype) (Prostanoid EP2 receptor)	PTGER2	358
P43119	Prostacyclin receptor (Prostaglandin I2 receptor) (PGI receptor) (PGI2 receptor) (Prostanoid IP receptor)	PTGIR PRIPR	386
P43121	Cell surface glycoprotein MUC18 (Cell surface glycoprotein P1H12) (Melanoma cell adhesion molecule) (Melanoma-associated antigen A32) (Melanoma-associated antigen MUC18) (S-endo 1 endothelial-associated antigen) (CD antigen CD146)	MCAM MUC18	646
P43146	Netrin receptor DCC (Colorectal cancer suppressor) (Immunoglobulin superfamily DCC subclass member 1) (Tumor suppressor protein DCC)	DCC IGDCC1	1447
P43220	Glucagon-like peptide 1 receptor (GLP-1 receptor) (GLP-1-R) (GLP-1R)	GLP1R	463
P43307	Translocon-associated protein subunit alpha (TRAP-alpha) (Signal sequence receptor subunit alpha) (SSR-alpha)	SSR1 TRAPA PSEC0262	286
P43489	Tumor necrosis factor receptor superfamily member 4 (ACT35 antigen) (OX40L receptor) (TAX transcriptionally-activated glycoprotein 1 receptor) (CD antigen CD134)	TNFRSF4 TXGP1L	277
P43626	Killer cell immunoglobulin-like receptor 2DL1 (CD158 antigen-like family member A) (Natural killer-associated transcript 1) (NKAT-1) (p58 natural killer cell receptor clones CL-42/47.11) (p58 NK receptor CL-42/47.11) (p58.1 MHC class-I-specific NK receptor) (CD antigen CD158a)	KIR2DL1 CD158A NKAT1	348
P43627	Killer cell immunoglobulin-like receptor 2DL2 (CD158 antigen-like family member B1) (Natural killer-associated transcript 6) (NKAT-6) (p58 natural killer cell receptor clone CL-43) (p58 NK receptor CL-43) (CD antigen CD158b1)	KIR2DL2 CD158B1 NKAT6	348
P43628	Killer cell immunoglobulin-like receptor 2DL3 (CD158 antigen-like family member B2) (KIR-023GB) (Killer inhibitory receptor cl 2-3) (NKAT2a) (NKAT2b) (Natural killer-associated transcript 2) (NKAT-2) (p58 natural killer cell receptor clone CL-6) (p58 NK receptor CL-6) (p58.2 MHC class-I-specific NK receptor) (CD antigen CD158b2)	KIR2DL3 CD158B2 KIRCL23 NKAT2	341
P43629	Killer cell immunoglobulin-like receptor 3DL1 (CD158 antigen-like family member E) (HLA-BW4-specific inhibitory NK cell receptor) (Natural killer-associated transcript 3) (NKAT-3) (p70 natural killer cell receptor clones CL-2/CL-11) (p70 NK receptor CL-2/CL-11) (CD antigen CD158e)	KIR3DL1 CD158E NKAT3 NKB1	444
P43630	Killer cell immunoglobulin-like receptor 3DL2 (CD158 antigen-like family member K) (Natural killer-associated transcript 4) (NKAT-4) (p70 natural killer cell receptor clone CL-5) (p70 NK receptor CL-5) (CD antigen CD158k)	KIR3DL2 CD158K NKAT4	455
P43631	Killer cell immunoglobulin-like receptor 2DS2 (CD158 antigen-like family member J) (NK receptor 183 ActI) (Natural killer-associated transcript 5) (NKAT-5) (p58 natural killer cell receptor clone CL-49) (p58 NK receptor CL-49) (CD antigen CD158j)	KIR2DS2 CD158J NKAT5	304
P43632	Killer cell immunoglobulin-like receptor 2DS4 (CD158 antigen-like family member I) (Natural killer-associated transcript 8) (NKAT-8) (P58 natural killer cell receptor clones CL-39/CL-17) (p58 NK receptor CL-39/CL-17) (CD antigen CD158i)	KIR2DS4 CD158I KKA3 NKAT8	304
P43657	Lysophosphatidic acid receptor 6 (LPA receptor 6) (LPA-6) (Oleoyl-L-alpha-lysophosphatidic acid receptor) (P2Y purinoceptor 5) (P2Y5) (Purinergic receptor 5) (RB intron encoded G-protein coupled receptor)	LPAR6 P2RY5	344
P43681	Neuronal acetylcholine receptor subunit alpha-4	CHRNA4 NACRA4	627
P46059	Solute carrier family 15 member 1 (Intestinal H(+)/peptide cotransporter) (Oligopeptide transporter, small intestine isoform) (Peptide transporter 1)	SLC15A1 PEPT1	708
P46089	G-protein coupled receptor 3 (ACCA orphan receptor)	GPR3 ACCA	330
P46091	Chemerin-like receptor 2 (Chemerin chemokine-like receptor 2) (Chemokine-like receptor 2) (G-protein coupled receptor 1)	CMKLR2 GPR1	355
P46092	C-C chemokine receptor type 10 (C-C CKR-10) (CC-CKR-10) (CCR-10) (G-protein coupled receptor 2)	CCR10 GPR2	362
P46093	G-prodeshotein coupled receptor 4 (hGPR4) (G-protein coupled receptor 6C.l) (GPR6C.l)	GPR4	362
P46094	Chemokine XC receptor 1 (G-protein coupled receptor 5) (Lymphotactin receptor) (XC chemokine receptor 1)	XCR1 CCXCR1 GPR5	333
P46095	G-protein coupled receptor 6 (Sphingosine 1-phosphate receptor GPR6)	GPR6	362
P46098	5-hydroxytryptamine receptor 3A (5-HT3-A) (5-HT3A) (5-hydroxytryptamine receptor 3) (5-HT-3) (5-HT3R) (Serotonin receptor 3A) (Serotonin-gated ion channel receptor)	HTR3A 5HT3R HTR3	478
P46531	Neurogenic locus notch homolog protein 1 (Notch 1) (hN1) (Translocation-associated notch protein TAN-1) [Cleaved into: Notch 1 extracellular truncation (NEXT); Notch 1 intracellular domain (NICD)]	NOTCH1 TAN1	2555
P46663	B1 bradykinin receptor (B1R) (BK-1 receptor)	BDKRB1 BRADYB1	353
P46721	Solute carrier organic anion transporter family member 1A2 (OATP1A2) (OATP-A) (Organic anion-transporting polypeptide 1) (OATP-1) (Sodium-independent organic anion transporter) (Solute carrier family 21 member 3)	SLCO1A2 OATP OATP1 OATP1A2 SLC21A3	670
P47211	Galanin receptor type 1 (GAL1-R) (GALR-1)	GALR1 GALNR GALNR1	349
P47775	G-protein coupled receptor 12	GPR12	334
P47804	RPE-retinal G protein-coupled receptor	RGR	291
P47869	Gamma-aminobutyric acid receptor subunit alpha-2 (GABA(A) receptor subunit alpha-2) (GABAAR subunit alpha-2)	GABRA2	451
P47870	Gamma-aminobutyric acid receptor subunit beta-2 (GABA(A) receptor subunit beta-2) (GABAAR subunit beta-2)	GABRB2	512
P47871	Glucagon receptor (GL-R)	GCGR	477
P47872	Secretin receptor (SCT-R) (SECR)	SCTR	440
P47881	Olfactory receptor 3A1 (Olfactory receptor 17-40) (OR17-40) (Olfactory receptor OR17-15)	OR3A1 OLFRA03	315
P47883	Putative olfactory receptor 3A4 (Olfactory receptor 17-24) (OR17-24) (Olfactory receptor 3A5)	OR3A4P OR3A4 OR3A5P	348
P47884	Olfactory receptor 1D4 (Olfactory receptor 17-30) (OR17-30)	OR1D4	311
P47887	Olfactory receptor 1E2 (Olfactory receptor 17-93/17-135/17-136) (OR17-135) (OR17-136) (OR17-93) (Olfactory receptor 1E4)	OR1E2 OR1E4	323
P47888	Olfactory receptor 3A3 (Olfactory receptor 17-201) (OR17-201) (Olfactory receptor 3A6) (Olfactory receptor 3A7) (Olfactory receptor 3A8) (Olfactory receptor OR17-22)	OR3A3 OR3A6 OR3A7 OR3A8P	321
P47890	Olfactory receptor 1G1 (Olfactory receptor 17-209) (OR17-209) (Olfactory receptor 1G2) (Olfactory receptor OR17-8)	OR1G1 OR1G2	313
P47893	Olfactory receptor 3A2 (Olfactory receptor 17-228) (OR17-228) (Olfactory receptor OR17-14)	OR3A2 OLFRA04	321
P47898	5-hydroxytryptamine receptor 5A (5-HT-5) (5-HT-5A) (5-HT5A) (Serotonin receptor 5A)	HTR5A	357
P47900	P2Y purinoceptor 1 (P2Y1) (ADP receptor) (Purinergic receptor)	P2RY1	373
P47901	Vasopressin V1b receptor (V1bR) (AVPR V1b) (AVPR V3) (Antidiuretic hormone receptor 1b) (Vasopressin V3 receptor)	AVPR1B AVPR3 VPR3	424
P48023	Tumor necrosis factor ligand superfamily member 6 (Apoptosis antigen ligand) (APTL) (CD95 ligand) (CD95-L) (Fas antigen ligand) (Fas ligand) (FasL) (CD antigen CD178) [Cleaved into: Tumor necrosis factor ligand superfamily member 6, membrane form; Tumor necrosis factor ligand superfamily member 6, soluble form (Receptor-binding FasL ectodomain) (Soluble Fas ligand) (sFasL); ADAM10-processed FasL …	FASLG APT1LG1 CD95L FASL TNFSF6	281
P48029	Sodium- and chloride-dependent creatine transporter 1 (CT1) (Creatine transporter 1) (Solute carrier family 6 member 8)	SLC6A8	635
P48039	Melatonin receptor type 1A (Mel-1A-R) (Mel1a receptor)	MTNR1A	350
P48050	Inward rectifier potassium channel 4 (HIRK2) (HRK1) (Hippocampal inward rectifier) (HIR) (Inward rectifier K(+) channel Kir2.3) (IRK-3) (Potassium channel, inwardly rectifying subfamily J member 4)	KCNJ4 IRK3	445
P48058	Glutamate receptor 4 (GluR-4) (GluR4) (AMPA-selective glutamate receptor 4) (GluR-D) (Glutamate receptor ionotropic, AMPA 4)	GRIA4 GluA4 GLUR4	902
P48060	Glioma pathogenesis-related protein 1 (GliPR 1) (Protein RTVP-1)	GLIPR1 GLIPR RTVP1	266
P48065	Sodium- and chloride-dependent betaine transporter (BGT-1) (Na(+)/Cl(-) betaine/GABA transporter) (Solute carrier family 6 member 12)	SLC6A12 BGT1	614
P48066	Sodium- and chloride-dependent GABA transporter 3 (GAT-3) (Solute carrier family 6 member 11)	SLC6A11 GABT3 GAT3	632
P48067	Sodium- and chloride-dependent glycine transporter 1 (GlyT-1) (GlyT1) (Solute carrier family 6 member 9)	SLC6A9	706
P48145	Neuropeptides B/W receptor type 1 (G-protein coupled receptor 7)	NPBWR1 GPR7	328
P48146	Neuropeptides B/W receptor type 2 (G-protein coupled receptor 8)	NPBWR2 GPR8	333
P48167	Glycine receptor subunit beta (Glycine receptor 58 kDa subunit)	GLRB	497
P48169	Gamma-aminobutyric acid receptor subunit alpha-4 (GABA(A) receptor subunit alpha-4) (GABAAR subunit alpha-4)	GABRA4	554
P48230	Transmembrane 4 L6 family member 4 (Intestine and liver tetraspan membrane protein) (IL-TMP)	TM4SF4 ILTMP	202
P48357	Leptin receptor (LEP-R) (HuB219) (OB receptor) (OB-R) (CD antigen CD295)	LEPR DB OBR	1165
P48509	CD151 antigen (GP27) (Membrane glycoprotein SFA-1) (Platelet-endothelial tetraspan antigen 3) (PETA-3) (Tetraspanin-24) (Tspan-24) (CD antigen CD151)	CD151 TSPAN24	253
P48546	Gastric inhibitory polypeptide receptor (GIP-R) (Glucose-dependent insulinotropic polypeptide receptor)	GIPR	466
P48549	G protein-activated inward rectifier potassium channel 1 (GIRK-1) (Inward rectifier K(+) channel Kir3.1) (Potassium channel, inwardly rectifying subfamily J member 3)	KCNJ3 GIRK1	501
P48551	Interferon alpha/beta receptor 2 (IFN-R-2) (IFN-alpha binding protein) (IFN-alpha/beta receptor 2) (Interferon alpha binding protein) (Type I interferon receptor 2)	IFNAR2 IFNABR IFNARB	515
P48664	Excitatory amino acid transporter 4 (Sodium-dependent glutamate/aspartate transporter) (Solute carrier family 1 member 6)	SLC1A6 EAAT4	564
P48764	Sodium/hydrogen exchanger 3 (Na(+)/H(+) exchanger 3) (NHE-3) (Solute carrier family 9 member 3)	SLC9A3 NHE3	834
P48960	Adhesion G protein-coupled receptor E5 (Leukocyte antigen CD97) (CD antigen CD97) [Cleaved into: Adhesion G protein-coupled receptor E5 subunit alpha; Adhesion G protein-coupled receptor E5 subunit beta]	ADGRE5 CD97	835
P49019	Hydroxycarboxylic acid receptor 3 (G-protein coupled receptor 109B) (G-protein coupled receptor HM74) (G-protein coupled receptor HM74B) (Niacin receptor 2) (Nicotinic acid receptor 2)	HCAR3 GPR109B HCA3 HM74B NIACR2	387
P49146	Neuropeptide Y receptor type 2 (NPY2-R) (NPY-Y2 receptor) (Y2 receptor)	NPY2R	381
P49190	Parathyroid hormone 2 receptor (PTH2 receptor)	PTH2R PTHR2	550
P49238	CX3C chemokine receptor 1 (C-X3-C CKR-1) (CX3CR1) (Beta chemokine receptor-like 1) (CMK-BRL-1) (CMK-BRL1) (Fractalkine receptor) (G-protein coupled receptor 13) (V28)	CX3CR1 CMKBRL1 GPR13	355
P49279	Natural resistance-associated macrophage protein 1 (NRAMP 1) (Solute carrier family 11 member 1)	SLC11A1 LSH NRAMP NRAMP1	550
P49281	Natural resistance-associated macrophage protein 2 (NRAMP 2) (Divalent cation transporter 1) (Divalent metal transporter 1) (DMT-1) (Solute carrier family 11 member 2)	SLC11A2 DCT1 DMT1 NRAMP2 OK/SW-cl.20	568
P49286	Melatonin receptor type 1B (Mel-1B-R) (Mel1b receptor)	MTNR1B	362
P49682	C-X-C chemokine receptor type 3 (CXC-R3) (CXCR-3) (CKR-L2) (G protein-coupled receptor 9) (Interferon-inducible protein 10 receptor) (IP-10 receptor) (CD antigen CD183)	CXCR3 GPR9	368
P49683	Prolactin-releasing peptide receptor (PrRP receptor) (PrRPR) (G-protein coupled receptor 10) (hGR3)	PRLHR GPR10 GR3	370
P49685	G-protein coupled receptor 15 (Brother of Bonzo) (BoB)	GPR15	360
P49768	Presenilin-1 (PS-1) (EC 3.4.23.-) (Protein S182) [Cleaved into: Presenilin-1 NTF subunit; Presenilin-1 CTF subunit; Presenilin-1 CTF12 (PS1-CTF12)]	PSEN1 AD3 PS1 PSNL1	467
P49771	Fms-related tyrosine kinase 3 ligand (Flt3 ligand) (Flt3L) (SL cytokine)	FLT3LG	235
P49810	Presenilin-2 (PS-2) (EC 3.4.23.-) (AD3LP) (AD5) (E5-1) (STM-2) [Cleaved into: Presenilin-2 NTF subunit; Presenilin-2 CTF subunit]	PSEN2 AD4 PS2 PSNL2 STM2	448
P49961	Ectonucleoside triphosphate diphosphohydrolase 1 (EC 3.6.1.5) (ATP diphosphohydrolase) (ATP-DPH) (ATPDase) (Ecto-ATP diphosphohydrolase 1) (Ecto-ATPDase 1) (Ecto-ATPase 1) (Ecto-apyrase) (Lymphoid cell activation antigen) (Nucleoside triphosphate diphosphohydrolase 1) (NTPDase1) (CD antigen CD39)	ENTPD1 CD39	510
P50052	Type-2 angiotensin II receptor (Angiotensin II type-2 receptor) (AT2 receptor)	AGTR2	363
P50281	Matrix metalloproteinase-14 (MMP-14) (EC 3.4.24.80) (MMP-X1) (Membrane-type matrix metalloproteinase 1) (MT-MMP 1) (MTMMP1) (Membrane-type-1 matrix metalloproteinase) (MT1-MMP) (MT1MMP)	MMP14	582
P50391	Neuropeptide Y receptor type 4 (NPY4-R) (Pancreatic polypeptide receptor 1) (PP1)	NPY4R PPYR1	375
P50406	5-hydroxytryptamine receptor 6 (5-HT-6) (5-HT6) (Serotonin receptor 6)	HTR6	440
P50443	Sulfate transporter (Diastrophic dysplasia protein) (Solute carrier family 26 member 2)	SLC26A2 DTD DTDST	739
P50895	Basal cell adhesion molecule (Auberger B antigen) (B-CAM cell surface glycoprotein) (F8/G253 antigen) (Lutheran antigen) (Lutheran blood group glycoprotein) (CD antigen CD239)	BCAM LU MSK19	628
P50993	Sodium/potassium-transporting ATPase subunit alpha-2 (Na(+)/K(+) ATPase alpha-2 subunit) (EC 7.2.2.13) (Sodium pump subunit alpha-2)	ATP1A2 KIAA0778	1020
P51164	Potassium-transporting ATPase subunit beta (Gastric H(+)/K(+) ATPase subunit beta) (Proton pump beta chain)	ATP4B	291
P51168	Epithelial sodium channel subunit beta (Beta-ENaC) (ENaC subunit beta) (ENaCB) (Epithelial Na(+) channel subunit beta) (Amiloride-sensitive sodium channel subunit beta) (Beta-NaCH) (Nonvoltage-gated sodium channel 1 subunit beta) (SCNEB)	SCNN1B	640
P51170	Epithelial sodium channel subunit gamma (ENaC subunit gamma) (ENaCG) (Epithelial Na(+) channel subunit gamma) (Gamma-ENaC) (Amiloride-sensitive sodium channel subunit gamma) (Gamma-NaCH) (Nonvoltage-gated sodium channel 1 subunit gamma) (SCNEG) (Sodium channel epithelial 1 subunit gamma)	SCNN1G	649
P51172	Epithelial sodium channel subunit delta (Delta-ENaC) (ENaCD) (Epithelial Na(+) channel subunit delta) (Amiloride-sensitive sodium channel subunit delta) (Delta-NaCH) (Nonvoltage-gated sodium channel 1 subunit delta) (SCNED)	SCNN1D DNACH	802
P51512	Matrix metalloproteinase-16 (MMP-16) (EC 3.4.24.-) (MMP-X2) (Membrane-type matrix metalloproteinase 3) (MT-MMP 3) (MTMMP3) (Membrane-type-3 matrix metalloproteinase) (MT3-MMP) (MT3MMP)	MMP16 C8orf57 MMPX2	607
P51575	P2X purinoceptor 1 (P2X1) (ATP receptor) (Purinergic receptor)	P2RX1 P2X1	399
P51582	P2Y purinoceptor 4 (P2Y4) (P2P) (Uridine nucleotide receptor) (UNR)	P2RY4 NRU	365
P51654	Glypican-3 (GTR2-2) (Intestinal protein OCI-5) (MXR7) [Cleaved into: Glypican-3 alpha subunit; Glypican-3 beta subunit]	GPC3 OCI5	580
P51674	Neuronal membrane glycoprotein M6-a (M6a)	GPM6A M6A	278
P51677	C-C chemokine receptor type 3 (C C CKR3) (C-C CKR-3) (CC-CKR-3) (CCR-3) (CCR3) (CKR 3) (CKR3) (Eosinophil eotaxin receptor) (CD antigen CD193)	CCR3 CMKBR3	355
P51679	C-C chemokine receptor type 4 (C-C CKR-4) (CC-CKR-4) (CCR-4) (CCR4) (K5-5) (CD antigen CD194)	CCR4 CMKBR4	360
P51681	C-C chemokine receptor type 5 (C-C CKR-5) (CC-CKR-5) (CCR-5) (CCR5) (CHEMR13) (HIV-1 fusion coreceptor) (CD antigen CD195)	CCR5 CMKBR5	352
P51684	C-C chemokine receptor type 6 (C-C CKR-6) (CC-CKR-6) (CCR-6) (Chemokine receptor-like 3) (CKR-L3) (DRY6) (G-protein coupled receptor 29) (GPR-CY4) (GPRCY4) (LARC receptor) (CD antigen CD196)	CCR6 CKRL3 CMKBR6 GPR29 STRL22	374
P51685	C-C chemokine receptor type 8 (C-C CKR-8) (CC-CKR-8) (CCR-8) (CC chemokine receptor CHEMR1) (CMKBRL2) (Chemokine receptor-like 1) (CKR-L1) (GPR-CY6) (GPRCY6) (TER1) (CD antigen CDw198)	CCR8 CKRL1 CMKBR8 CMKBRL2	355
P51686	C-C chemokine receptor type 9 (C-C CKR-9) (CC-CKR-9) (CCR-9) (G-protein coupled receptor 28) (GPR-9-6) (CD antigen CDw199)	CCR9 GPR28	369
P51693	Amyloid beta precursor like protein 1 (Amyloid beta (A4) precursor-like protein 1) (Amyloid-like protein 1) (APLP) (APLP-1) [Cleaved into: C30]	APLP1	650
P51801	Chloride channel protein ClC-Kb (Chloride channel Kb) (ClC-K2)	CLCNKB	687
P51805	Plexin-A3 (Plexin-4) (Semaphorin receptor SEX)	PLXNA3 PLXN4 SEX	1871
P51810	G-protein coupled receptor 143 (Ocular albinism type 1 protein)	GPR143 OA1	404
P51828	Adenylate cyclase type 7 (EC 4.6.1.1) (ATP pyrophosphate-lyase 7) (Adenylate cyclase type VII) (Adenylyl cyclase 7)	ADCY7 KIAA0037	1080
P52569	Cationic amino acid transporter 2 (CAT-2) (CAT2) (Low affinity cationic amino acid transporter 2) (Solute carrier family 7 member 2)	SLC7A2 ATRC2 CAT2	658
P52797	Ephrin-A3 (EFL-2) (EHK1 ligand) (EHK1-L) (EPH-related receptor tyrosine kinase ligand 3) (LERK-3)	EFNA3 EFL2 EPLG3 LERK3	238
P52798	Ephrin-A4 (EPH-related receptor tyrosine kinase ligand 4) (LERK-4)	EFNA4 EPLG4 LERK4	201
P52799	Ephrin-B2 (EPH-related receptor tyrosine kinase ligand 5) (LERK-5) (HTK ligand) (HTK-L)	EFNB2 EPLG5 HTKL LERK5	333
P52803	Ephrin-A5 (AL-1) (EPH-related receptor tyrosine kinase ligand 7) (LERK-7)	EFNA5 EPLG7 LERK7	228
P52961	GPI-linked NAD(P)(+)--arginine ADP-ribosyltransferase 1 (EC 2.4.2.31) (ADP-ribosyltransferase C2 and C3 toxin-like 1) (ARTC1) (Mono(ADP-ribosyl)transferase 1) (CD antigen CD296)	ART1	327
P53708	Integrin alpha-8 [Cleaved into: Integrin alpha-8 heavy chain; Integrin alpha-8 light chain]	ITGA8	1063
P53794	Sodium/myo-inositol cotransporter (Na(+)/myo-inositol cotransporter) (Sodium/myo-inositol transporter 1) (SMIT1) (Solute carrier family 5 member 3)	SLC5A3	718
P53801	Pituitary tumor-transforming gene 1 protein-interacting protein (Pituitary tumor-transforming gene protein-binding factor) (PBF) (PTTG-binding factor)	PTTG1IP C21orf1 C21orf3	180
P53985	Monocarboxylate transporter 1 (MCT 1) (Solute carrier family 16 member 1)	SLC16A1 MCT1	500
P54219	Chromaffin granule amine transporter (Solute carrier family 18 member 1) (Vesicular amine transporter 1) (VAT1)	SLC18A1 VAT1 VMAT1	525
P54709	Sodium/potassium-transporting ATPase subunit beta-3 (Sodium/potassium-dependent ATPase subunit beta-3) (ATPB-3) (CD antigen CD298)	ATP1B3	279
P54753	Ephrin type-B receptor 3 (EC 2.7.10.1) (EPH-like tyrosine kinase 2) (EPH-like kinase 2) (Embryonic kinase 2) (EK2) (hEK2) (Tyrosine-protein kinase TYRO6)	EPHB3 ETK2 HEK2 TYRO6	998
P54756	Ephrin type-A receptor 5 (EC 2.7.10.1) (Brain-specific kinase) (EPH homology kinase 1) (EHK-1) (EPH-like kinase 7) (EK7) (hEK7)	EPHA5 BSK EHK1 HEK7 TYRO4	1037
P54760	Ephrin type-B receptor 4 (EC 2.7.10.1) (Hepatoma transmembrane kinase) (Tyrosine-protein kinase TYRO11)	EPHB4 HTK MYK1 TYRO11	987
P54762	Ephrin type-B receptor 1 (EC 2.7.10.1) (ELK) (EPH tyrosine kinase 2) (EPH-like kinase 6) (EK6) (hEK6) (Neuronally-expressed EPH-related tyrosine kinase) (NET) (Tyrosine-protein kinase receptor EPH-2)	EPHB1 ELK EPHT2 HEK6 NET	984
P54764	Ephrin type-A receptor 4 (EC 2.7.10.1) (EPH-like kinase 8) (EK8) (hEK8) (Tyrosine-protein kinase TYRO1) (Tyrosine-protein kinase receptor SEK)	EPHA4 HEK8 SEK TYRO1	986
P54826	Growth arrest-specific protein 1 (GAS-1)	GAS1	345
P54849	Epithelial membrane protein 1 (EMP-1) (CL-20) (Protein B4B) (Tumor-associated membrane protein)	EMP1 B4B TMP	157
P54851	Epithelial membrane protein 2 (EMP-2) (Protein XMP)	EMP2 XMP	167
P54852	Epithelial membrane protein 3 (EMP-3) (Hematopoietic neural membrane protein 1) (HNMP-1) (Protein YMP)	EMP3 YMP	163
P55011	Solute carrier family 12 member 2 (Basolateral Na-K-Cl symporter) (Bumetanide-sensitive sodium-(potassium)-chloride cotransporter 2) (BSC2) (Na-K-2Cl cotransporter 1) (hNKCC1)	SLC12A2 NKCC1	1212
P55017	Solute carrier family 12 member 3 (Na-Cl cotransporter) (NCC) (Na-Cl symporter) (Thiazide-sensitive sodium-chloride cotransporter)	SLC12A3 NCC TSC	1021
P55064	Aquaporin-5 (AQP-5)	AQP5	265
P55082	Microfibril-associated glycoprotein 3	MFAP3	362
P55085	Proteinase-activated receptor 2 (PAR-2) (Coagulation factor II receptor-like 1) (G-protein coupled receptor 11) (Thrombin receptor-like 1) [Cleaved into: Proteinase-activated receptor 2, alternate cleaved 1; Proteinase-activated receptor 2, alternate cleaved 2]	F2RL1 GPR11 PAR2	397
P55087	Aquaporin-4 (AQP-4) (Mercurial-insensitive water channel) (MIWC) (WCH4)	AQP4	323
P55259	Pancreatic secretory granule membrane major glycoprotein GP2 (Pancreatic zymogen granule membrane protein GP-2) (ZAP75)	GP2	537
P55283	Cadherin-4 (Retinal cadherin) (R-CAD) (R-cadherin)	CDH4	916
P55285	Cadherin-6 (Kidney cadherin) (K-cadherin)	CDH6	790
P55286	Cadherin-8	CDH8	799
P55287	Cadherin-11 (OSF-4) (Osteoblast cadherin) (OB-cadherin)	CDH11	796
P55289	Cadherin-12 (Brain cadherin) (BR-cadherin) (Neural type cadherin 2) (N-cadherin 2)	CDH12	794
P55290	Cadherin-13 (Heart cadherin) (H-cadherin) (P105) (Truncated cadherin) (T-cad) (T-cadherin)	CDH13 CDHH	713
P55291	Cadherin-15 (Cadherin-14) (Muscle cadherin) (M-cadherin)	CDH15 CDH14 CDH3	814
P55344	Lens fiber membrane intrinsic protein (MP18) (MP19) (MP20)	LIM2	173
P55899	IgG receptor FcRn large subunit p51 (FcRn) (IgG Fc fragment receptor transporter alpha chain) (Neonatal Fc receptor)	FCGRT FCRN	365
P56159	GDNF family receptor alpha-1 (GDNF receptor alpha-1) (GDNFR-alpha-1) (GFR-alpha-1) (RET ligand 1) (TGF-beta-related neurotrophic factor receptor 1)	GFRA1 GDNFRA RETL1 TRNR1	465
P56199	Integrin alpha-1 (CD49 antigen-like family member A) (Laminin and collagen receptor) (VLA-1) (CD antigen CD49a)	ITGA1	1179
P56373	P2X purinoceptor 3 (P2X3) (ATP receptor) (Purinergic receptor)	P2RX3	397
P56746	Claudin-15	CLDN15	228
P56747	Claudin-6 (Skullin)	CLDN6 UNQ757/PRO1488	220
P56748	Claudin-8	CLDN8 UNQ779/PRO1573	225
P56749	Claudin-12	CLDN12	244
P56817	Beta-secretase 1 (EC 3.4.23.46) (Aspartyl protease 2) (ASP2) (Asp 2) (Beta-site amyloid precursor protein cleaving enzyme 1) (Beta-site APP cleaving enzyme 1) (Memapsin-2) (Membrane-associated aspartic protease 2)	BACE1 BACE KIAA1149	501
P56856	Claudin-18	CLDN18 UNQ778/PRO1572	261
P56880	Claudin-20	CLDN20	219
P57057	Glucose-6-phosphate exchanger SLC37A1 (Glycerol-3-phosphate permease) (G-3-P permease) (Solute carrier family 37 member 1)	SLC37A1 G3PP	533
P57087	Junctional adhesion molecule B (JAM-B) (Junctional adhesion molecule 2) (JAM-2) (Vascular endothelial junction-associated molecule) (VE-JAM) (CD antigen CD322)	JAM2 C21orf43 VEJAM UNQ219/PRO245	298
P57103	Sodium/calcium exchanger 3 (Na(+)/Ca(2+)-exchange protein 3) (Solute carrier family 8 member 3)	SLC8A3 NCX3	927
P57739	Claudin-2 (SP82)	CLDN2 PSEC0059 SP82 UNQ705/PRO1356	230
P58170	Olfactory receptor 1D5 (Olfactory receptor 17-31) (OR17-31)	OR1D5	312
P58173	Olfactory receptor 2B6 (Hs6M1-32) (Olfactory receptor 2B1) (Olfactory receptor 2B5) (Olfactory receptor 5-40) (OR5-40) (Olfactory receptor 6-31) (OR6-31) (Olfactory receptor OR6-4)	OR2B6 OR2B1 OR2B1P OR2B5 OR2B6P	313
P58180	Olfactory receptor 4D2 (B-lymphocyte membrane protein BC2009) (Olfactory receptor OR17-24)	OR4D2	307
P58181	Olfactory receptor 10A3 (HTPCRX12) (Olfactory receptor OR11-97)	OR10A3	314
P58182	Olfactory receptor 12D2 (Hs6M1-20) (Olfactory receptor OR6-28)	OR12D2	307
P58335	Anthrax toxin receptor 2 (Capillary morphogenesis gene 2 protein) (CMG-2)	ANTXR2 CMG2	489
P58400	Neurexin-1-beta (Neurexin I-beta)	NRXN1	472
P58401	Neurexin-2-beta (Neurexin II-beta)	NRXN2	666
P58418	Clarin-1 (Usher syndrome type-3 protein)	CLRN1 USH3A	232
P58658	Protein eva-1 homolog C (Protein FAM176C) (SUE21)	EVA1C C21orf63 C21orf64 FAM176C PRED34 UNQ2504/PRO5993	441
P58743	Prestin (Solute carrier family 26 member 5)	SLC26A5 PRES	744
P59533	Taste receptor type 2 member 38 (T2R38) (PTC bitter taste receptor) (Taste receptor type 2 member 61) (T2R61)	TAS2R38 PTC	333
P59534	Taste receptor type 2 member 39 (T2R39) (Taste receptor type 2 member 57) (T2R57)	TAS2R39	338
P59540	Taste receptor type 2 member 46 (T2R46) (Taste receptor type 2 member 54) (T2R54)	TAS2R46	309
P59541	Taste receptor type 2 member 30 (T2R30) (Taste receptor type 2 member 47) (T2R47)	TAS2R30 TAS2R47	319
P59542	Taste receptor type 2 member 19 (Taste receptor type 2 member 23) (Taste receptor type 2 member 48) (T2R48)	TAS2R19 TAS2R23 TAS2R48	299
P59543	Taste receptor type 2 member 20 (Taste receptor type 2 member 49) (T2R49) (Taste receptor type 2 member 56) (T2R56)	TAS2R20 TAS2R49	309
P59901	Leukocyte immunoglobulin-like receptor subfamily A member 4 (CD85 antigen-like family member G) (Immunoglobulin-like transcript 7) (ILT-7) (CD antigen CD85g)	LILRA4 ILT7	499
P59922	Olfactory receptor 2B8 (Hs6M1-29P)	OR2B8 OR2B8P	312
P60201	Myelin proteolipid protein (PLP) (Lipophilin)	PLP1 PLP	277
P60507	Endogenous retrovirus group FC1 Env polyprotein (Envelope polyprotein) (Fc1env) (HERV-F(c)1_Xq21.33 provirus ancestral Env polyprotein) (HERV-Fc1env) [Cleaved into: Surface protein (SU); Transmembrane protein (TM)]	ERVFC1	584
P60508	Syncytin-2 (Endogenous retrovirus group FRD member 1) (Envelope polyprotein) (HERV-FRD) (HERV-FRD_6p24.1 provirus ancestral Env polyprotein) [Cleaved into: Surface protein (SU); Transmembrane protein (TM)]	ERVFRD-1 ERVFRDE1 UNQ6191/PRO20218	538
P60509	Endogenous retrovirus group PABLB member 1 Env polyprotein (Endogenous retrovirus group PABLB member 1) (Envelope polyprotein) (HERV-R(b) Env protein) (HERV-R(b)_3p24.3 provirus ancestral Env polyprotein) [Includes: Surface protein domain (SU); Transmembrane protein domain (TM)]	ERVPABLB-1	514
P60852	Zona pellucida sperm-binding protein 1 (Zona pellucida glycoprotein 1) (Zp-1) [Cleaved into: Processed zona pellucida sperm-binding protein 1]	ZP1	638
P60893	Probable G-protein coupled receptor 85 (Super conserved receptor expressed in brain 2)	GPR85 SREB2	370
P61073	C-X-C chemokine receptor type 4 (CXC-R4) (CXCR-4) (FB22) (Fusin) (HM89) (LCR1) (Leukocyte-derived seven transmembrane domain receptor) (LESTR) (Lipopolysaccharide-associated protein 3) (LAP-3) (LPS-associated protein 3) (NPYRL) (Stromal cell-derived factor 1 receptor) (SDF-1 receptor) (CD antigen CD184)	CXCR4	352
P61550	Endogenous retrovirus group S71 member 1 Env polyprotein (Envelope polyprotein) (HERV-T Env protein) (HERV-T_19q13.11 provirus ancestral Env polyprotein) [Includes: Surface protein (SU); Transmembrane protein (TM)]	ERVS71-1	626
P61565	Endogenous retrovirus group K member 21 Env polyprotein (EnvK1 protein) (Envelope polyprotein) (HERV-K_12q14.1 provirus ancestral Env polyprotein) [Cleaved into: Surface protein (SU); Transmembrane protein (TM)]	ERVK-21	698
P61566	Endogenous retrovirus group K member 24 Env polyprotein (Envelope polyprotein) (HERV-K101 envelope protein) (HERV-K_22q11.21 provirus ancestral Env polyprotein) [Cleaved into: Surface protein (SU); Transmembrane protein (TM)]	ERVK-24	588
P61567	Endogenous retrovirus group K member 7 Env polyprotein (Envelope polyprotein) (HERV-K(III) envelope protein) (HERV-K102 envelope protein) (HERV-K_1q22 provirus ancestral Env polyprotein) [Cleaved into: Surface protein (SU); Transmembrane protein (TM)]	ERVK-7	588
P61570	Endogenous retrovirus group K member 25 Env polyprotein (Envelope polyprotein) (HERV-K_11q22.1 provirus ancestral Env polyprotein) [Cleaved into: Surface protein (SU); Transmembrane protein (TM)]	ERVK-25	661
P62079	Tetraspanin-5 (Tspan-5) (Tetraspan NET-4) (Transmembrane 4 superfamily member 9)	TSPAN5 TM4SF9	268
P62955	Voltage-dependent calcium channel gamma-7 subunit (Neuronal voltage-gated calcium channel gamma-7 subunit) (Transmembrane AMPAR regulatory protein gamma-7) (TARP gamma-7)	CACNG7	275
P78310	Coxsackievirus and adenovirus receptor (CAR) (hCAR) (CVB3-binding protein) (Coxsackievirus B-adenovirus receptor) (HCVADR)	CXADR CAR	365
P78324	Tyrosine-protein phosphatase non-receptor type substrate 1 (SHP substrate 1) (SHPS-1) (Brain Ig-like molecule with tyrosine-based activation motifs) (Bit) (CD172 antigen-like family member A) (Inhibitory receptor SHPS-1) (Macrophage fusion receptor) (MyD-1 antigen) (Signal-regulatory protein alpha-1) (Sirp-alpha-1) (Signal-regulatory protein alpha-2) (Sirp-alpha-2) (Signal-regulatory protein alph…	SIRPA BIT MFR MYD1 PTPNS1 SHPS1 SIRP	504
P78325	Disintegrin and metalloproteinase domain-containing protein 8 (ADAM 8) (EC 3.4.24.-) (Cell surface antigen MS2) (CD antigen CD156a)	ADAM8 MS2	824
P78333	Glypican-5 [Cleaved into: Secreted glypican-5]	GPC5	572
P78334	Gamma-aminobutyric acid receptor subunit epsilon (GABA(A) receptor subunit epsilon) (GABAAR subunit epsilon)	GABRE	506
P78348	Acid-sensing ion channel 1 (ASIC1) (Amiloride-sensitive cation channel 2, neuronal) (Brain sodium channel 2)	ASIC1 ACCN2 BNAC2	528
P78357	Contactin-associated protein 1 (Caspr) (Caspr1) (Neurexin IV) (Neurexin-4) (p190)	CNTNAP1 CASPR NRXN4	1384
P78363	Retinal-specific phospholipid-transporting ATPase ABCA4 (EC 7.6.2.1) (ATP-binding cassette sub-family A member 4) (RIM ABC transporter) (RIM proteinv) (RmP) (Retinal-specific ATP-binding cassette transporter) (Stargardt disease protein)	ABCA4 ABCR	2273
P78369	Claudin-10 (Oligodendrocyte-specific protein-like) (OSP-like)	CLDN10	228
P78380	Oxidized low-density lipoprotein receptor 1 (Ox-LDL receptor 1) (C-type lectin domain family 8 member A) (Lectin-like oxidized LDL receptor 1) (LOX-1) (Lectin-like oxLDL receptor 1) (hLOX-1) (Lectin-type oxidized LDL receptor 1) [Cleaved into: Oxidized low-density lipoprotein receptor 1, soluble form]	OLR1 CLEC8A LOX1	273
P78410	Butyrophilin subfamily 3 member A2	BTN3A2 BT3.2 BTF3 BTF4	334
P78423	Fractalkine (C-X3-C motif chemokine 1) (CX3C membrane-anchored chemokine) (Neurotactin) (Small-inducible cytokine D1) [Cleaved into: Processed fractalkine]	CX3CL1 FKN NTT SCYD1 A-152E5.2	397
P78504	Protein jagged-1 (Jagged1) (hJ1) (CD antigen CD339)	JAG1 JAGL1	1218
P78536	Disintegrin and metalloproteinase domain-containing protein 17 (ADAM 17) (EC 3.4.24.86) (Snake venom-like protease) (TNF-alpha convertase) (TNF-alpha-converting enzyme) (CD antigen CD156b)	ADAM17 CSVP TACE	824
P78552	Interleukin-13 receptor subunit alpha-1 (IL-13 receptor subunit alpha-1) (IL-13R subunit alpha-1) (IL-13R-alpha-1) (IL-13RA1) (Cancer/testis antigen 19) (CT19) (CD antigen CD213a1)	IL13RA1 IL13R IL13RA	427
P78562	Phosphate-regulating neutral endopeptidase PHEX (EC 3.4.24.-) (Metalloendopeptidase homolog PEX) (Vitamin D-resistant hypophosphatemic rickets protein) (X-linked hypophosphatemia protein) (HYP)	PHEX PEX	749
P79483	HLA class II histocompatibility antigen, DR beta 3 chain (MHC class II antigen DRB3)	HLA-DRB3	266
P80370	Protein delta homolog 1 (DLK-1) (pG2) [Cleaved into: Fetal antigen 1 (FA1)]	DLK1 DLK	383
P81408	Protein ENTREP3 (Endosomal transmembrane epsin interactor 3) (Protein COTE1)	ENTREP3 C1orf2 COTE1 FAM189B	668
P82251	b(0,+)-type amino acid transporter 1 (b(0,+)AT1) (Glycoprotein-associated amino acid transporter b0,+AT1) (Solute carrier family 7 member 9)	SLC7A9 BAT1	487
P82279	Protein crumbs homolog 1	CRB1	1406
P98073	Enteropeptidase (EC 3.4.21.9) (Enterokinase) (Serine protease 7) (Transmembrane protease serine 15) [Cleaved into: Enteropeptidase non-catalytic heavy chain; Enteropeptidase catalytic light chain]	TMPRSS15 ENTK PRSS7	1019
P98153	Integral membrane protein DGCR2/IDD	DGCR2 IDD KIAA0163	550
P98155	Very low-density lipoprotein receptor (VLDL receptor) (VLDL-R)	VLDLR	873
P98161	Polycystin-1 (PC1) (Autosomal dominant polycystic kidney disease 1 protein)	PKD1	4303
P98164	Low-density lipoprotein receptor-related protein 2 (LRP-2) (Glycoprotein 330) (gp330) (Megalin)	LRP2	4655
P98172	Ephrin-B1 (EFL-3) (ELK ligand) (ELK-L) (EPH-related receptor tyrosine kinase ligand 2) (LERK-2) [Cleaved into: Ephrin-B1 C-terminal fragment (Ephrin-B1 CTF); Ephrin-B1 intracellular domain (Ephrin-B1 ICD)]	EFNB1 EFL3 EPLG2 LERK2	346
Q01113	Interleukin-9 receptor (IL-9 receptor) (IL-9R) (CD antigen CD129)	IL9R	521
Q01118	Sodium channel protein type 7 subunit alpha (Atypical sodium channel Nav2.1) (Nax channel) (Sodium channel protein type VII subunit alpha)	SCN7A SCN6A	1682
Q01151	CD83 antigen (hCD83) (B-cell activation protein) (Cell surface protein HB15) (CD antigen CD83)	CD83	205
Q01344	Interleukin-5 receptor subunit alpha (IL-5 receptor subunit alpha) (IL-5R subunit alpha) (IL-5R-alpha) (IL-5RA) (CDw125) (CD antigen CD125)	IL5RA IL5R	420
Q01638	Interleukin-1 receptor-like 1 (EC 3.2.2.6) (Protein ST2)	IL1RL1 DER4 ST2 T1	556
Q01650	Large neutral amino acids transporter small subunit 1 (4F2 light chain) (4F2 LC) (4F2LC) (CD98 light chain) (Integral membrane protein E16) (E16) (L-type amino acid transporter 1) (hLAT1) (Solute carrier family 7 member 5) (y+ system cationic amino acid transporter)	SLC7A5 CD98LC LAT1 MPE16	507
Q01718	Adrenocorticotropic hormone receptor (ACTH receptor) (ACTH-R) (Adrenocorticotropin receptor) (Melanocortin receptor 2) (MC2-R)	MC2R ACTHR	297
Q01726	Melanocyte-stimulating hormone receptor (MSH-R) (Melanocortin receptor 1) (MC1-R)	MC1R MSHR	317
Q01814	Plasma membrane calcium-transporting ATPase 2 (PMCA2) (EC 7.2.2.10) (Plasma membrane calcium ATPase isoform 2) (Plasma membrane calcium pump isoform 2)	ATP2B2 PMCA2	1243
Q01959	Sodium-dependent dopamine transporter (DA transporter) (DAT) (Solute carrier family 6 member 3)	SLC6A3 DAT1	620
Q01973	Inactive tyrosine-protein kinase transmembrane receptor ROR1 (Neurotrophic tyrosine kinase, receptor-related 1)	ROR1 NTRKR1	937
Q01974	Tyrosine-protein kinase transmembrane receptor ROR2 (EC 2.7.10.1) (Neurotrophic tyrosine kinase, receptor-related 2)	ROR2 NTRKR2	943
Q02094	Ammonium transporter Rh type A (Erythrocyte membrane glycoprotein Rh50) (Erythrocyte plasma membrane 50 kDa glycoprotein) (Rh50A) (Rhesus blood group family type A glycoprotein) (Rh family type A glycoprotein) (Rh type A glycoprotein) (Rhesus blood group-associated ammonia channel) (Rhesus blood group-associated glycoprotein) (CD antigen CD241)	RHAG RH50	409
Q02223	Tumor necrosis factor receptor superfamily member 17 (B-cell maturation protein) (CD antigen CD269)	TNFRSF17 BCM BCMA	184
Q02246	Contactin-2 (Axonal glycoprotein TAG-1) (Axonin-1) (Transient axonal glycoprotein 1) (TAX-1)	CNTN2 AXT TAG1 TAX1	1040
Q02297	Pro-neuregulin-1, membrane-bound isoform (Pro-NRG1) [Cleaved into: Neuregulin-1 (Acetylcholine receptor-inducing activity) (ARIA) (Breast cancer cell differentiation factor p45) (Glial growth factor) (Heregulin) (HRG) (Neu differentiation factor) (Sensory and motor neuron-derived factor)]	NRG1 GGF HGL HRGA NDF SMDF	640
Q02413	Desmoglein-1 (Cadherin family member 4) (Desmosomal glycoprotein 1) (DG1) (DGI) (Pemphigus foliaceus antigen)	DSG1 CDHF4	1049
Q02487	Desmocollin-2 (Cadherin family member 2) (Desmocollin-3) (Desmosomal glycoprotein II) (Desmosomal glycoprotein III)	DSC2 CDHF2 DSC3	901
Q02505	Mucin-3A (MUC-3A) (Intestinal mucin-3A)	MUC3A MUC3	3323
Q02643	Growth hormone-releasing hormone receptor (GHRH receptor) (Growth hormone-releasing factor receptor) (GRF receptor) (GRFR)	GHRHR	423
Q02763	Angiopoietin-1 receptor (EC 2.7.10.1) (Endothelial tyrosine kinase) (Tunica interna endothelial cell kinase) (Tyrosine kinase with Ig and EGF homology domains-2) (Tyrosine-protein kinase receptor TEK) (Tyrosine-protein kinase receptor TIE-2) (hTIE2) (p140 TEK) (CD antigen CD202b)	TEK TIE2 VMCM VMCM1	1124
Q03167	Transforming growth factor beta receptor type 3 (TGF-beta receptor type 3) (TGFR-3) (Betaglycan) (Transforming growth factor beta receptor III) (TGF-beta receptor type III)	TGFBR3	851
Q03405	Urokinase plasminogen activator surface receptor (U-PAR) (uPAR) (Monocyte activation antigen Mo3) (CD antigen CD87)	PLAUR MO3 UPAR	335
Q03431	Parathyroid hormone/parathyroid hormone-related peptide receptor (PTH/PTHrP type I receptor) (PTH/PTHr receptor) (Parathyroid hormone 1 receptor) (PTH1 receptor)	PTH1R PTHR PTHR1	593
Q04609	Glutamate carboxypeptidase 2 (EC 3.4.17.21) (Cell growth-inhibiting gene 27 protein) (Folate hydrolase 1) (Folylpoly-gamma-glutamate carboxypeptidase) (FGCP) (Glutamate carboxypeptidase II) (GCPII) (Membrane glutamate carboxypeptidase) (mGCP) (N-acetylated-alpha-linked acidic dipeptidase I) (NAALADase I) (Prostate-specific membrane antigen) (PSM) (PSMA) (Pteroylpoly-gamma-glutamate carboxypeptida…	FOLH1 FOLH NAALAD1 PSM PSMA GIG27	750
Q04721	Neurogenic locus notch homolog protein 2 (Notch 2) (hN2) [Cleaved into: Notch 2 extracellular truncation (N2ECD); Notch 2 intracellular domain (N2ICD)]	NOTCH2	2471
Q04771	Activin receptor type-1 (EC 2.7.11.30) (Activin receptor type I) (ACTR-I) (Activin receptor-like kinase 2) (ALK-2) (Serine/threonine-protein kinase receptor R1) (SKR1) (TGF-B superfamily receptor type I) (TSR-I)	ACVR1 ACVRLK2	509
P01889	HLA class I histocompatibility antigen, B alpha chain (Human leukocyte antigen B) (HLA-B)	HLA-B HLAB	362
Q04844	Acetylcholine receptor subunit epsilon	CHRNE ACHRE	493
Q04900	Sialomucin core protein 24 (MUC-24) (Endolyn) (Multi-glycosylated core protein 24) (MGC-24) (MGC-24v) (CD antigen CD164)	CD164	197
Q04912	Macrophage-stimulating protein receptor (MSP receptor) (EC 2.7.10.1) (CDw136) (Protein-tyrosine kinase 8) (p185-Ron) (CD antigen CD136) [Cleaved into: Macrophage-stimulating protein receptor alpha chain; Macrophage-stimulating protein receptor beta chain]	MST1R PTK8 RON	1400
Q05586	Glutamate receptor ionotropic, NMDA 1 (GluN1) (Glutamate [NMDA] receptor subunit zeta-1) (N-methyl-D-aspartate receptor subunit NR1) (NMD-R1) (hNR1)	GRIN1 NMDAR1	938
Q05901	Neuronal acetylcholine receptor subunit beta-3	CHRNB3	458
Q05940	Synaptic vesicular amine transporter (Solute carrier family 18 member 2) (Vesicular amine transporter 2) (VAT2) (Vesicular monoamine transporter 2)	SLC18A2 SVMT VMAT2	514
Q05996	Zona pellucida sperm-binding protein 2 (Zona pellucida glycoprotein 2) (Zp-2) (Zona pellucida protein A) [Cleaved into: Processed zona pellucida sperm-binding protein 2]	ZP2 ZPA	745
Q06418	Tyrosine-protein kinase receptor TYRO3 (EC 2.7.10.1) (Tyrosine-protein kinase BYK) (Tyrosine-protein kinase DTK) (Tyrosine-protein kinase RSE) (Tyrosine-protein kinase SKY) (Tyrosine-protein kinase TIF)	TYRO3 BYK DTK RSE SKY TIF	890
Q06432	Voltage-dependent calcium channel gamma-1 subunit (Dihydropyridine-sensitive L-type, skeletal muscle calcium channel subunit gamma)	CACNG1 CACNLG	222
Q06481	Amyloid beta precursor like protein 2 (APPH) (Amyloid beta (A4) precursor-like protein 2) (Amyloid protein homolog) (Amyloid-like protein 2) (APLP-2) (CDEI box-binding protein) (CDEBP) (Sperm membrane protein YWK-II)	APLP2 APPL2	763
Q06495	Sodium-dependent phosphate transport protein 2A (Sodium-phosphate transport protein 2A) (Na(+)-dependent phosphate cotransporter 2A) (NaPi-3) (Sodium/phosphate cotransporter 2A) (Na(+)/Pi cotransporter 2A) (NaPi-2a) (Solute carrier family 34 member 1)	SLC34A1 NPT2 SLC17A2	639
P10321	HLA class I histocompatibility antigen, C alpha chain (HLA-C) (HLA-Cw) (Human leukocyte antigen C)	HLA-C HLAC	366
Q07001	Acetylcholine receptor subunit delta	CHRND ACHRD	517
Q07011	Tumor necrosis factor receptor superfamily member 9 (4-1BB ligand receptor) (CDw137) (T-cell antigen 4-1BB homolog) (T-cell antigen ILA) (CD antigen CD137)	TNFRSF9 CD137 ILA	255
Q07075	Glutamyl aminopeptidase (EAP) (EC 3.4.11.7) (Aminopeptidase A) (AP-A) (Differentiation antigen gp160) (CD antigen CD249)	ENPEP	957
Q07108	Early activation antigen CD69 (Activation inducer molecule) (AIM) (BL-AC/P26) (C-type lectin domain family 2 member C) (EA1) (Early T-cell activation antigen p60) (GP32/28) (Leukocyte surface antigen Leu-23) (MLR-3) (CD antigen CD69)	CD69 CLEC2C	199
Q07444	NKG2-E type II integral membrane protein (NK cell receptor E) (NKG2-E-activating NK receptor)	KLRC3 NKG2E	240
Q07699	Sodium channel regulatory subunit beta-1	SCN1B	218
Q07837	Amino acid transporter heavy chain SLC3A1 (D2h) (Neutral and basic amino acid transport protein) (NBAT) (Solute carrier family 3 member 1) (b(0,+)-type amino acid transporter-related heavy chain) (rBAT)	SLC3A1 NBAT	685
Q07954	Prolow-density lipoprotein receptor-related protein 1 (LRP-1) (Alpha-2-macroglobulin receptor) (A2MR) (Apolipoprotein E receptor) (APOER) (CD antigen CD91) [Cleaved into: Low-density lipoprotein receptor-related protein 1 85 kDa subunit (LRP-85); Low-density lipoprotein receptor-related protein 1 515 kDa subunit (LRP-515); Low-density lipoprotein receptor-related protein 1 intracellular domain (L…	LRP1 A2MR APR	4544
Q08174	Protocadherin-1 (Cadherin-like protein 1) (Protocadherin-42) (PC42)	PCDH1	1060
Q08334	Interleukin-10 receptor subunit beta (IL-10 receptor subunit beta) (IL-10R subunit beta) (IL-10RB) (Cytokine receptor class-II member 4) (Cytokine receptor family 2 member 4) (CRF2-4) (Interleukin-10 receptor subunit 2) (IL-10R subunit 2) (IL-10R2) (CD antigen CDw210b)	IL10RB CRFB4 D21S58 D21S66	325
Q08345	Epithelial discoidin domain-containing receptor 1 (Epithelial discoidin domain receptor 1) (EC 2.7.10.1) (CD167 antigen-like family member A) (Cell adhesion kinase) (Discoidin receptor tyrosine kinase) (HGK2) (Mammary carcinoma kinase 10) (MCK-10) (Protein-tyrosine kinase 3A) (Protein-tyrosine kinase RTK-6) (TRK E) (Tyrosine kinase DDR) (Tyrosine-protein kinase CAK) (CD antigen CD167a)	DDR1 CAK EDDR1 NEP NTRK4 PTK3A RTK6 TRKE	913
Q08357	Sodium-dependent phosphate transporter 2 (Gibbon ape leukemia virus receptor 2) (GLVR-2) (Phosphate transporter 2) (PiT-2) (Pit2) (hPit2) (Solute carrier family 20 member 2)	SLC20A2 GLVR2 PIT2	652
Q08462	Adenylate cyclase type 2 (EC 4.6.1.1) (ATP pyrophosphate-lyase 2) (Adenylate cyclase type II) (Adenylyl cyclase 2)	ADCY2 KIAA1060	1091
Q08554	Desmocollin-1 (Cadherin family member 1) (Desmosomal glycoprotein 2/3) (DG2/DG3)	DSC1 CDHF1	894
Q08708	CMRF35-like molecule 6 (CLM-6) (CD300 antigen-like family member C) (CMRF35-A1) (CMRF-35) (Immunoglobulin superfamily member 16) (IgSF16) (CD antigen CD300c)	CD300C CMRF35 CMRF35A CMRF35A1 IGSF16	224
Q08722	Leukocyte surface antigen CD47 (Antigenic surface determinant protein OA3) (Integrin-associated protein) (IAP) (Protein MER6) (CD antigen CD47)	CD47 MER6	323
Q08AI6	Putative sodium-coupled neutral amino acid transporter 11 (Solute carrier family 38 member 11)	SLC38A11 AVT2	406
Q08ET2	Sialic acid-binding Ig-like lectin 14 (Siglec-14)	SIGLEC14 UNQ294/PRO333	396
P04439	HLA class I histocompatibility antigen, A alpha chain (Human leukocyte antigen A) (HLA-A)	HLA-A HLAA	365
Q0D2K0	Magnesium transporter NIPA4 (Ichthyin) (NIPA-like protein 4) (Non-imprinted in Prader-Willi/Angelman syndrome region protein 4)	NIPAL4 ICHN NIPA4	404
Q0P6H9	Transmembrane protein 62	TMEM62	643
Q10588	ADP-ribosyl cyclase/cyclic ADP-ribose hydrolase 2 (EC 3.2.2.6) (ADP-ribosyl cyclase 2) (Bone marrow stromal cell antigen 1) (BST-1) (Cyclic ADP-ribose hydrolase 2) (cADPR hydrolase 2) (CD antigen CD157)	BST1	318
Q10589	Bone marrow stromal antigen 2 (BST-2) (HM1.24 antigen) (Tetherin) (CD antigen CD317)	BST2	180
Q12770	Sterol regulatory element-binding protein cleavage-activating protein (SCAP) (SREBP cleavage-activating protein)	SCAP KIAA0199 PSEC0227	1279
Q12836	Zona pellucida sperm-binding protein 4 (Zona pellucida glycoprotein 4) (Zp-4) (Zona pellucida protein B) [Cleaved into: Processed zona pellucida sperm-binding protein 4]	ZP4 ZPB	540
Q12860	Contactin-1 (Glycoprotein gp135) (Neural cell surface protein F3)	CNTN1	1018
Q12864	Cadherin-17 (Intestinal peptide-associated transporter HPT-1) (Liver-intestine cadherin) (LI-cadherin)	CDH17	832
Q12866	Tyrosine-protein kinase Mer (EC 2.7.10.1) (Proto-oncogene c-Mer) (Receptor tyrosine kinase MerTK)	MERTK MER	999
Q12879	Glutamate receptor ionotropic, NMDA 2A (GluN2A) (Glutamate [NMDA] receptor subunit epsilon-1) (N-methyl D-aspartate receptor subtype 2A) (NMDAR2A) (NR2A) (hNR2A)	GRIN2A NMDAR2A	1464
Q12884	Prolyl endopeptidase FAP (EC 3.4.21.26) (170 kDa melanoma membrane-bound gelatinase) (Dipeptidyl peptidase FAP) (EC 3.4.14.5) (Fibroblast activation protein alpha) (FAPalpha) (Gelatine degradation protease FAP) (EC 3.4.21.-) (Integral membrane serine protease) (Post-proline cleaving enzyme) (Serine integral membrane protease) (SIMP) (Surface-expressed protease) (Seprase) [Cleaved into: Antiplasmi…	FAP	760
Q12891	Hyaluronidase-2 (Hyal-2) (EC 3.2.1.35) (Hyaluronoglucosaminidase-2) (Lung carcinoma protein 2) (LuCa-2)	HYAL2 LUCA2	473
Q12907	Vesicular integral-membrane protein VIP36 (Glycoprotein GP36b) (Lectin mannose-binding 2) (Vesicular integral-membrane protein 36) (VIP36)	LMAN2 C5orf8	356
Q12908	Ileal sodium/bile acid cotransporter (Apical sodium-dependent bile acid transporter) (ASBT) (Ileal Na(+)/bile acid cotransporter) (Ileal sodium-dependent bile acid transporter) (IBAT) (ISBT) (Na(+)-dependent ileal bile acid transporter) (Sodium/taurocholate cotransporting polypeptide, ileal) (Solute carrier family 10 member 2)	SLC10A2 ASBT ISBT NTCP2	348
Q12913	Receptor-type tyrosine-protein phosphatase eta (Protein-tyrosine phosphatase eta) (R-PTP-eta) (EC 3.1.3.48) (Density-enhanced phosphatase 1) (DEP-1) (HPTP eta) (Protein-tyrosine phosphatase receptor type J) (R-PTP-J) (CD antigen CD148)	PTPRJ DEP1	1337
Q12918	Killer cell lectin-like receptor subfamily B member 1 (C-type lectin domain family 5 member B) (HNKR-P1a) (NKR-P1A) (Natural killer cell surface protein P1A) (CD antigen CD161)	KLRB1 CLEC5B NKRP1A	225
Q12999	Tetraspanin-31 (Tspan-31) (Sarcoma-amplified sequence)	TSPAN31 SAS	210
Q13002	Glutamate receptor ionotropic, kainate 2 (GluK2) (Excitatory amino acid receptor 4) (EAA4) (Glutamate receptor 6) (GluR-6) (GluR6)	GRIK2 GLUR6	908
Q13003	Glutamate receptor ionotropic, kainate 3 (GluK3) (Excitatory amino acid receptor 5) (EAA5) (Glutamate receptor 7) (GluR-7) (GluR7)	GRIK3 GLUR7	919
Q13018	Secretory phospholipase A2 receptor (PLA2-R) (PLA2R) (180 kDa secretory phospholipase A2 receptor) (C-type lectin domain family 13 member C) (M-type receptor) [Cleaved into: Soluble secretory phospholipase A2 receptor (Soluble PLA2-R) (Soluble PLA2R)]	PLA2R1 CLEC13C	1463
Q13145	BMP and activin membrane-bound inhibitor homolog (Non-metastatic gene A protein) (Putative transmembrane protein NMA)	BAMBI NMA	260
Q13183	Solute carrier family 13 member 2 (Na(+)/dicarboxylate cotransporter 1) (NaDC-1) (Renal sodium/dicarboxylate cotransporter)	SLC13A2 NADC1 SDCT1	592
Q13224	Glutamate receptor ionotropic, NMDA 2B (GluN2B) (Glutamate [NMDA] receptor subunit epsilon-2) (N-methyl D-aspartate receptor subtype 2B) (NMDAR2B) (NR2B) (N-methyl-D-aspartate receptor subunit 3) (NR3) (hNR3)	GRIN2B NMDAR2B	1484
Q13255	Metabotropic glutamate receptor 1 (mGluR1)	GRM1 GPRC1A MGLUR1	1194
Q13258	Prostaglandin D2 receptor (PGD receptor) (PGD2 receptor) (Prostanoid DP receptor)	PTGDR	359
Q13261	Interleukin-15 receptor subunit alpha (IL-15 receptor subunit alpha) (IL-15R-alpha) (IL-15RA) (CD antigen CD215) [Cleaved into: Soluble interleukin-15 receptor subunit alpha (sIL-15 receptor subunit alpha) (sIL-15R-alpha) (sIL-15RA)]	IL15RA	267
Q13286	Battenin (Batten disease protein) (Protein CLN3)	CLN3 BTS	438
Q13291	Signaling lymphocytic activation molecule (CDw150) (IPO-3) (SLAM family member 1) (CD antigen CD150)	SLAMF1 SLAM	335
Q13304	Uracil nucleotide/cysteinyl leukotriene receptor (UDP/CysLT receptor) (G-protein coupled receptor 17) (P2Y-like receptor) (R12)	GPR17	367
Q13308	Inactive tyrosine-protein kinase 7 (Colon carcinoma kinase 4) (CCK-4) (Protein-tyrosine kinase 7) (Pseudo tyrosine kinase receptor 7) (Tyrosine-protein kinase-like 7)	PTK7 CCK4	1070
Q13324	Corticotropin-releasing factor receptor 2 (CRF-R-2) (CRF-R2) (CRFR-2) (Corticotropin-releasing hormone receptor 2) (CRH-R-2) (CRH-R2)	CRHR2 CRF2R CRH2R	411
Q13332	Receptor-type tyrosine-protein phosphatase S (R-PTP-S) (EC 3.1.3.48) (Receptor-type tyrosine-protein phosphatase sigma) (R-PTP-sigma)	PTPRS	1948
Q13336	Urea transporter 1 (Solute carrier family 14 member 1) (Urea transporter, erythrocyte)	SLC14A1 HUT11 JK RACH1 UT1 UTE	389
Q13349	Integrin alpha-D (ADB2) (CD11 antigen-like family member D) (Leukointegrin alpha D) (CD antigen CD11d)	ITGAD	1161
Q13410	Butyrophilin subfamily 1 member A1 (BT)	BTN1A1 BTN	526
Q13421	Mesothelin (CAK1 antigen) (Pre-pro-megakaryocyte-potentiating factor) [Cleaved into: Megakaryocyte-potentiating factor (MPF); Mesothelin, cleaved form]	MSLN MPF	630
Q13433	Zinc transporter ZIP6 (Estrogen-regulated protein LIV-1) (Solute carrier family 39 member 6) (Zrt- and Irt-like protein 6) (ZIP-6)	SLC39A6 LIV1 ZIP6	755
Q13443	Disintegrin and metalloproteinase domain-containing protein 9 (ADAM 9) (EC 3.4.24.-) (Cellular disintegrin-related protein) (Meltrin-gamma) (Metalloprotease/disintegrin/cysteine-rich protein 9) (Myeloma cell metalloproteinase)	ADAM9 KIAA0021 MCMP MDC9 MLTNG	819
Q13444	Disintegrin and metalloproteinase domain-containing protein 15 (ADAM 15) (EC 3.4.24.-) (Metalloprotease RGD disintegrin protein) (Metalloproteinase-like, disintegrin-like, and cysteine-rich protein 15) (MDC-15) (Metargidin)	ADAM15 MDC15	863
Q13449	Limbic system-associated membrane protein (LSAMP) (IgLON family member 3)	LSAMP IGLON3 LAMP	338
Q13467	Frizzled-5 (Fz-5) (hFz5) (FzE5)	FZD5 C2orf31	585
Q13478	Interleukin-18 receptor 1 (IL-18R-1) (IL-18R1) (EC 3.2.2.6) (CD218 antigen-like family member A) (CDw218a) (IL1 receptor-related protein) (IL-1Rrp) (IL1R-rp) (Interleukin-18 receptor alpha) (IL-18R-alpha) (IL-18Ralpha) (CD antigen CD218a)	IL18R1 IL1RRP	541
Q13488	V-type proton ATPase 116 kDa subunit a 3 (V-ATPase 116 kDa subunit a 3) (Osteoclastic proton pump 116 kDa subunit) (OC-116 kDa) (OC116) (T-cell immune regulator 1) (T-cell immune response cDNA7 protein) (TIRC7) (Vacuolar proton translocating ATPase 116 kDa subunit a isoform 3)	TCIRG1 ATP6N1C ATP6V0A3	830
Q13491	Neuronal membrane glycoprotein M6-b (M6b)	GPM6B M6B	265
Q13508	Ecto-ADP-ribosyltransferase 3 (EC 2.4.2.31) (ADP-ribosyltransferase C2 and C3 toxin-like 3) (ARTC3) (Mono(ADP-ribosyl)transferase 3) (NAD(P)(+)--arginine ADP-ribosyltransferase 3)	ART3 TMART	389
Q13530	Serine incorporator 3 (Tumor differentially expressed protein 1)	SERINC3 DIFF33 TDE1 SBBI99	473
Q13563	Polycystin-2 (PC2) (Autosomal dominant polycystic kidney disease type II protein) (Polycystic kidney disease 2 protein) (Polycystwin) (R48321) (Transient receptor potential cation channel subfamily P member 2)	PKD2 TRPP1 TRPP2	968
Q13585	Melatonin-related receptor (G protein-coupled receptor 50) (H9) [Cleaved into: C-terminal domain]	GPR50	617
Q13586	Stromal interaction molecule 1	STIM1 GOK	685
Q13591	Semaphorin-5A (Semaphorin-F) (Sema F)	SEMA5A SEMAF	1074
Q13606	Olfactory receptor 5I1 (Olfactory receptor OR11-159) (Olfactory receptor-like protein OLF1)	OR5I1 OLF1	314
Q13607	Olfactory receptor 2F1 (Olfactory receptor 2F3) (Olfactory receptor 2F4) (Olfactory receptor 2F5) (Olfactory receptor-like protein OLF3)	OR2F1 OLF3 OR2F3 OR2F3P OR2F4 OR2F5	317
Q13621	Solute carrier family 12 member 1 (Bumetanide-sensitive sodium-(potassium)-chloride cotransporter 1) (BSC1) (Kidney-specific Na-K-Cl symporter) (Na-K-2Cl cotransporter 2) (NKCC2)	SLC12A1 NKCC2	1099
Q13634	Cadherin-18 (Cadherin-14)	CDH18 CDH14	790
Q13635	Protein patched homolog 1 (PTC) (PTC1)	PTCH1 PTCH	1447
Q13639	5-hydroxytryptamine receptor 4 (5-HT-4) (5-HT4) (Serotonin receptor 4)	HTR4	388
Q13641	Trophoblast glycoprotein (5T4 oncofetal antigen) (5T4 oncofetal trophoblast glycoprotein) (5T4 oncotrophoblast glycoprotein) (M6P1) (Wnt-activated inhibitory factor 1) (WAIF1)	TPBG 5T4	420
Q13651	Interleukin-10 receptor subunit alpha (IL-10 receptor subunit alpha) (IL-10R subunit alpha) (IL-10RA) (CDw210a) (Interleukin-10 receptor subunit 1) (IL-10R subunit 1) (IL-10R1) (CD antigen CD210)	IL10RA IL10R	578
Q13683	Integrin alpha-7 [Cleaved into: Integrin alpha-7 heavy chain; Integrin alpha-7 light chain; Integrin alpha-7 70 kDa form]	ITGA7 UNQ406/PRO768	1181
Q13705	Activin receptor type-2B (EC 2.7.11.30) (Activin receptor type IIB) (ACTR-IIB)	ACVR2B	512
Q13733	Sodium/potassium-transporting ATPase subunit alpha-4 (Na(+)/K(+) ATPase alpha-4 subunit) (EC 7.2.2.13) (Sodium pump subunit alpha-4)	ATP1A4 ATP1AL2	1029
Q13740	CD166 antigen (Activated leukocyte cell adhesion molecule) (CD antigen CD166)	ALCAM MEMD	583
Q13797	Integrin alpha-9 (Integrin alpha-RLC)	ITGA9	1035
Q13873	Bone morphogenetic protein receptor type-2 (BMP type-2 receptor) (BMPR-2) (EC 2.7.11.30) (Bone morphogenetic protein receptor type II) (BMP type II receptor) (BMPR-II)	BMPR2 PPH1	1038
Q13936	Voltage-dependent L-type calcium channel subunit alpha-1C (Calcium channel, L type, alpha-1 polypeptide, isoform 1, cardiac muscle) (Voltage-gated calcium channel subunit alpha Cav1.2)	CACNA1C CACH2 CACN2 CACNL1A1 CCHL1A1	2221
Q14002	Cell adhesion molecule CEACAM7 (Carcinoembryonic antigen CGM2) (Carcinoembryonic antigen-related cell adhesion molecule 7) (CEA cell adhesion molecule 7)	CEACAM7 CGM2	265
Q14108	Lysosome membrane protein 2 (85 kDa lysosomal membrane sialoglycoprotein) (LGP85) (CD36 antigen-like 2) (Lysosome membrane protein II) (LIMP II) (Scavenger receptor class B member 2) (CD antigen CD36)	SCARB2 CD36L2 LIMP2 LIMPII	478
Q14114	Low-density lipoprotein receptor-related protein 8 (LRP-8) (Apolipoprotein E receptor 2)	LRP8 APOER2	963
Q14118	Dystroglycan 1 (Dystroglycan) (Dystrophin-associated glycoprotein 1) [Cleaved into: Alpha-dystroglycan (Alpha-DG); Beta-dystroglycan (Beta-DG)]	DAG1	895
Q14126	Desmoglein-2 (Cadherin family member 5) (HDGC)	DSG2 CDHF5	1118
Q14162	Scavenger receptor class F member 1 (Acetyl LDL receptor) (Scavenger receptor expressed by endothelial cells 1) (SREC-I)	SCARF1 KIAA0149 SREC	830
Q14210	Lymphocyte antigen 6D (Ly-6D) (E48 antigen)	LY6D E48	128
Q14242	P-selectin glycoprotein ligand 1 (PSGL-1) (Selectin P ligand) (CD antigen CD162)	SELPLG	412
Q14246	Adhesion G protein-coupled receptor E1 (EGF-like module receptor 1) (EGF-like module-containing mucin-like hormone receptor-like 1) (EMR1 hormone receptor)	ADGRE1 EMR1 TM7LN3	886
Q14330	N-arachidonyl glycine receptor (NAGly receptor) (G-protein coupled receptor 18)	GPR18 GPCRW	331
Q14332	Frizzled-2 (Fz-2) (hFz2) (FzE2)	FZD2	565
Q14392	Transforming growth factor beta activator LRRC32 (Garpin) (Glycoprotein A repetitions predominant) (GARP) (Leucine-rich repeat-containing protein 32)	LRRC32 D11S833E	662
Q14416	Metabotropic glutamate receptor 2 (mGluR2)	GRM2 GPRC1B MGLUR2	872
Q14439	G-protein coupled receptor 176 (HB-954)	GPR176	515
Q14500	ATP-sensitive inward rectifier potassium channel 12 (Inward rectifier K(+) channel Kir2.2) (IRK-2) (Inward rectifier K(+) channel Kir2.2v) (Potassium channel, inwardly rectifying subfamily J member 12)	KCNJ12 IRK2 KCNJN1	433
Q14517	Protocadherin Fat 1 (Cadherin family member 7) (Cadherin-related tumor suppressor homolog) (Protein fat homolog) [Cleaved into: Protocadherin Fat 1, nuclear form]	FAT1 CDHF7 FAT	4588
Q14524	Sodium channel protein type 5 subunit alpha (Sodium channel protein cardiac muscle subunit alpha) (Sodium channel protein type V subunit alpha) (Voltage-gated sodium channel subunit alpha Nav1.5) (hH1)	SCN5A	2016
Q14542	Equilibrative nucleoside transporter 2 (hENT2) (36 kDa nucleolar protein HNP36) (Delayed-early response protein 12) (Equilibrative nitrobenzylmercaptopurine riboside-insensitive nucleoside transporter) (Equilibrative NBMPR-insensitive nucleoside transporter) (Hydrophobic nucleolar protein, 36 kDa) (Nucleoside transporter, ei-type) (Solute carrier family 29 member 2)	SLC29A2 DER12 ENT2 HNP36	456
Q14574	Desmocollin-3 (Cadherin family member 3) (Desmocollin-4) (HT-CP)	DSC3 CDHF3 DSC4	896
Q14626	Interleukin-11 receptor subunit alpha (IL-11 receptor subunit alpha) (IL-11R subunit alpha) (IL-11R-alpha) (IL-11RA) [Cleaved into: Soluble interleukin-11 receptor subunit alpha (sIL-11R) (sIL-11RA) (sIL11RA)]	IL11RA	422
Q14627	Interleukin-13 receptor subunit alpha-2 (IL-13 receptor subunit alpha-2) (IL-13R subunit alpha-2) (IL-13R-alpha-2) (IL-13RA2) (Interleukin-13-binding protein) (CD antigen CD213a2)	IL13RA2 IL13R	380
Q14714	Sarcospan (K-ras oncogene-associated protein) (Kirsten-ras-associated protein)	SSPN KRAG	243
Q14773	Intercellular adhesion molecule 4 (ICAM-4) (Landsteiner-Wiener blood group glycoprotein) (LW blood group protein) (CD antigen CD242)	ICAM4 LW	271
Q14831	Metabotropic glutamate receptor 7 (mGluR7)	GRM7 GPRC1G MGLUR7	915
Q14832	Metabotropic glutamate receptor 3 (mGluR3)	GRM3 GPRC1C MGLUR3	879
Q14833	Metabotropic glutamate receptor 4 (mGluR4)	GRM4 GPRC1D MGLUR4	912
Q14916	Sodium-dependent phosphate transport protein 1 (Na(+)/PI cotransporter 1) (Na/Pi-4) (Renal Na(+)-dependent phosphate cotransporter 1) (Renal sodium-dependent phosphate transport protein 1) (Renal sodium-phosphate transport protein 1) (Sodium/phosphate cotransporter 1) (Solute carrier family 17 member 1)	SLC17A1 NPT1	467
Q14943	Killer cell immunoglobulin-like receptor 3DS1 (Natural killer-associated transcript 10) (NKAT-10)	KIR3DS1 NKAT10	382
Q14952	Killer cell immunoglobulin-like receptor 2DS3 (Natural killer-associated transcript 7) (NKAT-7)	KIR2DS3 NKAT7	304
Q14953	Killer cell immunoglobulin-like receptor 2DS5 (CD158 antigen-like family member G) (Natural killer-associated transcript 9) (NKAT-9) (CD antigen CD158g)	KIR2DS5 CD158G NKAT9	304
Q14954	Killer cell immunoglobulin-like receptor 2DS1 (CD158 antigen-like family member H) (MHC class I NK cell receptor Eb6 ActI) (CD antigen CD158h)	KIR2DS1 CD158H	304
Q14956	Transmembrane glycoprotein NMB (Hematopoietic growth factor inducible neurokinin-1 type)	GPNMB HGFIN NMB UNQ1725/PRO9925	572
Q14957	Glutamate receptor ionotropic, NMDA 2C (GluN2C) (Glutamate [NMDA] receptor subunit epsilon-3) (N-methyl D-aspartate receptor subtype 2C) (NMDAR2C) (NR2C)	GRIN2C NMDAR2C	1233
Q14973	Hepatic sodium/bile acid cotransporter (Cell growth-inhibiting gene 29 protein) (Na(+)/bile acid cotransporter) (Na(+)/taurocholate transport protein) (Sodium/taurocholate cotransporting polypeptide) (NTCP) (Solute carrier family 10 member 1) (SLC10A1)	SLC10A1 NTCP GIG29	349
Q14982	Opioid-binding protein/cell adhesion molecule (OBCAM) (OPCML) (Opioid-binding cell adhesion molecule) (IgLON family member 1)	OPCML IGLON1 OBCAM	345
Q14C87	Transmembrane protein 132D (Mature oligodendrocytes transmembrane protein) (Mature OL transmembrane protein)	TMEM132D HBE120 KIAA1944 MOLT	1099
Q14CN2	Calcium-activated chloride channel regulator 4 (EC 3.4.-.-) (Calcium-activated chloride channel family member 4) (hCLCA4) (Calcium-activated chloride channel protein 2) (CaCC-2) (hCaCC-2) (Chloride channel accessory 4) [Cleaved into: Calcium-activated chloride channel regulator 4, 110 kDa form; Calcium-activated chloride channel regulator 4, 30 kDa form]	CLCA4 CaCC2 UNQ562/PRO1124	919
Q14CZ8	Hepatic and glial cell adhesion molecule (glialCAM) (Hepatocyte cell adhesion molecule) (Protein hepaCAM)	HEPACAM	416
Q14DG7	Transmembrane protein 132B	TMEM132B KIAA1786 KIAA1906	1078
Q15043	Metal cation symporter ZIP14 (LIV-1 subfamily of ZIP zinc transporter 4) (LZT-Hs4) (Solute carrier family 39 member 14) (Zrt- and Irt-like protein 14) (ZIP-14)	SLC39A14 KIAA0062 ZIP14	492
Q15077	P2Y purinoceptor 6 (P2Y6)	P2RY6 PP2891	328
Q15109	Advanced glycosylation end product-specific receptor (Receptor for advanced glycosylation end products)	AGER RAGE	404
Q15116	Programmed cell death protein 1 (Protein PD-1) (hPD-1) (CD antigen CD279)	PDCD1 PD1	288
Q15125	3-beta-hydroxysteroid-Delta(8),Delta(7)-isomerase (EC 5.3.3.5) (Cholestenol Delta-isomerase) (Cholesterol-5,6-epoxide hydrolase subunit EBP) (EC 3.3.2.11) (Delta(8)-Delta(7) sterol isomerase) (D8-D7 sterol isomerase) (Emopamil-binding protein)	EBP	230
Q15223	Nectin-1 (Herpes virus entry mediator C) (Herpesvirus entry mediator C) (HveC) (Herpesvirus Ig-like receptor) (HIgR) (Nectin cell adhesion molecule 1) (Poliovirus receptor-related protein 1) (CD antigen CD111)	NECTIN1 HVEC PRR1 PVRL1	517
Q15256	Receptor-type tyrosine-protein phosphatase R (R-PTP-R) (EC 3.1.3.48) (Ch-1PTPase) (NC-PTPCOM1) (Protein-tyrosine phosphatase PCPTP1)	PTPRR ECPTP PTPRQ	657
Q15262	Receptor-type tyrosine-protein phosphatase kappa (Protein-tyrosine phosphatase kappa) (R-PTP-kappa) (EC 3.1.3.48)	PTPRK PTPK	1439
Q15303	Receptor tyrosine-protein kinase erbB-4 (EC 2.7.10.1) (Proto-oncogene-like protein c-ErbB-4) (Tyrosine kinase-type cell surface receptor HER4) (p180erbB4) [Cleaved into: ERBB4 intracellular domain (4ICD) (E4ICD) (s80HER4)]	ERBB4 HER4	1308
Q15375	Ephrin type-A receptor 7 (EC 2.7.10.1) (EPH homology kinase 3) (EHK-3) (EPH-like kinase 11) (EK11) (hEK11)	EPHA7 EHK3 HEK11	998
Q15391	P2Y purinoceptor 14 (P2Y14) (G-protein coupled receptor 105) (UDP-glucose receptor)	P2RY14 GPR105 KIAA0001	338
Q15399	Toll-like receptor 1 (Toll/interleukin-1 receptor-like protein) (TIL) (CD antigen CD281)	TLR1 KIAA0012	786
Q15612	Olfactory receptor 1Q1 (OST226) (Olfactory receptor 1Q2) (Olfactory receptor 1Q3) (Olfactory receptor 9-A) (OR9-A) (Olfactory receptor OR9-25) (Olfactory receptor TPCR106)	OR1Q1 OR1Q2 OR1Q3	314
Q6IF36	Olfactory receptor 8G2 (Olfactory receptor 8G4) (Olfactory receptor OR11-292) (Olfactory receptor TPCR120)	OR8G2P OR8G2 OR8G4	304
P0DMU2	Olfactory receptor 8G3 (Olfactory receptor OR11-297)	OR8G3 OR8G3P	310
Q15615	Olfactory receptor 4D1 (Olfactory receptor 4D3) (Olfactory receptor TPCR16)	OR4D1 OR4D3	310
Q15617	Olfactory receptor 8G1 (Olfactory receptor OR11-281) (Olfactory receptor TPCR25)	OR8G1 OR8G1P	311
Q15619	Olfactory receptor 1C1 (Olfactory receptor OR1-42) (Olfactory receptor TPCR27)	OR1C1	314
Q15620	Olfactory receptor 8B8 (Olfactory receptor TPCR85) (Olfactory-like receptor JCG8)	OR8B8	311
Q15622	Olfactory receptor 7A5 (Olfactory receptor OR19-17) (Olfactory receptor TPCR92)	OR7A5	319
Q15722	Leukotriene B4 receptor 1 (LTB4-R 1) (LTB4-R1) (Chemoattractant receptor-like 1) (G-protein coupled receptor 16) (P2Y purinoceptor 7) (P2Y7)	LTB4R BLT BLT1 BLTR CMKRL1 GPR16 P2RY7	352
Q15743	G-protein coupled receptor 68 (G-protein coupled receptor 12A) (GPR12A) (Ovarian cancer G-protein coupled receptor 1) (OGR-1)	GPR68 OGR1	365
Q15758	Neutral amino acid transporter B(0) (ATB(0)) (Baboon M7 virus receptor) (RD114/simian type D retrovirus receptor) (Sodium-dependent neutral amino acid transporter type 2) (Solute carrier family 1 member 5)	SLC1A5 ASCT2 M7V1 RDR RDRC	541
Q15760	Probable G-protein coupled receptor 19 (GPR-NGA)	GPR19	415
Q15761	Neuropeptide Y receptor type 5 (NPY5-R) (NPY-Y5 receptor) (NPYY5-R) (Y5 receptor)	NPY5R NPYR5	445
Q15762	CD226 antigen (DNAX accessory molecule 1) (DNAM-1) (CD antigen CD226)	CD226 DNAM1	336
Q15768	Ephrin-B3 (EPH-related receptor transmembrane ligand ELK-L3) (EPH-related receptor tyrosine kinase ligand 8) (LERK-8)	EFNB3 EPLG8 LERK8	340
Q15822	Neuronal acetylcholine receptor subunit alpha-2 (Nicotinic acetylcholine receptor subunit alpha-2)	CHRNA2	529
Q15825	Neuronal acetylcholine receptor subunit alpha-6	CHRNA6	494
Q15849	Urea transporter 2 (Solute carrier family 14 member 2) (Urea transporter, kidney)	SLC14A2 HUT2 UT2	920
Q15858	Sodium channel protein type 9 subunit alpha (Neuroendocrine sodium channel) (hNE-Na) (Peripheral sodium channel 1) (PN1) (Sodium channel protein type IX subunit alpha) (Voltage-gated sodium channel subunit alpha Nav1.7)	SCN9A NENA	1988
Q16099	Glutamate receptor ionotropic, kainate 4 (GluK4) (Excitatory amino acid receptor 1) (EAA1) (Glutamate receptor KA-1) (KA1)	GRIK4 GRIK	956
Q16288	NT-3 growth factor receptor (EC 2.7.10.1) (GP145-TrkC) (Trk-C) (Neurotrophic tyrosine kinase receptor type 3) (TrkC tyrosine kinase)	NTRK3 TRKC	839
Q16348	Solute carrier family 15 member 2 (Kidney H(+)/peptide cotransporter) (Oligopeptide transporter, kidney isoform) (Peptide transporter 2)	SLC15A2 PEPT2	729
Q16445	Gamma-aminobutyric acid receptor subunit alpha-6 (GABA(A) receptor subunit alpha-6) (GABAAR subunit alpha-6)	GABRA6	453
Q16478	Glutamate receptor ionotropic, kainate 5 (GluK5) (Excitatory amino acid receptor 2) (EAA2) (Glutamate receptor KA-2) (KA2)	GRIK5 GRIK2	980
Q16538	Probable G-protein coupled receptor 162 (Gene-rich cluster gene A protein)	GPR162 GRCA	588
Q16553	Lymphocyte antigen 6E (Ly-6E) (Retinoic acid-induced gene E protein) (RIG-E) (Stem cell antigen 2) (SCA-2) (Thymic shared antigen 1) (TSA-1)	LY6E 9804 RIGE SCA2 TSA1	131
Q16558	Calcium-activated potassium channel subunit beta-1 (BK channel subunit beta-1) (BKbeta) (BKbeta1) (Hbeta1) (Calcium-activated potassium channel, subfamily M subunit beta-1) (Calcium-activated potassium channel subunit beta) (Charybdotoxin receptor subunit beta-1) (K(VCA)beta-1) (Maxi K channel subunit beta-1) (Slo-beta-1) (Slo-beta)	KCNMB1	191
Q16563	Synaptophysin-like protein 1 (Pantophysin)	SYPL1 SYPL	259
Q16570	Atypical chemokine receptor 1 (Duffy antigen receptor for chemokines) (Duffy antigen/chemokine receptor) (Duffy blood group antigen) (Fy glycoprotein) (GpFy) (Glycoprotein D) (Plasmodium vivax receptor) (CD antigen CD234)	ACKR1 DARC FY GPD	336
Q16572	Vesicular acetylcholine transporter (VAChT) (Solute carrier family 18 member 3)	SLC18A3 VACHT	532
Q16581	C3a anaphylatoxin chemotactic receptor (C3AR) (C3a-R)	C3AR1 AZ3B C3R1 HNFAG09	482
Q16585	Beta-sarcoglycan (Beta-SG) (43 kDa dystrophin-associated glycoprotein) (43DAG) (A3b)	SGCB	318
Q16586	Alpha-sarcoglycan (Alpha-SG) (50 kDa dystrophin-associated glycoprotein) (50DAG) (Adhalin) (Dystroglycan-2)	SGCA ADL DAG2	387
Q16602	Calcitonin gene-related peptide type 1 receptor (CGRP type 1 receptor) (Calcitonin receptor-like receptor) (CRLR)	CALCRL CGRPR	461
Q16620	BDNF/NT-3 growth factors receptor (EC 2.7.10.1) (GP145-TrkB) (Trk-B) (Neurotrophic tyrosine kinase receptor type 2) (TrkB tyrosine kinase) (Tropomyosin-related kinase B)	NTRK2 TRKB	822
Q16651	Prostasin (EC 3.4.21.-) (Channel-activating protease 1) (CAP1) (Serine protease 8) [Cleaved into: Prostasin light chain; Prostasin heavy chain]	PRSS8	343
Q16653	Myelin-oligodendrocyte glycoprotein	MOG	247
Q16671	Anti-Muellerian hormone type-2 receptor (EC 2.7.11.30) (Anti-Muellerian hormone type II receptor) (AMH type II receptor) (MIS type II receptor) (MISRII) (MRII)	AMHR2 AMHR MISR2	573
Q16720	Plasma membrane calcium-transporting ATPase 3 (PMCA3) (EC 7.2.2.10) (Plasma membrane calcium ATPase isoform 3) (Plasma membrane calcium pump isoform 3)	ATP2B3	1220
Q16819	Meprin A subunit alpha (EC 3.4.24.18) (Endopeptidase-2) (N-benzoyl-L-tyrosyl-P-amino-benzoic acid hydrolase subunit alpha) (PABA peptide hydrolase) (PPH alpha)	MEP1A	746
Q16820	Meprin A subunit beta (EC 3.4.24.63) (Endopeptidase-2) (Meprin B) (N-benzoyl-L-tyrosyl-P-amino-benzoic acid hydrolase subunit beta) (PABA peptide hydrolase) (PPH beta)	MEP1B	701
Q16827	Receptor-type tyrosine-protein phosphatase O (R-PTP-O) (EC 3.1.3.48) (Glomerular epithelial protein 1) (Protein tyrosine phosphatase U2) (PTP-U2) (PTPase U2)	PTPRO GLEPP1 PTPU2	1216
Q16832	Discoidin domain-containing receptor 2 (Discoidin domain receptor 2) (EC 2.7.10.1) (CD167 antigen-like family member B) (Discoidin domain-containing receptor tyrosine kinase 2) (Neurotrophic tyrosine kinase, receptor-related 3) (Receptor protein-tyrosine kinase TKT) (Tyrosine-protein kinase TYRO10) (CD antigen CD167b)	DDR2 NTRKR3 TKT TYRO10	855
Q16849	Receptor-type tyrosine-protein phosphatase-like N (R-PTP-N) (Islet cell antigen 512) (ICA 512) (Islet cell autoantigen 3) (PTP IA-2) [Cleaved into: ICA512-N-terminal fragment (ICA512-NTF); ICA512-transmembrane fragment (ICA512-TMF); ICA512-cleaved cytosolic fragment (ICA512-CCF)]	PTPRN ICA3 ICA512	979
Q16853	Amine oxidase [copper-containing] 3 (EC 1.4.3.21) (Amine oxidase copper-containing 3) (Copper amine oxidase) (HPAO) (Semicarbazide-sensitive amine oxidase) (SSAO) (Vascular adhesion protein 1) (VAP-1)	AOC3 VAP1	763
Q16880	2-hydroxyacylsphingosine 1-beta-galactosyltransferase (EC 2.4.1.47) (Ceramide UDP-galactosyltransferase) (Cerebroside synthase) (UDP-galactose-ceramide galactosyltransferase)	UGT8 CGT UGT4	541
Q17R55	Protein FAM187B (Transmembrane protein 162)	FAM187B TMEM162	369
Q17RY6	Lymphocyte antigen 6K (Ly-6K)	LY6K CO16	165
Q19T08	Endothelial cell-specific chemotaxis regulator (Apoptosis regulator through modulating IAP expression) (ARIA) (Endothelial cell-specific molecule 2)	ECSCR ECSM2	205
Q1EHB4	Sodium-coupled monocarboxylate transporter 2 (Electroneutral sodium monocarboxylate cotransporter) (Low-affinity sodium-lactate cotransporter) (Solute carrier family 5 member 12)	SLC5A12 SMCT2	618
Q1HG43	Dual oxidase maturation factor 1 (Dual oxidase activator 1) (Numb-interacting protein)	DUOXA1 NIP NUMBIP	343
Q24JP5	Transmembrane protein 132A (HSPA5-binding protein 1)	TMEM132A HSPA5BP1 KIAA1583	1023
P01889	HLA class I histocompatibility antigen, B alpha chain (Human leukocyte antigen B) (HLA-B)	HLA-B HLAB	362
P01889	HLA class I histocompatibility antigen, B alpha chain (Human leukocyte antigen B) (HLA-B)	HLA-B HLAB	362
P10321	HLA class I histocompatibility antigen, C alpha chain (HLA-C) (HLA-Cw) (Human leukocyte antigen C)	HLA-C HLAC	366
P01889	HLA class I histocompatibility antigen, B alpha chain (Human leukocyte antigen B) (HLA-B)	HLA-B HLAB	362
P10321	HLA class I histocompatibility antigen, C alpha chain (HLA-C) (HLA-Cw) (Human leukocyte antigen C)	HLA-C HLAC	366
P10321	HLA class I histocompatibility antigen, C alpha chain (HLA-C) (HLA-Cw) (Human leukocyte antigen C)	HLA-C HLAC	366
P01911	HLA class II histocompatibility antigen, DRB1 beta chain (Human leukocyte antigen DRB1) (HLA-DRB1)	HLA-DRB1	266
Q29980	MHC class I polypeptide-related sequence B (MIC-B)	MICB PERB11.2	383
Q29983	MHC class I polypeptide-related sequence A (MIC-A)	MICA PERB11.1	383
Q2HXU8	C-type lectin domain family 12 member B (Macrophage antigen H)	CLEC12B UNQ5782/PRO16089	276
Q2KHT4	Germ cell-specific gene 1 protein	GSG1 UNQ709/PRO1360	349
Q2M385	Macrophage-expressed gene 1 protein (Macrophage gene 1 protein) (Mpg-1) (Perforin-2) (P-2) [Cleaved into: Macrophage-expressed gene 1 protein, processed form]	MPEG1	716
Q2M3G0	ATP-binding cassette sub-family B member 5 (ABCB5 P-gp) (P-glycoprotein ABCB5) (EC 7.6.2.2)	ABCB5	1257
Q2M3M2	Sodium/glucose cotransporter 4 (Na(+)/glucose cotransporter 4) (hSGLT4) (Solute carrier family 5 member 9)	SLC5A9 SGLT4	681
Q2VWP7	Protogenin (Protein Shen-Dan)	PRTG	1150
Q2Y0W8	Electroneutral sodium bicarbonate exchanger 1 (Electroneutral Na(+)-driven Cl-HCO3 exchanger) (Solute carrier family 4 member 8) (k-NBC3)	SLC4A8 KIAA0739 NBC NBC3 NDCBE1	1093
P01911	HLA class II histocompatibility antigen, DRB1 beta chain (Human leukocyte antigen DRB1) (HLA-DRB1)	HLA-DRB1	266
Q30154	HLA class II histocompatibility antigen, DR beta 5 chain (DR beta-5) (DR2-beta-2) (Dw2) (MHC class II antigen DRB5)	HLA-DRB5	266
P01911	HLA class II histocompatibility antigen, DRB1 beta chain (Human leukocyte antigen DRB1) (HLA-DRB1)	HLA-DRB1	266
Q30201	Hereditary hemochromatosis protein (HLA-H)	HFE HLAH	348
P01889	HLA class I histocompatibility antigen, B alpha chain (Human leukocyte antigen B) (HLA-B)	HLA-B HLAB	362
P01889	HLA class I histocompatibility antigen, B alpha chain (Human leukocyte antigen B) (HLA-B)	HLA-B HLAB	362
Q32ZL2	Phospholipid phosphatase-related protein type 5 (Lipid phosphate phosphatase-related protein type 5) (Phosphatidic acid phosphatase type 2d) (Plasticity-related gene 5 protein) (PRG-5)	PLPPR5 LPPR5 PAP2D PRG5	321
Q3KNS1	Patched domain-containing protein 3 (Patched-related protein)	PTCHD3 PTR	954
Q3KNT9	Sperm-egg fusion protein TMEM95 (Transmembrane protein 95)	TMEM95 UNQ9390/PRO34281	176
Q3KNW5	Sodium-dependent organic anion transporter (SOAT) (Solute carrier family 10 member 6) (SLC10A6)	SLC10A6 SOAT	377
Q3KPI0	Cell adhesion molecule CEACAM21 (Carcinoembryonic antigen-related cell adhesion molecule 21) (CEA cell adhesion molecule 21)	CEACAM21 UNQ3098/PRO10075	293
Q3KR37	Protein Aster-B (GRAM domain-containing protein 1B)	GRAMD1B KIAA1201 UNQ3032/PRO9834	738
Q3MIW9	Mucin-like protein 3 (Diffuse panbronchiolitis critical region protein 1)	MUCL3 C6orf37 DPCR1 PBLT	517
Q3SXP7	Protein shisa-like-1	SHISAL1 KIAA1644	199
Q3SXY7	Leucine-rich repeat, immunoglobulin-like domain and transmembrane domain-containing protein 3	LRIT3	679
Q3ZCQ3	Membrane protein FAM174B	FAM174B	159
Q401N2	Ligand-gated cation channel ZACN (Ligand-gated ion channel zinc-activated 1) (Ligand-gated ion-channel receptor L2) (Zinc-activated channel)	ZACN L2 LGICZ LGICZ1 ZAC	412
Q495A1	T-cell immunoreceptor with Ig and ITIM domains (V-set and immunoglobulin domain-containing protein 9) (V-set and transmembrane domain-containing protein 3)	TIGIT VSIG9 VSTM3	244
Q495M3	Proton-coupled amino acid transporter 2 (Proton/amino acid transporter 2) (Solute carrier family 36 member 2) (Transmembrane domain rich protein 1) (Tramdorin-1)	SLC36A2 PAT2 TRAMD1	483
Q495N2	Proton-coupled amino acid transporter 3 (Proton/amino acid transporter 3) (Solute carrier family 36 member 3) (Tramdorin-2)	SLC36A3 PAT3 TRAMD2	470
Q495T6	Membrane metallo-endopeptidase-like 1 (EC 3.4.24.11) (Membrane metallo-endopeptidase-like 2) (NEP2(m)) (Neprilysin II) (NEPII) (Neprilysin-2) (NEP2) (NL2) [Cleaved into: Membrane metallo-endopeptidase-like 1, soluble form (Neprilysin-2 secreted) (NEP2(s))]	MMEL1 MELL1 MMEL2 NEP2	779
Q496F6	CMRF35-like molecule 2 (CLM-2) (CD300 antigen-like family member E) (CMRF35-A5) (Immune receptor expressed on myeloid cells 2) (IREM-2) (Polymeric immunoglobulin receptor 2) (PIgR-2) (PIgR2) (Poly-Ig receptor 2) (CD antigen CD300e)	CD300E CD300LE CLM2 CMRF35A5 IREM2	205
Q496H8	Neuritin-like protein	NRN1L UNQ2446/PRO5725	165
Q496J9	Synaptic vesicle glycoprotein 2C	SV2C KIAA1054	727
Q49SQ1	Probable G-protein coupled receptor 33	GPR33	333
Q4G0T1	Scavenger receptor cysteine-rich domain-containing protein SCART1 (Scavenger receptor family member expressed on T cells 1)	SCART1	1027
Q4KMG0	Cell adhesion molecule-related/down-regulated by oncogenes	CDON CDO	1287
Q4KMQ2	Anoctamin-6 (Small-conductance calcium-activated nonselective cation channel) (SCAN channel) (Transmembrane protein 16F)	ANO6 TMEM16F	910
Q4KMZ8	Sodium/potassium-transporting ATPase subunit beta-1-interacting protein 1 (Na(+)/K(+)-transporting ATPase subunit beta-1-interacting protein 1) (Protein FAM77C)	NKAIN1 FAM77C	207
Q4U2R8	Solute carrier family 22 member 6 (Organic anion transporter 1) (hOAT1) (PAH transporter) (hPAHT) (Renal organic anion transporter 1) (hROAT1)	SLC22A6 OAT1 PAHT	563
Q4VNC0	Probable cation-transporting ATPase 13A5 (EC 7.2.2.-) (P5-ATPase isoform 5)	ATP13A5 UNQ488/PRO1004	1218
Q504Y0	Zinc transporter ZIP12 (LIV-1 subfamily of ZIP zinc transporter 8) (LZT-Hs8) (Solute carrier family 39 member 12) (Zrt- and Irt-like protein 12) (ZIP-12)	SLC39A12 ZIP12	691
Q50LG9	Leucine-rich repeat-containing protein 24	LRRC24	513
Q53EL9	Seizure protein 6 homolog (SEZ-6) (hSEZ-6)	SEZ6	994
Q53GD3	Choline transporter-like protein 4 (Solute carrier family 44 member 4) (Thiamine pyrophosphate transporter 1) (hTPPT1)	SLC44A4 C6orf29 CTL4 NG22 TPPT1 UNQ441/PRO874	710
Q53R12	Transmembrane 4 L6 family member 20	TM4SF20 UNQ518/PRO994	229
Q58EX2	Protein sidekick-2	SDK2 KIAA1514	2172
Q5BIV9	Shadow of prion protein (Protein shadoo)	SPRN SHO	151
Q5BKX6	Solute carrier family 45 member 4	SLC45A4 KIAA1126	768
Q5DID0	Uromodulin-like 1 (Olfactorin)	UMODL1	1318
Q5DX21	Immunoglobulin superfamily member 11 (IgSF11) (Brain and testis-specific immunoglobulin superfamily protein) (Bt-IGSF) (V-set and immunoglobulin domain-containing protein 3)	IGSF11 BTIGSF CXADRL1 VSIG3	431
Q5FWE3	Proline-rich transmembrane protein 3	PRRT3 UNQ5823/PRO19642	981
Q5GH77	XK-related protein 3 (X Kell blood group-related 3) (XTES)	XKR3 XRG3	459
Q5HYA8	Meckelin (Meckel syndrome type 3 protein) (Transmembrane protein 67)	TMEM67 MKS3	995
Q5IJ48	Protein crumbs homolog 2 (Crumbs-like protein 2)	CRB2	1285
Q5JQS5	Olfactory receptor 2B11	OR2B11	317
Q5JRS4	Olfactory receptor 10J3	OR10J3 OR10J3P	329
Q5JRV8	Transmembrane protein 255A (Protein FAM70A)	TMEM255A FAM70A	349
Q5JXA9	Signal-regulatory protein beta-2 (SIRP-beta-2) (Protein tyrosine phosphatase non-receptor type substrate 1-like 3) (Protein tyrosine phosphatase non-receptor type substrate protein)	SIRPB2 PTPN1L PTPNS1L3	342
Q5JXX5	deleted
Q5JZY3	Ephrin type-A receptor 10 (EC 2.7.10.1)	EPHA10	1008
Q5M7Z0	E3 ubiquitin-protein ligase RNFT1 (EC 2.3.2.27) (Protein PTD016) (RING finger and transmembrane domain-containing protein 1)	RNFT1 PTD016	435
Q5NUL3	Free fatty acid receptor 4 (G-protein coupled receptor 120) (G-protein coupled receptor 129) (G-protein coupled receptor GT01) (G-protein coupled receptor PGR4) (Omega-3 fatty acid receptor 1)	FFAR4 GPR120 GPR129 O3FAR1 PGR4	361
Q5PT55	Sodium/bile acid cotransporter 5 (Na(+)/bile acid cotransporter 5) (Solute carrier family 10 member 5)	SLC10A5	438
Q5QGZ9	C-type lectin domain family 12 member A (C-type lectin-like molecule 1) (CLL-1) (Dendritic cell-associated lectin 2) (DCAL-2) (Killer cell C-type lectin-like receptor L1) (hKLRL1) (Myeloid inhibitory C-type lectin-like receptor) (MICL) (CD antigen CD371)	CLEC12A CLL1 DCAL2 KLRL1 MICL	265
Q5R3F8	Protein phosphatase 1 regulatory subunit 29 (Extracellular leucine-rich repeat and fibronectin type III domain-containing protein 2) (Leucine-rich repeat and fibronectin type-III domain-containing protein 6) (Leucine-rich repeat-containing protein 62)	ELFN2 KIAA1904 LRRC62 PPP1R29	820
Q5SQ64	Lymphocyte antigen 6 complex locus protein G6f	LY6G6F C6orf21 G6F LY6G6D NG32	297
Q5SSG8	Mucin-21 (MUC-21) (Epiglycanin)	MUC21 C6orf205 UNQ697/PRO1342	566
Q5SY80	Cation channel sperm-associated auxiliary subunit epsilon (CatSper-epsilon) (CatSperepsilon)	CATSPERE C1orf101	951
Q5SZK8	FRAS1-related extracellular matrix protein 2 (ECM3 homolog)	FREM2	3169
Q5T1S8	Noncompact myelin-associated protein (Myelin protein of 11 kDa) (MP11)	NCMAP C1orf130	102
Q5T2D2	Trem-like transcript 2 protein (TLT-2) (Triggering receptor expressed on myeloid cells-like protein 2)	TREML2 C6orf76 TLT2 UNQ6268/PRO20473	321
Q5T3F8	Mechanosensitive cation channel TMEM63B (Transmembrane protein 63B) (hTMEM63B)	TMEM63B C6orf110	832
Q5T3U5	ATP-binding cassette sub-family C member 10 (EC 7.6.2.2) (EC 7.6.2.3) (Multidrug resistance-associated protein 7)	ABCC10 MRP7 SIMRP7	1492
Q5T442	Gap junction gamma-2 protein (Connexin-46.6) (Cx46.6) (Connexin-47) (Cx47) (Gap junction alpha-12 protein)	GJC2 GJA12	439
Q5T4F4	Protrudin (Spastic paraplegia 33 protein) (Zinc finger FYVE domain-containing protein 27)	ZFYVE27 SPG33	411
Q5T601	Adhesion G-protein coupled receptor F1 (G protein-coupled receptor 110) (G protein-coupled receptor KPG_012) [Cleaved into: Adhesion G-protein coupled receptor F1, N-terminal fragment (ADGRF1 N-terminal fragment); Adhesion G-protein coupled receptor F1, C-terminal fragment (ADGRF1 C-terminal fragment)]	ADGRF1 GPR110 PGR19	910
Q5T6X5	G-protein coupled receptor family C group 6 member A (hGPRC6A) (G-protein coupled receptor GPCR33) (hGPCR33)	GPRC6A	926
Q5T848	Metabotropic glycine receptor (mGlyR) (G-protein coupled receptor 158)	GPR158 KIAA1136	1215
Q5TF39	Sodium-dependent glucose transporter 1 (Major facilitator superfamily domain-containing protein 4B)	MFSD4B KIAA1919 NAGLT1 HSPC100	518
Q5TFQ8	Signal-regulatory protein beta-1 isoform 3 (SIRP-beta-1 isoform 3)	SIRPB1	398
Q5TZ20	Olfactory receptor 2G6	OR2G6	316
Q5UAW9	G-protein coupled receptor 157	GPR157	335
Q5VT99	Leucine-rich repeat-containing protein 38 (BK channel auxiliary gamma subunit LRRC38)	LRRC38	294
P0DPA2	V-set and immunoglobulin domain-containing protein 8	VSIG8 C1orf204	414
P0DPA3	Putative uncharacterized protein SNHG28 (Small nucleolar RNA host gene 2) (VSIG8 overlapping transcript protein) (VSIG8-OT1)	SNHG28 C1orf204	235
Q5VU65	Nuclear pore membrane glycoprotein 210-like (Nucleoporin 210 kDa-like) (Nucleoporin Nup210-like)	NUP210L	1888
Q5VU97	VWFA and cache domain-containing protein 1 (Cache domain-containing protein 1)	CACHD1 KIAA1573 VWCD1	1274
Q5VUB5	Protein FAM171A1 (Astroprincin) (APCN)	FAM171A1 APCN C10orf38	890
Q5VV43	Dyslexia-associated protein KIAA0319	KIAA0319	1072
Q5VV63	Attractin-like protein 1	ATRNL1 KIAA0534	1379
Q5VW38	Protein GPR107 (Lung seven transmembrane receptor 1)	GPR107 KIAA1624 LUSTR1	600
Q5VWK5	Interleukin-23 receptor (IL-23 receptor) (IL-23R)	IL23R	629
Q5VX71	Sushi domain-containing protein 4	SUSD4 UNQ196/PRO222	490
Q5VXU1	Sodium/potassium-transporting ATPase subunit beta-1-interacting protein 2 (Na(+)/K(+)-transporting ATPase subunit beta-1-interacting protein 2) (Protein FAM77B) (T-cell lymphoma breakpoint-associated target protein 1)	NKAIN2 FAM77B TCBA1	208
Q5VY43	Platelet endothelial aggregation receptor 1 (hPEAR1) (Multiple epidermal growth factor-like domains protein 12) (Multiple EGF-like domains protein 12)	PEAR1 MEGF12	1037
Q5VY80	UL16-binding protein 6 (Retinoic acid early transcript 1L protein)	RAET1L ULBP6	246
Q5VYJ5	MAM and LDL-receptor class A domain-containing protein 1	MALRD1 C10orf112 DIET1	2156
Q5VZ72	Izumo sperm-egg fusion protein 3	IZUMO3 C9orf134	239
Q5XXA6	Anoctamin-1 (Discovered on gastrointestinal stromal tumors protein 1) (Oral cancer overexpressed protein 2) (Transmembrane protein 16A) (Tumor-amplified and overexpressed sequence 2)	ANO1 DOG1 ORAOV2 TAOS2 TMEM16A	986
P01911	HLA class II histocompatibility antigen, DRB1 beta chain (Human leukocyte antigen DRB1) (HLA-DRB1)	HLA-DRB1	266
Q5ZPR3	CD276 antigen (4Ig-B7-H3) (B7 homolog 3) (B7-H3) (Costimulatory molecule) (CD antigen CD276)	CD276 B7H3 PSEC0249 UNQ309/PRO352	534
Q685J3	Mucin-17 (MUC-17) (Small intestinal mucin-3) (MUC-3)	MUC17 MUC3	4493
Q687X5	Metalloreductase STEAP4 (EC 1.16.1.-) (Six-transmembrane epithelial antigen of prostate 4) (SixTransMembrane protein of prostate 2) (Tumor necrosis factor, alpha-induced protein 9)	STEAP4 STAMP2 TNFAIP9	459
Q68D85	Natural cytotoxicity triggering receptor 3 ligand 1 (B7 homolog 6) (B7-H6)	NCR3LG1 B7H6	454
Q68DH5	G-protein coupled receptor-associated protein LMBRD2 (LMBR1 domain-containing protein 2)	LMBRD2	695
Q68DV7	E3 ubiquitin-protein ligase RNF43 (EC 2.3.2.27) (RING finger protein 43) (RING-type E3 ubiquitin transferase RNF43)	RNF43	783
Q69384	Endogenous retrovirus group K member 6 Env polyprotein (EnvK2 protein) (Envelope polyprotein) (HERV-K(C7) envelope protein) (HERV-K(HML-2.HOM) envelope protein) (HERV-K108 envelope protein) (HERV-K_7p22.1 provirus ancestral Env polyprotein) [Cleaved into: Surface protein (SU); Transmembrane protein (TM)]	ERVK-6 ERVK6	699
Q695T7	Sodium-dependent neutral amino acid transporter B(0)AT1 (Solute carrier family 6 member 19) (System B(0) neutral amino acid transporter AT1)	SLC6A19 B0AT1	634
Q6DN72	Fc receptor-like protein 6 (FcR-like protein 6) (FcRL6) (Fc receptor homolog 6) (FcRH6) (IFGP6)	FCRL6 FCRH6	434
Q6DWJ6	Probable G-protein coupled receptor 139 (G(q)-coupled orphan receptor GPRg1) (G-protein-coupled receptor PGR3)	GPR139 GPRG1 PGR3	353
Q6EMK4	Vasorin (Protein slit-like 2)	VASN SLITL2 UNQ314/PRO357/PRO1282	673
Q6GTX8	Leukocyte-associated immunoglobulin-like receptor 1 (LAIR-1) (hLAIR1) (CD antigen CD305)	LAIR1 CD305	287
Q6GV28	Transmembrane protein 225	TMEM225 PMP22CD	225
Q6H3X3	UL-16 binding protein 5 (Retinoic acid early transcript 1G protein)	RAET1G ULBP5	334
Q6IA17	Single Ig IL-1-related receptor (Single Ig IL-1R-related molecule) (Single immunoglobulin domain-containing IL1R-related protein) (Toll/interleukin-1 receptor 8) (TIR8)	SIGIRR UNQ301/PRO342	410
Q6ICI0	LHFPL tetraspan subfamily member 7 protein (Transmembrane protein 211)	LHFPL7 TMEM211	200
Q6IEE7	Transmembrane protein 132E	TMEM132E	1074
Q6IEU7	Olfactory receptor 5M10 (Olfactory receptor OR11-207)	OR5M10	315
Q6IEV9	Olfactory receptor 4C11 (Olfactory receptor OR11-136)	OR4C11 OR4C11P	310
Q6IEY1	Olfactory receptor 4F3/4F16/4F29 (Olfactory receptor OR1-1)	OR4F3; OR4F16; OR4F29	312
Q6IEZ7	Olfactory receptor 2T5 (Olfactory receptor OR1-62)	OR2T5	315
Q6IF00	Olfactory receptor 2T2 (Olfactory receptor OR1-43)	OR2T2 OR2T2P	324
Q6IF42	Olfactory receptor 2A2 (Olfactory receptor 2A17) (Olfactory receptor OR7-11)	OR2A2 OR2A17P OR2A2P	318
Q6IF63	Olfactory receptor 52W1 (Olfactory receptor OR11-71)	OR52W1 OR52W1P	320
Q6IF82	Olfactory receptor 4A47 (Olfactory receptor OR11-113)	OR4A47	309
Q6IF99	Olfactory receptor 10K2 (Olfactory receptor OR1-4)	OR10K2	312
Q6IFG1	Olfactory receptor 52E8 (Olfactory receptor OR11-54)	OR52E8	313
Q6IFH4	Olfactory receptor 6B2 (Olfactory receptor OR2-1)	OR6B2 OR6B2P	312
Q6IFN5	Olfactory receptor 7E24 (Olfactory receptor OR19-14)	OR7E24 OR7E24P	339
Q6ISU1	Pre T-cell antigen receptor alpha (pT-alpha) (pTa) (pT-alpha-TCR)	PTCRA	281
Q6IWH7	Anoctamin-7 (Dresden transmembrane protein of the prostate) (D-TMPP) (IPCA-5) (New gene expressed in prostate) (Prostate cancer-associated protein 5) (Transmembrane protein 16G)	ANO7 NGEP PCANAP5 TMEM16G	933
Q6J4K2	Mitochondrial sodium/calcium exchanger protein (Na(+)/K(+)/Ca(2+)-exchange protein 6) (Sodium/calcium exchanger protein, mitochondrial) (Sodium/potassium/calcium exchanger 6) (Solute carrier family 24 member 6) (Solute carrier family 8 member B1)	SLC8B1 NCKX6 NCLX SLC24A6	584
Q6MZM0	Ferroxidase HEPHL1 (EC 1.16.3.1) (Hephaestin-like protein 1)	HEPHL1	1159
Q6N022	Teneurin-4 (Ten-4) (Protein Odd Oz/ten-m homolog 4) (Tenascin-M4) (Ten-m4) (Teneurin transmembrane protein 4)	TENM4 KIAA1302 ODZ4 TNM4	2769
Q6N075	Molybdate-anion transporter (Major facilitator superfamily domain-containing protein 5) (Molybdate transporter 2 homolog) (hsMOT2)	MFSD5 UNQ832/PRO1759	450
Q6NUJ2	Uncharacterized protein C11orf87	C11orf87	197
Q6NUS6	Tectonic-3	TCTN3 C10orf61 TECT3 PSEC0041 UNQ1881/PRO4324	607
Q6NUT3	Major facilitator superfamily domain-containing protein 12	MFSD12 C19orf28	480
Q6NV75	Probable G-protein coupled receptor 153 (G-protein coupled receptor PGR1)	GPR153 PGR1	609
Q6NVV3	Magnesium transporter NIPA3 (NIPA-like protein 1) (Non-imprinted in Prader-Willi/Angelman syndrome region protein 3)	NIPAL1 NIPA3 NPAL1	410
Q6NW40	Repulsive guidance molecule B (DRG11-responsive axonal guidance and outgrowth of neurite) (DRAGON)	RGMB	437
Q6P1J6	Phospholipase B1, membrane-associated (Phospholipase B) (hPLB) (Lysophospholipase) (EC 3.1.1.5) (Phospholipase A2) (EC 3.1.1.4) (Phospholipase B/lipase) (PLB/LIP) (Triacylglycerol lipase) (EC 3.1.1.3)	PLB1 PLB	1458
Q6P499	NIPA-like protein 3	NIPAL3 NPAL3	406
Q6P4Q7	Metal transporter CNNM4 (Ancient conserved domain-containing protein 4) (Cyclin-M4)	CNNM4 ACDP4 KIAA1592	775
Q6P5W5	Zinc transporter ZIP4 (Solute carrier family 39 member 4) (Zrt- and Irt-like protein 4) (ZIP-4)	SLC39A4 ZIP4	647
Q6P995	Protein FAM171B	FAM171B KIAA1946 NPD019	826
Q6P9G4	Transmembrane protein 154	TMEM154	183
Q6PCB8	Embigin	EMB	327
Q6PEY0	Gap junction beta-7 protein (Connexin-25) (Cx25)	GJB7 CX25	223
Q6PI73	Leukocyte immunoglobulin-like receptor subfamily A member 6 (Immunoglobulin-like transcript 8) (ILT-8) (Leukocyte Ig-like receptor)	LILRA6 ILT8	481
Q6PIZ9	T-cell receptor-associated transmembrane adapter 1 (T-cell receptor-interacting molecule) (TRIM) (pp29/30)	TRAT1 TCRIM HSPC062	186
Q6PJF5	Inactive rhomboid protein 2 (iRhom2) (Rhomboid 5 homolog 2) (Rhomboid family member 2) (Rhomboid veinlet-like protein 5) (Rhomboid veinlet-like protein 6)	RHBDF2 IRHOM2 RHBDL5 RHBDL6	856
Q6PJG9	Leucine-rich repeat and fibronectin type-III domain-containing protein 4	LRFN4 SALM3	635
Q6PRD1	Probable G-protein coupled receptor 179 (Probable G-protein coupled receptor 158-like 1) (GPR158-like)	GPR179 GPR158L GPR158L1	2367
Q6PXP3	Solute carrier family 2, facilitated glucose transporter member 7 (Glucose transporter type 7) (GLUT-7) (hGLUT7)	SLC2A7 GLUT7	512
Q6Q8B3	Cell surface glycoprotein CD200 receptor 2 (CD200 cell surface glycoprotein receptor-like 2) (CD200 receptor-like 2) (HuCD200R2) (CD200 cell surface glycoprotein receptor-like a) (CD200RLa) (Cell surface glycoprotein CD200 receptor 1-like) (Cell surface glycoprotein OX2 receptor 2)	CD200R1L CD200R2	271
Q6QNK2	Adhesion G-protein coupled receptor D1 (G-protein coupled receptor 133) (G-protein coupled receptor PGR25) [Cleaved into: Adhesion G-protein coupled receptor D1, N-terminal fragment (ADGRD1 N-terminal fragment); Adhesion G-protein coupled receptor D1, C-terminal fragment (ADGRD1 C-terminal fragment)]	ADGRD1 GPR133 PGR25	874
Q6T423	Solute carrier family 22 member 25 (Organic anion transporter UST6)	SLC22A25 UST6	547
Q6U736	Opsin-5 (G-protein coupled receptor 136) (G-protein coupled receptor PGR12) (Neuropsin) (Transmembrane protein 13)	OPN5 GPR136 PGR12 TMEM13	354
Q6U841	Sodium-driven chloride bicarbonate exchanger (Solute carrier family 4 member 10)	SLC4A10 NBCN2 NCBE	1118
Q6UQ28	Placenta-expressed transcript 1 protein	PLET1 C11orf34	207
Q6UVK1	Chondroitin sulfate proteoglycan 4 (Chondroitin sulfate proteoglycan NG2) (Melanoma chondroitin sulfate proteoglycan) (Melanoma-associated chondroitin sulfate proteoglycan)	CSPG4 MCSP	2322
Q6UW56	All-trans retinoic acid-induced differentiation factor (Apoptosis-related protein 3) (APR-3) (p18)	ATRAID APR3 C2orf28 HSPC013 UNQ214/PRO240	229
Q6UW88	Epigen (Epithelial mitogen) (EPG)	EPGN UNQ3072/PRO9904	154
Q6UWB1	Interleukin-27 receptor subunit alpha (IL-27 receptor subunit alpha) (IL-27R subunit alpha) (IL-27R-alpha) (IL-27RA) (Cytokine receptor WSX-1) (Cytokine receptor-like 1) (Type I T-cell cytokine receptor) (TCCR) (ZcytoR1)	IL27RA CRL1 TCCR WSX1 UNQ296/PRO336	636
Q6UWI2	Prostate androgen-regulated mucin-like protein 1 (PARM-1)	PARM1 UNQ1879/PRO4322	310
Q6UWJ1	Transmembrane and coiled-coil domain-containing protein 3 (Putative LAG1-interacting protein)	TMCO3 C13orf11 UNQ2419/PRO4976	677
Q6UWJ8	CD164 sialomucin-like 2 protein	CD164L2 UNQ6122/PRO20044	174
Q6UWL2	Sushi domain-containing protein 1	SUSD1 UNQ2438/PRO4999	747
Q6UWL6	Kin of IRRE-like protein 2 (Kin of irregular chiasm-like protein 2) (Nephrin-like protein 3)	KIRREL2 NEPH3 UNQ5827/PRO19646	708
Q6UWN0	Ly6/PLAUR domain-containing protein 4	LYPD4 UNQ2552/PRO6181	246
Q6UWN5	Ly6/PLAUR domain-containing protein 5	LYPD5 UNQ1908/PRO4356	251
Q6UWR7	Glycerophosphocholine cholinephosphodiesterase ENPP6 (GPC-Cpde) (EC 3.1.4.-) (EC 3.1.4.38) (Choline-specific glycerophosphodiester phosphodiesterase) (Ectonucleotide pyrophosphatase/phosphodiesterase family member 6) (E-NPP 6) (NPP-6)	ENPP6 UNQ1889/PRO4334	440
Q6UWV2	Myelin protein zero-like protein 3	MPZL3 UNQ2966/PRO7425	235
Q6UX01	Protein LMBR1L (Limb region 1 protein homolog-like) (Lipocalin-1-interacting membrane receptor) (LIMR)	LMBR1L KIAA1174 LIMR UNQ458/PRO783	489
Q6UX15	Layilin	LAYN UNQ208/PRO234	382
Q6UX27	V-set and transmembrane domain-containing protein 1 (Signal inhibitory receptor on leukocytes-1) (SIRL-1)	VSTM1 UNQ3033/PRO9835	236
Q6UX71	Plexin domain-containing protein 2 (Tumor endothelial marker 7-related protein)	PLXDC2 TEM7R UNQ2514/PRO6003	529
Q6UX82	Ly6/PLAUR domain-containing protein 8	LYPD8 UNQ511/PRO1026	237
Q6UXB3	Ly6/PLAUR domain-containing protein 2	LYPD2 LYPDC2 UNQ430/PRO788	125
Q6UXB4	C-type lectin domain family 4 member G (Liver and lymph node sinusoidal endothelial cell C-type lectin) (LSECtin)	CLEC4G UNQ431/PRO792	293
Q6UXB8	Peptidase inhibitor 16 (PI-16) (Cysteine-rich secretory protein 9) (CRISP-9) (PSP94-binding protein) (CD antigen CD364)	PI16 CRISP9 PSPBP PSEC0164 UNQ289/PRO328	463
Q6UXC1	Apical endosomal glycoprotein (MAM domain-containing protein 4)	MAMDC4 AEGP UNQ3001/PRO9742	1216
Q6UXD5	Seizure 6-like protein 2	SEZ6L2 PSK UNQ1903/PRO4349	910
Q6UXD7	Solute carrier family 49 member A3 (Major facilitator superfamily domain-containing protein 7) (Myosin light polypeptide 5 regulatory protein) (MYL5)	SLC49A3 MFSD7 LP2561 UNQ385/PRO717	560
Q6UXE8	Butyrophilin-like protein 3 (Butyrophilin-like receptor)	BTNL3 BTNLR COLF4100 UNQ744/PRO1472	466
Q6UXF1	Transmembrane protein 108 (Retrolinkin)	TMEM108 KIAA1690 RTLN UNQ1875/PRO4318	575
Q6UXG2	Endosome/lysosome-associated apoptosis and autophagy regulator 1 (Estrogen-induced gene 121 protein)	ELAPOR1 EIG121 KIAA1324 UNQ2426/PRO4985	1013
Q6UXG3	CMRF35-like molecule 9 (CLM-9) (CD300 antigen-like family member G) (Triggering receptor expressed on myeloid cells 4) (TREM-4) (CD antigen CD300g)	CD300LG CLM9 TREM4 UNQ422/PRO846	332
Q6UXG8	Butyrophilin-like protein 9	BTNL9 UNQ1900/PRO4346	535
Q6UXK2	Immunoglobulin superfamily containing leucine-rich repeat protein 2 (Leucine-rich repeat domain and immunoglobulin domain-containing axon extension protein)	ISLR2 KIAA1465 LINX UNQ1885/PRO4329	745
Q6UXK5	Leucine-rich repeat neuronal protein 1 (Neuronal leucine-rich repeat protein 1) (NLRR-1)	LRRN1 KIAA1497 Nbla10449 UNQ693/PRO1338	716
Q6UXL0	Interleukin-20 receptor subunit beta (IL-20 receptor subunit beta) (IL-20R-beta) (IL-20RB) (Fibronectin type III domain containing 6) (FNDC6) (IL-20R2)	IL20RB DIRS1 UNQ557/PRO1114	311
Q6UXM1	Leucine-rich repeats and immunoglobulin-like domains protein 3 (LIG-3)	LRIG3 LIG3 UNQ287/PRO326/PRO335	1119
Q6UXN8	C-type lectin domain family 9 member A (CD antigen CD370)	CLEC9A UNQ9341/PRO34046	241
Q6UXU4	Germ cell-specific gene 1-like protein (GSG1-like protein)	GSG1L UNQ5831/PRO19651	331
Q6UXV0	GDNF family receptor alpha-like	GFRAL C6orf144 UNQ9356/PRO34128	394
Q6UXZ0	Transmembrane and immunoglobulin domain-containing protein 1	TMIGD1 TMIGD UNQ9372/PRO34164	262
Q6UXZ3	CMRF35-like molecule 5 (CLM-5) (CD300 antigen-like family member D) (CMRF35-A4) (CD antigen CD300d)	CD300LD CD300D CMRF35A4 UNQ9218/PRO28686	194
Q6UXZ4	Netrin receptor UNC5D (Protein unc-5 homolog 4) (Protein unc-5 homolog D)	UNC5D KIAA1777 UNC5H4 UNQ6012/PRO34692	953
Q6UY09	Cell adhesion molecule CEACAM20 (Carcinoembryonic antigen-related cell adhesion molecule 20) (CEA cell adhesion molecule 20)	CEACAM20 UNQ9366/PRO34155	596
Q6UY11	Protein delta homolog 2 (DLK-2) (Epidermal growth factor-like protein 9) (EGF-like protein 9)	DLK2 EGFL9 UNQ2903/PRO28633	383
Q6UY18	Leucine-rich repeat and immunoglobulin-like domain-containing nogo receptor-interacting protein 4 (Leucine-rich repeat neuronal protein 6D)	LINGO4 LRRN6D UNQ9248/PRO34002	593
Q6V0I7	Protocadherin Fat 4 (hFat4) (Cadherin family member 14) (FAT tumor suppressor homolog 4) (Fat-like cadherin protein FAT-J)	FAT4 CDHF14 FATJ Nbla00548	4981
Q6V1P9	Protocadherin-23 (Cadherin-27) (Cadherin-like protein CDHJ) (Cadherin-like protein VR8) (Protein dachsous homolog 2) (Protocadherin PCDHJ)	DCHS2 CDH27 CDHJ PCDH23 PCDHJ	3371
Q6W5P4	Neuropeptide S receptor (G-protein coupled receptor 154) (G-protein coupled receptor PGR14) (G-protein coupled receptor for asthma susceptibility)	NPSR1 GPR154 GPRA PGR14	371
Q6YBV0	Neutral amino acid uniporter 4 (Solute carrier family 36 member 4)	SLC36A4 PAT4	504
Q6YHK3	CD109 antigen (150 kDa TGF-beta-1-binding protein) (C3 and PZP-like alpha-2-macroglobulin domain-containing protein 7) (Platelet-specific Gov antigen) (p180) (r150) (CD antigen CD109)	CD109 CPAMD7	1445
Q6ZMB5	Transmembrane protein 184A	TMEM184A	413
Q6ZMC9	Sialic acid-binding Ig-like lectin 15 (Siglec-15) (CD33 antigen-like 3)	SIGLEC15 CD33L3	328
Q6ZMD2	Protein spinster homolog 3	SPNS3	512
Q6ZMH5	Zinc transporter ZIP5 (Solute carrier family 39 member 5) (Zrt- and Irt-like protein 5) (ZIP-5)	SLC39A5 ZIP5	540
Q6ZMI3	Gliomedin [Cleaved into: Gliomedin shedded ectodomain]	GLDN COLM UNQ9339/PRO34011	551
Q6ZMJ2	Scavenger receptor class A member 5 (Scavenger receptor hlg)	SCARA5 UNQ2938/PRO28700	495
Q6ZN44	Netrin receptor UNC5A (Protein unc-5 homolog 1) (Protein unc-5 homolog A)	UNC5A KIAA1976 UNC5H1	842
Q6ZNA5	Ferric-chelate reductase 1 (EC 1.-.-.-) (Stromal cell-derived receptor 2) (SDR-2)	FRRS1 SDFR2 SDR2	592
Q6ZP29	Lysosomal amino acid transporter 1 homolog (PQ-loop repeat-containing protein 2) (Solute carrier family 66 member 1)	SLC66A1 PQLC2	291
Q6ZP80	Transmembrane protein 182	TMEM182 UNQ6974/PRO21957	229
Q6ZQN7	Solute carrier organic anion transporter family member 4C1 (SLCO4C1) (OATP-H) (Organic anion transporter M1) (OATP-M1) (Organic anion transporting polypeptide 4C1) (OATP4C1) (Solute carrier family 21 member 20)	SLCO4C1 OATP4C1 OATPX SLC21A20	724
Q6ZRH7	Cation channel sperm-associated auxiliary subunit gamma	CATSPERG C19orf15	1159
Q6ZRP7	Sulfhydryl oxidase 2 (EC 1.8.3.2) (Neuroblastoma-derived sulfhydryl oxidase) (Quiescin Q6-like protein 1)	QSOX2 QSCN6L1 SOXN	698
Q6ZS10	C-type lectin domain family 17, member A (Prolectin)	CLEC17A	378
Q6ZSJ9	Protein shisa-6	SHISA6	500
Q6ZSM3	Monocarboxylate transporter 12 (MCT 12) (Creatine transporter 2) (CRT2) (Solute carrier family 16 member 12)	SLC16A12 MCT12	516
Q6ZSS7	Major facilitator superfamily domain-containing protein 6 (Macrophage MHC class I receptor 2 homolog)	MFSD6 MMR2	791
Q6ZTQ4	Cadherin-related family member 3 (Cadherin-like protein 28)	CDHR3 CDH28	885
Q6ZUK4	Transmembrane protein 26	TMEM26	368
Q6ZVL6	UPF0606 protein KIAA1549L	KIAA1549L C11orf41 C11orf69	1849
Q6ZVN8	Hemojuvelin (Hemochromatosis type 2 protein) (Hemojuvelin BMP coreceptor) (RGM domain family member C)	HJV HFE2 RGMC	426
Q6ZW05	Patched domain-containing protein 4 (p53-regulated patched protein)	PTCHD4 C6orf138 PTCH53	846
Q70Z44	5-hydroxytryptamine receptor 3D (5-HT3-D) (5-HT3D) (Serotonin receptor 3D)	HTR3D	454
Q71RS6	Sodium/potassium/calcium exchanger 5 (Na(+)/K(+)/Ca(2+)-exchange protein 5) (Solute carrier family 24 member 5)	SLC24A5 JSX NCKX5	500
Q75T13	GPI inositol-deacylase (EC 3.1.-.-) (Post-GPI attachment to proteins factor 1) (hPGAP1)	PGAP1 UNQ3024/PRO9822	922
Q75V66	Anoctamin-5 (Gnathodiaphyseal dysplasia 1 protein) (Transmembrane protein 16E)	ANO5 GDD1 TMEM16E	913
Q7KYR7	Butyrophilin subfamily 2 member A1	BTN2A1 BT2.1 BTF1	527
Q7L0J3	Synaptic vesicle glycoprotein 2A	SV2A KIAA0736 PSEC0174	742
Q7L0X0	TLR4 interactor with leucine rich repeats (Leucine-rich repeat-containing protein KIAA0644)	TRIL KIAA0644	811
Q7L1I2	Synaptic vesicle glycoprotein 2B	SV2B KIAA0735	683
Q7L985	Leucine-rich repeat and immunoglobulin-like domain-containing nogo receptor-interacting protein 2 (Leucine-rich repeat neuronal protein 3) (Leucine-rich repeat neuronal protein 6C)	LINGO2 LERN3 LRRN6C UNQ9234/PRO31993	606
Q7LBE3	Solute carrier family 26 member 9 (Anion transporter/exchanger protein 9)	SLC26A9	791
Q7RTM1	Proton channel OTOP1 (Otopetrin-1) (hOtop1)	OTOP1	612
Q7RTS6	Proton channel OTOP2 (Otopetrin-2)	OTOP2	562
Q7RTT9	Equilibrative nucleoside transporter 4 (hENT4) (Plasma membrane monoamine transporter) (PMAT) (Solute carrier family 29 member 4)	SLC29A4 ENT4 PMAT PSEC0113	530
Q7RTW8	Otoancorin	OTOA	1153
Q7RTX0	Taste receptor type 1 member 3 (Sweet taste receptor T1R3)	TAS1R3 T1R3 TR3	852
Q7RTX1	Taste receptor type 1 member 1 (G-protein coupled receptor 70)	TAS1R1 GPR70 T1R1 TR1 GM148	841
Q7RTY9	Serine protease 41 (EC 3.4.21.-) (Testis serine protease 1) (TESSP-1)	PRSS41 TESSP1	318
Q7Z2D5	Phospholipid phosphatase-related protein type 4 (Brain-specific phosphatidic acid phosphatase-like protein 1) (Inactive 2-lysophosphatidate phosphatase PLPPR4) (Lipid phosphate phosphatase-related protein type 4) (Plasticity-related gene 1 protein) (PRG-1)	PLPPR4 KIAA0455 LPPR4 PHP1 PRG1	763
Q7Z2H8	Proton-coupled amino acid transporter 1 (Proton/amino acid transporter 1) (hPAT1) (Solute carrier family 36 member 1)	SLC36A1 PAT1	476
Q7Z2K6	Endoplasmic reticulum metallopeptidase 1 (EC 3.4.-.-) (Felix-ina)	ERMP1 FXNA KIAA1815	904
Q7Z3B1	Neuronal growth regulator 1 (IgLON family member 4)	NEGR1 IGLON4 UNQ2433/PRO4993	354
Q7Z3C6	Autophagy-related protein 9A (APG9-like 1) (mATG9)	ATG9A APG9L1	839
Q7Z3D4	LysM and putative peptidoglycan-binding domain-containing protein 3	LYSMD3	306
Q7Z3F1	Lysosomal cholesterol signaling protein (LYCHOS) (G-protein coupled receptor PGR22)	GPR155 PGR22	870
Q7Z3Q1	Lysosomal proton-coupled steroid conjugate and bile acid symporter SLC46A3 (Solute carrier family 46 member 3)	SLC46A3 FKSG16	461
Q7Z3T1	Olfactory receptor 2W3 (Olfactory receptor 2W8) (Olfactory receptor OR1-49)	OR2W3 OR2W3P OR2W8P	314
Q7Z402	Transmembrane channel-like protein 7	TMC7	723
Q7Z408	CUB and sushi domain-containing protein 2 (CUB and sushi multiple domains protein 2)	CSMD2 KIAA1884	3487
Q7Z418	Potassium channel subfamily K member 18 (TWIK-related individual potassium channel) (TWIK-related spinal cord potassium channel)	KCNK18 TRESK TRIK	384
Q7Z442	Polycystin-1-like protein 2 (Polycystin-1L2) (PC1-like 2 protein) (Polycystic kidney disease protein 1-like 2)	PKD1L2 KIAA1879 PC1L2	2459
Q7Z443	Polycystin-1-like protein 3 (Polycystin-1L3) (PC1-like 3 protein) (Polycystic kidney disease protein 1-like 3)	PKD1L3	1732
Q7Z4F1	Low-density lipoprotein receptor-related protein 10 (LRP-10)	LRP10 MSTP087 SP220 UNQ389/PRO724	713
Q7Z553	MAM domain-containing glycosylphosphatidylinositol anchor protein 2 (MAM domain-containing protein 1)	MDGA2 MAMDC1 UNQ8188/PRO23197	956
Q7Z5H5	Vomeronasal type-1 receptor 4 (G-protein coupled receptor GPCR27) (hGPCR27) (V1r-like receptor 4)	VN1R4 V1RL4	301
Q7Z5N4	Protein sidekick-1	SDK1	2213
Q7Z601	Probable G-protein coupled receptor 142 (G-protein coupled receptor PGR2)	GPR142 PGR2	462
Q7Z602	Probable G-protein coupled receptor 141 (G-protein coupled receptor PGR13)	GPR141 PGR13	305
Q7Z692	Cell adhesion molecule CEACAM19 (Carcinoembryonic antigen-like 1) (Carcinoembryonic antigen-related cell adhesion molecule 19) (CEA cell adhesion molecule 19)	CEACAM19 CEAL1 UNQ2973/PRO7436	300
Q7Z6A9	B- and T-lymphocyte attenuator (B- and T-lymphocyte-associated protein) (CD antigen CD272)	BTLA	289
Q7Z6M3	Allergin-1 (Allergy inhibitory receptor 1) (Mast cell antigen 32) (MCA-32) (Mast cell immunoglobulin-like receptor 1)	MILR1 C17orf60 MCA32	343
Q7Z7D3	V-set domain-containing T-cell activation inhibitor 1 (B7 homolog 4) (B7-H4) (B7h.5) (Immune costimulatory protein B7-H4) (Protein B7S1) (T-cell costimulatory molecule B7x)	VTCN1 B7H4 UNQ659/PRO1291	282
Q7Z7J7	LHFPL tetraspan subfamily member 4 protein (GABAA receptor regulatory Lhfpl4) (Lipoma HMGIC fusion partner-like 4 protein)	LHFPL4 GARLH4	247
Q7Z7M0	Multiple epidermal growth factor-like domains protein 8 (Multiple EGF-like domains protein 8) (Epidermal growth factor-like protein 4) (EGF-like protein 4)	MEGF8 C19orf49 EGFL4 KIAA0817	2845
Q7Z7M1	Adhesion G protein-coupled receptor D2 (G-protein coupled receptor 144) (G-protein coupled receptor PGR24)	ADGRD2 GPR144 PGR24	963
Q7Z7N9	Transmembrane protein 179B	TMEM179B	219
Q86SJ2	Amphoterin-induced protein 2 (AMIGO-2) (Alivin-1) (Differentially expressed in gastric adenocarcinomas) (DEGA)	AMIGO2 ALI1	522
Q86SJ6	Desmoglein-4 (Cadherin family member 13)	DSG4 CDHF13	1040
Q86SM5	Mas-related G-protein coupled receptor member G (G-protein coupled receptor 169)	MRGPRG GPR169 MRGG	289
Q86SM8	Mas-related G-protein coupled receptor member E (G-protein coupled receptor 167)	MRGPRE GPR167 MRGE	312
Q86SP6	Probable G-protein coupled receptor 149 (G-protein coupled receptor PGR10)	GPR149 PGR10	731
Q86SQ3	Putative adhesion G protein-coupled receptor E4P (EGF-like module receptor 4) (EGF-like module-containing mucin-like hormone receptor-like 4) (G-protein coupled receptor 127) (G-protein coupled receptor PGR16)	ADGRE4P EMR4 EMR4P GPR127 PGR16	457
Q86SQ4	Adhesion G-protein coupled receptor G6 (Developmentally regulated G-protein-coupled receptor) (G-protein coupled receptor 126) (Vascular inducible G protein-coupled receptor) [Cleaved into: Adhesion G-protein coupled receptor G6, N-terminal fragment (ADGRG6 N-terminal fragment) (ADGRG6-NTF); Adhesion G-protein coupled receptor G6, C-terminal fragment (ADGRG6 C-terminal fragment) (ADGRG6-CTF)]	ADGRG6 DREG GPR126 VIGR	1221
Q86SQ6	Adhesion G protein-coupled receptor A1 (G-protein coupled receptor 123)	ADGRA1 GPR123 KIAA1828	560
Q86SU0	Immunoglobulin-like domain-containing receptor 1 (Angulin-2)	ILDR1	546
Q86T13	C-type lectin domain family 14 member A (Epidermal growth factor receptor 5) (EGFR-5)	CLEC14A C14orf27 EGFR5 UNQ236/PRO269	490
Q86T26	Transmembrane protease serine 11B (EC 3.4.21.-) (Airway trypsin-like protease 5)	TMPRSS11B HATL5	416
Q86TG1	Transmembrane protein 150A (Transmembrane protein 150)	TMEM150A TMEM150	271
Q86TL2	Store-operated calcium entry regulator STIMATE (STIM-activating enhancer encoded by TMEM110) (Transmembrane protein 110)	STIMATE TMEM110	294
Q86TY3	Armadillo-like helical domain-containing protein 4 (Upstream of mTORC2 protein)	ARMH4 C14orf37	774
Q86UF1	Tetraspanin-33 (Tspan-33) (Penumbra) (hPen) (Proerythroblast new membrane)	TSPAN33 PEN	283
Q86UG4	Solute carrier organic anion transporter family member 6A1 (Cancer/testis antigen 48) (CT48) (Gonad-specific transporter) (GST) (Organic anion-transporting polypeptide 6A1) (Organic anion-transporting polypeptide I) (OATP-I) (Solute carrier family 21 member 19)	SLCO6A1 OATP6A1 SLC21A19	719
Q86UK0	Glucosylceramide transporter ABCA12 (EC 7.6.2.1) (ATP-binding cassette sub-family A member 12) (ATP-binding cassette transporter 12) (ATP-binding cassette 12)	ABCA12 ABC12	2595
Q86UK5	Limbin (Ellis-van Creveld syndrome protein 2) (EVC2)	EVC2 LBN	1308
Q86UN2	Reticulon-4 receptor-like 1 (Nogo receptor-like 2) (Nogo-66 receptor homolog 2) (Nogo-66 receptor-related protein 3) (NgR3)	RTN4RL1 NGRH2 NGRL2	441
Q86UN3	Reticulon-4 receptor-like 2 (Nogo receptor-like 3) (Nogo-66 receptor homolog 1) (Nogo-66 receptor-related protein 2) (NgR2)	RTN4RL2 NGRH1 NGRL3	420
Q86UP0	Cadherin-24	CDH24 CDH11L UNQ2834/PRO34009	819
Q86UP6	CUB and zona pellucida-like domain-containing protein 1 (CUB and ZP domain-containing protein 1) (Transmembrane protein UO-44)	CUZD1 UNQ224/PRO257	607
Q86UQ4	ATP-binding cassette sub-family A member 13 (EC 7.6.2.-)	ABCA13	5058
Q86UW1	Organic solute transporter subunit alpha (OST-alpha) (Solute carrier family 51 subunit alpha)	SLC51A OSTA	340
Q86UW2	Organic solute transporter subunit beta (OST-beta) (Solute carrier family 51 subunit beta)	SLC51B OSTB	128
Q86V24	Adiponectin receptor protein 2 (Progestin and adipoQ receptor family member 2) (Progestin and adipoQ receptor family member II)	ADIPOR2 PAQR2	386
Q86V40	Metalloprotease TIKI1 (EC 3.4.-.-) (TRAB domain-containing protein 2A)	TRABD2A C2orf89 TIKI1	505
Q86V85	Integral membrane protein GPR180 (Intimal thickness-related receptor)	GPR180 ITR	440
Q86VB7	Scavenger receptor cysteine-rich type 1 protein M130 (Hemoglobin scavenger receptor) (CD antigen CD163) [Cleaved into: Soluble CD163 (sCD163)]	CD163 M130	1156
Q86VE9	Serine incorporator 5	SERINC5 C5orf12	423
Q86VH4	Leucine-rich repeat transmembrane neuronal protein 4	LRRTM4 UNQ3075/PRO9907	590
Q86VH5	Leucine-rich repeat transmembrane neuronal protein 3	LRRTM3 UNQ803/PRO1693	581
Q86VR7	V-set and immunoglobulin domain-containing protein 10-like (VSIG10-like protein)	VSIG10L	867
Q86VW1	Solute carrier family 22 member 16 (Carnitine transporter 2) (CT2) (Fly-like putative transporter 2) (FLIPT2) (Flipt 2) (Organic cation transporter OKB1) (Organic cation/carnitine transporter 6)	SLC22A16 OCT6	577
Q86VZ1	S-geranylgeranyl-glutathione receptor P2RY8 (P2Y purinoceptor 8) (P2Y8)	P2RY8	359
Q86VZ4	Low-density lipoprotein receptor-related protein 11 (LRP-11)	LRP11	500
Q86W33	Transmembrane protein adipocyte-associated 1 (Integral membrane protein GPR175) (Transmembrane protein 227)	TPRA1 GPR175 TMEM227 PP6566	373
Q86W47	Calcium-activated potassium channel subunit beta-4 (BK channel subunit beta-4) (BKbeta4) (Hbeta4) (Calcium-activated potassium channel, subfamily M subunit beta-4) (Charybdotoxin receptor subunit beta-4) (K(VCA)beta-4) (Maxi K channel subunit beta-4) (Slo-beta-4)	KCNMB4	210
Q86WB7	Protein unc-93 homolog A (HmUnc-93A) (Unc-93A)	UNC93A	457
Q86WC4	Osteopetrosis-associated transmembrane protein 1 (Chloride channel 7 beta subunit)	OSTM1 GL HSPC019 UNQ6098/PRO21201	334
Q86WI0	LHFPL tetraspan subfamily member 1 protein (Lipoma HMGIC fusion partner-like 1 protein)	LHFPL1 UNQ5824/PRO19643	220
Q86WI1	Fibrocystin-L (Polycystic kidney and hepatic disease 1-like protein 1) (PKHD1-like protein 1)	PKHD1L1	4243
Q86WK6	Amphoterin-induced protein 1 (AMIGO-1) (Alivin-2)	AMIGO1 ALI2 AMIGO KIAA1163	493
Q86WK7	Amphoterin-induced protein 3 (AMIGO-3) (Alivin-3)	AMIGO3 ALI3 KIAA1851 UNQ6084/PRO20089	504
Q86XK7	V-set and immunoglobulin domain-containing protein 1 (Cell surface A33 antigen) (Glycoprotein A34)	VSIG1 GPA34	387
Q86XM0	Cation channel sperm-associated auxiliary subunit delta (CatSper-delta) (CatSperdelta) (Transmembrane protein 146)	CATSPERD TMEM146	798
Q86XR5	Proline-rich membrane anchor 1 (PRiMA)	PRIMA1	153
Q86XS8	E3 ubiquitin-protein ligase RNF130 (EC 2.3.2.27) (Goliath homolog) (H-Goliath) (RING finger protein 130) (RING-type E3 ubiquitin transferase RNF130)	RNF130	419
Q86XT9	Insulin-like growth factor-binding protein 3 receptor (IGFBP-3R) (Transmembrane protein 219)	TMEM219	240
Q86XX4	Extracellular matrix organizing protein FRAS1 (Fraser syndrome 1 protein)	FRAS1 KIAA1500	4008
Q86Y34	Adhesion G protein-coupled receptor G3 (G-protein coupled receptor 97) [Cleaved into: Adhesion G-protein coupled receptor G3, N-terminal fragment (ADGRG3 N-terminal fragment); Adhesion G-protein coupled receptor G3, C-terminal fragment (ADGRG3 C-terminal fragment)]	ADGRG3 GPR97 PGR26	549
Q86YC3	Transforming growth factor beta activator LRRC33 (Leucine-rich repeat-containing protein 33) (Negative regulator of reactive oxygen species)	NRROS LRRC33 UNQ3030/PRO9833	692
Q86YD3	Transmembrane protein 25	TMEM25 UNQ2531/PRO6030	366
Q86YD5	Low-density lipoprotein receptor class A domain-containing protein 3 (LDLR class A domain-containing protein 3)	LDLRAD3 LRAD3	345
Q86YT9	Junctional adhesion molecule-like (Adhesion molecule interacting with CXADR antigen 1) (Dendritic cell-specific protein CREA7-1)	JAML AMICA1 UNQ722/PRO1387	394
Q8IU57	Interferon lambda receptor 1 (IFN-lambda receptor 1) (IFN-lambda-R1) (Cytokine receptor class-II member 12) (Cytokine receptor family 2 member 12) (CRF2-12) (Interleukin-28 receptor subunit alpha) (IL-28 receptor subunit alpha) (IL-28R-alpha) (IL-28RA) (Likely interleukin or cytokine receptor 2) (LICR2)	IFNLR1 IL28RA LICR2	520
Q8IU80	Transmembrane protease serine 6 (EC 3.4.21.-) (Matriptase-2)	TMPRSS6 UNQ354/PRO618	811
Q8IUA7	ATP-binding cassette sub-family A member 9 (EC 7.6.2.-)	ABCA9	1624
Q8IUH8	Signal peptide peptidase-like 2C (SPP-like 2C) (SPPL2c) (EC 3.4.23.-) (Intramembrane protease 5) (IMP-5)	SPPL2C IMP5	684
Q8IUK5	Plexin domain-containing protein 1 (Tumor endothelial marker 3) (Tumor endothelial marker 7)	PLXDC1 TEM3 TEM7	500
Q8IUW5	RELT-like protein 1	RELL1 PSEC0162	271
Q8IV16	Glycosylphosphatidylinositol-anchored high density lipoprotein-binding protein 1 (GPI-HBP1) (GPI-anchored HDL-binding protein 1) (High density lipoprotein-binding protein 1)	GPIHBP1 HBP1	184
Q8IVJ1	Solute carrier family 41 member 1	SLC41A1	513
Q8IVM8	Organic anion transporter 7 (OAT7) (Organic anion/short-chain fatty acid exchanger) (Solute carrier family 22 member 9)	SLC22A9 hOAT4 OAT7 UST3	553
Q8IVU1	Immunoglobulin superfamily DCC subclass member 3 (Putative neuronal cell adhesion molecule)	IGDCC3 PUNC	814
Q8IVW8	Sphingosine-1-phosphate transporter SPNS2 (Protein spinster homolog 2)	SPNS2	549
Q8IW00	V-set and transmembrane domain-containing protein 4 [Cleaved into: Peptide Lv]	VSTM4 C10orf72	320
Q8IW52	SLIT and NTRK-like protein 4	SLITRK4	837
Q8IWA5	Choline transporter-like protein 2 (Solute carrier family 44 member 2)	SLC44A2 CTL2 PSEC0210	706
Q8IWD5	Major facilitator superfamily domain-containing protein 6-like	MFSD6L FP7072	586
Q8IWK6	Adhesion G protein-coupled receptor A3 (G-protein coupled receptor 125)	ADGRA3 GPR125 UNQ556/PRO1113	1321
Q8IWT1	Sodium channel regulatory subunit beta-4	SCN4B	228
Q8IWV2	Contactin-4 (Brain-derived immunoglobulin superfamily protein 2) (BIG-2)	CNTN4	1026
Q8IX05	CD302 antigen (C-type lectin BIMLEC) (C-type lectin domain family 13 member A) (DEC205-associated C-type lectin 1) (Type I transmembrane C-type lectin receptor DCL-1) (CD antigen CD302)	CD302 CLEC13A DCL1 KIAA0022	232
Q8IXE1	Olfactory receptor 4N5 (Olfactory receptor OR14-33)	OR4N5	308
Q8IXH8	Cadherin-like protein 26 (Cadherin-like protein VR20)	CDH26	832
Q8IY34	Solute carrier family 15 member 3 (Osteoclast transporter) (Peptide transporter 3) (Peptide/histidine transporter 2) (hPHT2)	SLC15A3 OCTP PHT2 PTR3	581
Q8IYL9	G-protein coupled receptor 65 (Psychosine receptor) (T-cell death-associated gene 8 protein)	GPR65 TDAG8	337
Q8IYR6	Tomoregulin-1 (TR-1) (H7365) (Transmembrane protein with EGF-like and one follistatin-like domain)	TMEFF1 C9orf2	380
Q8IYV9	Izumo sperm-egg fusion protein 1 (Oocyte binding/fusion factor) (OBF) (Sperm-specific protein izumo)	IZUMO1	350
Q8IZD6	Solute carrier family 22 member 15 (Fly-like putative transporter 1) (Flipt 1)	SLC22A15 FLIPT1 UNQ9429/PRO34686	547
Q8IZF0	Sodium leak channel NALCN (CanIon) (Sodium leak channel non-selective protein) (Voltage gated channel-like protein 1)	NALCN VGCNL1	1738
Q8IZF2	Adhesion G protein-coupled receptor F5 (G-protein coupled receptor 116)	ADGRF5 GPR116 KIAA0758	1346
Q8IZF3	Adhesion G protein-coupled receptor F4 (G-protein coupled receptor 115) (G-protein coupled receptor PGR18)	ADGRF4 GPR115 PGR18	695
Q8IZF4	Adhesion G-protein coupled receptor G5 (G-protein coupled receptor 114) (G-protein coupled receptor PGR27) [Cleaved into: Adhesion G-protein coupled receptor G5, N-terminal fragment (ADGRG5 N-terminal fragment); Adhesion G-protein coupled receptor G5, C-terminal fragment (ADGRG5 C-terminal fragment)]	ADGRG5 GPR114 PGR27 UNQ2524/PRO6017	528
Q8IZF5	Adhesion G-protein coupled receptor F3 (G-protein coupled receptor 113) (G-protein coupled receptor PGR23)	ADGRF3 GPR113 PGR23 UNQ9196/PRO34000	1079
Q8IZF6	Adhesion G-protein coupled receptor G4 (G-protein coupled receptor 112) [Cleaved into: Adhesion G-protein coupled receptor G4, N-terminal fragment (ADGRG4 N-terminal fragment); Adhesion G-protein coupled receptor G4, C-terminal fragment (ADGRG4 C-terminal fragment)]	ADGRG4 GPR112	3080
Q8IZF7	Putative adhesion G protein-coupled receptor F2P (Adhesion G-protein coupled receptor F2) (G-protein coupled receptor 111) (G-protein coupled receptor PGR20)	ADGRF2P ADGRF2 GPR111 PGR20	708
Q8IZJ1	Netrin receptor UNC5B (Protein unc-5 homolog 2) (Protein unc-5 homolog B) (p53-regulated receptor for death and life protein 1) (p53RDL1)	UNC5B P53RDL1 UNC5H2 UNQ1883/PRO4326	945
Q8IZP9	Adhesion G-protein coupled receptor G2 (G-protein coupled receptor 64) (Human epididymis-specific protein 6) (He6) [Cleaved into: Adhesion G-protein coupled receptor G2, N-terminal fragment (ADGRG2 N-terminal fragment); Adhesion G-protein coupled receptor G2, C-terminal fragment (ADGRG2 C-terminal fragment)]	ADGRG2 GPR64 HE6 TM7LN2	1017
Q8IZU9	Kin of IRRE-like protein 3 (Kin of irregular chiasm-like protein 3) (Nephrin-like protein 2) [Cleaved into: Processed kin of IRRE-like protein 3]	KIRREL3 KIAA1867 NEPH2 UNQ5923/PRO4502/PRO19814	778
Q8IZY2	Phospholipid-transporting ATPase ABCA7 (EC 7.6.2.1) (ABCA-SSN) (ATP-binding cassette sub-family A member 7) (Autoantigen SS-N) (Macrophage ABC transporter)	ABCA7	2146
Q8J025	Protein APCDD1 (Adenomatosis polyposis coli down-regulated 1 protein)	APCDD1 DRAPC1 FP7019	514
Q8N0W4	Neuroligin-4, X-linked (Neuroligin X) (HNLX)	NLGN4X KIAA1260 NLGN4 UNQ365/PRO701	816
Q8N0Y3	Olfactory receptor 4N4 (Olfactory receptor OR15-1) (Olfactory receptor OR15-5)	OR4N4	316
Q8N0Y5	Olfactory receptor 8I2 (Olfactory receptor OR11-170)	OR8I2	310
Q8N0Z9	V-set and immunoglobulin domain-containing protein 10	VSIG10	540
Q8N109	Killer cell immunoglobulin-like receptor 2DL5A (CD antigen CD158f1)	KIR2DL5A CD158F CD158F1 KIR2DL5	375
Q8N126	Cell adhesion molecule 3 (Brain immunoglobulin receptor) (Immunoglobulin superfamily member 4B) (IgSF4B) (Nectin-like protein 1) (NECL-1) (Synaptic cell adhesion molecule 3) (SynCAM3) (TSLC1-like protein 1) (TSLL1)	CADM3 IGSF4B NECL1 SYNCAM3 TSLL1 UNQ225/PRO258	398
Q8N127	Olfactory receptor 5AS1 (Olfactory receptor OR11-168)	OR5AS1	324
Q8N130	Sodium-dependent phosphate transport protein 2C (Sodium-phosphate transport protein 2C) (Na(+)-dependent phosphate cotransporter 2C) (Sodium/inorganic phosphate cotransporter IIC) (Sodium/phosphate cotransporter 2C) (Na(+)/Pi cotransporter 2C) (NaPi-2c) (Solute carrier family 34 member 3)	SLC34A3 NPT2C NPTIIC	599
Q8N131	Porimin (Keratinocytes-associated transmembrane protein 3) (KCT-3) (Pro-oncosis receptor inducing membrane injury) (Transmembrane protein 123)	TMEM123 KCT3 PSEC0111 UNQ641/PRO1271	208
Q8N139	ATP-binding cassette sub-family A member 6 (EC 7.6.2.-)	ABCA6	1617
Q8N146	Olfactory receptor 8H3 (Olfactory receptor OR11-172)	OR8H3	312
Q8N148	Olfactory receptor 6V1 (Olfactory receptor OR7-3)	OR6V1	313
Q8N149	Leukocyte immunoglobulin-like receptor subfamily A member 2 (CD85 antigen-like family member H) (Immunoglobulin-like transcript 1) (ILT-1) (Leukocyte immunoglobulin-like receptor 7) (LIR-7) (CD antigen CD85h)	LILRA2 ILT1 LIR7	483
Q8N158	Glypican-2 [Cleaved into: Secreted glypican-2]	GPC2	579
Q8N162	Olfactory receptor 8H2 (Olfactory receptor OR11-171)	OR8H2	312
Q8N1C3	Gamma-aminobutyric acid receptor subunit gamma-1 (GABA(A) receptor subunit gamma-1) (GABAAR subunit gamma-1)	GABRG1	465
Q8N1N2	Dynactin-associated protein (Full)	DYNAP C18orf26	210
Q8N271	Prominin-2 (PROM-2) (Prominin-like protein 2) (hPROML2)	PROM2 PROML2 UNQ2521/PRO6014	834
Q8N2G4	Ly6/PLAUR domain-containing protein 1 (Putative HeLa tumor suppressor) (PHTS)	LYPD1 Lynx2 LYPDC1 PSEC0181 UNQ3079/PRO9917	141
Q8N2Q7	Neuroligin-1	NLGN1 KIAA1070	863
Q8N349	Olfactory receptor 2L13 (Olfactory receptor 2L14)	OR2L13 OR2L14	312
Q8N370	Large neutral amino acids transporter small subunit 4 (L-type amino acid transporter 4) (Solute carrier family 43 member 2)	SLC43A2 LAT4 PP7664	569
Q8N386	Leucine-rich repeat-containing protein 25 (Monocyte and plasmacytoid-activated protein)	LRRC25 MAPA UNQ6169/PRO20174	305
Q8N387	Mucin-15 (MUC-15)	MUC15 UNQ750/PRO1481	334
Q8N3F9	Integral membrane protein GPR137C (Transmembrane 7 superfamily member 1-like 2 protein)	GPR137C TM7SF1L2	429
Q8N3J6	Cell adhesion molecule 2 (Immunoglobulin superfamily member 4D) (IgSF4D) (Nectin-like protein 3) (NECL-3) (Synaptic cell adhesion molecule 2) (SynCAM 2)	CADM2 IGSF4D NECL3	435
Q8N3T6	Transmembrane protein 132C	TMEM132C	1108
Q8N423	Leukocyte immunoglobulin-like receptor subfamily B member 2 (LIR-2) (Leukocyte immunoglobulin-like receptor 2) (CD85 antigen-like family member D) (Immunoglobulin-like transcript 4) (ILT-4) (Monocyte/macrophage immunoglobulin-like receptor 10) (MIR-10) (CD antigen CD85d)	LILRB2 ILT4 LIR2 MIR10	597
Q8N434	Putative transporter SVOPL (SV2-related protein-like) (SVOP-like protein)	SVOPL	492
Q8N441	Fibroblast growth factor receptor-like 1 (FGF receptor-like protein 1) (FGF homologous factor receptor) (FGFR-like protein) (Fibroblast growth factor receptor 5) (FGFR-5)	FGFRL1 FGFR5 FHFR UNQ480/PRO943	504
Q8N468	Major facilitator superfamily domain-containing protein 4A (Major facilitator superfamily domain-containing protein 4)	MFSD4A MFSD4 UNQ3064/PRO9894	514
Q8N4K4	Reprimo-like protein	RPRML	120
Q8N4M1	Choline transporter-like protein 3 (Solute carrier family 44 member 3)	SLC44A3 CTL3 UNQ558/PRO1115	653
Q8N5C1	Calcium homeostasis modulator protein 5 (Protein FAM26E)	CALHM5 C6orf188 FAM26E	309
Q8N5U1	Membrane-spanning 4-domains subfamily A member 15	MS4A15	240
Q8N608	Inactive dipeptidyl peptidase 10 (Dipeptidyl peptidase IV-related protein 3) (DPRP-3) (Dipeptidyl peptidase X) (DPP X) (Dipeptidyl peptidase-like protein 2) (DPL2)	DPP10 DPRP3 KIAA1492	796
Q8N628	Olfactory receptor 2C3 (Olfactory receptor 2C4) (Olfactory receptor 2C5) (Olfactory receptor OR1-30)	OR2C3 OR2C4 OR2C5P	320
Q8N695	Sodium-coupled monocarboxylate transporter 1 (Apical iodide transporter) (Electrogenic sodium monocarboxylate cotransporter) (Sodium iodide-related cotransporter) (Solute carrier family 5 member 8)	SLC5A8 AIT SMCT SMCT1	610
Q8N697	Solute carrier family 15 member 4 (Peptide transporter 4) (Peptide/histidine transporter 1) (hPHT1)	SLC15A4 PHT1 PTR4 FP12591	577
Q8N6C5	Immunoglobulin superfamily member 1 (IgSF1) (Immunoglobulin-like domain-containing protein 1) (Inhibin-binding protein) (InhBP) (Pituitary gland-specific factor 2) (p120)	IGSF1 IGDC1 KIAA0364 PGSF2	1336
Q8N6F1	Claudin-19	CLDN19	224
Q8N6P7	Interleukin-22 receptor subunit alpha-1 (IL-22 receptor subunit alpha-1) (IL-22R-alpha-1) (IL-22RA1) (Cytokine receptor class-II member 9) (Cytokine receptor family 2 member 9) (CRF2-9) (ZcytoR11)	IL22RA1 IL22R	574
Q8N6Q3	CD177 antigen (Human neutrophil alloantigen 2a) (HNA-2a) (NB1 glycoprotein) (NB1 GP) (Polycythemia rubra vera protein 1) (PRV-1) (CD antigen CD177)	CD177 NB1 PRV1 UNQ595/PRO1181	437
Q8N6U8	G-protein coupled receptor 161 (G-protein coupled receptor RE2)	GPR161	529
Q8N6Y1	Protocadherin-20 (Protocadherin-13)	PCDH20 PCDH13	951
Q8N743	Killer cell immunoglobulin-like receptor 3DL3 (CD158 antigen-like family member Z) (Killer cell inhibitory receptor 1) (CD antigen CD158z)	KIR3DL3 CD158Z KIR3DL7 KIRC1	410
Q8N7C0	Leucine-rich repeat-containing protein 52 (BK channel auxiliary gamma subunit LRRC52)	LRRC52	313
Q8N7C4	Transmembrane protein 217	TMEM217 C6orf128	229
Q8N7P1	Inactive phospholipase D5 (Inactive PLD 5) (Inactive choline phosphatase 5) (Inactive phosphatidylcholine-hydrolyzing phospholipase D5) (PLDc)	PLD5	536
Q8N7P3	Claudin-22	CLDN22	220
Q8N7X8	SIGLEC family-like protein 1	SIGLECL1 C19orf75	197
Q8N8D7	Sodium/potassium-transporting ATPase subunit beta-1-interacting protein 3 (Na(+)/K(+)-transporting ATPase subunit beta-1-interacting protein 3) (Protein FAM77D)	NKAIN3 FAM77D	197
Q8N8F7	Leucine-rich single-pass membrane protein 1	LSMEM1 C7orf53	131
Q8N8Z6	Discoidin, CUB and LCCL domain-containing protein 1	DCBLD1	715
Q8N967	Leucine-rich repeat and transmembrane domain-containing protein 2	LRTM2	370
Q8NA29	Sodium-dependent lysophosphatidylcholine symporter 1 (NLS1) (Sodium-dependent LPC symporter 1) (Major facilitator superfamily domain-containing protein 2A) (HsMFSD2A) (MFSD2a)	MFSD2A MFSD2 NLS1 HMFN0656 PP9177 UNQ300/PRO341	543
Q8NAC3	Interleukin-17 receptor C (IL-17 receptor C) (IL-17RC) (Interleukin-17 receptor homolog) (IL17Rhom) (Interleukin-17 receptor-like protein) (IL-17RL) (ZcytoR14)	IL17RC UNQ6118/PRO20040/PRO38901	791
Q8NAU1	Fibronectin type III domain-containing protein 5 (Fibronectin type III repeat-containing protein 2) [Cleaved into: Irisin]	FNDC5 FRCP2	260
Q8NBI5	Equilibrative nucleobase transporter 1 (Protein FOAP-13) (Solute carrier family 43 member 3)	SLC43A3 ENBT1 PSEC0252	491
Q8NBJ9	SID1 transmembrane family member 2	SIDT2 CGI-40 PSEC0072 UNQ685/PRO1325	832
Q8NBL3	Transmembrane protein 178A	TMEM178A TMEM178 PSEC0131 UNQ5926/PRO19820	297
Q8NBM4	Ubiquitin-associated domain-containing protein 2 (UBA domain-containing protein 2) (Phosphoglycerate dehydrogenase-like protein 1)	UBAC2 PHGDHL1 PSEC0110	344
Q8NBN3	Transmembrane protein 87A (Elkin1)	TMEM87A PSEC0094	555
Q8NBR0	Tumor protein p53-inducible protein 13 (Damage-stimulated cytoplasmic protein 1)	TP53I13 DSCP1	393
Q8NBT3	Transmembrane protein 145	TMEM145	493
Q8NBW4	Neutral amino acid transporter 9 (Solute carrier family 38 member 9) (Up-regulated in lung cancer 11)	SLC38A9 URLC11	561
Q8NC01	C-type lectin domain family 1 member A (C-type lectin-like receptor 1) (CLEC-1)	CLEC1A CLEC1 UNQ569/PRO1131	280
Q8NC42	E3 ubiquitin-protein ligase RNF149 (EC 2.3.2.27) (DNA polymerase-transactivated protein 2) (RING finger protein 149) (RING-type E3 ubiquitin transferase RNF149)	RNF149 DNAPTP2	400
Q8NC54	Keratinocyte-associated transmembrane protein 2	KCT2 C5orf15 HTGN29	265
Q8NC67	Neuropilin and tolloid-like protein 2 (Brain-specific transmembrane protein containing 2 CUB and 1 LDL-receptor class A domains protein 2)	NETO2 BTCL2 UNQ1926/PRO4401	525
Q8NCC5	Sugar phosphate exchanger 3 (Solute carrier family 37 member 3)	SLC37A3 SPX3	494
Q8NCG7	Diacylglycerol lipase-beta (DAGL-beta) (DGL-beta) (EC 3.1.1.116) (KCCR13L) (PUFA-specific triacylglycerol lipase) (EC 3.1.1.3) (Sn1-specific diacylglycerol lipase beta)	DAGLB	672
Q8NCL8	Transmembrane protein 116	TMEM116	245
Q8NCS7	Choline transporter-like protein 5 (Solute carrier family 44 member 5)	SLC44A5 CTL5	719
Q8NCW0	Kremen protein 2 (Dickkopf receptor 2) (Kringle domain-containing transmembrane protein 2) (Kringle-containing protein marking the eye and the nose)	KREMEN2 KRM2	462
Q8ND94	LRRN4 C-terminal-like protein	LRRN4CL UNQ728/PRO1410	238
Q8NDV2	G-protein coupled receptor 26	GPR26	337
Q8NDX2	Vesicular glutamate transporter 3 (VGluT3) (Solute carrier family 17 member 8)	SLC17A8 VGLUT3	589
Q8NE00	Transmembrane protein 104	TMEM104	496
Q8NE01	Metal transporter CNNM3 (Ancient conserved domain-containing protein 3) (Cyclin-M3)	CNNM3 ACDP3	707
Q8NE79	Popeye domain-containing protein 1 (Popeye protein 1)	POPDC1 BVES POP1	360
Q8NEA5	Uncharacterized protein C19orf18	C19orf18	215
Q8NER5	Activin receptor type-1C (EC 2.7.11.30) (Activin receptor type IC) (ACTR-IC) (Activin receptor-like kinase 7) (ALK-7)	ACVR1C ALK7	493
Q8NET5	NFAT activation molecule 1 (Calcineurin/NFAT-activating ITAM-containing protein) (NFAT-activating protein with ITAM motif 1)	NFAM1 CNAIP	270
Q8NFF2	Sodium/potassium/calcium exchanger 4 (Na(+)/K(+)/Ca(2+)-exchange protein 4) (Solute carrier family 24 member 4)	SLC24A4 NCKX4	622
Q8NFJ5	Retinoic acid-induced protein 3 (G-protein coupled receptor family C group 5 member A) (Phorbol ester induced gene 1) (PEIG-1) (Retinoic acid-induced gene 1 protein) (RAIG-1)	GPRC5A GPCR5A RAI3 RAIG1	357
Q8NFJ6	Prokineticin receptor 2 (PK-R2) (G-protein coupled receptor 73-like 1) (G-protein coupled receptor I5E) (GPR73b) (GPRg2)	PROKR2 GPR73L1 PKR2	384
Q8NFK1	Gap junction gamma-3 protein (Connexin-30.2) (Cx30.2) (Connexin-31.3) (Cx31.3) (Gap junction epsilon-1 protein)	GJC3 GJE1	279
Q8NFM7	Interleukin-17 receptor D (IL-17 receptor D) (IL-17RD) (IL17Rhom) (Interleukin-17 receptor-like protein) (Sef homolog) (hSef)	IL17RD IL17RLM SEF UNQ6115/PRO20026	739
Q8NFN8	Probable G-protein coupled receptor 156 (G-protein coupled receptor PGR28) (GABAB-related G-protein coupled receptor)	GPR156 GABABL PGR28	814
Q8NFP4	MAM domain-containing glycosylphosphatidylinositol anchor protein 1 (GPI and MAM protein) (GPIM) (Glycosylphosphatidylinositol-MAM) (MAM domain-containing protein 3)	MDGA1 MAMDC3	955
Q8NFR9	Interleukin-17 receptor E (IL-17 receptor E) (IL-17RE)	IL17RE UNQ3056/PRO9877	667
Q8NFT8	Delta and Notch-like epidermal growth factor-related receptor	DNER BET UNQ262/PRO299	737
Q8NFU0	Bestrophin-4 (Vitelliform macular dystrophy 2-like protein 2)	BEST4 VMD2L2	473
Q8NFU1	Bestrophin-2a (Vitelliform macular dystrophy 2-like protein 1)	BEST2 VMD2L1	509
Q8NFY4	Semaphorin-6D	SEMA6D KIAA1479	1073
Q8NFZ3	Neuroligin-4, Y-linked (Neuroligin Y)	NLGN4Y KIAA0951	816
Q8NFZ4	Neuroligin-2	NLGN2 KIAA1366	835
Q8NFZ6	Vomeronasal type-1 receptor 2 (G-protein coupled receptor GPCR25) (hGPCR25) (V1r-like receptor 2)	VN1R2 V1RL2	395
Q8NFZ8	Cell adhesion molecule 4 (Immunoglobulin superfamily member 4C) (IgSF4C) (Nectin-like protein 4) (NECL-4) (TSLC1-like protein 2)	CADM4 IGSF4C NECL4 TSLL2	388
Q8NG11	Tetraspanin-14 (Tspan-14) (DC-TM4F2) (Transmembrane 4 superfamily member 14)	TSPAN14 TM4SF14	270
Q8NG75	Olfactory receptor 5T1 (Olfactory receptor OR11-179)	OR5T1 OR5T1P	326
Q8NG76	Olfactory receptor 2T33 (Olfactory receptor OR1-56)	OR2T33	320
Q8NG77	Olfactory receptor 2T12 (Olfactory receptor OR1-57)	OR2T12	320
Q8NG78	Olfactory receptor 8G5 (Olfactory receptor 8G6) (Olfactory receptor OR11-298)	OR8G5 OR8G5P OR8G6	346
Q8NG80	Olfactory receptor 2L5 (Olfactory receptor 2L11) (Olfactory receptor OR1-53)	OR2L5 OR2L11	312
Q8NG81	Olfactory receptor 2M7 (Olfactory receptor OR1-58)	OR2M7	312
Q8NG83	Olfactory receptor 2M3 (Olfactory receptor 2M6) (Olfactory receptor OR1-54)	OR2M3 OR2M3P OR2M6	312
Q8NG84	Olfactory receptor 2AK2 (Olfactory receptor 2AK1) (Olfactory receptor OR1-47)	OR2AK2 OR2AK1P	335
Q8NG85	Olfactory receptor 2L3	OR2L3	312
Q8NG92	Olfactory receptor 13H1 (Olfactory receptor ORX-1)	OR13H1	308
Q8NG94	Olfactory receptor 11H1 (Olfactory receptor OR22-1)	OR11H1	326
Q8NG95	Olfactory receptor 7G3 (OST085) (Olfactory receptor OR19-9)	OR7G3	312
Q8NG97	Olfactory receptor 2Z1 (Olfactory receptor 2Z2) (Olfactory receptor OR19-4)	OR2Z1 OR2Z2	314
Q8NG98	Olfactory receptor 7D4 (OR19-B) (Odorant receptor family subfamily D member 4RT) (Olfactory receptor OR19-7)	OR7D4 OR7D4P	312
Q8NG99	Olfactory receptor 7G2 (OST260) (Olfactory receptor 19-13) (OR19-13) (Olfactory receptor OR19-6)	OR7G2	324
Q8NGA0	Olfactory receptor 7G1 (Olfactory receptor 19-15) (OR19-15) (Olfactory receptor OR19-8)	OR7G1 OR7G1P	311
Q8NGA1	Olfactory receptor 1M1 (Olfactory receptor 19-6) (OR19-6) (Olfactory receptor OR19-5)	OR1M1	313
Q8NGA2	Putative olfactory receptor 7A2 (Putative olfactory receptor 7A7)	OR7A2P OR7A2 OR7A7	310
Q8NGA4	Putative G-protein coupled receptor GPR32P1 (G-protein coupled 32 pseudogene) (G-protein coupled 32 pseudogene 1) (G-protein coupled receptor GPCR39) (hGPCR39)	GPR32P1	272
Q8NGA5	Olfactory receptor 10H4 (Olfactory receptor OR19-28)	OR10H4	316
Q8NGA6	Olfactory receptor 10H5 (Olfactory receptor OR19-25) (Olfactory receptor OR19-26)	OR10H5	315
Q8NGA8	Olfactory receptor 4F17 (Olfactory receptor 4F11) (Olfactory receptor 4F18) (Olfactory receptor 4F19)	OR4F17 OR4F11P OR4F18 OR4F19	305
Q8NGB2	Olfactory receptor 4C5 (Olfactory receptor OR11-99)	OR4C5	326
Q8NGB4	Olfactory receptor 4S1 (Olfactory receptor OR11-100)	OR4S1	309
Q8NGB6	Olfactory receptor 4M2 (Olfactory receptor OR15-3)	OR4M2	313
Q8NGB8	Olfactory receptor 4F15 (Olfactory receptor OR15-14)	OR4F15	312
Q8NGB9	Olfactory receptor 4F6 (Olfactory receptor 4F12) (Olfactory receptor OR15-15)	OR4F6 OR4F12	312
Q8NGC0	Olfactory receptor 5AU1 (Olfactory receptor OR14-38)	OR5AU1	362
Q8NGC1	Olfactory receptor 11G2 (Olfactory receptor OR14-34)	OR11G2	345
Q8NGC2	Olfactory receptor 4E2 (Olfactory receptor OR14-42)	OR4E2	313
Q8NGC3	Olfactory receptor 10G2	OR10G2	310
Q8NGC4	Olfactory receptor 10G3 (Olfactory receptor OR14-40)	OR10G3	313
Q8NGC5	Olfactory receptor 6J1 (Olfactory receptor 6J2)	OR6J1 OR6J2	347
Q8NGC6	Olfactory receptor 4K17 (Olfactory receptor OR14-29)	OR4K17	312
Q8NGC7	Olfactory receptor 11H6 (Olfactory receptor OR14-35)	OR11H6	330
Q8NGC8	Olfactory receptor 11H7 (Olfactory receptor OR14-32)	OR11H7 OR11H7P	314
Q8NGC9	Olfactory receptor 11H4 (Olfactory receptor OR14-36)	OR11H4	324
Q8NGD0	Olfactory receptor 4M1 (Olfactory receptor OR14-7)	OR4M1	313
Q8NGD1	Olfactory receptor 4N2 (Olfactory receptor OR14-13) (Olfactory receptor OR14-8)	OR4N2	307
Q8NGD2	Olfactory receptor 4K2 (Olfactory receptor OR14-15)	OR4K2	314
Q8NGD3	Olfactory receptor 4K5 (Olfactory receptor OR14-16)	OR4K5	323
Q8NGD4	Olfactory receptor 4K1 (Olfactory receptor OR14-19)	OR4K1	311
Q8NGD5	Olfactory receptor 4K14 (Olfactory receptor OR14-22)	OR4K14	310
Q8NGE0	Olfactory receptor 10AD1 (Olfactory receptor OR12-1)	OR10AD1 OR10AD1P	317
Q8NGE1	Olfactory receptor 6C4 (Olfactory receptor OR12-10)	OR6C4	309
Q8NGE2	Olfactory receptor 2AP1 (Olfactory receptor OR12-9)	OR2AP1 OR2AP1P	309
Q8NGE3	Olfactory receptor 10P1 (Olfactory receptor 10P2) (Olfactory receptor 10P3) (Olfactory receptor OR12-7)	OR10P1 OR10P1P OR10P2P OR10P3P	313
Q8NGE5	Olfactory receptor 10A7 (Olfactory receptor OR12-6)	OR10A7	316
Q8NGE7	Olfactory receptor 9K2 (Olfactory receptor OR12-2)	OR9K2	335
Q8NGE8	Olfactory receptor 4D9 (Olfactory receptor OR11-253)	OR4D9	314
Q8NGE9	Olfactory receptor 9Q2	OR9Q2 OR9Q2P	314
Q8NGF0	Olfactory receptor 52B6 (Olfactory receptor OR11-47)	OR52B6	335
Q8NGF1	Olfactory receptor 52R1 (Olfactory receptor OR11-22)	OR52R1	315
Q8NGF3	Olfactory receptor 51D1 (Olfactory receptor OR11-14)	OR51D1	324
Q8NGF4	Olfactory receptor 5AP2	OR5AP2	316
Q8NGF6	Olfactory receptor 10W1 (Olfactory receptor OR11-236)	OR10W1 OR10W1P UNQ6469/PRO34070	305
Q8NGF7	Olfactory receptor 5B17 (Olfactory receptor 5B20) (Olfactory receptor OR11-237)	OR5B17 OR5B20P	314
Q8NGF8	Olfactory receptor 4B1 (OST208) (Olfactory receptor OR11-106)	OR4B1	309
Q8NGF9	Olfactory receptor 4X2 (Olfactory receptor OR11-105)	OR4X2	303
Q8NGG0	Olfactory receptor 8J3 (Olfactory receptor OR11-173)	OR8J3	315
Q8NGG1	Olfactory receptor 8J2	OR8J2 OR8J2P	315
Q8NGG2	Olfactory receptor 5T2 (Olfactory receptor OR11-177)	OR5T2	359
Q8NGG3	Olfactory receptor 5T3 (Olfactory receptor OR11-178)	OR5T3	340
Q8NGG4	Olfactory receptor 8H1 (Olfactory receptor OR11-180)	OR8H1	311
Q8NGG5	Olfactory receptor 8K1 (Olfactory receptor OR11-182)	OR8K1	319
Q8NGG6	Olfactory receptor 8B12 (Olfactory receptor OR11-317)	OR8B12	310
Q8NGG7	Olfactory receptor 8A1 (OST025) (Olfactory receptor OR11-318)	OR8A1	326
Q8NGG8	Olfactory receptor 8B3 (Olfactory receptor OR11-311)	OR8B3	313
Q8NGH3	Olfactory receptor 2D3 (Olfactory receptor OR11-89)	OR2D3	330
Q8NGH5	Olfactory receptor 56A1 (Olfactory receptor OR11-75)	OR56A1	318
Q8NGH6	Putative olfactory receptor 52L2 (Olfactory receptor OR11-74)	OR52L2P OR52L2	319
Q8NGH7	Olfactory receptor 52L1 (Olfactory receptor OR11-50)	OR52L1	329
Q8NGH8	Olfactory receptor 56A4 (Olfactory receptor OR11-49)	OR56A4	313
Q8NGH9	Olfactory receptor 52E4 (Olfactory receptor OR11-55)	OR52E4	312
Q8NGI0	Olfactory receptor 52N2 (Olfactory receptor OR11-57)	OR52N2	321
Q8NGI1	Olfactory receptor 56B2	OR56B2 OR56B2P	316
Q8NGI2	Olfactory receptor 52N4 (Olfactory receptor OR11-64)	OR52N4	321
Q8NGI3	Olfactory receptor 56B1 (Olfactory receptor OR11-65)	OR56B1 OR56B1P	324
Q8NGI4	Olfactory receptor 4D11	OR4D11 OR4D11P	311
Q8NGI6	Olfactory receptor 4D10 (Olfactory receptor OR11-251)	OR4D10 OR4D10P	311
Q8NGI7	Olfactory receptor 10V1 (Olfactory receptor OR11-256)	OR10V1	309
Q8NGI8	Olfactory receptor 5AN1 (Olfactory receptor OR11-244)	OR5AN1	311
Q8NGI9	Olfactory receptor 5A2 (Olfactory receptor OR11-248)	OR5A2	324
Q8NGJ0	Olfactory receptor 5A1 (OST181) (Olfactory receptor OR11-249)	OR5A1 OR5A1P	315
Q8NGJ1	Olfactory receptor 4D6 (Olfactory receptor OR11-250)	OR4D6	314
Q8NGJ2	Olfactory receptor 52H1 (Olfactory receptor OR11-45)	OR52H1	314
Q8NGJ3	Olfactory receptor 52E1	OR52E1 OR52E1P	308
Q8NGJ4	Olfactory receptor 52E2	OR52E2	325
Q8NGJ5	Olfactory receptor 51L1 (Olfactory receptor OR11-31)	OR51L1	315
Q8NGJ6	Olfactory receptor 51A4	OR51A4	313
Q8NGJ7	Olfactory receptor 51A2	OR51A2	313
Q8NGJ8	Olfactory receptor 51S1 (Olfactory receptor OR11-24)	OR51S1	323
Q8NGJ9	Olfactory receptor 51T1 (Olfactory receptor OR11-26)	OR51T1	327
Q8NGK0	Olfactory receptor 51G2 (Olfactory receptor OR11-28)	OR51G2	314
Q8NGK1	Olfactory receptor 51G1 (Olfactory receptor 51G3) (Olfactory receptor OR11-29)	OR51G1 OR51G3P	321
Q8NGK2	Olfactory receptor 52B4 (Olfactory receptor OR11-3)	OR52B4	314
Q8NGK3	Olfactory receptor 52K2 (Olfactory receptor OR11-7)	OR52K2	314
Q8NGK4	Olfactory receptor 52K1 (Olfactory receptor OR11-8)	OR52K1	314
Q8NGK5	Olfactory receptor 52M1 (Olfactory receptor OR11-11)	OR52M1 OR52M1P	317
Q8NGK6	Olfactory receptor 52I1 (Olfactory receptor OR11-13)	OR52I1	324
Q8NGK9	Olfactory receptor 5D16 (Olfactory receptor OR11-154)	OR5D16	328
Q8NGL0	Olfactory receptor 5L2 (HTPCRX16) (Olfactory receptor OR11-153)	OR5L2	311
Q8NGL1	Olfactory receptor 5D18 (Olfactory receptor OR11-143) (Olfactory receptor OR11-152)	OR5D18	313
Q8NGL2	Olfactory receptor 5L1 (OST262) (Olfactory receptor OR11-151)	OR5L1	311
Q8NGL3	Olfactory receptor 5D14 (Olfactory receptor OR11-141) (Olfactory receptor OR11-150)	OR5D14	314
Q8NGL4	Olfactory receptor 5D13 (Olfactory receptor OR11-142) (Olfactory receptor OR11-148)	OR5D13	314
Q8NGL6	Olfactory receptor 4A15 (Olfactory receptor OR11-118)	OR4A15	344
Q8NGL7	Olfactory receptor 4P4 (Olfactory receptor 4P3)	OR4P4 OR4P3P	312
Q8NGL9	Olfactory receptor 4C16 (Olfactory receptor OR11-135)	OR4C16	310
Q8NGM1	Olfactory receptor 4C15 (Olfactory receptor OR11-127) (Olfactory receptor OR11-134)	OR4C15	316
Q8NGM8	Olfactory receptor 6M1 (Olfactory receptor OR11-271)	OR6M1	313
Q8NGM9	Olfactory receptor 8D4 (Olfactory receptor OR11-275)	OR8D4	314
Q8NGN0	Olfactory receptor 4D5 (Olfactory receptor OR11-276)	OR4D5	318
Q8NGN1	Olfactory receptor 6T1 (Olfactory receptor OR11-277)	OR6T1	323
Q8NGN2	Olfactory receptor 10S1 (Olfactory receptor OR11-279)	OR10S1	331
Q8NGN3	Olfactory receptor 10G4 (Olfactory receptor OR11-278)	OR10G4	311
Q8NGN4	Olfactory receptor 10G9 (Olfactory receptor 10G10)	OR10G9 OR10G10P	311
Q8NGN5	Olfactory receptor 10G8 (Olfactory receptor OR11-282)	OR10G8	311
Q8NGN6	Olfactory receptor 10G7 (Olfactory receptor OR11-283)	OR10G7	311
Q8NGN7	Putative olfactory receptor 10D4	OR10D4P OR10D4	298
Q8NGN8	Putative olfactory receptor 4A4 (Olfactory receptor OR11-107)	OR4A4P	299
Q8NGP0	Olfactory receptor 4C13 (Olfactory receptor OR11-260)	OR4C13	309
Q8NGP2	Olfactory receptor 8J1 (Olfactory receptor OR11-183)	OR8J1	316
Q8NGP3	Olfactory receptor 5M9 (Olfactory receptor OR11-190)	OR5M9	310
Q8NGP4	Olfactory receptor 5M3 (Olfactory receptor OR11-191)	OR5M3	307
Q8NGP6	Olfactory receptor 5M8 (Olfactory receptor OR11-194)	OR5M8	311
Q8NGP8	Olfactory receptor 5M1 (OST050) (Olfactory receptor OR11-208)	OR5M1	315
Q8NGP9	Olfactory receptor 5AR1 (Olfactory receptor OR11-209)	OR5AR1	310
Q8NGQ1	Olfactory receptor 9G4 (Olfactory receptor OR11-216)	OR9G4	327
Q8NGQ2	Olfactory receptor 6Q1 (Olfactory receptor OR11-226)	OR6Q1	317
Q8NGQ3	Olfactory receptor 1S2 (Olfactory receptor OR11-231)	OR1S2	325
Q8NGQ4	Olfactory receptor 10Q1 (Olfactory receptor OR11-233)	OR10Q1	319
Q8NGQ5	Olfactory receptor 9Q1	OR9Q1	310
Q8NGQ6	Olfactory receptor 9I1 (Olfactory receptor OR11-228)	OR9I1	314
Q8NGR1	Olfactory receptor 13A1 (Olfactory receptor OR10-3)	OR13A1	328
Q8NGR2	Olfactory receptor 1L6 (Olfactory receptor 1L7) (Olfactory receptor OR9-30)	OR1L6 OR1L7	347
Q8NGR3	Olfactory receptor 1K1	OR1K1	316
Q8NGR4	Olfactory receptor 5C1 (Olfactory receptor 5C2) (Olfactory receptor 9-F) (OR9-F)	OR5C1 OR5C2P	320
Q8NGR5	Olfactory receptor 1L4 (OST046) (Olfactory receptor 1L5) (Olfactory receptor 9-E) (OR9-E) (Olfactory receptor OR9-29)	OR1L4 OR1L5	311
Q8NGR6	Olfactory receptor 1B1 (Olfactory receptor 9-B) (OR9-B) (Olfactory receptor OR9-26)	OR1B1	317
Q8NGR8	Olfactory receptor 1L8 (Olfactory receptor OR9-24)	OR1L8	309
Q8NGR9	Olfactory receptor 1N2 (Olfactory receptor OR9-23)	OR1N2	316
Q8NGS0	Olfactory receptor 1N1 (Olfactory receptor 1-26) (OR1-26) (Olfactory receptor 1N3) (Olfactory receptor OR9-22)	OR1N1 OR1N3	311
Q8NGS1	Olfactory receptor 1J4 (HTPCRX01) (Olfactory receptor OR9-21)	OR1J4	313
Q8NGS2	Olfactory receptor 1J2 (HSA5) (HTPCRX15) (OST044) (Olfactory receptor 1J3) (Olfactory receptor 1J5) (Olfactory receptor OR9-19)	OR1J2 OR1J3 OR1J5	313
Q8NGS3	Olfactory receptor 1J1 (Olfactory receptor OR9-18)	OR1J1	322
Q8NGS4	Olfactory receptor 13F1 (Olfactory receptor OR9-6)	OR13F1	319
Q8NGS5	Olfactory receptor 13C4 (Olfactory receptor OR9-7)	OR13C4	318
Q8NGS6	Olfactory receptor 13C3 (Olfactory receptor OR9-8)	OR13C3	347
Q8NGS7	Olfactory receptor 13C8	OR13C8	320
Q8NGS8	Olfactory receptor 13C5 (Olfactory receptor OR9-11)	OR13C5	318
Q8NGS9	Olfactory receptor 13C2 (Olfactory receptor OR9-12)	OR13C2	318
Q8NGT0	Olfactory receptor 13C9 (Olfactory receptor OR9-13)	OR13C9	318
Q8NGT1	Olfactory receptor 2K2 (HTPCRH06) (Olfactory receptor OR9-17)	OR2K2 OR2AR1P	316
Q8NGT2	Olfactory receptor 13J1 (Olfactory receptor OR9-2)	OR13J1	312
Q8NGT5	Olfactory receptor 9A2 (Olfactory receptor OR7-2)	OR9A2	310
Q8NGT7	Olfactory receptor 2A12 (Olfactory receptor OR7-10)	OR2A12 OR2A12P	310
Q8NGT9	Olfactory receptor 2A1/2A42 (Olfactory receptor OR7-16) (Olfactory receptor OR7-19)	OR2A1; OR2A42	310
Q8NGU1	Olfactory receptor 9A1 (HSHTPRX06)	OR9A1P OR9A1	314
Q8NGU2	Olfactory receptor 9A4 (Olfactory receptor OR7-1)	OR9A4	314
Q8NGU4	Putative olfactory receptor 2I1 (Putative olfactory receptor 2I2) (Putative olfactory receptor 2I3) (Putative olfactory receptor 2I4)	OR2I1 OR2I1P OR2I2P OR2I3P OR2I4P	315
Q8NGU9	Probable G-protein coupled receptor 150	GPR150	434
Q8NGV0	Olfactory receptor 2Y1 (Olfactory receptor OR5-2)	OR2Y1	311
Q8NGV5	Olfactory receptor 13D1 (Olfactory receptor OR9-15)	OR13D1	346
Q8NGV6	Olfactory receptor 5H6 (Olfactory receptor OR3-11)	OR5H6	325
Q8NGV7	Olfactory receptor 5H2 (Olfactory receptor OR3-10)	OR5H2	309
Q8NGW1	Olfactory receptor 6B3 (Olfactory receptor OR2-2)	OR6B3 OR6B3P	331
Q8NGW6	Olfactory receptor 6K6 (Olfactory receptor OR1-21)	OR6K6	343
Q8NGX0	Olfactory receptor 11L1	OR11L1	322
Q8NGX1	Olfactory receptor 2T34 (Olfactory receptor OR1-63)	OR2T34	318
Q8NGX2	Olfactory receptor 2T35 (Olfactory receptor OR1-66)	OR2T35	323
Q8NGX3	Olfactory receptor 10T2 (Olfactory receptor OR1-3)	OR10T2	314
Q8NGX5	Olfactory receptor 10K1 (Olfactory receptor OR1-6)	OR10K1	313
Q8NGX6	Olfactory receptor 10R2 (Olfactory receptor OR1-8)	OR10R2	335
Q8NGX8	Olfactory receptor 6Y1 (Olfactory receptor 6Y2) (Olfactory receptor OR1-11)	OR6Y1 OR6Y2	325
Q8NGX9	Olfactory receptor 6P1 (Olfactory receptor OR1-12)	OR6P1	317
Q8NGY0	Olfactory receptor 10X1 (Olfactory receptor OR1-14)	OR10X1 OR10X1P	326
Q8NGY1	Olfactory receptor 10Z1 (Olfactory receptor OR1-15)	OR10Z1	313
Q8NGY2	Olfactory receptor 6K2 (Olfactory receptor OR1-17)	OR6K2	324
Q8NGY3	Olfactory receptor 6K3 (Olfactory receptor OR1-18)	OR6K3	331
Q8NGY5	Olfactory receptor 6N1	OR6N1	312
Q8NGY6	Olfactory receptor 6N2 (Olfactory receptor OR1-23)	OR6N2	317
Q8NGY7	Putative olfactory receptor 10J6	OR10J6P OR10J6	276
Q8NGY9	Olfactory receptor 2L8 (Olfactory receptor OR1-46)	OR2L8	312
Q8NGZ0	Olfactory receptor 2AJ1	OR2AJ1 OR2AJ1P	328
Q8NGZ2	Olfactory receptor 14K1 (Olfactory receptor 5AY1) (Olfactory receptor OR1-39)	OR14K1 OR5AY1	314
Q8NGZ3	Olfactory receptor 13G1 (Olfactory receptor OR1-37)	OR13G1	307
Q8NGZ4	Olfactory receptor 2G3 (Olfactory receptor OR1-33)	OR2G3	309
Q8NGZ5	Olfactory receptor 2G2 (Olfactory receptor OR1-32)	OR2G2	317
Q8NGZ6	Olfactory receptor 6F1 (Olfactory receptor OR1-38)	OR6F1	308
Q8NGZ9	Olfactory receptor 2T10 (Olfactory receptor OR1-64)	OR2T10	312
Q8NH00	Olfactory receptor 2T4 (Olfactory receptor OR1-60)	OR2T4	348
Q8NH01	Olfactory receptor 2T11 (Olfactory receptor OR1-65)	OR2T11	316
Q8NH02	Olfactory receptor 2T29	OR2T29	315
Q8NH03	Olfactory receptor 2T3	OR2T3	318
Q8NH04	Olfactory receptor 2T27 (Olfactory receptor OR1-67)	OR2T27	317
Q8NH05	Olfactory receptor 4Q3 (Olfactory receptor 4Q4) (Olfactory receptor OR14-3)	OR4Q3 C14orf13 OR4Q4	313
Q8NH06	Olfactory receptor 1P1 (Olfactory receptor 17-208) (OR17-208) (Olfactory receptor OR17-9)	OR1P1 OR1P1P	330
Q8NH07	Olfactory receptor 11H2 (Olfactory receptor OR14-1)	OR11H2 C14orf15 OR11H2P	326
Q8NH08	Olfactory receptor 10AC1 (Olfactory receptor OR7-5)	OR10AC1 OR10AC1P	325
Q8NH09	Olfactory receptor 8S1	OR8S1	359
[truncated: 892 more rows]

## Sheet: Topology Anotation
									Topology
Sno	Uniprot	Name	Control	DCD	Enrichment Score	No of TM Domins	PM Annotation	RNA expression	Type1	Multipass	GPI
1	P08575	PTPRC	10685000000	105050000000	10.845	1	1	196.857	1
2	P16284	PECA1	2217700000	13242000000	5.69976	1	1	119.105	1
3	P05107	ITB2	970260000	4607000000	3.81779	1	1	97.0037	1
4	Q13332	PTPRS	69356000	870490000	4.99706	1	1	26.7394	1
5	Q15223	NECT1	74805000	784530000	6.20841	1	1	18.2495	1
6	P25445	TNR6	77548000	683500000	4.57663	1	1	19.2487	1
7	Q96DU3	SLAF6	35715000	471950000	7.52653	1	1	14.8313	1
8	O00481	BT3A1	10589000	397660000	17.0838	1	1	24.5297	1
9	P08069	IGF1R	41785000	379730000	1.92301	1	1	20.4104	1
10	P05106	ITB3		361150000		1	1	3.48049	1
11	P17181	INAR1	16968000	320990000	7.07567	1	1	40.3574	1
12	Q15762	CD226	35949000	257650000	4.56146	1	1	25.5183	1
13	O60669	MOT2		226720000		1	1	8.67807		1
14	Q9HBG7	LY9	22494000	224360000	6.50084	1	1	20.5442	1
15	Q14242	SELPL	68752000	219690000	3.1954	1	1	82.0787	1
16	P04921	GLPC	85637000	190940000	2.12208	1	1	301.43
17	O15197	EPHB6	7169700	180130000	9.33344	1	1		1
18	Q29980	MICB		173100000		1	1	13.7642	1
19	Q96S97	MYADM	33523000	170630000	4.09808	1	1	27.3302		1
20	P78410	BT3A2	75563000	147890000	1.76693	1	1	49.4884	1
21	P18433	PTPRA		141150000		1	1	44.5939	1
22	Q9Y624	JAM1	6015500	132340000	14.1923	1	1	6.02201	1
23	P01893	HLAH		127550000		1	1
24	P15151	PVR		122770000		1	1	5.65138	1
25	Q5VU97	CAHD1	2649800	121470000	23.5123	1	1		1
26	Q14332	FZD2		110740000		1	1	6.63461		1
27	Q8NC67	NETO2		107920000		1	1	67.9003	1
28	Q9ULK6	RN150		98985000		1	1	7.44257	1
29	Q04771	ACVR1		92321000		1	1	4.12093	1
30	Q8IWK6	AGRA3		87222000		1	1	24.6872		1
31	Q9Y653	AGRG1		83660000		1	1	11.0996		1
32	Q8WUX1	S38A5		83643000		1	1	30.2535		1
33	Q8TCT7	SPP2B		83288000		1	1	65.6772		1
34	Q9P0K1	ADA22		83194000		1	1	6.96927	1
35	Q9NY35	CLDN1	7878400	80063000	9.87561	1	1	77.9171		1
36	P20023	CR2		76468000		1	1		1
37	Q99795	GPA33		68370000		1	1	5.63726	1
38	Q04721	NOTC2		64445000		1	1	8.50317	1
39	P30203	CD6	8079000	64422000	4.42456	1	1	29.2443	1
40	P19440	GGT1		59666000		1	1	56.8456
41	Q8N608	DPP10		59495000		1	1	10.0399
42	P13747	HLAE	2678700	51287000	10.0332	1	1	73.7417	1
43	Q2Y0W8	S4A8		50973000		1	1	6.37383		1
44	P16473	TSHR		47279000		1	1	70.2485		1
45	Q08334	I10R2	6141900	40617000	5.56896	1	1	15.2523	1
46	Q8N131	PORIM		40513000		1	1	196.059	1
47	Q6GTX8	LAIR1		40343000		1	1	6.10733	1
48	Q86UF1	TSN33		39525000		1	1	21.6084		1
49	Q9NPD7	NRN1		38349000			1	45.453			1
50	Q9BZM6	ULBP1		38066000			1	4.69545			1
51	P40200	TACT		35067000		1	1	45.9426	1
52	Q6UWL6	KIRR2		34688000		1	1	10.2916	1
53	Q92729	PTPRU		32029000		1	1	11.6507	1
54	P13637	AT1A3	4428800	28951000	3.96834	1	1	31.9298		1
55	Q01151	CD83		23341000		1	1	20.9535	1
56	Q9NQ90	ANO2		20988000		1	1			1
57	Q86VZ1	P2RY8		20104000		1	1	60.712		1
58	P11362	FGFR1		20011000		1	1	23.2491	1
59	Q9UHX3	AGRE2		18783000		1	1			1
60	O60602	TLR5		16574000		1	1		1
61	Q86VB7	C163A		16336000		1	1		1
62	P30511	HLAF		14380000		1	1	7.65646	1
63	Q7L0J3	SV2A	3040800	13569000	4.46231	1	1	26.3559		1
64	Q9Y287	ITM2B		11211000		1	1	266.86
65	P26010	ITB7		10516000		1	1	5.1044	1
66	P36894	BMR1A		9793500		1	1	10.2019	1
67	Q8NH64	O51A7		8717400		1	1			1
68	P36896	ACV1B		6602300		1	1	13.7534	1
69	P16871	IL7RA		5996500		1	1	4.69485	1
70	Q86VE9	SERC5		5962200		1	1	54.8112		1
71	P29965	CD40L		4890800		1	1	19.7263
72	Q13873	BMPR2		4317500		1	1	3.82964	1
73	Q9ULK0	GRID1		3637300		1	1			1
74	O60636	TSN2		3537000		1	1	18.7076		1
75	Q9NTN9	SEM4G		3176400		1	1	5.33262	1
76	Q96PE1	AGRA2		1695300		1	1	5.74357		1
77	P51164	ATP4B		456340		1	1
78	Q8IY34	S15A3	23760000		0	1	1			1
79	Q96KJ4	MSLNL	14406000		0	1	1		1
80	O75445	USH2A	11216000		0	1	1		1
81	Q8WWZ7	ABCA5	7162000		0	1	1			1
82	Q9UP95	S12A4	6704800		0	1	1	11.0427		1
83	O95297	MPZL1	93645000	373660000	3.08467	1	1	112.76	1
84	P53985	MOT1	258040000	1.7386e+09	5.55227	1	1	74.5991		1
85	P04843	RPN1	4460000000	287870000	0.100235	1	1	181.491	1
86	P08195	4F2	2532900000	24410000000	9.08101	1	1	205.527
87	P35613	BASI	3.1882e+09	10651000000	3.54982	1	1	248.575	1
88	Q08722	CD47	318370000	2395500000	7.31193	1	1	205.99		1
89	P54709	AT1B3	1.0532e+09	5548200000	5.40291	1	1	131.386
90	P05023	AT1A1	894660000	722180000	0.614652	1	1	138.505		1
91	Q8TEM1	PO210	2442600000	221350000	0.166767	1	1	101.452	1
92	Q8TCJ2	STT3B	714060000	33616000	0.0707552	1	1	275.329		1
93	P43307	SSRA	57403000		0	1	1	120.998	1
94	Q12907	LMAN2	178200000		0	1	1	249.172	1
95	P04216	THY1	220920000	731680000	3.29548		1	44.3804			1
96	P13987	CD59	99275000	551860000	4.99298		1	87.9441			1
97	Q9HD45	TM9S3	197940000	46961000	0.226855	1	1	79.2905		1
98	Q9Y3B3	TMED7	53324000		0	1	1	25.4875	1
99	P04234	CD3D		68173000		1	1	1152.87	1
100	Q16563	SYPL1	35065000	137390000	3.91815	1	1	83.2471		1
101	Q15758	AAAT		65871000		1	1	92.4826		1
102	P11717	MPRI	1234000000	8.1495e+09	5.48489	1	1	36.7044	1
103	P14151	LYAM1	96118000	681490000	6.55951	1	1	278.016	1
104	P23634	AT2B4	256050000	570710000	1.48435	1	1	61.3188		1
105	P27701	CD82		75135000		1	1	109.355		1
106	P11279	LAMP1		45445000		1	1	48.9265	1
107	Q01650	LAT1	204290000	1278700000	5.98404	1	1	150.333		1
108	P11166	GTR1	48668000	221600000	3.16265	1	1	49.0948		1
109	Q8TCT9	HM13	142670000		0	1	1	101.383		1
110	P32942	ICAM3	380360000	2833100000	8.17061	1	1	118.653	1
111	P06729	CD2	2408300000	9433700000	5.82726	1	1	160.04	1
112	P28907	CD38	448750000	1.986e+09	4.02498	1	1	13.8786
113	P05556	ITB1	1121400000	6.1375e+09	5.53569	1	1	99.9093	1
114	P13598	ICAM2	1.0544e+09	5158600000	4.73128	1	1	174.174	1
115	P01889	HLAB	837120000	3.9292e+09	4.68441	1	1	98.2032	1
116	O14672	ADA10	805860000	3.5577e+09	3.74366	1	1	115.163	1
117	P09326	CD48	404180000	832980000	1.59046		1	92.6144			1
118	P09564	CD7	41619000	193330000	4.23004	1	1	117.313	1
119	Q13586	STIM1	204920000		0	1	1	92.7827	1
120	P06127	CD5	1.5464e+09	7.9034e+09	5.42715	1	1	56.2118	1
121	Q9Y639	NPTN	71717000	656680000	5.49103	1	1	42.624	1
122	P13612	ITA4	3.5223e+09	12044000000	3.24087	1	1	222.95	1
123	Q9UIQ6	LCAP	110540000	1350800000	6.44121	1	1	13.137
124	P09693	CD3G	233300000	787540000	2.49977	1	1	238.486	1
125	P30825	CTR1	28771000	65812000	2.06156	1	1	40.3072		1
126	Q92544	TM9S4	21650000		0	1	1	32.3458		1
127	P15812	CD1E	10456000		0	1	1	615.111	1
128	P33527	MRP1	79017000	488400000	2.15024	1	1	31.117		1
129	Q96QD8	S38A2	20840000	108240000	4.87284	1	1	107.467		1
130	Q8NG11	TSN14	8843800	103390000	9.84995	1	1	50.7828		1
131	Q9HD20	AT131	162170000	2565500	0.0389971	1	1	50.0955		1
132	Q9Y6M7	S4A7	1233200	143920000	50.3227	1	1	9.36834		1
133	P43007	SATT		72078000		1	1	16.474		1
134	Q9H1E5	TMX4	34091000		0	1	1	17.9203	1
135	P10747	CD28	721590000	3.2167e+09	4.08033	1	1	49.169	1
136	Q8WWI5	CTL1	72725000	710430000	5.52551	1	1	16.1332		1
137	Q96JJ7	TMX3	38164000		0	1	1	38.809
138	Q9BX67	JAM3	599050000	1.8944e+09	3.25295	1	1	53.79	1
139	P20701	ITAL	477230000	4695300000	6.9557	1	1	65.3078	1
140	Q13740	CD166	335050000	1.4709e+09	4.91938	1	1	10.8333	1
141	Q99523	SORT		18591000		1	1	19.1081	1
142	Q13308	PTK7	1278900000	6.6827e+09	4.62993	1	1	39.6005	1
143	P08648	ITA5	306890000	2693800000	5.32393	1	1	17.8518	1
144	Q9H0V9	LMA2L	11318000		0	1	1	10.7354	1
145	Q969N2	PIGT	13080000		0	1	1	50.3805	1
146	Q10589	BST2	98377000	869350000	8.349	1	1	74.1533			1
147	Q6UXB8	PI16	17408000	6949200	0.399196		1	84.2997
148	Q9NUM4	T106B		4525500		1	1	17.6886
149	Q8NBM4	UBAC2	18446000		0	1	1	56.8314		1
150	P29017	CD1C	268180000	1130900000	4.05464	1	1	56.5756	1
151	Q4KMQ2	ANO6	41686000	521480000	6.25221	1	1	23.0728		1
152	Q9Y666	S12A7	4963800	114300000	9.85958	1	1	11.6637		1
153	P55011	S12A2		84316000		1	1	12.9217		1
154	Q6PCB8	EMB	198120000	1.8349e+09	6.58918	1	1	81.4682	1
155	Q13449	LSAMP	19059000	226360000	8.79322		1	10.3047			1
156	Q15262	PTPRK	343060000	1.9665e+09	5.00796	1	1		1
157	P48960	AGRE5	191900000	1190800000	3.97849	1	1	22.054		1
158	Q8NE01	CNNM3	16110000	327280000	6.40658	1	1	15.0139		1
159	Q99808	S29A1	46088000	155780000	2.27565	1	1	92.7078		1
160	Q9Y5S1	TRPV2		72415000		1	1	20.9402		1
161	Q9UBG0	MRC2		30573000		1	1	8.38418	1
162	Q8IWA5	CTL2		131220000		1	1	28.7248		1
163	P10586	PTPRF	336090000	2739700000	3.49673	1	1	10.064	1
164	P20645	MPRD		34661000		1	1	109.623	1
165	Q6UXD5	SE6L2		13836000		1	1	4.64544	1
166	Q7KYR7	BT2A1		289570000		1	1	34.6797	1
167	P16150	LEUK	367160000	897750000	2.17762	1	1	145.971	1
168	P61073	CXCR4	31364000	118330000	2.74305	1	1	250.349		1
169	Q9NQX7	ITM2C		9191300		1	1	113.777
170	Q99805	TM9S2	19507000		0	1	1	50.9114		1
171	Q9UIW2	PLXA1	68890000	1.729e+09	5.38219	1	1	10.9482	1
172	Q14114	LRP8		42790000		1	1	25.0345	1
173	P06213	INSR	4555400	504680000	24.6433	1	1	6.02903	1
174	Q92542	NICA		163570000		1	1	47.072	1
175	Q9NV96	CC50A	29786000	237960000	4.98657	1	1	34.2762		1
176	P98155	VLDLR	28950000	175930000	4.4316	1	1	6.89922	1
177	Q9Y3P8	SIT1	23784000	599660000	15.6752	1	1	128.059	1
178	P05026	AT1B1		137170000		1	1	3.90326
179	Q15125	EBP	448460000	46042000	0.102667	1	1	195.885		1
180	Q15043	S39AE	178640000	840080000	3.29131	1	1	24.7748		1
181	P06126	CD1A	125680000	529610000	3.61959	1	1	62.9641	1
182	Q9H2H9	S38A1		143220000		1	1	62.1567		1
183	O00400	ACATN	8350900		0	1	1	12.3323		1
184	Q9H330	TM245	5854400		0	1	1	27.6921		1
185	Q969P0	IGSF8	379630000	1.5729e+09	4.19718	1	1	36.1388
186	P55899	FCGRN		20245000		1	1	49.1745	1
187	P01130	LDLR	21854000		0	1	1	53.162	1
188	P19022	CADH2		155660000		1	1	13.6522	1
189	P29016	CD1B	89307000	440380000	3.88699	1	1	52.7279	1
190	Q9Y289	SC5A6	25823000	168670000	4.76939	1	1	54.5997		1
191	P31785	IL2RG	16796000	52237000	2.686	1	1	298.655	1
192	P78310	CXAR	8223700	76245000	7.70091	1	1	3.61279	1
193	Q9Y487	VPP2	12621000		0	1	1	24.9687		1
194	Q92536	YLAT2		63125000		1	1	26.233		1
195	O95858	TSN15		25453000		1	1	18.8113		1
196	Q14118	DAG1	66146000	676800000	5.99167	1	1	12.8952	1
197	P18084	ITB5	121960000	277570000	2.27591	1	1		1
198	Q92859	NEO1	28077000	49755000	1.0067	1	1	10.6511	1
199	P53794	SC5A3		42775000		1	1	7.96334		1
200	Q9ULF5	S39AA	157810000	413200000	2.3365	1	1	17.6678		1
201	Q9P1W8	SIRPG	25163000	293750000	6.45869	1	1	21.3823	1
202	Q8TB96	TIP		15132000		1	1	32.7843	1
203	P56159	GFRA1	16119000		0		1	12.3394			1
204	O95980	RECK	13859000	268540000	5.95036		1	4.18037			1
205	Q92673	SORL		178300000		1	1	9.16137	1
206	P15529	MCP		399700000		1	1	64.7205	1
207	O75326	SEM7A		101660000			1	8.20598			1
208	P41732	TSN7	8077000	22648000	2.80401	1	1	366.018		1
209	P11169	GTR3		15147000		1	1	10.5422		1
210	O15031	PLXB2		85249000		1	1		1
211	Q14517	FAT1	23340000	108880000	2.42896	1	1	133.616	1
212	P42892	ECE1		177580000		1	1	19.1379
213	Q07954	LRP1		5748000		1	1		1
214	O75581	LRP6		3708700		1	1	6.52982	1
215	P04439	HLAA	4.2623e+09	22069000000	5.63395	1	1	250.947	1
216	P15813	CD1D	41312000	371680000	7.4102	1	1	25.5122	1
217	O00478	BT3A3		187000000		1	1	13.3754	1
218	Q6IA17	SIGIR		29341000		1	1	97.7897
219	P19256	LFA3	24598000	234820000	8.90438	1	1	17.4971	1
220	Q9UIB8	SLAF5	169760000	1.061e+09	4.39285	1	1	25.2326	1
221	Q6PIZ9	TRAT1	52464000	299920000	4.07518	1	1	20.1688
222	Q6PJF5	RHDF2		15119000		1	1	5.29061		1
223	Q9C0K1	S39A8	13798000	76496000	5.30475	1	1	53.3347		1
224	Q92854	SEM4D	35500000	76244000	2.0451	1	1	92.5422	1
225	P48551	INAR2		47905000		1	1	49.4097	1
226	Q8TCT8	SPP2A		31048000		1	1	28.8714		1
227	Q86XS8	GOLI		3951000		1	1	87.7359	1
228	P08174	DAF		106080000		1	1	10.1381	1		1
229	P06756	ITAV	20983000	815080000	9.92139	1	1	4.02022	1
230	P29320	EPHA3		50260000		1	1		1
231	Q8NFZ8	CADM4		194180000		1	1	8.09428	1
232	Q9NPH3	IL1AP	60937000	450700000	2.85686	1	1	6.69168	1
233	Q9H6X2	ANTR1		7298900		1	1	3.99143	1
234	Q8NC42	RN149		63241000		1	1	29.2581
235	Q03405	UPAR		46663000			1	19.0955			1
236	P04156	PRIO	28093000	77417000	2.47784		1	23.6729			1
237	Q12913	PTPRJ		41926000		1	1		1
238	P29323	EPHB2	11992000	355180000	7.5929	1	1	5.99397	1
239	O75054	IGSF3		198960000		1	1	5.13965	1
240	Q6P4Q7	CNNM4		150640000		1	1	5.67035		1
241	P51828	ADCY7		3696300		1	1	47.4531		1
242	Q9H3S1	SEM4A		3051300		1	1	7.08963	1
243	Q96J84	KIRR1		263630000		1	1	12.0429	1
244	Q92692	NECT2		33320000		1	1	3.99435	1
245	Q14126	DSG2	37803000	632520000	7.18844	1	1	16.0833	1
246	Q9HCN3	PGAP6		2813500		1	1	37.656		1
247	Q9Y6R1	S4A4		256320000		1	1	4.44515		1
248	O94910	AGRL1		47933000		1	1	31.7508		1
249	O75882	ATRN	3839300	206300000	19.7416	1	1	7.52625	1
250	Q9H8M5	CNNM2		171980000		1	1	5.45261		1
251	P23229	ITA6	20142000	291040000	4.05248	1	1	10.0734	1
252	P56199	ITA1		250650000		1	1		1
253	Q13433	S39A6	97879000	370880000	2.3668	1	1	48.8638		1
254	O43157	PLXB1		86830000		1	1	28.0828	1
255	Q12866	MERTK		11251000		1	1		1
256	P01730	CD4	205820000	743540000	3.22461	1	1	6.5057	1
257	Q9BXS9	S26A6		65237000		1	1	20.7742		1
258	P10321	HLAC	186750000	628400000	3.24905	1	1	193.885	1
259	P17693	HLAG	340550000	2354700000	6.9144	1	1		1
260	A8MVW0	F1712		249920000		1	1	7.21383	1
261	Q96F46	I17RA		205520000		1	1	13.0767	1
262	P15260	INGR1		186340000		1	1	29.3693	1
263	Q07108	CD69	11758000	156350000	9.79503	1	1	15.3957
264	P17301	ITA2		116440000		1	1		1
265	Q92508	PIEZ1		113930000		1	1	108.703		1
266	Q13443	ADAM9		95171000		1	1	12.7439	1
267	P19634	SL9A1	19345000	85501000	3.10132	1	1	8.72435		1
268	P78536	ADA17		75288000		1	1	15.2051	1
269	P98172	EFNB1	14512000	55184000	2.35729	1	1	4.03521	1
270	Q9UP38	FZD1		53710000		1	1			1
271	Q9HCU4	CELR2		48582000		1	1	6.69055		1
272	Q9Y4D7	PLXD1		46573000		1	1	10.4357
273	Q68D85	NR3L1		45275000		1	1	9.62467	1
274	P50443	S26A2		35928000		1	1	6.14481		1
275	P58335	ANTR2		31762000		1	1		1
276	P08582	TRFM		27358000			1	12.0447			1
277	O15431	COPT1		22647000		1	1	15.1695		1
278	Q9BY67	CADM1		22449000		1	1		1
279	P50895	BCAM		18425000		1	1		1
280	O00592	PODXL		18010000		1	1	5.83503	1
281	P13591	NCAM1		17364000		1	1		1		1
282	P36897	TGFR1		15192000		1	1	12.359	1
283	Q8WTV0	SCRB1		14697000		1	1	18.6293		1
284	P26006	ITA3		14354000		1	1	6.81304	1
285	P55082	MFAP3		13659000		1	1	22.7089	1
286	Q9NZQ7	PD1L1		12220000		1	1		1
287	P41440	S19A1		11019000		1	1	36.0421		1
288	Q9BZM5	ULBP2	22830000	10988000	0.481297		1	7.49838			1
289	Q5VUB5	F1711	4962500	10904000	2.19728	1	1		1
290	P21589	5NTD		10679000			1				1
291	P05362	ICAM1		10150000		1	1		1
292	A8MWY0	ELAP2		9840800		1	1	7.78162	1
293	P10721	KIT		7910000		1	1		1
294	Q9C0C4	SEM4C		6980000		1	1	4.47762	1
295	P28908	TNR8		6465800		1	1	10.0367	1
296	P19438	TNR1A		6153300		1	1	38.0047	1
297	O60353	FZD6		5729300		1	1	18.3216		1
298	P43003	EAA1		5184300		1	1			1
299	Q08554	DSC1		5113700		1	1		1
300	O75509	TNR21		4927300		1	1	14.4991	1
301	O75387	LAT3		4350500		1	1	9.20247		1
302	Q96HA4	CA159		2942000		1	1	15.3311
303	O60779	S19A2		2196800		1	1	5.99227		1
304	Q13444	ADA15		1970800		1	1	14.6008	1
305	Q13085	ACACA	179790000	9823200000	16.0446			11.1051
306	P04264	K2C1	2527900000	6.7692e+09	2.51124			25.0684
307	P60709	ACTB	68737000000	6.7633e+09	0.0937281			5091.18
308	P61769	B2MG	1225600000	6.5336e+09	5.29488			1338.63
309	P35527	K1C9		4382600000
310	P01850	TRBC1	692860000	2848100000	4.07517
311	P68363	TBA1B	16975000000	2632200000	0.138465			3521.33
312	P00338	LDHA	2254800000	1.7607e+09	1.05131			1650.58
313	Q14761	PTCA	147230000	1344400000	8.27481	1		143.932
314	Cont	0		1.0254e+09
315	P48637	GSHB		1.0181e+09				49.2265
316	P01733	TVBL3	420160000	939030000	1.73802			1870.2
317	P04075	ALDOA	508940000	755960000	1.15752			1285.34
318	Q00839	HNRPU	11127000000	656370000	0.072404			471.643
319	Q2KJY2	KI26B		645880000
320	P07437	TBB5	4941500000	642960000	0.139308
321	A0A0B4J237	TVA82	140480000	601960000	4.34823
322	Q5TEC6	H37	427080000	565410000	1.3239
323	P01848	TRAC	95963000	527690000	5.47836
324	A0A075B6U8	A0A075B6U8		456870000
325	Q5T9A4	ATD3B		372300000				14.6229
326	Q12906	ILF3	2602500000	365910000	0.19397			299.486
327	Q92841	DDX17	1.5938e+09	352380000	0.241179			163.581
328	O75556	SG2A1		329150000
329	Q9Y262	EIF3L	212070000	317480000	1.10437			446.242
330	P11586	C1TC	1.9024e+09	295450000	0.219706			204.059
331	Q8N1K5	THMS1	207040000	286960000	2.47266			9.08052
332	P0DUH7	HRURF		274740000
333	P06744	G6PI	284200000	258010000	0.712615			325.485
334	O00299	CLIC1	628840000	255870000	0.462267	1
335	P25205	MCM3	1.8044e+09	225280000	0.20668			202.267
336	P46781	RS9	1.7624e+09	216650000	0.130384			229.919
337	P42677	RS27	234670000	181470000	0.676695			8084.29
338	P07910	HNRPC	6.6437e+09	178690000	0.0446483			1324.43
339	O15143	ARC1B	454810000	162280000	0.434099			178.686
340	P40926	MDHM	5237400000	160130000	0.0557902			190.418
341	P13667	PDIA4	2694000000	150230000	0.110815			108.919
342	P43243	MATR3	5502400000	137870000	0.0370889			317.141
343	Q16181	39326	285200000	128160000	0.510059			227.098
344	P33778	H2B1B	6.012e+09	124810000	0.0207601
345	Q92608	DOCK2	600750000	121900000	0.340992			84.7673
346	O15480	MAGB3		119150000
347	Q58FF6	H90B4	381970000	117190000	0.306804
348	Q58FF8	H90B2	365600000	108650000	0.297183
349	Q86VP6	CAND1	77440000	107140000	1.07719			94.0802
350	O43175	SERA	637340000	107110000	0.231106			291.629
351	Q8NI36	WDR36	710270000	103920000	0.252564
352	O76094	SRP72	334010000	99245000	0.464703			164.124
353	P67936	TPM4	4415900	91933000	15.6695			345.329
354	Q3ZCM7	TBB8	1290300000	84562000	0.0655367
355	P40925	MDHC	64833000	83967000	1.31942			190.56
356	P38919	IF4A3	2604000000	76927000	0.0483256			143.63
357	P51659	DHB4	1289800000	74702000	0.119914			71.1292
358	Q92804	RBP56	361380000	71610000	0.225348			300.332
359	Q9Y4L1	HYOU1	1.5633e+09	64846000	0.0607309			123.583
360	Q9UHD8	40057	289760000	61676000	0.214894			404.843
361	P55209	NP1L1	504800000	61074000	0.113899			717.704
362	Q14203	DCTN1	118920000	58045000	0.595313			87.0362
363	O00571	DDX3X	2.0857e+09	57366000	0.0592234			228.385
364	Q6Q759	SPG17		57319000
365	Q6FI13	H2A2A		56187000
366	A0A494C071	PWWP4		54890000
367	P62269	RS18	827030000	49685000	0.0788085
368	P26196	DDX6	296160000	46023000	0.269102			94.7383
369	P39656	OST48	778910000	43502000	0.0665738	1		163.61	1
370	O15258	RER1	108980000	43036000	0.381336	1		112.386		1
371	P14314	GLU2B	1.0357e+09	42647000	0.0855248			356.633
372	P35659	DEK	400970000	42393000	0.174439			141.574
373	P05161	ISG15	173540000	41665000	0.447304			158.138
374	A0FGR8	ESYT2	720440000	41640000	0.120579	1		92.6802		1
375	P51532	SMCA4	777610000	40402000	0.106224			166.155
376	Q14978	NOLC1	1075500000	39848000	0.0756116			189.435
377	O15042	SR140	611020000	39000000	0.170626			137.406
378	Q709C8	VP13C	28746000	36380000	0.834862			21.4704
379	Q86V81	THOC4	122510000	36111000	0.324877
380	Q9BXP5	SRRT	646050000	35156000	0.0829897			183.798
381	P06753	TPM3		34680000				532.099
382	P46779	RL28	489180000	33601000	0.086298			1450.03
383	Q96D31	CRCM1	9056600	31934000	3.37687	1		34.289		1
384	P51530	DNA2	24448000	30863000	1.26239			24.8586
385	Q96F07	CYFP2	123850000	30676000	0.367464			156.926
386	Q15056	IF4H	131100000	26787000	0.245302			344.802
387	P63010	AP2B1	194710000	26275000	0.229061			89.6601
388	P16455	MGMT	28347000	24226000	0.854623			48.9554
389	Q9NY33	DPP3		22449000				108.566
390	P08708	RS17	236300000	22168000	0.120015			281.848
391	P61254	RL26	342370000	21621000	0.0677031			2537.21
392	P48147	PPCE	110030000	21308000	0.201086			50.9183
393	Q8NE71	ABCF1	187830000	21085000	0.152902			7.60126
394	O75400	PR40A	427670000	20988000	0.0839934			133.272
395	O75396	SC22B	623820000	20678000	0.052704	1		22.0891
396	Q9UIG0	BAZ1B	1294300000	19675000	0.0301354			69.7048
397	P00387	NB5R3	762320000	19136000	0.0545418			84.9365
398	Q9UM00	TMCO1	131560000	18483000	0.156543	1		165.169		1
399	O14646	CHD1	667530000	17807000	0.102371			54.4859
400	Q8N257	H2B3B	954520000	17484000	0.0183171
401	P05109	S10A8		17449000
402	Q10570	CPSF1	260460000	16428000	0.150009			76.1632
403	O60763	USO1	33736000	16178000	0.450684			31.6586
404	P24928	RPB1	257130000	15673000	0.119705
405	P78347	GTF2I	482260000	15672000	0.0741509			84.0233
406	Q9NYP7	ELOV5	249580000	14594000	0.0584742	1		350.067		1
407	Q8N944	AMER3		14162000
408	Q92878	RAD50	294330000	13362000	0.160748			12.8755
409	Q96T88	UHRF1	308510000	13003000	0.133003			112.196
410	Q13617	CUL2		12518000				36.129
411	O75131	CPNE3	65665000	12279000	0.222059			21.7227
412	Q14839	CHD4	595410000	11660000	0.085811			127.177
413	Q03252	LMNB2	1.7363e+09	11520000	0.0182449			69.6219
414	Q6UWI4	SHSA2		11435000		1		13.7883	1
415	Q7Z713	ANR37		10761000				7.63026
416	Q8WYJ6	37135	401800000	10025000	0.0686832			280.712
417	Q12904	AIMP1	59592000	9652200	0.175475			54.4441
418	Q96KR4	LMLN		9229100
419	Q99829	CPNE1	92757000	9170000	0.11325			193.539
420	Q8NCM8	DYHC2		8741700
421	A5PLK6	RGSL		8671200		1
422	P19367	HXK1	695620000	8627100	0.0421142			31.2452
423	Q05086	UBE3A	51953000	8603000	0.25759			90.0559
424	Q9GZR7	DDX24	761140000	8406800	0.0347318			38.7463
425	Q13347	EIF3I	131150000	8234400	0.104593			390.998
426	P62873	GBB1	302430000	8177300	0.041287			256.215
427	P10767	FGF6		8062300
428	P0C5J1	F86B2		7522800
429	P58512	CU067		7382900
430	Q86X29	LSR		7057000		1			1
431	P0DMV8	HS71A	149150000	7020300	0.094274
432	P30566	PUR8	9167600	6544500	0.713873			214.973
433	Q13098	CSN1	35356000	6089600	0.19169			83.5455
434	Q8TF71	MOT10		5817800		1		6.13387		1
435	O00303	EIF3F	260530000	5710400	0.0480269			377.655
436	Q13237	KGP2		5618400				3.45232
437	P54819	KAD2	6890300	5492900	0.797193			331.055
438	Q92979	NEP1	166910000	5423700	0.0582949			40.253
439	Q9BV38	WDR18	138660000	5371400	0.0703394			75.4198
440	P55263	ADK	9338200	5170200	0.553661			21.9755
441	O15355	PPM1G	154770000	4890400	0.0578137			174.751
442	Q6ZV80	CB091		4752300
443	Q9Y4K1	CRBG1	25439000	4443800	0.174685
444	Q16836	HCDH	1.0585e+09	4432100	0.00677443			98.3734
445	Q6NV74	CRCDL		4427400
446	Q8NDB2	BANK1		4240400
447	Q9UG63	ABCF2	145580000	3837300	0.0561871			61.3311
448	Q5TI25	NBPFE		3669200
449	Q9NUE0	ZDH18		3614400		1		27.2645		1
450	Q9UBQ0	VPS29	16738000	3486400	0.208293			120.513
451	Q8N5M9	JAGN1	80007000	3476600	0.0434537	1		36.2993		1
452	Q9Y4G6	TLN2		3288700				5.38029
453	Q8IXU6	S35F2		3248700		1		32.7091		1
454	P48506	GSH1		3213800				43.192
455	P29074	PTN4		3144800				12.0119
456	O60610	DIAP1	75587000	3138500	0.0743034			248.554
457	P13682	ZNF35		2943500
458	Q8N888	BCOR2		2861400
459	P51826	AFF3		2844200				16.2837
460	P46439	GSTM5		2825200
461	Q14676	MDC1	258510000	2606100	0.0472308			7.55987
462	Q9Y333	LSM2		2589300				167.85
463	Q9NZG7	NINJ2		2497500		1		6.22308		1
464	P04259	K2C6B	35572000	2324800	0.0653548
465	P52434	RPAB3	87411000	2277300	0.0296442			166.973
466	Q14137	BOP1	444330000	2127000	0.00844852			116.917
467	P48594	SPB4		2036700
468	Q13555	KCC2G	83007000	2011800	0.0288459			35.9623
469	Q15813	TBCE	17197000	1757800	0.102216			65.5069
470	Q9NQ55	SSF1	136930000	1728100	0.0219383			80.512
471	P31944	CASPE		1557200
472	Q8N9Q2	SR1IP		1433600				20.26
473	Q9BY42	RTF2	22205000	1302800	0.0586715			122.129
474	Q7Z4V5	HDGR2	14947000	1117500	0.0747642			64.8501
475	Q6J272	CMI2A		1061400
476	P16519	NEC2		695860
477	P35250	RFC2	583090000		0			91.7469
478	P62081	RS7	444680000		0			4997.28
479	Q8IUE6	H2A2B	428100000		0
480	Q9Y5S9	RBM8A	419450000		0			338.008
481	Q9P2R7	SUCB1	405060000		0			48.6485
482	A6NHQ2	FBLL1	361720000		0
483	Q9NSE4	SYIM	352310000		0			79.1026
484	P22830	HEMH	290990000		0			51.4746
485	Q99848	EBP2	288540000		0			177.896
486	Q13724	MOGS	278050000		0	1		34.6073
487	A0A1B0GW15	A0A1B0GW15	266760000		0
488	Q12769	NU160	263240000		0			52.6379
489	Q8IZL8	PELP1	239100000		0			41.3278
490	Q5VZ89	DEN4C	224070000		0			8.66875
491	Q9BTT0	AN32E	210770000		0			176.259
492	Q9UJV9	DDX41	192270000		0			127.667
493	P28331	NDUS1	188970000		0			95.247
494	Q9UBF2	COPG2	154680000		0			33.6063
495	Q96GQ7	DDX27	152840000		0
496	Q9Y4P3	TBL2	147540000		0			30.3051
497	Q9NY61	AATF	140220000		0
498	P83881	RL36A	138370000		0			2462.16
499	P08559	ODPA	131600000		0			153.739
500	Q8WW24	TEKT4	124800000		0
501	Q9BTE6	AASD1	124250000		0			89.3939
502	O95319	CELF2	122450000		0			53.9822
503	Q9Y4D8	HECD4	120400000		0	1
504	P46379	BAG6	120340000		0			89.7651
505	P82650	RT22	118740000		0			87.5201
506	Q9BW19	KIFC1	118170000		0
507	Q9Y2R4	DDX52	115300000		0			14.6346
508	Q06587	RING1	114850000		0
509	Q9NV06	DCA13	111650000		0			118.455
510	O60231	DHX16	111310000		0
511	Q15020	SART3	109990000		0			47.653
512	Q9H7B4	SMYD3	105850000		0			47.6074
513	O43395	PRPF3	102740000		0			46.5421
514	Q53H12	AGK	99977000		0			35.2241
515	O94905	ERLN2	98544000		0	1		15.1813
516	P46783	RS10	93376000		0			2866.3
517	Q8WWY3	PRP31	93366000		0
518	Q9UKL0	RCOR1	93234000		0			19.2114
519	Q12824	SNF5	91992000		0			9.33279
520	Q9Y2J0	RP3A	91856000		0
521	P67870	CSK2B	89086000		0
522	Q9P2K5	MYEF2	88574000		0			63.9843
523	Q3ZCQ8	TIM50	84167000		0	1		120.638
524	Q9H4L4	SENP3	83302000		0			88.3838
525	O75122	CLAP2	79316000		0			27.0705
526	Q03518	TAP1	76799000		0	1		15.4593		1
527	Q15031	SYLM	74105000		0			25.7705
528	Q03519	TAP2	74033000		0	1				1
529	Q8IWZ3	ANKH1	72592000		0			54.9978
530	Q9UKS7	IKZF2	70556000		0			54.4239
531	Q8IXH7	NELFD	69223000		0			83.977
532	P26440	IVD	67379000		0			48.6359
533	P14854	CX6B1	66951000		0			426.26
534	Q9Y2S7	PDIP2	65696000		0			103.102
535	Q9H7D7	WDR26	61277000		0			32.4842
536	Q5VWP2	TET5C	60201000		0			38.3122
537	Q8WZ42	TITIN	59591000		0
538	O96011	PX11B	59088000		0	1		18.2082
539	P36915	GNL1	58117000		0			44.5517
540	Q6PI48	SYDM	55347000		0			23.0953
541	Q6NZY4	ZCHC8	54821000		0			22.2233
542	Q4V328	GRAP1	54312000		0			33.786
543	Q8NDT2	RB15B	53438000		0			39.8292
544	P48729	KC1A	52522000		0			165.735
545	Q96P11	NSUN5	51440000		0			61.659
546	Q9HAU4	SMUF2	51204000		0			19.6755
547	O60427	FADS1	49784000		0	1		60.3467		1
548	Q96PE3	INP4A	48001000		0			38.6404
549	Q14331	FRG1	47146000		0			95.6219
550	P05771	KPCB	45561000		0			32.0945
551	O94953	KDM4B	42569000		0			18.1426
552	Q9NRC6	SPTN5	42516000		0
553	A0A2R8Y4L2	RA1L3	41435000		0			13.404
554	P30533	AMRP	40537000		0			75.5638
555	Q9UK96	FBX10	40436000		0			3.57957
556	Q9UHQ4	BAP29	39546000		0	1		42.4827		1
557	P14373	TRI27	38682000		0
558	Q9UER7	DAXX	38620000		0			15.6863
559	Q6IN85	P4R3A	36911000		0			79.1513
560	P49643	PRI2	35803000		0			38.5473
561	Q4G0J3	LARP7	34790000		0			30.4836
562	Q9Y672	ALG6	34666000		0	1		22.2032		1
563	O00255	MEN1	34411000		0			46.8005
564	Q8IYT4	KATL2	34402000		0			7.35346
565	Q96N66	MBOA7	34312000		0	1		12.8725		1
566	Q9BXU1	STK31	34222000		0
567	Q13217	DNJC3	33696000		0			16.6717
568	P41214	EIF2D	32619000		0			75.7617
569	Q15120	PDK3	32600000		0			9.78529
570	Q7Z406	MYH14	30275000		0
571	O00479	HMGN4	29345000		0			118.083
572	O15160	RPAC1	27395000		0			61.764
573	O60831	PRAF2	26907000		0	1		45.309		1
574	P48059	LIMS1	26571000		0			46.304
575	Q9NPI6	DCP1A	26103000		0			17.3073
576	Q9BWS9	CHID1	25528000		0			62.8367
577	O15554	KCNN4	25486000		0	1				1
578	Q06136	KDSR	25036000		0	1		18.4		1
579	Q9UBW7	ZMYM2	24400000		0			47.4835
580	Q9Y3C1	NOP16	24388000		0			80.3821
581	P14406	CX7A2	24313000		0	1		643.711
582	Q13144	EI2BE	24138000		0			75.1079
583	Q96FC9	DDX11	23153000		0			96.7384
584	O15126	SCAM1	23073000		0	1		19.5658		1
585	Q6ZQT0	YD023	22687000		0
586	Q9Y676	RT18B	22464000		0
587	Q13451	FKBP5	21599000		0			26.7382
588	O75582	KS6A5	21099000		0			5.99748
589	Q7Z745	MRO2B	20181000		0
590	Q96PV6	LENG8	19777000		0			21.977
591	Q9NX14	NDUBB	19223000		0	1		135.952
592	P61962	DCAF7	19155000		0			91.6596
593	Q9HB19	PKHA2	18772000		0
594	Q13620	CUL4B	17424000		0			32.1945
595	Q9BU89	DOHH	17319000		0			20.6239
596	P62841	RS15	17290000		0			2759.78
597	Q5MIZ7	P4R3B	17143000		0			39.5917
598	O00258	GET1	16897000		0	1		44.6924		1
599	Q9H6W3	RIOX1	16749000		0			21.4157
600	O75335	LIPA4	16408000		0			5.09118
601	Q71DI3	H32	16229000		0
602	Q9NXW2	DJB12	16037000		0	1		25.68
603	P0DME0	SETLP	15561000		0
604	P19388	RPAB1	15455000		0			103.838
605	Q5T890	ER6L2	15380000		0			23.5279
606	A0A1B0GUT2	CJ143	15347000		0			4.17014
607	Q7L576	CYFP1	15098000		0			26.079
608	O00471	EXOC5	14980000		0			55.9161
609	Q9H6E5	STPAP	14680000		0			27.8385
610	A6NHL2	TBAL3	14530000		0
611	Q8IY67	RAVR1	14461000		0
612	O43708	MAAI	14118000		0			45.3663
613	Q5SRD1	TI23B	14016000		0	1		24.642		1
614	Q96SB3	NEB2	13582000		0			26.3905
615	Q9UKT8	FBXW2	13333000		0			39.4132
616	Q9UNN5	FAF1	13142000		0			111.591
617	P54252	ATX3	13131000		0			40.1794
618	Q9HAS0	NJMU	12948000		0			38.2774
619	Q96BT3	CENPT	12829000		0			40.7987
620	Q9Y6K9	NEMO	12776000		0			26.2258
621	Q8N165	PDK1L	12425000		0			17.0619
622	Q9ULL0	K1210	11963000		0
623	Q9BRL6	SRSF8	11812000		0			20.0764
624	Q92504	S39A7	11802000		0	1				1
625	Q92502	STAR8	11743000		0
626	P63261	ACTG	11741000		0			2591.72
627	P49917	DNLI4	11668000		0			23.5908
628	Q14995	NR1D2	10575000		0			14.5908
629	Q96FJ2	DYL2	10556000		0			34.9339
630	Q5TC12	ATPF1	10370000		0			56.2639
631	Q96AP0	ACD	10179000		0			38.5511
632	Q96DT5	DYH11	10019000		0			6.92457
633	Q92506	DHB8	9861500		0
634	O95925	EPPI	9699000		0
635	Q9Y6X3	SCC4	9590700		0			26.8764
636	Q86U70	LDB1	9125500		0			52.5487
637	Q13356	PPIL2	8847200		0			34.1321
638	P78356	PI42B	8643300		0
639	Q96M83	CCDC7	8557500		0
640	Q01543	FLI1	8484200		0			45.7006
641	Q9NNW5	WDR6	8353500		0			110.236
642	Q9Y314	NOSIP	8296700		0			216.02
643	O94842	TOX4	8258800		0			61.081
644	P22570	ADRO	8155400		0			18.1886
645	Q9P013	CWC15	8049800		0			76.5989
646	Q8WWA1	TMM40	7920000		0	1				1
647	P37275	ZEB1	7614400		0			23.7533
648	P16499	PDE6A	7188600		0
649	P49720	PSB3	7088800		0			565.707
650	P15814	IGLL1	7054300		0			129.525
651	P28715	ERCC5	6939800		0			53.6224
652	Q6ZMY9	ZN517	6564600		0			6.66962
653	Q5T3I0	GPTC4	6095100		0
654	Q12899	TRI26	6005400		0			5.90432
655	O75596	CLC3A	5959100		0
656	Q7L2K0	TEDC2	5843900		0			30.4056
657	P98194	AT2C1	5772800		0	1		44.0472		1
658	P25325	THTM	5746300		0			52.1743
659	O75907	DGAT1	5636600		0	1		23.4047		1
660	P11245	ARY2	5611900		0
661	Q96LI5	CNO6L	5441900		0			25.2261
662	Q9Y5P4	CERT	5375300		0			19.7312
663	Q92613	JADE3	5242000		0			13.8135
664	Q6ZMT1	STAC2	5197800		0
665	O94919	ENDD1	5075300		0			10.2098
666	Q8NBN7	RDH13	4914900		0			8.61409
667	Q9BTX3	TM208	4769000		0	1		122.851		1
668	Q96QC0	PP1RA	4204100		0
669	A0A087WSY6	KVD15	4049500		0
670	Q5VT52	RPRD2	3878600		0			16.9517
671	Q9HCU9	BRMS1	3790800		0			76.3826
672	Q12756	KIF1A	3740200		0
673	Q9Y5A7	NUB1	3574000		0			58.1187
674	Q9NRW7	VPS45	2721200		0			30.9033
675	Q9NQC3	RTN4	446830000	24451000	0.0565825	1		167.384		1
676	P29692	EF1D	65380000	68756000	0.630254			464.675
677	Q15366	PCBP2	1392700000	231990000	0.148508			724.987
678	P40121	CAPG	51818000	36645000	0.872709			209.907
679	Q9Y383	LC7L2	800340000		0			85.9571
680	P61978	HNRPK	3.3485e+09	230860000	0.0937957			791.714
681	P14618	KPYM	5016100000	2506400000	0.594238			1170.52
682	O00154	BACH	393120000	229910000	0.511426			204.746
683	P27797	CALR	4988200000	205470000	0.0730059			1081.78
684	Q13813	SPTN1	546720000	1192800000	2.12602			107.287
685	Q16666	IF16	2280400000	536530000	0.248955			234.33
686	P31040	SDHA	966610000	1803400	0.00743149			88.6624
687	Q9UNM6	PSD13	428680000	15810000	0.0768985			331.687
688	P42166	LAP2A	1349700000	49625000	0.0601164			153.07
689	P07900	HS90A	3.6395e+09	1187000000	0.390045			1213.52
690	P62937	PPIA	2336700000	632720000	0.228263			4078.22
691	Q13011	ECH1	888170000	17833000	0.0423909			256.485
692	O95197	RTN3	40204000		0	1		129.707		1
693	P24666	PPAC	79310000		0			241.627
694	Q7Z7K6	CENPV	614160000	62202000	0.130062			159.889
695	P51991	ROA3	5.8338e+09	164610000	0.0338958			637.191
696	Q01085	TIAR	59909000	4150900	0.0787363			92.6504
697	Q9H4A4	AMPB	3175100		0			41.1935
698	P61619	S61A1	382200000	41636000	0.157414	1		115.202		1
699	P26038	MOES	582230000	779870000	0.772084			454.458
700	P32455	GBP1		2806600				30.2995
701	Q15021	CND1	503750000	23001000	0.129147			78.8485
702	P17096	HMGA1	172550000	6880200	0.0436256			351.454
703	P12814	ACTN1		37181000				49.2412
704	P19174	PLCG1		18474000				125.876
705	Q7Z2W4	ZCCHV	590340000	18390000	0.0743018			53.8158
706	P22061	PIMT	24589000		0			88.1578
707	O75369	FLNB	417420000	1114300000	1.03306			50.0938
708	P33316	DUT	112560000	54846000	0.444144			310.303
709	P22234	PUR6	679670000	280250000	0.462334			420.632
710	P09972	ALDOC	20931000	9653900	0.461225			72.481
711	O43488	ARK72	46119000		0			81.4712
712	P06733	ENOA	360400000	1392100000	3.15819			2254.41
713	P60842	IF4A1	3.9358e+09	308100000	0.0856599			945.022
714	O75367	H2AY	4.0628e+09	72360000	0.0231496			366.545
715	P55265	DSRAD	2.0201e+09	109390000	0.0956309			150.57
716	Q14697	GANAB	2510100000	45815000	0.0294329			222.284
717	Q09028	RBBP4	1.8323e+09	103300000	0.0877961			518.123
718	Q8WUM4	PDC6I	51105000	50925000	0.724376			99.9594
719	P19387	RPB3	22161000		0			139.383
720	Q96AE4	FUBP1	77250000	26940000	0.462151			197.413
721	Q9Y512	SAM50	444790000		0	1		91.182		1
722	P61586	RHOA	137850000	20550000	0.235765			392.524
723	Q01082	SPTB2	898540000	974250000	0.704617			147.708
724	P41250	GARS	357100000	95120000	0.284553			154.499
725	P12081	HARS1		11795000				78.0471
726	P48426	PI42A	29522000	2605100	0.0882427			62.2355
727	P39687	AN32A	32526000	4442300	0.136577			598.125
728	P08238	HS90B	20394000000	4674400000	0.256802			1311.41
729	Q9NYL2	M3K20	13672000		0			21.6245
730	Q9UJ70	NAGK	10231000		0			36.065
731	Q16555	DPYL2	385200000	37484000	0.134535			41.3079
732	Q13576	IQGA2	119830000	22276000	0.313494			88.1236
733	P62140	PP1B	57914000		0			94.2318
734	Q8IWS0	PHF6	786720000	10878000	0.0285078			36.0142
735	Q9NP61	ARFG3	25360000		0			46.9819
736	Q9NZL9	MAT2B	61200000		0			67.0389
737	Q14980	NUMA1	3.511e+09	426920000	0.13344			111.241
738	Q14103	HNRPD	2.1111e+09	354920000	0.186983			847.476
739	Q9NTI5	PDS5B	475690000	40653000	0.125338			34.9469
740	Q5JWF2	GNAS1	234380000	11568000	0.0799226
741	Q92930	RAB8B	277910000	48537000	0.211169			47.2434
742	Q29RF7	PDS5A	394330000	44485000	0.185056			51.12
743	P08133	ANXA6	751840000	543840000	0.896571			262.211
744	P31946	1433B	178340000	70703000	0.487782			167.869
745	P62633	CNBP	39142000		0			429.556
746	Q13422	IKZF1	265690000	29082000	0.14425			126.606
747	Q63HN8	RN213	63336000	16498000	0.456789			48.2456
748	P60953	CDC42	172870000	66863000	0.358885			207.41
749	Q9NYF8	BCLF1	977950000	36678000	0.0639637			169.885
750	P18124	RL7	1.7329e+09	184950000	0.146517			2710.99
751	P62753	RS6	647200000	19749000	0.039922			2831.64
752	O43390	HNRPR	3.952e+09	64054000	0.0516729			294.383
753	Q16576	RBBP7	325340000	11841000	0.0603025			168.128
754	P25789	PSA4	213580000	16328000	0.127772			582.282
755	Q13951	PEBB	40064000		0			89.7356
756	O95453	PARN	223270000	2769000	0.0287593			43.9228
757	O43837	IDH3B	724960000		0			156.84
758	O60506	HNRPQ	860940000	151130000	0.157326			120.035
759	P34897	GLYM	2.0066e+09	56390000	0.072192			221.015
760	Q9Y2Z0	SGT1	245810000	46452000	0.213789			81.452
761	Q9Y547	IFT25	32080000	9762300	0.304311			72.0603
762	Q92556	ELMO1	429460000	29918000	0.205353			119.7
763	P08670	VIME	1319200000	26532000	0.0815581			537.409
764	Q14671	PUM1	31732000		0			40.4533
765	P98175	RBM10	168160000	5181800	0.069293			61.6812
766	Q9UPN3	MACF1	10657000		0			84.021
767	Q13885	TBB2A	8633700		0			17.9754
768	Q8NC51	SERB1		29958000				350.606
769	P52306	GDS1	144330000	10702000	0.108738			97.9164
770	Q9H2U2	IPYR2	445600000	4329900	0.0210537			142.325
771	P47897	SYQ	461900000	47412000	0.165535			292.106
772	O43852	CALU	400610000	6641100	0.0320935			82.2416
773	P04406	G3P	11132000000	3.6089e+09	0.311031			5288.59
774	P18074	ERCC2	6956800		0			29.1787
775	P07737	PROF1	1.519e+09	520520000	0.299528			1514.08
776	Q99798	ACON	1128200000		0			83.0818
777	Q6UW02	CP20A	9029900		0	1		14.2342
778	P68371	TBB4B	14682000000	1.6719e+09	0.111548			362.269
779	Q01518	CAP1	70949000	96032000	0.924795			223.725
780	P41252	SYIC	1.0709e+09	176450000	0.243366			177.299
781	P36957	ODO2	59028000		0			40.5011
782	Q14669	TRIPC	111300000		0			110.121
783	P50570	DYN2	109410000		0			98.9387
784	Q15286	RAB35	15267000		0			31.0889
785	Q15067	ACOX1	282940000	12449000	0.115258			20.9819
786	O95816	BAG2	104600000		0			7.52185
787	P68104	EF1A1	31335000000	5129800000	0.165112			10126.1
788	P09429	HMGB1	543610000	850920000	1.55639			1740.16
789	P16403	H12	2892900000		0			8.19847
790	Q15637	SF01	120070000		0			338.753
791	Q9UBQ7	GRHPR	53261000		0			103.357
792	P16401	H15	1334900000	64973000	0.0562732
793	P17480	UBF1	618310000	53569000	0.153209			144.569
794	O75475	PSIP1	656460000	51780000	0.128877			116.021
795	Q06830	PRDX1	2520100000	909410000	0.605036			1108.97
796	Q9UJU2	LEF1	247410000		0			478.684
797	Q7Z3B4	NUP54	119900000		0			69.0174
798	Q13596	SNX1	40797000		0			98.9158
799	P35249	RFC4	477180000	19896000	0.0934787			134.47
800	P11142	HSP7C	11563000000	1.5292e+09	0.136368			909.796
801	P22626	ROA2	13690000000	622220000	0.0541293			1751.91
802	P23528	COF1	1.7679e+09	275280000	0.167916			1270.53
803	P14174	MIF	322500000	129480000	0.401488
804	Q9BY44	EIF2A	210010000	36415000	0.245712			118.91
805	Q7KZF4	SND1	707580000	455850000	0.5877			125.178
806	P09211	GSTP1	434920000	136100000	0.364295			1256.94
807	P05387	RLA2	201760000	3455200	0.0214303			1493.47
808	Q15436	SC23A	50482000		0			30.3149
809	Q16539	MK14	43543000		0			57.9078
810	P13796	PLSL	537500000	1.4841e+09	3.91107			755.765
811	P10809	CH60	23264000000	735360000	0.0357229			888.432
812	P62826	RAN	2556300000	729550000	0.303312			1579.92
813	P52566	GDIR2	1.6843e+09	403740000	0.202776			1661.54
814	P61604	CH10	1.5898e+09	35001000	0.0248993			625.043
815	P07195	LDHB	1305400000	1.0612e+09	0.794744			1638.76
816	P26583	HMGB2	952120000	458400000	0.428063			633.514
817	P00813	ADA	52282000	70755000	1.04867			1166.03
818	P18669	PGAM1	437990000	272810000	0.640864			590.397
819	P06576	ATPB	6.2371e+09	190910000	0.045524			898.805
820	P63104	1433Z	241600000	165530000	0.686686			498.634
821	P62241	RS8	2.0094e+09	153470000	0.113071			2289.85
822	P54886	P5CS	400150000		0			80.4334
823	Q02880	TOP2B	1.5832e+09	109150000	0.118623			187.627
824	P60866	RS20	362210000	24222000	0.0668728			2566.19
825	P31146	COR1A	1.5562e+09	813260000	0.548458			1118.75
826	P62258	1433E	410010000	266400000	0.64396			930.829
827	P48735	IDHP	5281400000	119560000	0.0414688			474.085
828	P25398	RS12	550460000	36411000	0.0931633			2355.88
829	Q92614	MY18A	270420000	33328000	0.372161			74.6378
830	P42766	RL35	166910000	21114000	0.126499			3072.63
831	P47985	UCRI	67127000		0	1		48.0284
832	P06748	NPM	5571300000	348190000	0.0773937			3359.72
833	P23396	RS3	2650100000	321990000	0.153029			6390.42
834	Q07020	RL18	1.481e+09	81262000	0.0790587			2896.14
835	P62263	RS14	620790000	35477000	0.0656228			3876.31
836	Q08431	MFGM	254220000	702740000	3.70872			65.9554
837	P29401	TKT	253040000	459670000	1.63438			558.994
838	P14866	HNRPL	6.8654e+09	387540000	0.0740941			591.41
839	P16949	STMN1	5700000	205410000	27.3123			1435.56
840	P31943	HNRH1	5166900000	193000000	0.050033			1018.98
841	P20340	RAB6A	529530000	86217000	0.162818			44.0077
842	P62316	SMD2	382060000	13683000	0.059874			838.934
843	Q9UEY8	ADDG		4330800				90.8263
844	P13639	EF2	4527700000	1.6279e+09	0.420181			1162.14
845	P25705	ATPA	8.0293e+09	232300000	0.0541483			605.248
846	P15153	RAC2	671980000	214620000	0.404821			226.601
847	P61247	RS3A	2375900000	196320000	0.114806			4738.8
848	P21796	VDAC1	3.3926e+09	151530000	0.0588846	1		293.628		1
849	P62280	RS11	1336100000	114720000	0.125418			4278.43
850	P61956	SUMO2	207280000	54314000	0.262032			600.049
851	P62750	RL23A	195020000	37414000	0.208516			882.584
852	P84090	ERH	306250000	19268000	0.0629159			454.734
853	P46782	RS5	565110000	17839000	0.0561858			2221.08
854	O43795	MYO1B	65642000	16450000	0.336181			35.0377
855	P19338	NUCL	4434800000	1294500000	0.225401			1016.4
856	P12956	XRCC6	2522500000	575320000	0.232071			554.976
857	P49368	TCPG	1292800000	307520000	0.345429			503.83
858	P62701	RS4X	2462100000	189890000	0.147593			1425.16
859	P63244	RACK1	1.7561e+09	124960000	0.090102			3686.77
860	P61353	RL27	1172900000	93650000	0.117092			2458.33
861	P62888	RL30	603000000	74241000	0.133459			3439.06
862	P46776	RL27A	870120000	18697000	0.026715			2678.58
863	P05141	ADT2	11200000000	2259800000	0.240511	1		671.026		1
864	O75083	WDR1	2349000000	1213600000	0.510831			430.733
865	Q9HB71	CYBP	491240000	252620000	0.645724			324.942
866	P20700	LMNB1	9380400000	242650000	0.046259			239.685
867	P45880	VDAC2	2501600000	137180000	0.0660853			262.631
868	Q01469	FABP5	57536000	65197000	1.04545			256.538
869	P60660	MYL6	254150000	62701000	0.296569			1552.69
870	P26373	RL13	1125300000	60831000	0.0781675			3539.4
871	P30086	PEBP1	4601700	44994000	5.46841			186.518
872	P53999	TCP4		34052000				407.831
873	P63173	RL38	184550000	12649000	0.0685397			2407.37
874	Q9NR56	MBNL1	73550000	4530100	0.0615921			116.379
875	P36578	RL4	3.1329e+09	189640000	0.0813177			4238.64
876	Q15185	TEBP	1.4752e+09	72593000	0.0621201			451.743
877	Q99536	VAT1	334650000	64871000	0.219247			267.007
878	P29144	TPP2	28763000	33340000	1.11147			42.4639
879	Q9Y450	HBS1L	78885000	27831000	0.295932			130.002
880	Q01105	SET		20019000				751.806
881	Q13330	MTA1	175770000	11273000	0.1446			92.0358
882	P49773	HINT1	36698000	4017100	0.109464			645.135
883	Q9P1F3	ABRAL		1919200				218.397
884	P47914	RL29	105580000		0			2476.85
885	P62899	RL31	85640000		0			3717.92
886	P50990	TCPQ	2864900000	728750000	0.334486			432.293
887	P39023	RL3	2849600000	412300000	0.217878			2225.71
888	P78371	TCPB	1.6339e+09	245140000	0.247037			568.609
889	P62906	RL10A	1100100000	235650000	0.241829			1988.99
890	P15880	RS2	1.5947e+09	196180000	0.166192			2798.46
891	Q15365	PCBP1	2.9385e+09	133070000	0.0841982			274.909
892	Q02878	RL6	1429600000	122430000	0.115665			2537.34
893	P62249	RS16	1327500000	94455000	0.104199			1964.55
894	P10599	THIO	34515000	63934000	1.71247			275.405
895	P50914	RL14	612120000	55992000	0.0902287			1102.6
896	P05388	RLA0	593660000	45122000	0.137375			3556.47
897	P62917	RL8	663570000	27011000	0.0604909			1948.11
898	P62829	RL23	508740000	24357000	0.0522346			2818.85
899	Q9BY77	PDIP3	162530000	6823600	0.0714955			64.2727
900	P82663	RT25	19545000		0			67.4035
901	P35579	MYH9	3.9865e+09	3.4641e+09	0.888724			135.559
902	P17987	TCPA	2.0005e+09	708290000	0.228846			778.201
903	P48643	TCPE	1206600000	334190000	0.347445			894.98
904	P50991	TCPD	1275700000	250240000	0.277484			309.968
905	P40227	TCPZ	1079900000	211920000	0.211748			271.673
906	P27348	1433T	308050000	129230000	0.450114			403.217
907	P62244	RS15A	798540000	116790000	0.182667			2907.58
908	P83731	RL24	613610000	75036000	0.118685			2238.49
909	P35268	RL22	289390000	57273000	0.197909			648.056
910	P62913	RL11	807530000	53165000	0.0776698			2247.87
911	Q06323	PSME1	45672000	39988000	0.992026			433.659
912	P12004	PCNA	493990000	28078000	0.11706			420.345
913	Q99497	PARK7	20398000	27384000	1.34248			387.27
914	P30044	PRDX5	255610000	21186000	0.095583			445.148
915	P62910	RL32	335480000	11558000	0.0551011			2766.75
916	P62857	RS28		8930600				653.376
917	O00148	DX39A	602800000	948650000	1.03963			252.905
918	P31948	STIP1	700420000	365080000	0.503276			315.502
919	P50395	GDIB	200420000	348630000	1.63351			307.599
920	P11021	BIP	5119800000	306950000	0.0657566			178.796
921	P26599	PTBP1	923160000	236320000	0.216818			354.116
922	P23526	SAHH	443490000	202940000	0.551161			265.302
923	P60900	PSA6	242540000	118270000	0.545502			914.926
924	P30050	RL12	573440000	115610000	0.205527			1949.95
925	P61313	RL15	986590000	111720000	0.153807			3610.01
926	Q9UQ80	PA2G4	1.5222e+09	72192000	0.0763811			361.407
927	Q9Y3U8	RL36	413110000	21539000	0.0521387			1319.13
928	O75531	BAF	16412000	4182700	0.254856			456.217
929	Q13033	STRN3	64257000		0			12.1024
930	Q8TDZ2	MICA1	7986200		0			36.9291
931	P13010	XRCC5	2246800000	559930000	0.283452			402.133
932	P46777	RL5	1378900000	242520000	0.193653			2199.64
933	P61026	RAB10	933530000	210030000	0.284904			65.0703
934	P62314	SMD1	804090000	145190000	0.195513			396.913
935	P78417	GSTO1		95435000				279.837
936	Q14019	COTL1	109300000	94545000	0.61455			266.39
937	P84098	RL19	298110000	84010000	0.288569			3803.61
938	P55072	TERA	350520000	57423000	0.187346			242.089
939	O95819	M4K4	307730000	44150000	0.237834			175.357
940	P39019	RS19	59941000	28617000	0.477419			4172.07
941	P30048	PRDX3	775790000	28374000	0.0526937			227.362
942	P84103	SRSF3	1154300000	26578000	0.0301529			1174.69
943	O14818	PSA7	161380000	24965000	0.237197			491.063
944	P49458	SRP09	60270000	22893000	0.379841			662.617
945	P62847	RS24	207180000	12471000	0.0610068			2642.12
946	P32969	RL9	865680000	10618000	0.0203859			210.889
947	O60234	GMFG	178870000	7387100	0.0412987			444.231
948	Q16629	SRSF7	399480000		0			364.677
949	P28066	PSA5	190730000		0			177.342
950	P62308	RUXG	10376000		0			534.946
951	P14324	FPPS	122340000	456220000	2.2545			1028.03
952	P26641	EF1G	642170000	387080000	0.46573			2037.68
953	Q99832	TCPH	1149500000	285520000	0.260733			870.64
954	P14625	ENPL	5438100000	233030000	0.0774853			318.379
955	Q15717	ELAV1	2.1472e+09	106490000	0.0896928			119.144
956	P40429	RL13A	294660000	45432000	0.137565			2604.18
957	P30041	PRDX6	323020000	38296000	0.17257			132.4
958	Q07955	SRSF1	820140000	20518000	0.0469315			350.506
959	P49207	RL34	752990000		0			3072.18
960	P62277	RS13	522150000		0			1836.82
961	O95251	KAT7	250430000		0			40.3253
962	O94925	GLSK	145690000		0			61.9752
963	P22314	UBA1	1.6864e+09	338440000	0.232031			239.782
964	P47756	CAPZB	288170000	260230000	0.815543			507.702
965	P52565	GDIR1	166960000	164770000	0.886136			313.261
966	P38646	GRP75	4653800000	136840000	0.0624696			232.496
967	P52907	CAZA1	122620000	66750000	0.697179			159.039
968	P62942	FKB1A		34791000				446.525
969	Q9BWD1	THIC	43105000	23443000	0.632501			165.528
970	P32119	PRDX2	20036000	17321000	0.864494			201.489
971	Q07021	C1QBP	392490000	12132000	0.0374826			608.209
972	Q15233	NONO	3.1203e+09	437350000	0.210353			457.142
973	Q9P258	RCC2	572870000	291090000	0.469843			201.412
974	P46013	KI67	1.7035e+09	177250000	0.235707			59.9583
975	P30101	PDIA3	3.4573e+09	176780000	0.0854175			213.56
976	P31939	PUR9	1456900000	137900000	0.131989			232.806
977	P62266	RS23	896820000	80643000	0.0973467			6222.48
978	P27695	APEX1	71577000	20777000	0.290275			342.044
979	P49411	EFTU	2171300000	16177000	0.0330953			261.401
980	P35637	FUS	874580000	15286000	0.0236662			748.511
981	P37108	SRP14	31328000	10349000	0.330343			248.182
982	P68036	UB2L3		3104400				75.8511
983	P11766	ADHX	615060000	495860000	0.626565			277.137
984	P23246	SFPQ	3.4289e+09	286750000	0.0951975			557.405
985	B0I1T2	MYO1G	1188200000	228240000	0.277831			170.192
986	P12268	IMDH2	3.7343e+09	127490000	0.0581469			398.141
987	Q14974	IMB1	925490000	103480000	0.185783			317.77
988	P18621	RL17	1116700000	57034000	0.0677662			2608.05
989	Q13185	CBX3	483710000	48160000	0.152855			383.519
990	Q02543	RL18A	665950000	45565000	0.0796882			3156.49
991	P63279	UBC9	23061000	36274000	1.57296			203.698
992	Q12905	ILF2	973200000	34305000	0.0653703			390.289
993	Q92522	H1X	157880000	29759000	0.222997			191.782
994	P61224	RAP1B	38011000	28676000	0.754413			256.491
995	P37802	TAGL2	36994000	28167000	0.75973			345.798
996	P04080	CYTB	12426000	19150000	1.54112			37.7331
997	P25786	PSA1	69802000	16904000	0.24523			283.005
998	Q9Y6A9	SPCS1	75477000	15351000	0.203386	1		196.565		1
999	O75947	ATP5H	520290000	7559600	0.0234116			255.661
1000	P25788	PSA3	98254000	4553600	0.0694951			355.036
1001	P62861	RS30	6723700		0			1305.26
1002	Q00610	CLH1	3.2313e+09	741660000	0.219453			100.737
1003	P00491	PNPH	69570000	339240000	1.97541			165.057
1004	Q00325	S25A3	1253900000	312010000	0.325117	1		559.039		1
1005	P52209	6PGD	150350000	188820000	0.880094			289.16
1006	Q15181	IPYR	512450000	130520000	0.311656			368.916
1007	Q9UMS4	PRP19	2.1423e+09	95538000	0.0805511			233.372
1008	Q9Y266	NUDC	64359000	81451000	1.23176			213.049
1009	P07237	PDIA1	2772600000	72863000	0.0555258			246.652
1010	P50502	F10A1	31244000	36959000	0.964025			219.339
1011	P04083	ANXA1	18802000	26876000	1.1001			115.599
1012	P62318	SMD3	370930000	17244000	0.0539145			385.365
1013	P45973	CBX5	588850000	16929000	0.0584767			72.2639
1014	P48047	ATPO	848000000	7543500	0.0168947			293.989
1015	P00403	COX2	24820000		0	1		7149.66		1
1016	P62304	RUXE	22151000		0			392.474
1017	Q9UBC2	EP15R	2380000		0			25.0114
1018	P34932	HSP74	513080000	298970000	0.326048			194.797
1019	Q01813	PFKAP	1450000000	181050000	0.207852			159.242
1020	P39748	FEN1	730990000	57509000	0.129183			130.774
1021	P43487	RANG	637260000	51344000	0.140128			545.538
1022	Q96IX5	ATPMK	115440000	38142000	0.330405	1		561.372
1023	P37837	TALDO	31765000	25355000	0.798206			173.195
1024	P15121	ALDR		23990000				213.786
1025	P61326	MGN	423070000	23742000	0.0878			234.192
1026	P52597	HNRPF	1.0305e+09	22626000	0.0422938			373.931
1027	P07741	APT	307360000	10179000	0.0389537			323.738
1028	Q01130	SRSF2	210460000		0			375.108
1029	Q08211	DHX9	10009000000	908060000	0.0987969			245.372
1030	P09874	PARP1	2.005e+09	681600000	0.479597			199.713
1031	P04844	RPN2	1.6703e+09	168670000	0.119826	1		193.406		1
1032	P54578	UBP14	411800000	98845000	0.392875			150.108
1033	Q9UKK9	NUDT5	5163400	58558000	10.929			145.876
1034	Q9Y617	SERC	25496000	41390000	0.924694			144.929
1035	P24534	EF1B	246340000	38423000	0.295471			1636.15
1036	P18077	RL35A	352030000	37094000	0.122467			2275.17
1037	Q00688	FKBP3	5417800	28031000	3.74894			124.231
1038	P46778	RL21	718830000	26026000	0.0411752			2058.05
1039	P36542	ATPG	1129500000	25805000	0.058088			384.851
1040	Q9H9B4	SFXN1	446990000	25094000	0.104042	1		132.027		1
1041	Q07666	KHDR1	477300000	20239000	0.0662553			210.827
1042	P37268	FDFT	913600000	20085000	0.0589123	1		286.646		1
1043	Q68EM7	RHG17	15047000	9174800	0.609743			32.3433
1044	Q99729	ROAA	226950000	7144600	0.0423786			371.515
1045	Q02790	FKBP4	544760000	356680000	0.738216			128.806
1046	P14868	SYDC	2275600000	158740000	0.120742			112.909
1047	P06239	LCK	778660000	153450000	0.296676			721.247
1048	Q13263	TIF1B	1.7853e+09	148340000	0.123881			398.627
1049	Q92945	FUBP2	401620000	131450000	0.369765			328.419
1050	P38159	RBMX	3.4465e+09	103060000	0.0466293			553.676
1051	P61160	ARP2	293580000	51476000	0.203476			213.19
1052	P84095	RHOG	329830000	46370000	0.255374			120.121
1053	O75390	CISY	1235200000	28758000	0.0519379			150.982
1054	O15144	ARPC2	146870000	19263000	0.241539			339.135
1055	Q8WU39	MZB1	772570000	15257000	0.0362218			378.472
1056	P51858	HDGF		14461000				309.353
1057	P00505	AATM	863160000	9737900	0.0327622			101.673
1058	P13073	COX41	309670000	9031100	0.0417449	1		794.622
1059	P49721	PSB2	106760000	8127000	0.0808737			170.202
1060	P38117	ETFB	358810000	6439500	0.0346079			167.859
1061	P60891	PRPS1	93528000		0			104.269
1062	P52272	HNRPM	9181000000	566660000	0.0842999			364.538
1063	Q9Y277	VDAC3	1.9849e+09	227980000	0.146339			235.282
1064	O43143	DHX15	2751500000	196130000	0.161701			226.968
1065	O43707	ACTN4	18795000	139400000	2.48226			93.5004
1066	Q13177	PAK2	190490000	85366000	0.55614			95.4655
1067	Q9Y265	RUVB1	1150200000	56700000	0.0745362			77.0702
1068	Q9Y3I0	RTCB	634970000	49781000	0.0894944			124.12
1069	P05455	LA	465850000	38832000	0.124355			178.7
1070	Q13151	ROA0	1.0497e+09	36872000	0.0570108			61.0705
1071	P30153	2AAA	204300000	34462000	0.254699			140.273
1072	P35232	PHB1	354710000	29040000	0.111112			335.538
1073	P61158	ARP3	220280000	18912000	0.226015			355.736
1074	Q9NS69	TOM22	17635000	11690000	0.662886	1		158.795
1075	P55769	NH2L1	669920000	9584300	0.0199382			210.925
1076	P62306	RUXF	103940000	3455200	0.0398266			214.151
1077	P08621	RU17	502290000	2178100	0.0090479			235.665
1078	Q96EP5	DAZP1	203960000	1685300	0.00928182			146.698
1079	P60468	SC61B	185920000		0	1		353.157
1080	O14920	IKKB	12387000		0			30.3691
1081	P54577	SYYC	485190000	93345000	0.25444			148.653
1082	P61803	DAD1	133700000	77836000	0.582169	1		177.979		1
1083	P49588	SYAC	372360000	54693000	0.206714			67.1483
1084	P26368	U2AF2	666710000	39533000	0.0734583			255.085
1085	P51149	RAB7A	713960000	38346000	0.0989497			116.617
1086	P24539	AT5F1	543970000	30737000	0.0711263			349.173
1087	P20618	PSB1	6696800	22133000	3.30501			478.803
1088	P99999	CYC	200880000	18559000	0.123111			197.568
1089	P30040	ERP29	605880000	14963000	0.0384103			112.012
1090	Q9H3N1	TMX1	884070000	13502000	0.023731	1		63.8066	1
1091	Q15631	TSN	51254000	12424000	0.242401			103.139
1092	O43765	SGTA	101650000	7699500	0.118223			85.9472
1093	Q13247	SRSF6	704600000		0			209.052
1094	O96008	TOM40	282760000		0	1		152.457		1
1095	Q15102	PA1B3	238620000		0			171.554
1096	O43169	CYB5B	151180000		0			166.396
1097	P56537	IF6	104830000		0			154.844
1098	Q15370	ELOB	11568000		0			470.909
1099	P27824	CALX	4688400000	171210000	0.0598367	1		101.251	1
1100	P10412	H14	6450300	120090000	17.4395
1101	Q9Y230	RUVB2	1199800000	84625000	0.138122			430.61
1102	P49736	MCM2	1.734e+09	79784000	0.111209			168.724
1103	Q15046	SYK	833730000	57195000	0.107813			270.311
1104	Q9UKM9	RALY	1.963e+09	53209000	0.049001			274.075
1105	O95433	AHSA1	207240000	51154000	0.310613			322.13
1106	P10768	ESTD	72525000	24747000	0.402194			243.51
1107	Q99733	NP1L4	61435000	19633000	0.319574			90.0558
1108	P00367	DHE3	1141700000	7550700	0.023829			105.701
1109	A5YKK6	CNOT1	78698000	6772900	0.172576			172.03
1110	P09661	RU2A	265700000	6589700	0.0485429			196.065
1111	P31942	HNRH3	1245000000		0			356.356
1112	P16402	H13	74015000		0
1113	P07766	CD3E	499740000	363510000	0.730458	1		549.708	1
1114	Q08945	SSRP1	1.8253e+09	213620000	0.142201			295.929
1115	P33993	MCM7	2.138e+09	117300000	0.076773			442.33
1116	Q96AG4	LRC59	758820000	52530000	0.0650362	1		126.973
1117	P49321	NASP	185730000	45895000	0.202495			533.725
1118	Q15084	PDIA6	928560000	31544000	0.0504438			149.242
1119	Q13547	HDAC1	1.496e+09	28718000	0.0436716			317.751
1120	Q13242	SRSF9	630380000		0			295.107
1121	Q9H0U4	RAB1B	93597000		0			143.984
1122	Q9NZT2	OGFR	52472000		0			44.0323
1123	Q5T8P6	RBM26	12587000		0			33.9169
1124	Q14566	MCM6	2.0271e+09	182390000	0.26828			145.94
1125	Q86UX7	URP2	759860000	143090000	0.241034			122.896
1126	Q92499	DDX1	729270000	134760000	0.239817			127.143
1127	P26639	SYTC	226310000	111650000	0.52717			166.03
1128	P17812	PYRG1	429790000	87458000	0.254375			145.286
1129	P33991	MCM4	2509600000	83600000	0.063136			175.128
1130	P49755	TMEDA	283540000	62317000	0.237513	1		255.908	1
1131	O95336	6PGL		29389000				69.8831
1132	O43776	SYNC	142810000	21610000	0.301428			111.389
1133	P13489	RINI	243240000	16993000	0.135673			86.3077
1134	Q15691	MARE1	35567000	11532000	0.367612			156.922
1135	P50995	ANX11	19576000	8974000	0.458418			102.093
1136	Q04760	LGUL	50260000	7173800	0.18123			133.24
1137	P54920	SNAA	78114000	6917400	0.152932			104.995
1138	P55084	ECHB	678390000	5598300	0.0254249			65.3242
1139	Q96C36	P5CR2	570910000		0			105.07
1140	P22695	QCR2	299080000		0			240.745
1141	Q9NZ45	CISD1	104560000		0	1		47.0273
1142	Q9Y224	RTRAF	101700000		0			357.309
1143	P55060	XPO2	652080000	1117500000	3.94058			128.197
1144	Q16531	DDB1	845510000	161960000	0.274449			206.746
1145	Q15008	PSMD6	308510000	137490000	0.379114			142.097
1146	P31153	METK2	479190000	116120000	0.324819			221.508
1147	Q5SSJ5	HP1B3	1.798e+09	59273000	0.0627839			275.125
1148	Q9NZ01	TECR	964100000	53023000	0.0967407	1		216.034		1
1149	P05198	IF2A	382200000	42902000	0.229748			279.289
1150	Q9P0L0	VAPA	1129700000	32159000	0.0657044	1		221.731
1151	P23284	PPIB	843590000	23732000	0.0623738			370.223
1152	Q96KP4	CNDP2		19773000				129.943
1153	Q9Y3F4	STRAP	616990000	18366000	0.0438012			196.251
1154	Q13148	TADBP	544930000	16311000	0.0417663			186.543
1155	Q9Y2V2	CHSP1	148500000	12920000	0.104101			319.638
1156	O43684	BUB3	225200000	12332000	0.0975324			231.576
1157	P19623	SPEE	141920000	7643500	0.107297			172.977
1158	Q9BRA2	TXD17	17604000	3875400	0.220143			292.005
1159	P40939	ECHA	991670000	3039300	0.0118848			123.387
1160	P61960	UFM1	5379000	2903000	0.539691			44.9987
1161	O96019	ACL6A	250820000	2894100	0.0195931			119.362
1162	P31930	QCR1	451290000		0			282.017
1163	Q9BPW8	NIPS1	287300000		0			120.251
1164	P56385	ATP5I	258010000		0			551.657
1165	Q8WVJ2	NUDC2	137110000		0			69.6686
1166	P33992	MCM5	2177600000	384760000	0.2069			206.023
1167	P27694	RFA1	757200000	173820000	0.245438			129.8
1168	P55884	EIF3B	260050000	104300000	0.356544			217.797
1169	O00567	NOP56	2810900000	97297000	0.0664813			467.734
1170	P22087	FBRL	1.8377e+09	92929000	0.0705015			522.724
1171	P17252	KPCA	1.0582e+09	52792000	0.0952905			67.5851
1172	P07954	FUMH	619800000	25762000	0.0982083			95.0596
1173	P58546	MTPN	42676000	15855000	0.37152			186.963
1174	O00231	PSD11	741370000	11834000	0.0613192			172.194
1175	Q8WXX5	DNJC9	55247000	8892900	0.208435			79.7178
1176	P62995	TRA2B	916440000	7063300	0.0146426			286.074
1177	Q9UBE0	SAE1	200810000	4904500	0.0374132			230.12
1178	O43681	GET3	202180000	3237800	0.0260839			126.158
1179	Q969X5	ERGI1	332280000		0	1		135.997		1
1180	P61513	RL37A	190600000		0			5919.85
1181	Q9UJZ1	STML2	154360000		0			237.066
1182	Q9BVC6	TM109	72075000		0	1		120.9		1
1183	O15511	ARPC5	41933000		0			313.103
1184	Q969H8	MYDGF	41222000		0			107.838
1185	Q9UHV9	PFD2	19904000		0			199.829
1186	P46940	IQGA1	151000000	404070000	1.47036			58.6245
1187	Q15393	SF3B3	1.5097e+09	353370000	0.276518			212.938
1188	P11387	TOP1	1.8157e+09	263540000	0.173167			100.084
1189	O43242	PSMD3	684640000	113730000	0.280996			121.833
1190	Q15029	U5S1	1.6251e+09	68248000	0.078579			213.861
1191	P68400	CSK21	312270000	52594000	0.192957			163.242
1192	Q12874	SF3A3	471150000	24867000	0.112581			186.994
1193	P25685	DNJB1	364060000	24152000	0.0793337			66.4987
1194	Q04917	1433F	68211000	22044000	0.365421			95.1775
1195	P61981	1433G	51508000	11311000	0.219597			146.396
1196	P60981	DEST	96171000	11064000	0.152283			111.488
1197	P00390	GSHR	5968800	6064700	1.01607			68.8309
1198	O43809	CPSF5	96207000	5972900	0.0760579			154.502
1199	Q9NR31	SAR1A	138610000	4784900	0.0416839			53.1803
1200	Q15019	37500	38339000	2884600	0.0986458			226.731
1201	P50213	IDH3A	675790000		0			113.223
1202	P20674	COX5A	311580000		0			465.442
1203	P13804	ETFA	188170000		0			97.8545
1204	P35244	RFA3	47421000		0			126.987
1205	Q92688	AN32B	40601000		0			638.557
1206	P23497	SP100	25085000		0			31.5618
1207	Q9Y490	TLN1	255070000	515650000	0.66325			76.383
1208	Q02978	M2OM	593550000	131400000	0.27873	1		91.665		1
1209	P11940	PABP1	1102300000	103820000	0.135779			948.918
1210	P43403	ZAP70	1.7391e+09	95004000	0.0931996			267.136
1211	Q9Y2X3	NOP58	2716900000	72763000	0.0429892			159.559
1212	P54136	SYRC	558360000	64977000	0.23318			79.3991
1213	P61106	RAB14	513810000	54727000	0.225939			35.025
1214	Q13162	PRDX4	354480000	28226000	0.131209			110.011
1215	O60880	SH21A	34008000	25089000	0.737738			118.64
1216	O75915	PRAF3	64281000	20859000	0.324497	1		62.8833		1
1217	P09012	SNRPA	496520000	19561000	0.0573569			167.984
1218	P61163	ACTZ	98885000	14407000	0.176004			96.47
1219	Q1KMD3	HNRL2	1335100000	13592000	0.0361817			40.3007
1220	Q6IBS0	TWF2	45564000	13233000	0.290427			65.2177
1221	P23368	MAOM	633330000	8929900	0.0322659			92.296
1222	Q9HC38	GLOD4		5744200				116.8
1223	P21964	COMT	251680000	4204400	0.0288803	1		137.782
1224	P28072	PSB6		1439400				336.875
1225	P24752	THIL	980730000		0			91.7982
1226	P55809	SCOT1	587610000		0			67.5332
1227	P11310	ACADM	576700000		0			194.48
1228	P09622	DLDH	468650000		0			129.826
1229	P15927	RFA2	172860000		0			92.3476
1230	Q15369	ELOC	63420000		0			148.262
1231	P11388	TOP2A	5634600000	441110000	0.143954			155.009
1232	Q14141	38961	240000000	194670000	0.528081			351.321
1233	O14929	HAT1	491030000	113500000	0.234105			108.906
1234	Q13200	PSMD2	1344200000	83510000	0.117605			300.382
1235	Q9P035	HACD3	550160000	69127000	0.156029	1		86.0388		1
1236	P07384	CAN1	137950000	31916000	0.303784			75.9641
1237	Q9BUJ2	HNRL1	2190500000	24445000	0.0290265			235.61
1238	P62191	PRS4	397730000	22073000	0.106354			303.186
1239	P35998	PRS7	661210000	21916000	0.099299			207.071
1240	P28074	PSB5	3149300	21913000	6.19249			142.96
1241	Q8NBS9	TXND5	586180000	18127000	0.0718953			99.8946
1242	Q16543	CDC37	43275000	16228000	0.428405			167.646
1243	Q9BQA1	MEP50	32192000	14495000	0.450267			80.2221
1244	O00487	PSDE	221690000	13640000	0.0774076			124.512
1245	Q01081	U2AF1	504200000	8155700	0.0283607			326.102
1246	P18085	ARF4	247350000	6810800	0.0344275			78.776
1247	O75792	RNH2A	96278000	6547500	0.114173			100.064
1248	P20042	IF2B	82229000	4769200	0.0689879			149.575
1249	Q9UL46	PSME2	8376300	4132100	0.493309			272.248
1250	P27707	DCK	149810000		0			57.1232
1251	Q9HDC9	APMAP	99281000		0	1		48.0174
1252	P62879	GBB2	67851000		0			149.212
1253	Q13526	PIN1	27301000		0			181.851
1254	Q9Y5B9	SP16H	2816200000	358490000	0.173697			169.695
1255	Q16891	MIC60	1.9864e+09	177770000	0.114765	1		89.9887
1256	O00182	LEG9	536060000	144640000	0.338665			300.806
1257	Q9NUQ9	CYRIB	24078000	90217000	2.4149			135.963
1258	P15311	EZRI	11839000	57372000	3.1457			116.57
1259	P61019	RAB2A	276150000	47493000	0.170259			57.6299
1260	P18754	RCC1	858400000	37054000	0.0839697			180.675
1261	O76003	GLRX3	173780000	36338000	0.303234			121.968
1262	Q14498	RBM39	446040000	28308000	0.0888685			233.514
1263	P49257	LMAN1	1.0606e+09	22325000	0.0545803	1		54.7968	1
1264	P06493	CDK1	639750000	21705000	0.0682885			163.718
1265	Q9NQR4	NIT2	11991000	14154000	0.976983			74.6103
1266	P62195	PRS8	740620000	13199000	0.0485775			181.953
1267	P62333	PRS10	425500000	12523000	0.0641802			88.752
1268	Q16643	DREB	108890000	11593000	0.119477			142.185
1269	P49591	SYSC	79711000	10199000	0.184274			126.604
1270	P10644	KAP0	182290000	7827300	0.0815131			111.828
1271	P06454	PTMA		6245900				3877.95
1272	P43686	PRS6B	325260000	3000400	0.0237186			150.72
1273	P28838	AMPL	254650000	2627900	0.0287174			68.0485
1274	P53597	SUCA	125680000		0			79.8701
1275	Q9UKR5	ERG28	35340000		0	1		30.3986		1
1276	O00483	NDUA4	30482000		0	1		91.8791
1277	Q9NP79	VTA1	21284000		0			58.8127
1278	Q9ULC4	MCTS1	19423000		0			92.0539
1279	P61923	COPZ1	18519000		0			183.989
1280	O14602	IF1AY	10170000		0			98.9168
1281	P07814	SYEP	1450000000	525000000	0.369108			78.5324
1282	O75643	U520	2384600000	375080000	0.270779			149.89
1283	O75533	SF3B1	1.6979e+09	209750000	0.142184			293.982
1284	Q00534	CDK6	1144000000	149420000	0.165049			214.927
1285	P56192	SYMC	710640000	108560000	0.205756			161.284
1286	P43034	LIS1	103550000	107220000	0.65184			88.6444
1287	P49915	GUAA	318470000	96425000	0.44916			129.543
1288	Q92598	HS105	493980000	83202000	0.253941			84.0683
1289	Q14739	LBR	1425400000	82426000	0.0654643	1		99.0056		1
1290	O14979	HNRDL	562370000	39486000	0.121406			446.321
1291	O43813	LANC1	65785000	33621000	0.495856			64.0424
1292	Q99986	VRK1	745850000	32131000	0.0792761			157.614
1293	O15371	EIF3D	125540000	21800000	0.231908			279.139
1294	Q16775	GLO2	37268000	16441000	0.441156			96.8618
1295	Q9UDW1	QCR9	84815000	15717000	0.185309	1		155.999
1296	Q9P016	THYN1	42795000	13978000	0.360546			182.208
1297	Q96HE7	ERO1A	527510000	13060000	0.0645098			43.1807
1298	Q7L2H7	EIF3M	169200000	5863100	0.0638445			593.499
1299	Q92882	OSTF1		4957900				60.0604
1300	P13693	TCTP	117970000	4863600	0.0468104			3080.06
1301	P07355	ANXA2		4329600				62.2211
1302	Q99426	TBCB	13846000	3164100	0.228521			202.857
1303	O15145	ARPC3	77184000	2441700	0.0316348			357.743
1304	O75494	SRS10	284090000		0			165.912
1305	Q8TDX7	NEK7	235270000		0			63.1688
1306	Q15287	RNPS1	200960000		0			274.798
1307	Q9H9C1	SPE39	10586000		0			19.1562
1308	Q7L5N1	CSN6	10344000		0			144.032
1309	Q96IU4	ABHEB	3786300		0			34.6459
1310	P78527	PRKDC	1.9239e+09	714650000	0.250407			103.486
1311	O00170	AIP	326210000	206770000	0.545894			179.152
1312	Q10471	GALT2	324200000	101280000	0.36126	1		117.211
1313	O00232	PSD12	493980000	26859000	0.0968037			83.575
1314	Q16881	TRXR1	16941000	21682000	1.27985			288.607
1315	P51665	PSMD7	274230000	13866000	0.0975218			190.263
1316	P38606	VATA	365320000	13327000	0.116099			23.7237
1317	Q96DI7	SNR40	562680000	12052000	0.0587988			116.968
1318	Q13303	KCAB2	168220000	8625400	0.0784484			225.495
1319	Q9Y285	SYFA	132200000	5359600	0.0748935			246.141
1320	P30085	KCY	114140000	5323500	0.0522732			80.2679
1321	P80303	NUCB2	371340000	4660300	0.0388358			775.972
1322	Q9NY12	GAR1	178740000	4340300	0.0249085			106.945
1323	Q53EL6	PDCD4	61413000	1496500	0.0331414			87.6327
1324	Q9HAV7	GRPE1	256610000		0			90.4307
1325	P26885	FKBP2	93120000		0			65.9935
1326	Q15800	MSMO1	77551000		0	1		58.7745		1
1327	Q9P003	CNIH4	52157000		0	1		49.8465		1
1328	P21281	VATB2	47031000		0			64.3155
1329	O75791	GRAP2	39814000		0			184.538
1330	Q8N1G4	LRC47	22421000		0			40.1407
1331	P61081	UBC12	19897000		0			99.2691
1332	Q9UBQ5	EIF3K	9287600		0			383.247
1333	Q9P2J5	SYLC	1114600000	153550000	0.152139			157.939
1334	Q96G03	PGM2		83367000				68.5349
1335	Q9NSD9	SYFB	284170000	66407000	0.351405			45.3154
1336	P31689	DNJA1	1340200000	60163000	0.076077			255.359
1337	O14980	XPO1	152910000	59176000	0.405416			143.443
1338	Q96QK1	VPS35	121650000	34290000	0.405835			52.3407
1339	P13798	ACPH		34009000				145.782
1340	O75663	TIPRL	41362000	25806000	0.780925			65.0578
1341	Q96HS1	PGAM5	325970000	23020000	0.120992	1		80.6098
1342	O95747	OXSR1	541060000	22031000	0.0922182			51.4334
1343	P09960	LKHA4	155220000	15727000	0.178121			88.5672
1344	P60520	GBRL2		7904700				121.24
1345	O75822	EIF3J	20994000	7739500	0.368653			113.182
1346	O60884	DNJA2	435830000	7120900	0.0404298			45.4128
1347	Q9BSD7	NTPCR	135910000	6345700	0.0532179			133.562
1348	Q15459	SF3A1	162060000	4752400	0.0552952			104.667
1349	P16104	H2AX	70360000000		0			87.4974
1350	P17980	PRS6A	345540000		0			339.198
1351	P30084	ECHM	302730000		0			62.9656
1352	Q5QJE6	TDIF2	221430000		0			75.4177
1353	Q15005	SPCS2	165200000		0	1		261.9		1
1354	P37198	NUP62	156770000		0			83.2613
1355	Q08257	QOR	118980000		0			45.0725
1356	Q9BZK7	TBL1R	109240000		0			101.215
1357	Q9GZS3	SKI8	98675000		0			116.656
1358	Q8WXF1	PSPC1	66678000		0			82.9979
1359	P53004	BIEA	47372000		0			68.0779
1360	P28482	MK01	45071000		0			43.4374
1361	Q9NPJ3	ACO13	41686000		0			24.9684
1362	Q9UMX0	UBQL1	32088000		0			88.5561
1363	P68402	PA1B2	6643000		0			40.9809
1364	Q6P2Q9	PRP8	1.8576e+09	273450000	0.209013			172.306
1365	P61221	ABCE1	513930000	272180000	0.679048			174.204
1366	P53621	COPA	793630000	155970000	0.276814			78.7819
1367	P16615	AT2A2	1.4888e+09	88407000	0.135153	1		108.209		1
1368	Q99460	PSMD1	874490000	85815000	0.277486			99.3826
1369	Q96PK6	RBM14	1.6632e+09	83633000	0.104116			69.4329
1370	O00410	IPO5	48906000	41885000	0.787633			155.643
1371	P11908	PRPS2	429410000	37033000	0.143159			61.6792
1372	P62495	ERF1	31370000	31494000	0.916894			131.28
1373	Q9UBT2	SAE2	370560000	28270000	0.145857			180.157
1374	O95831	AIFM1	370710000	26651000	0.15229			83.9581
1375	Q9Y696	CLIC4	41430000	25853000	0.698541	1		41.3313
1376	P14550	AK1A1	63245000	20661000	0.325579			126.751
1377	P22307	SCP2	589890000	20267000	0.0621878			130.995
1378	P23193	TCEA1	47752000	16412000	0.335287			87.0315
1379	P63167	DYL1	642990000	15514000	0.0274283			500.171
1380	Q13155	AIMP2	107260000	9326500	0.0869523			60.5489
1381	Q9H4G4	GAPR1	9349000	6362200	0.680522			50.4187
1382	P29218	IMPA1		4789900				58.8332
1383	Q9BSJ8	ESYT1	258000000	3350200	0.0320134	1		83.3508		1
1384	Q4G176	ACSF3	403870000		0			205.869
1385	Q96I99	SUCB2	234370000		0			36.5462
1386	P78406	RAE1L	218960000		0			88.2326
1387	Q9BXW7	HDHD5	186070000		0			92.6868
1388	P32322	P5CR1	156810000		0			72.3606
1389	Q14696	MESD	127610000		0			23.086
1390	O43324	MCA3	123640000		0			98.6954
1391	Q7RTV0	PHF5A	73482000		0			188.901
1392	P30049	ATPD	63655000		0			129.08
1393	Q9Y3C6	PPIL1	54879000		0			66.2398
1394	Q8NEY8	PPHLN	33226000		0			115.094
1395	O43808	PM34	28571000		0	1		46.0434		1
1396	P60059	SC61G	19193000		0	1		342.076
1397	P12236	ADT3	545010000	135380000	0.220237	1		292.907		1
1398	Q14152	EIF3A	144450000	105710000	0.525559			123.445
1399	Q8N163	CCAR2	579800000	66464000	0.224901			238.63
1400	Q13423	NNTM	671130000	55752000	0.166708	1		45.096		1
1401	Q06210	GFPT1	407110000	41951000	0.210405			16.2624
1402	Q14165	MLEC	414370000	38072000	0.142388	1		78.1169	1
1403	Q9UHD1	CHRD1	112880000	32306000	0.348811			59.9564
1404	P50148	GNAQ	225260000	27239000	0.215995			65.317
1405	O43865	SAHH2	28335000	23981000	0.670161			52.2379
1406	P49589	SYCC		20490000				52.0203
1407	Q2TAY7	SMU1	543420000	18466000	0.0780408			28.4714
1408	Q13283	G3BP1	291290000	16423000	0.0865623			171.134
1409	P48556	PSMD8	253550000	9732700	0.0694746			323.506
1410	Q09161	NCBP1	383520000	6522000	0.044283			36.1524
1411	P40937	RFC5	555410000	5448600	0.0299983			95.1211
1412	Q14166	TTL12	524830000	2575000	0.0153101			51.7938
1413	Q01196	RUNX1	257450000		0			124.943
1414	Q96A26	F162A	250070000		0	1		132.518
1415	Q13363	CTBP1	198570000		0			165.266
1416	O43396	TXNL1	125520000		0			79.4155
1417	Q9UL25	RAB21	118580000		0			42.9071
1418	Q9UBB4	ATX10	92739000		0			167.089
1419	Q07960	RHG01	78283000		0			29.9498
1420	P11177	ODPB	74369000		0			98.2432
1421	Q9BX68	HINT2	74045000		0			62.6489
1422	Q9UI30	TR112	71177000		0			339.907
1423	Q86SX6	GLRX5	70662000		0			76.5254
1424	O43447	PPIH	62166000		0			198.373
1425	P30043	BLVRB	24570000		0			23.504
1426	P17612	KAPCA	12938000		0			62.9679
1427	P35580	MYH10	340210000	237250000	0.469735			45.574
1428	P06400	RB	1166400000	199940000	0.218056			99.1872
1429	P60033	CD81	66168000	173800000	2.6416	1		260.983		1
1430	P27708	PYR1	951900000	150930000	0.243635			54.3236
1431	P35606	COPB2	474190000	95175000	0.269499			99.841
1432	P55735	SEC13	181570000	91962000	0.43686			172.985
1433	P15170	ERF3A	286140000	59199000	0.236223			146.55
1434	Q99873	ANM1	414240000	49511000	0.190179			478.868
1435	P46977	STT3A	236060000	27332000	0.137626	1		100.298		1
1436	Q9H4M9	EHD1	145410000	26394000	0.389623			44.2324
1437	P53680	AP2S1	8583600	21708000	2.52901			150.558
1438	P17858	PFKAL	187450000	18250000	0.19241			49.1266
1439	Q5TBB1	RNH2B	80456000	17913000	0.222643			284.909
1440	P55036	PSMD4	193370000	16313000	0.11214			249.566
1441	Q9UBM7	DHCR7	273770000	15341000	0.0783344	1		109.068		1
1442	P19784	CSK22	149910000	13627000	0.157419			75.965
1443	P61009	SPCS3	91328000	11475000	0.125646	1		74.8103
1444	P60228	EIF3E	134130000	8855400	0.100578			567.409
1445	P49189	AL9A1	127500000	8182700	0.103488			46.3535
1446	Q13561	DCTN2	25635000	5743800	0.224061			174.679
1447	P36639	8ODP	54042000	3098300	0.0631147			156.642
1448	Q9UI08	EVL		1115400				190.571
1449	Q15027	ACAP1	290820000		0			195.402
1450	Q13435	SF3B2	233470000		0			220.109
1451	P21266	GSTM3	121260000		0			55.555
1452	Q00059	TFAM	115850000		0			76.8486
1453	O15382	BCAT2	35440000		0			57.0534
1454	P62330	ARF6	31546000		0			55.1873
1455	O75340	PDCD6	13410000		0			108.88
1456	Q9BT78	CSN4	7512400		0			67.9481
1457	P14209	CD99	4.0066e+09	12246000000	3.02719	1		501.253	1
1458	O14745	NHRF1	38166000	122240000	2.51119			141.725
1459	O14744	ANM5	167190000	52379000	0.376305			157.587
1460	Q92888	ARHG1	260050000	20984000	0.19613			127.696
1461	Q9UHB9	SRP68	161950000	18454000	0.133021			72.7038
1462	Q92973	TNPO1	267830000	17781000	0.144195			83.3298
1463	Q9NZI8	IF2B1	522030000	15007000	0.0630851			21.0653
1464	P04818	TYSY	259600000	12084000	0.11074			813.275
1465	Q53GS9	UBP39	185320000	10818000	0.14274			127.412
1466	O75937	DNJC8	13144000	9295100	0.707174			168.596
1467	Q00535	CDK5	158130000	7788700	0.0737566			54.5455
1468	Q92922	SMRC1	854500000	7534300	0.0442024			113.226
1469	Q01581	HMCS1	165870000	7071800	0.0747516			259.253
1470	Q00796	DHSO	13248000	7065800	0.533348			80.1846
1471	Q9BZZ5	API5		5267700				65.0952
1472	Q14847	LASP1		4893500				80.8169
1473	P31350	RIR2	10671000	4748600	0.445			329.057
1474	Q9GZZ1	NAA50	39121000	4579900	0.128957			176.538
1475	P46109	CRKL	22280000	4217000	0.189273			44.3779
1476	P08574	CY1	32699000	4204700	0.128588	1		180.488
1477	Q9NQG5	RPR1B	75059000	2262000	0.0372997			30.6835
1478	Q15154	PCM1	60915000	1979500	0.0586918			96.7724
1479	P46459	NSF	539480000	1446300	0.0104896			10.684
1480	Q6DD88	ATLA3	805220000		0	1		43.9049		1
1481	Q9NVI7	ATD3A	611240000		0	1		58.8777
1482	Q9Y6C9	MTCH2	262210000		0	1		219.538		1
1483	Q8NAV1	PR38A	170050000		0			78.2564
1484	Q9H444	CHM4B	144620000		0			85.7875
1485	P36543	VATE1	78773000		0			112.684
1486	P63165	SUMO1	65227000		0			197.545
1487	P63208	SKP1	46585000		0			786.882
1488	P67812	SC11A	46543000		0	1		80.0299
1489	Q02241	KIF23	33376000		0			42.9934
1490	Q9BUT1	DHRS6	32245000		0			58.6582
1491	O14561	ACPM	26036000		0			282.867
1492	Q9NQW7	XPP1	25577000		0			94.9187
1493	P09488	GSTM1	23344000		0			69.8786
1494	Q15363	TMED2	18885000		0	1		122.618	1
1495	Q8NCW5	NNRE	4711200		0			117.883
1496	P39880	CUX1	4367100		0			22.452
1497	Q92900	RENT1	986020000	83874000	0.158737			43.9848
1498	O76021	RL1D1	1209800000	26398000	0.0519771			248.528
1499	P61201	CSN2	12608000	12046000	0.955425			94.3892
1500	Q9GZL7	WDR12	319240000	9637400	0.081342			100.903
1501	P04040	CATA	324010000	6511800	0.0551334			58.0428
1502	O95202	LETM1	906720000	5828500	0.0186208	1		45.1186
1503	Q9BV57	MTND		5311400				55.441
1504	P48449	LSS	260110000		0			95.9376
1505	Q9NX58	LYAR	191150000		0			68.9243
1506	O00264	PGRC1	125590000		0	1		42.6697
1507	P0DPI2	GAL3A	123480000		0			40.6977
1508	Q9NX24	NHP2	110840000		0			328.266
1509	O95881	TXD12	96776000		0			45.176
1510	Q13243	SRSF5	91350000		0			506.535
1511	Q9NVJ2	ARL8B	87026000		0			38.8807
1512	Q9BS26	ERP44	51337000		0			13.7417
1513	P06730	IF4E	35058000		0			168.956
1514	P02786	TFR1	4.1932e+09	25226000000	6.47076	1		224.804
1515	Q14204	DYHC1	511580000	164340000	0.243283			88.8393
1516	Q9NR30	DDX21	2848400000	157240000	0.0749655			109.328
1517	Q8N1F7	NUP93	1.0495e+09	126830000	0.176151			104.178
1518	O75352	MPU1		106340000		1		162.98		1
1519	P53618	COPB	289510000	41410000	0.250942			93.6241
1520	Q9NTJ5	SAC1	546490000	33708000	0.116853	1		36.901		1
1521	Q15437	SC23B	44000000	24918000	0.674659			28.997
1522	Q13867	BLMH		21984000				85.736
1523	Q8TDN6	BRX1	670740000	17661000	0.0528238			85.1557
1524	Q01844	EWS	64323000	17483000	0.311047			274.72
1525	O95456	PSMG1		11036000				129.512
1526	P51784	UBP11	282630000	9758600	0.10728			73.7957
1527	Q9UIA9	XPO7	58572000	8520700	0.23643			45.7011
1528	Q9NUV9	GIMA4	66781000	7546900	0.123338			27.0214
1529	Q15555	MARE2	133360000	6079100	0.0585655			52.7071
1530	O60749	SNX2		4216900				49.2406
1531	Q9Y5K5	UCHL5	92336000	3610300	0.0587117			69.9682
1532	P42704	LPPRC	972330000	1222400	0.00801574			48.8161
1533	Q12931	TRAP1	864300000		0			124.311
1534	Q8NBX0	SCPDL	470570000		0			76.8515
1535	Q9NX63	MIC19	330890000		0			132.834
1536	P36507	MP2K2	277460000		0			136.766
1537	P21912	SDHB	180050000		0			137.854
1538	Q52LJ0	FA98B	125620000		0			43.2238
1539	Q9BTV4	TMM43	119220000		0	1		26.7849		1
1540	P24941	CDK2	102420000		0			109.61
1541	O00629	IMA3	88061000		0			21.9581
1542	Q9UFN0	NPS3A	79452000		0			35.3674
1543	Q99417	MYCBP	30641000		0			45.2187
1544	Q8IZQ5	SELH	15074000		0			290.278
1545	Q16630	CPSF6	14710000		0			106.141
1546	Q9NYU2	UGGG1	892520000	71336000	0.168932			33.7006
1547	O60264	SMCA5	2156800000	70170000	0.0667076			54.661
1548	P33176	KINH	552350000	68556000	0.122446			57.5318
1549	Q08J23	NSUN2	839040000	65728000	0.122098			93.3555
1550	Q9H0A0	NAT10	1.5133e+09	63007000	0.0655111			67.9323
1551	Q93009	UBP7	246010000	48143000	0.270654			148.516
1552	P41240	CSK	390890000	15577000	0.105087			153.202
1553	Q9Y6A4	CFA20	53952000	11937000	0.221252			92.865
1554	O15498	YKT6		9151200				96.8439
1555	P40938	RFC3	500710000	8803700	0.050535			52.4764
1556	P23258	TBG1	163200000	7491700	0.0908492			118.057
1557	O75521	ECI2	403390000	7015300	0.0355151			157.971
1558	Q96RU3	FNBP1		5758800				109.974
1559	O43592	XPOT	14254000	5277800	0.370268			89.2999
1560	P23919	KTHY	254400000		0			106.989
1561	Q96J01	THOC3	241500000		0			115.097
1562	Q9UBS4	DJB11	235690000		0			66.9894
1563	P18031	PTN1	232680000		0			40.4252
1564	O15173	PGRC2	164320000		0	1		40.9388
1565	P51570	GALK1	146880000		0			34.0528
1566	Q9BT09	CNPY3	126850000		0			55.0835
1567	Q9UKD2	MRT4	98850000		0			62.2895
1568	Q9Y3B4	SF3B6	47177000		0			238.466
1569	Q6YP21	KAT3	36583000		0			37.0833
1570	Q9NTK5	OLA1	33366000		0			95.9929
1571	Q9NPD3	EXOS4	32161000		0			43.7365
1572	Q16401	PSMD5	31939000		0			23.9726
1573	Q14353	GAMT	28630000		0			67.7591
1574	Q9Y3A6	TMED5	21907000		0	1		28.8952	1
1575	Q92905	CSN5	16799000		0			108.641
1576	Q9UPT9	UBP22	9730400		0			119.889
1577	Q99598	TSNAX	4164700		0			54.64
1578	O95347	SMC2	1.4912e+09	317860000	0.284434			72.6519
1579	Q9BXJ9	NAA15	157250000	72068000	0.536756			53.867
1580	Q9UQE7	SMC3	1091000000	61178000	0.122064			35.5567
1581	P25098	ARBK1	115880000	24958000	0.33381			122.978
1582	P55010	IF5	75799000	24427000	0.269363			213.168
1583	O14880	MGST3	87510000	16174000	0.184825	1		63.2499		1
1584	Q14677	EPN4	31614000	13736000	0.491572			118.313
1585	O14579	COPE	59173000	8866600	0.149842			255.424
1586	Q96ME7	ZN512	451640000	5103500	0.0297355			57.8712
1587	P63151	2ABA	99132000	4596700	0.0841994			58.8036
1588	O94903	PLPHP	34281000	2671200	0.0779207			75.7302
1589	Q86W42	THOC6	95954000	1002800	0.017158			47.9213
1590	Q9NUJ1	ABHDA	239540000		0			37.6522
1591	O75439	MPPB	162480000		0			98.0499
1592	P49748	ACADV	150710000		0			220.019
1593	O75323	NIPS2	147220000		0			70.0839
1594	Q9Y2B0	CNPY2	125510000		0			100.999
1595	O60711	LPXN	90654000		0			147.657
1596	Q16740	CLPP	87832000		0			181.63
1597	P53582	MAP11	65917000		0			55.2701
1598	Q9UMX5	NENF	62936000		0			62.4659
1599	Q9BY32	ITPA	57566000		0			69.6485
1600	P36969	GPX4	52191000		0			414.617
1601	O75489	NDUS3	51058000		0			171.697
1602	Q9Y394	DHRS7	16918000		0			47.825
1603	Q9BRG1	VPS25	3092000		0			111.796
1604	Q9Y2W1	TR150	1.5387e+09	92175000	0.11148			114.392
1605	Q15424	SAFB1	1.4984e+09	87688000	0.112131			104.711
1606	Q6P2E9	EDC4	583590000	32984000	0.0925111			77.7199
1607	Q92974	ARHG2	539720000	24883000	0.110474			89.5056
1608	P23381	SYWC		20103000				77.7447
1609	Q9UNS2	CSN3	25046000	8596600	0.343232			207.596
1610	Q06203	PUR1		7584600				35.9214
1611	Q9Y295	DRG1	64429000	4654500	0.110252			153.244
1612	O75821	EIF3G	49155000	3339500	0.0679382			357.108
1613	Q9UJU6	DBNL	34875000	2802300	0.0887871			89.6231
1614	P34896	GLYC	12430000	2130700	0.171416			67.297
1615	O00425	IF2B3	243000000		0			22.0685
1616	Q9UNQ2	DIM1	200250000		0			59.6467
1617	Q9Y221	NIP7	167470000		0			52.8768
1618	Q6NVY1	HIBCH	150450000		0			27.0861
1619	O75607	NPM3	112500000		0			220.681
1620	Q8NFH3	NUP43	96485000		0			40.6721
1621	Q9P289	STK26	95996000		0			67.238
1622	Q9BQB6	VKOR1	68739000		0	1		73.1694		1
1623	O15372	EIF3H	65567000		0			500.939
1624	P36405	ARL3	46070000		0			8.52971
1625	P30520	PURA2	16238000		0			46.0258
1626	Q15843	NEDD8	12122000		0			266.858
1627	P41223	BUD31	8830100		0			118.592
1628	Q96C86	DCPS	5843300		0			35.0211
1629	Q92890	UFD1	2923900		0			146.269
1630	Q9HCE1	MOV10	308620000	50116000	0.263814			72.0788
1631	P42285	MTREX	295400000	42833000	0.2713			85.3894
1632	O60841	IF2P	143540000	40953000	0.36927			76.6332
1633	O43615	TIM44	130470000	35748000	0.387434			56.502
1634	Q96CW1	AP2M1	77488000	24156000	0.297085			226.888
1635	P42224	STAT1	351770000	17106000	0.119254			33.3301
1636	P30419	NMT1	49903000	13228000	0.35541			93.6195
1637	Q14318	FKBP8	252710000	10345000	0.0589585	1		173.059
1638	O43719	HTSF1	224800000	6046300	0.0513966			142.978
1639	Q9UEW8	STK39	200590000	3628500	0.0278025			41.0789
1640	P11216	PYGB	130600000	3262900	0.0458124			26.3713
1641	Q9Y6N5	SQOR	213810000	3235700	0.0376428			31.2109
1642	P61964	WDR5	119330000	2786200	0.0318157			54.9713
1643	Q9BXS5	AP1M1	50740000	2710700	0.0830739			79.8206
1644	P09110	THIK	88280000	1699500	0.0192512			80.2598
1645	O00422	SAP18	297090000		0			203.974
1646	O60341	KDM1A	199890000		0			159.249
1647	Q9NUB1	ACS2L	187740000		0			44.669
1648	P11172	UMPS	173320000		0			44.1715
1649	Q9Y3Y2	CHTOP	125800000		0			97.9178
1650	P49756	RBM25	123030000		0			59.7129
1651	P27361	MK03	112220000		0			85.3186
1652	Q15126	PMVK	81590000		0			63.765
1653	Q96DH6	MSI2H	79540000		0			65.309
1654	O95232	LC7L3	77399000		0			140.872
1655	Q56VL3	OCAD2	73472000		0			229.2
1656	Q9Y3D9	RT23	54407000		0			125.916
1657	Q8WY22	BRI3B	51148000		0	1		32.6445		1
1658	P09496	CLCA	50889000		0			152.201
1659	Q02750	MP2K1	43544000		0			38.0991
1660	O14949	QCR8	41487000		0	1		401.145
1661	Q9BUL8	PDC10	32083000		0			62.5715
1662	Q9BTZ2	DHRS4	26750000		0			56.9266
1663	Q9NT62	ATG3	22587000		0			79.4918
1664	P04632	CPNS1	20367000		0			343.351
1665	O60256	KPRB	10525000		0			56.8755
1666	Q05519	SRS11	9513300		0			178.113
1667	P50416	CPT1A	290210000	43035000	0.42422	1		54.9332		1
1668	O60216	RAD21	462770000	37885000	0.136579			251.914
1669	Q9H4E7	DEFI6	47263000	34563000	0.934463			107.993
1670	P46087	NOP2	1153300000	31747000	0.0563335			78.8069
1671	Q14444	CAPR1	27175000	24458000	0.900018			240.118
1672	P84085	ARF5	57415000	22328000	0.388888			225.115
1673	Q08752	PPID	119520000	18534000	0.186967			51.2519
1674	Q99459	CDC5L	369100000	14192000	0.130573			24.3558
1675	P51114	FXR1	442360000	7890200	0.0316952			190.213
1676	Q99643	C560	49888000	6965500	0.139623	1		295.415		1
1677	P22059	OSBP1	11773000	5792000	0.491973			26.2746
1678	P13674	P4HA1	505220000	4385400	0.0267892			29.6465
1679	O00233	PSMD9	27582000	3066600	0.111181			114.399
1680	Q96H79	ZCCHL	314160000		0			12.6038
1681	P36776	LONM	274480000		0			110.442
1682	Q9Y2Q3	GSTK1	229250000		0			86.5406
1683	Q8N5K1	CISD2	213420000		0	1		46.1645
1684	Q9Y5M8	SRPRB	175290000		0	1		59.4831
1685	O14776	TCRG1	127890000		0			83.5563
1686	Q9UN37	VPS4A	84029000		0			43.9675
1687	Q9Y6E2	5MP1	83654000		0			128.233
1688	O95571	ETHE1	74699000		0			51.866
1689	Q9P0I2	EMC3	70102000		0	1		89.1074		1
1690	O60762	DPM1	69920000		0			76.8651
1691	Q13595	TRA2A	61563000		0			94.2964
1692	O00743	PPP6	55335000		0			46.438
1693	Q9BQ69	MACD1	46744000		0			42.5789
1694	P31937	3HIDH	43138000		0			22.4105
1695	O75934	SPF27	38693000		0			67.0682
1696	P51970	NDUA8	29991000		0			129.704
1697	Q9Y6H1	CHCH2	23456000		0			1092.34
1698	P52298	NCBP2	15924000		0			130.728
1699	P57678	GEMI4	15193000		0			43.9273
1700	P11233	RALA	5332300		0			32.5963
1701	Q86X55	CARM1	55144000	1097900000	25.4562			58.0114
1702	P57088	TMM33	334280000	160770000	0.418352	1		45.8523		1
1703	Q14008	CKAP5	101100000	112540000	0.669037			93.6644
1704	O15067	PUR4	66519000	34544000	0.586544			61.2256
1705	Q9BZE4	GTPB4	808670000	19612000	0.0794828			95.2486
1706	O00116	ADAS	376330000	13431000	0.104733			31.9882
1707	P48739	PIPNB	46116000	12925000	0.299873			62.4261
1708	O95782	AP2A1	82940000	12621000	0.226837			38.0947
1709	O00505	IMA4	72016000	1150200	0.0159715			36.6391
1710	O43172	PRP4	266350000		0			35.0039
1711	O94874	UFL1	252110000		0			17.3956
1712	Q9Y678	COPG1	203200000		0			93.3682
1713	Q13505	MTX1	175990000		0	1		103.114	1
1714	Q6UXN9	WDR82	120880000		0			82.6886
1715	P51398	RT29	116490000		0			220.529
1716	O75569	PRKRA	91517000		0			49.5636
1717	P54105	ICLN	60280000		0			216.24
1718	Q06265	EXOS9	53877000		0			128.765
1719	O95373	IPO7	36279000		0			39.0018
1720	Q9Y5L0	TNPO3	31972000		0			49.6683
1721	Q99816	TS101	28577000		0			78.0175
1722	O95218	ZRAB2	27909000		0			120.884
1723	Q5RKV6	EXOS6	25037000		0			11.6399
1724	Q99614	TTC1	18647000		0			84.3983
1725	Q9NTZ6	RBM12	12884000		0			103.499
1726	O43252	PAPS1	4082300		0			49.4473
1727	Q9NTJ3	SMC4	1.7535e+09	265070000	0.191326			118.303
1728	Q4G0F5	VP26B	68971000	59148000	0.736614			64.6055
1729	O75534	CSDE1	671280000	50798000	0.166077			469.629
1730	Q9NVP1	DDX18	1.4829e+09	46494000	0.0690521			88.9511
1731	Q9ULV4	COR1C	38058000	29942000	0.801051			57.5235
1732	O95864	FADS2	292710000	29104000	0.154247	1		377.544		1
1733	P15498	VAV	325220000	29048000	0.147909			103.101
1734	Q9BUQ8	DDX23	403690000	20341000	0.121739			114.815
1735	P46063	RECQ1	147480000	19959000	0.257004			31.7582
1736	Q14738	2A5D	174810000	17528000	0.192275			66.1461
1737	Q9H0S4	DDX47	366680000	6937900	0.0442073			76.6729
1738	Q86Y39	NDUAB		6779800		1		379.017		1
1739	O94776	MTA2	362900000	6685100	0.0500719			188.415
1740	P49841	GSK3B	115180000	4855600	0.0801479			41.0444
1741	Q96FV9	THOC1	363820000	2301600	0.0210769			80.2616
1742	P53992	SC24C	71850000	1524300	0.0328924			47.2443
1743	Q96I24	FUBP3	340240000		0			36.2706
1744	Q969G3	SMCE1	263930000		0			177.18
1745	Q92769	HDAC2	262810000		0			247.235
1746	P30519	HMOX2	243520000		0	1
1747	Q9HCU5	PREB	136430000		0	1		60.3334
1748	Q02218	ODO1	134220000		0			44.5623
1749	Q969V3	NCLN	126830000		0	1		54.0655
1750	P23743	DGKA	110840000		0			77.8523
1751	Q10713	MPPA	85866000		0			94.9748
1752	Q8WYA6	CTBL1	85570000		0			99.9419
1753	O75431	MTX2	81968000		0			67.2991
1754	Q15006	EMC2	79342000		0			25.726
1755	Q9UNP9	PPIE	57499000		0			82.5019
1756	Q96S44	PRPK	51314000		0			15.2949
1757	Q4VC05	BCL7A	48072000		0			51.5822
1758	Q6GMV3	PTRD1	29656000		0			40.2728
1759	Q9NVU7	SDA1	25631000		0			35.2441
1760	P42574	CASP3	23815000		0			49.1898
1761	Q9NPA0	EMC7	21610000		0	1		79.2774	1
1762	P10155	RO60	19064000		0			17.7848
1763	Q9P287	BCCIP	11133000		0			119.315
1764	Q16186	ADRM1	7666500		0			120.529
1765	Q9Y3A3	PHOCN	6453100		0			36.5929
1766	Q04637	IF4G1	166990000	29742000	0.297819			163.379
1767	P28288	ABCD3	394480000	27449000	0.166176	1		58.7456		1
1768	A0AVT1	UBA6	280350000	22631000	0.138242			39.1567
1769	P23921	RIR1	170900000	19547000	0.1867			169.309
1770	P14317	HCLS1		15509000				105.841
1771	P21399	ACOHC		6655600				25.2566
1772	P40616	ARL1	49190000	3270800	0.0664932			49.4189
1773	O00151	PDLI1		2976200				100.575
1774	P61011	SRP54	76940000	2558000	0.0574651			62.642
1775	P35219	CAH8		1795300				13.6347
1776	Q92896	GSLG1	81684000	1059200	0.0275553	1		51.8141	1
1777	Q9BQE3	TBA1C	270840000		0			555.687
1778	Q8TC12	RDH11	263210000		0	1		84.481
1779	Q9BVL2	NUP58	119980000		0			62.167
1780	Q92925	SMRD2	114540000		0			86.3795
1781	Q9HAV4	XPO5	98846000		0			46.6767
1782	Q9NQT5	EXOS3	65017000		0			61.3415
1783	Q13045	FLII	42385000		0			84.8788
1784	Q9Y570	PPME1	40818000		0			36.9864
1785	Q5U5X0	LYRM7	39280000		0			11.9403
1786	Q13257	MD2L1	38292000		0			134.082
1787	O60493	SNX3	32659000		0			90.3911
1788	O60547	GMDS	24545000		0			57.3225
1789	Q9Y5Y2	NUBP2	20304000		0			91.444
1790	Q9H6E4	CC134	18720000		0			15.7562
1791	Q9Y3D0	CIA2B	4288600		0			210.827
1792	Q9Y5R8	TPPC1	3219700		0			167.251
1793	O94906	PRP6	639450000	32417000	0.148842			82.4177
1794	P18858	DNLI1	470770000	22121000	0.0846274			91.3326
1795	Q96EE3	SEH1	180470000	18502000	0.210561			80.325
1796	Q9NRP0	OSTC		7852200		1		147.955		1
1797	Q7L1Q6	5MP2	363600000	5630800	0.0332201			283.082
1798	P46060	RAGP1	322980000	5141400	0.0367558			99.2095
1799	Q5H9R7	PP6R3	44961000	1578600	0.0525027			72.313
1800	Q15645	PCH2	186730000		0			42.4855
1801	P43897	EFTS	124060000		0			69.5679
1802	P07919	QCR6	122250000		0			849.04
1803	Q9NP72	RAB18	86271000		0			38.9985
1804	Q92879	CELF1	81997000		0			45.9603
1805	O75306	NDUS2	81304000		0			55.812
1806	Q9Y3E5	PTH2	71071000		0	1		49.5382
1807	Q9UHG3	PCYOX	62308000		0			11.7771
1808	Q8NFH4	NUP37	54325000		0			96.3642
1809	P50454	SERPH	40118000		0			6.64874
1810	P55039	DRG2	37519000		0			56.2765
1811	Q9GZT3	SLIRP	33470000		0			418.599
1812	Q96P70	IPO9	31677000		0			31.3207
1813	Q9UN86	G3BP2	31639000		0			155.84
1814	O95299	NDUAA	26115000		0			105.394
1815	Q8WVV9	HNRLL	21620000		0			29.1277
1816	Q9Y508	RN114	20228000		0			86.901
1817	Q8WVY7	UBCP1	10207000		0			27.9088
1818	P78362	SRPK2	8705700		0			73.6468
1819	Q9NZ08	ERAP1	431570000	58027000	0.23813	1		49.8186
1820	Q9H0D6	XRN2	200540000	31938000	0.301753			81.662
1821	Q5JTV8	TOIP1	510240000	18458000	0.0778953	1		36.0168
1822	Q13123	RED	129510000	10414000	0.103437			129.638
1823	Q96RS6	NUDC1	189000000	8098400	0.092238			34.8217
1824	O00139	KIF2A	397400000	7459600	0.0451796			62.351
1825	Q8N3U4	STAG2	340670000	7396200	0.0724124			115.507
1826	Q8IWX8	CHERP	475710000	5130100	0.0274381			36.15
1827	O43660	PLRG1	296550000	3807300	0.0407878			100.363
1828	Q9UKX7	NUP50	189010000	3218000	0.031146			101.564
1829	Q86XP3	DDX42	80814000	2766700	0.0631724			59.4962
1830	O75694	NU155	629550000		0			29.052
1831	Q53QZ3	RHG15	248250000		0			84.9278
1832	Q96CS3	FAF2	221390000		0			31.3788
1833	Q96KA5	CLP1L	211190000		0	1		180.653		1
1834	Q16698	DECR	195440000		0			94.5064
1835	P18887	XRCC1	142620000		0			47.2537
1836	Q96EY1	DNJA3	123980000		0			48.1553
1837	Q9NWY4	HPF1	102260000		0			67.5841
1838	Q9UPN7	PP6R1	57294000		0			206.419
1839	Q9Y5X3	SNX5	37553000		0			146.03
1840	Q96Q11	TRNT1	30268000		0			30.8516
1841	O95466	FMNL1	23377000		0			119.146
1842	Q9BW83	IFT27	21258000		0			25.9275
1843	Q04323	UBXN1	18108000		0			147.811
1844	Q9NX08	COMD8	17229000		0			26.281
1845	O96000	NDUBA	15425000		0			249.871
1846	P42765	THIM	13545000		0			45.2945
1847	Q96CM8	ACSF2	12178000		0			18.2228
1848	Q9NVS9	PNPO	7420700		0			27.7616
1849	P54619	AAKG1	101190000	12902000	0.157528			57.371
1850	O43290	SNUT1	431290000	11452000	0.0608428			86.7701
1851	O15117	FYB1	38335000	11042000	0.28804			115.714
1852	Q8TC07	TBC15	124580000	5990100	0.101256			42.1993
1853	Q9UI12	VATH	26433000	4046700	0.188957			37.1064
1854	Q9H0C8	ILKAP	73097000	2743800	0.0430711			58.219
1855	O75844	FACE1	128620000	2429100	0.0289017	1		30.7694		1
1856	Q13310	PABP4	191850000	1701600	0.0119899			192.992
1857	Q13409	DC1I2	40780000	1230200	0.0339853			39.2724
1858	Q5BKZ1	ZN326	673900000	1162200	0.00503139			38.4792
1859	Q8IY81	SPB1	604270000		0			86.6487
1860	Q6DKI1	RL7L	217750000		0			127.209
1861	Q7L0Y3	TM10C	213810000		0			40.6887
1862	Q8WWP7	GIMA1	187200000		0	1		9.02861
1863	Q13131	AAPK1	169800000		0			39.0726
1864	Q96G23	CERS2	137160000		0	1		140.487		1
1865	Q13043	STK4	106010000		0			25.2514
1866	P13995	MTDC	75841000		0			244.965
1867	Q8WX92	NELFB	60097000		0			44.1628
1868	Q9UIJ7	KAD3	51078000		0			31.6541
1869	P30405	PPIF	49603000		0			104.992
1870	Q02252	MMSA	38772000		0			10.9233
1871	O76071	CIAO1	37702000		0			88.251
1872	O75190	DNJB6	37587000		0			151.294
1873	Q9NRN7	ADPPT	36760000		0			47.3229
1874	Q5W0V3	FHI2A	32441000		0			30.4417
1875	Q9NV31	IMP3	21102000		0			72.3197
1876	Q9H3P7	GCP60	19057000		0			15.0427
1877	Q16763	UBE2S	17432000		0			437.073
1878	Q96P16	RPR1A	12761000		0			43.3179
1879	O60783	RT14	7288000		0			35.2313
1880	Q6IAA8	LTOR1	7213900		0			98.0589
1881	O15305	PMM2	5633700		0			37.3152
1882	Q9Y3D6	FIS1	2259700		0	1		150.602
1883	Q8NI27	THOC2	527520000	57494000	0.264343			69.4777
1884	P12270	TPR	334270000	45722000	0.300999			38.1146
1885	Q7Z7H5	TMED4	218590000	37872000	0.225724	1		64.9653	1
1886	Q12788	TBL3	726350000	37717000	0.115541			50.6311
1887	P08754	GNAI3	76207000	37262000	0.513987			6.21404
1888	O75436	VP26A	36256000	31251000	0.988236			37.0151
1889	Q9UNX4	WDR3	533950000	24314000	0.106617			46.9242
1890	Q6PKG0	LARP1	63387000	22521000	0.445467			126.848
1891	Q92621	NU205	456690000	15852000	0.129663			59.4144
1892	Q96SB4	SRPK1	249080000	13231000	0.0666565			86.9713
1893	Q96F15	GIMA5	91104000	9428100	0.15357	1		52.105
1894	Q9BVK6	TMED9	151500000	7441300	0.0579135	1		120.118	1
1895	Q9BTW9	TBCD	104030000	5239100	0.103297			146.616
1896	Q96A33	CCD47	321830000	1935400	0.0171761	1		68.0622	1
1897	O95573	ACSL3	326960000		0	1		44.4022
1898	Q5JRX3	PREP	301340000		0			44.0425
1899	Q9H845	ACAD9	233020000		0			41.4637
1900	Q9BYG3	MK67I	191700000		0			75.5057
1901	P62820	RAB1A	86971000		0			70.283
1902	Q92785	REQU	86245000		0			71.0561
1903	Q9NZL4	HPBP1	76425000		0			66.4056
1904	P04181	OAT	69625000		0			34.8871
1905	P19404	NDUV2	37867000		0			192.522
1906	Q9Y2R9	RT07	35805000		0			130.948
1907	Q9Y478	AAKB1	35748000		0			87.8001
1908	Q9NVP2	ASF1B	31355000		0			57.9515
1909	Q9Y6G9	DC1L1	23306000		0			31.5921
1910	Q9H3Z4	DNJC5	9051200		0			29.3758
1911	O95372	LYPA2	7207900		0			63.9682
1912	P22392	NDKB	5797400		0			897.003
1913	P78344	IF4G2	250860000	33677000	0.220054			662.109
1914	Q86UP2	KTN1	400110000	30529000	0.167276	1		118.509
1915	Q9BQG0	MBB1A	823020000	25349000	0.0800921			56.3084
1916	P49916	DNLI3	330090000	12194000	0.118275			47.9902
1917	Q13769	THOC5	267970000	8882200	0.0686733			50.1932
1918	O00429	DNM1L	12200000	3322000	0.272295			45.4106
1919	O94888	UBXN7		2016500				12.8538
1920	Q9BVI4	NOC4L	250490000		0	1		38.3711		1
1921	Q9BQ67	GRWD1	233600000		0			54.0975
1922	P29590	PML	114870000		0			38.4233
1923	Q9ULX6	AKP8L	103050000		0			87.0726
1924	Q96JB5	CK5P3	100210000		0			228.275
1925	Q86U86	PB1	79960000		0			55.729
1926	P49821	NDUV1	70858000		0			205.094
1927	Q8NFW8	NEUA	56945000		0			46.6046
1928	P13807	GYS1	42025000		0			34.7619
1929	Q15007	FL2D	40965000		0			132.028
1930	Q9NYB0	TE2IP	33301000		0			104.185
1931	Q04206	TF65	29550000		0			44.0215
1932	Q92619	HMHA1	28088000		0			80.6912
1933	Q9BV86	NTM1A	26772000		0			88.5287
1934	O60684	IMA7	26618000		0			16.0818
1935	Q5SW79	CE170	11760000		0			14.7183
1936	O14907	TX1B3	7546800		0			52.5878
1937	P49327	FAS	487020000	63184000	0.268884			94.4326
1938	Q8IYB3	SRRM1	108690000	17350000	0.222905			112.37
1939	P67775	PP2AA	424670000	16125000	0.0628892			220.823
1940	Q9Y263	PLAP	148370000	12159000	0.238814			56.1746
1941	Q8TD19	NEK9	92562000	7004700	0.12505			43.2333
1942	O94826	TOM70	220120000	4549100	0.0686128	1		24.3551
1943	Q9BUB7	TMM70	29617000	3194200	0.10785	1		45.8714		1
1944	P13984	T2FB	10004000	1715200	0.171451			29.163
1945	Q8IYS1	P20D2	2504500	1011400	0.403833			24.6034
1946	Q96ST3	SIN3A	228140000		0			40.3344
1947	Q9Y4W6	AFG32	187900000		0	1		67.5998		1
1948	Q9BW27	NUP85	133290000		0			78.9822
1949	P55081	MFAP1	106630000		0			37.4802
1950	P33240	CSTF2	77782000		0			34.8174
1951	Q6L8Q7	PDE12	71784000		0			19.0294
1952	Q8WUA2	PPIL4	52390000		0			11.6861
1953	Q96EY4	TMA16	44240000		0			42.804
1954	P82675	RT05	41558000		0			80.1769
1955	Q05048	CSTF1	35899000		0			40.5841
1956	O95757	HS74L	23901000		0			16.6152
1957	Q8N806	UBR7	19426000		0			66.7241
1958	Q86YV0	RASL3	14943000		0			17.7688
1959	Q92530	PSMF1	11122000		0			148.753
1960	Q86VN1	VPS36	5030100		0			41.4955
1961	Q5JPE7	NOMO2		41978000		1		47.7587	1
1962	Q9BPX3	CND3	326610000	16251000	0.156908			68.6026
1963	O00541	PESC	546210000	15382000	0.0612587			135.601
1964	Q9UKV3	ACINU	1.0118e+09	12004000	0.0527741			191.789
1965	A6NHR9	SMHD1	208220000	11835000	0.229583			39.823
1966	Q8TEX9	IPO4	148290000	7837500	0.0613167			47.1301
1967	Q04446	GLGB	21647000	7594900	0.350852			20.4883
1968	Q8TCS8	PNPT1	281240000	3920000	0.0403454			56.4219
1969	Q9UKG1	DP13A		2923500				25.2301
1970	Q9UKF6	CPSF3	193770000	1957200	0.0263827			80.8547
1971	Q86UE4	LYRIC	218830000		0	1		82.2102
1972	O00178	GTPB1	139460000		0			28.444
1973	O95292	VAPB	132170000		0	1		30.8582
1974	P51812	KS6A3	102500000		0			20.7939
1975	Q53GQ0	DHB12	96283000		0	1		17.852		1
1976	P82930	RT34	41170000		0			138.02
1977	Q6UN15	FIP1	41081000		0			80.2627
1978	Q8IUI8	CRLF3	34686000		0			39.821
1979	Q9NP77	SSU72	25302000		0			95.2307
1980	Q15382	RHEB	23838000		0			86.7787
1981	Q8N684	CPSF7	18080000		0			77.0517
1982	O15127	SCAM2	12500000		0	1		41.0669		1
1983	P55212	CASP6	11358000		0			41.046
1984	P26358	DNMT1	193800000	64640000	0.294338			143.517
1985	Q5T4S7	UBR4	95855000	39354000	0.614112			46.1315
1986	Q9H307	PININ	664440000	21492000	0.0633979			92.8152
1987	P52732	KIF11	591000000	15949000	0.093505			64.6335
1988	O60306	AQR	297040000	11167000	0.0885216			23.9211
1989	Q5JVF3	PCID2	80275000	6815800	0.133808			75.3871
1990	Q9UK59	DBR1	37075000	3715700	0.100221			27.211
1991	Q15052	ARHG6	72572000	1141900	0.0223915			107.411
1992	P57740	NU107	304150000		0			117.149
1993	Q9BZF1	OSBL8	146140000		0	1		31.2596
1994	P49005	DPOD2	100880000		0			263.051
1995	O95470	SGPL1	90382000		0	1		26.4752
1996	O00442	RTCA	88944000		0			41.9547
1997	Q9NP66	HM20A	66852000		0			40.4567
1998	O96028	NSD2	48845000		0			99.3746
[truncated: 1,364 more rows]
