# Supplementary material for: Improved T Cell Surfaceomics by Depleting Intracellularly Labelled Dead Cells
Source: Mol Cell Proteomics. 2025 Dec 24;25(2):101503. doi: 10.1016/j.mcpro.2025.101503 (PMC12859484; doi:10.1016/j.mcpro.2025.101503)
Supplement: Supplemental — Table S4 [file mmc4.xlsx]

## Sheet: Summary
Fig4B,C data
Column Title	Description
Uniprot	Uniprot ID
Name	Name of the proteins
Control	Raw Intensity from Control
DCD	Raw Intensity from DCD

## Sheet: Control_PM
Control Uniq PM proteins
Uniprot	Name	Control	DCD
Q8IY34	S15A3	23760000
Q96KJ4	MSLNL	14406000
O75445	USH2A	11216000
Q8WWZ7	ABCA5	7162000
Q9UP95	S12A4	6704800
P43307	SSRA	57403000
Q12907	LMAN2	178200000
Q9Y3B3	TMED7	53324000
Q8TCT9	HM13	142670000
Q13586	STIM1	204920000
Q92544	TM9S4	21650000
P15812	CD1E	10456000
Q9H1E5	TMX4	34091000
Q96JJ7	TMX3	38164000
Q9H0V9	LMA2L	11318000
Q969N2	PIGT	13080000
Q8NBM4	UBAC2	18446000
Q99805	TM9S2	19507000
O00400	ACATN	8350900
Q9H330	TM245	5854400
P01130	LDLR	21854000
Q9Y487	VPP2	12621000
P56159	GFRA1	16119000

## Sheet: DCD_PM
DCD Uniq PM proteins
Uniprot	Name	Control	DCD
P05106	ITB3		361150000
O60669	MOT2		226720000
Q29980	MICB		173100000
P18433	PTPRA		141150000
P01893	HLAH		127550000
P15151	PVR		122770000
Q14332	FZD2		110740000
Q8NC67	NETO2		107920000
Q9ULK6	RN150		98985000
Q04771	ACVR1		92321000
Q8IWK6	AGRA3		87222000
Q9Y653	AGRG1		83660000
Q8WUX1	S38A5		83643000
Q8TCT7	SPP2B		83288000
Q9P0K1	ADA22		83194000
P20023	CR2		76468000
Q99795	GPA33		68370000
Q04721	NOTC2		64445000
P19440	GGT1		59666000
Q8N608	DPP10		59495000
Q2Y0W8	S4A8		50973000
P16473	TSHR		47279000
Q8N131	PORIM		40513000
Q6GTX8	LAIR1		40343000
Q86UF1	TSN33		39525000
Q9NPD7	NRN1		38349000
Q9BZM6	ULBP1		38066000
P40200	TACT		35067000
Q6UWL6	KIRR2		34688000
Q92729	PTPRU		32029000
Q01151	CD83		23341000
Q9NQ90	ANO2		20988000
Q86VZ1	P2RY8		20104000
P11362	FGFR1		20011000
Q9UHX3	AGRE2		18783000
O60602	TLR5		16574000
Q86VB7	C163A		16336000
P30511	HLAF		14380000
Q9Y287	ITM2B		11211000
P26010	ITB7		10516000
P36894	BMR1A		9793500
Q8NH64	O51A7		8717400
P36896	ACV1B		6602300
P16871	IL7RA		5996500
Q86VE9	SERC5		5962200
P29965	CD40L		4890800
Q13873	BMPR2		4317500
Q9ULK0	GRID1		3637300
O60636	TSN2		3537000
Q9NTN9	SEM4G		3176400
Q96PE1	AGRA2		1695300
P51164	ATP4B		456340
P04234	CD3D		68173000
Q15758	AAAT		65871000
P27701	CD82		75135000
P11279	LAMP1		45445000
P43007	SATT		72078000
Q99523	SORT		18591000
Q9NUM4	T106B		4525500
P55011	S12A2		84316000
Q9Y5S1	TRPV2		72415000
Q9UBG0	MRC2		30573000
Q8IWA5	CTL2		131220000
P20645	MPRD		34661000
Q6UXD5	SE6L2		13836000
Q7KYR7	BT2A1		289570000
Q9NQX7	ITM2C		9191300
Q14114	LRP8		42790000
Q92542	NICA		163570000
P05026	AT1B1		137170000
Q9H2H9	S38A1		143220000
P55899	FCGRN		20245000
P19022	CADH2		155660000
Q92536	YLAT2		63125000
O95858	TSN15		25453000
P53794	SC5A3		42775000
Q8TB96	TIP		15132000
Q92673	SORL		178300000
P15529	MCP		399700000
O75326	SEM7A		101660000
P11169	GTR3		15147000
O15031	PLXB2		85249000
P42892	ECE1		177580000
Q07954	LRP1		5748000
O75581	LRP6		3708700
O00478	BT3A3		187000000
Q6IA17	SIGIR		29341000
Q6PJF5	RHDF2		15119000
P48551	INAR2		47905000
Q8TCT8	SPP2A		31048000
Q86XS8	GOLI		3951000
P08174	DAF		106080000
P29320	EPHA3		50260000
Q8NFZ8	CADM4		194180000
Q9H6X2	ANTR1		7298900
Q8NC42	RN149		63241000
Q03405	UPAR		46663000
Q12913	PTPRJ		41926000
O75054	IGSF3		198960000
Q6P4Q7	CNNM4		150640000
P51828	ADCY7		3696300
Q9H3S1	SEM4A		3051300
Q96J84	KIRR1		263630000
Q92692	NECT2		33320000
Q9HCN3	PGAP6		2813500
Q9Y6R1	S4A4		256320000
O94910	AGRL1		47933000
Q9H8M5	CNNM2		171980000
P56199	ITA1		250650000
O43157	PLXB1		86830000
Q12866	MERTK		11251000
Q9BXS9	S26A6		65237000
A8MVW0	F1712		249920000
Q96F46	I17RA		205520000
P15260	INGR1		186340000
P17301	ITA2		116440000
Q92508	PIEZ1		113930000
Q13443	ADAM9		95171000
P78536	ADA17		75288000
Q9UP38	FZD1		53710000
Q9HCU4	CELR2		48582000
Q9Y4D7	PLXD1		46573000
Q68D85	NR3L1		45275000
P50443	S26A2		35928000
P58335	ANTR2		31762000
P08582	TRFM		27358000
O15431	COPT1		22647000
Q9BY67	CADM1		22449000
P50895	BCAM		18425000
O00592	PODXL		18010000
P13591	NCAM1		17364000
P36897	TGFR1		15192000
Q8WTV0	SCRB1		14697000
P26006	ITA3		14354000
P55082	MFAP3		13659000
Q9NZQ7	PD1L1		12220000
P41440	S19A1		11019000
P21589	5NTD		10679000
P05362	ICAM1		10150000
A8MWY0	ELAP2		9840800
P10721	KIT		7910000
Q9C0C4	SEM4C		6980000
P28908	TNR8		6465800
P19438	TNR1A		6153300
O60353	FZD6		5729300
P43003	EAA1		5184300
Q08554	DSC1		5113700
O75509	TNR21		4927300
O75387	LAT3		4350500
Q96HA4	CA159		2942000
O60779	S19A2		2196800
Q13444	ADA15		1970800

## Sheet: Control_NonPM
Control Uniq non-PM proteins
Uniprot	Name	Control	DCD
P35250	RFC2	583090000
P62081	RS7	444680000
Q8IUE6	H2A2B	428100000
Q9Y5S9	RBM8A	419450000
Q9P2R7	SUCB1	405060000
A6NHQ2	FBLL1	361720000
Q9NSE4	SYIM	352310000
P22830	HEMH	290990000
Q99848	EBP2	288540000
Q13724	MOGS	278050000
A0A1B0GW15	A0A1B0GW15	266760000
Q12769	NU160	263240000
Q8IZL8	PELP1	239100000
Q5VZ89	DEN4C	224070000
Q9BTT0	AN32E	210770000
Q9UJV9	DDX41	192270000
P28331	NDUS1	188970000
Q9UBF2	COPG2	154680000
Q96GQ7	DDX27	152840000
Q9Y4P3	TBL2	147540000
Q9NY61	AATF	140220000
P83881	RL36A	138370000
P08559	ODPA	131600000
Q8WW24	TEKT4	124800000
Q9BTE6	AASD1	124250000
O95319	CELF2	122450000
Q9Y4D8	HECD4	120400000
P46379	BAG6	120340000
P82650	RT22	118740000
Q9BW19	KIFC1	118170000
Q9Y2R4	DDX52	115300000
Q06587	RING1	114850000
Q9NV06	DCA13	111650000
O60231	DHX16	111310000
Q15020	SART3	109990000
Q9H7B4	SMYD3	105850000
O43395	PRPF3	102740000
Q53H12	AGK	99977000
O94905	ERLN2	98544000
P46783	RS10	93376000
Q8WWY3	PRP31	93366000
Q9UKL0	RCOR1	93234000
Q12824	SNF5	91992000
Q9Y2J0	RP3A	91856000
P67870	CSK2B	89086000
Q9P2K5	MYEF2	88574000
Q3ZCQ8	TIM50	84167000
Q9H4L4	SENP3	83302000
O75122	CLAP2	79316000
Q03518	TAP1	76799000
Q15031	SYLM	74105000
Q03519	TAP2	74033000
Q8IWZ3	ANKH1	72592000
Q9UKS7	IKZF2	70556000
Q8IXH7	NELFD	69223000
P26440	IVD	67379000
P14854	CX6B1	66951000
Q9Y2S7	PDIP2	65696000
Q9H7D7	WDR26	61277000
Q5VWP2	TET5C	60201000
Q8WZ42	TITIN	59591000
O96011	PX11B	59088000
P36915	GNL1	58117000
Q6PI48	SYDM	55347000
Q6NZY4	ZCHC8	54821000
Q4V328	GRAP1	54312000
Q8NDT2	RB15B	53438000
P48729	KC1A	52522000
Q96P11	NSUN5	51440000
Q9HAU4	SMUF2	51204000
O60427	FADS1	49784000
Q96PE3	INP4A	48001000
Q14331	FRG1	47146000
P05771	KPCB	45561000
O94953	KDM4B	42569000
Q9NRC6	SPTN5	42516000
A0A2R8Y4L2	RA1L3	41435000
P30533	AMRP	40537000
Q9UK96	FBX10	40436000
Q9UHQ4	BAP29	39546000
P14373	TRI27	38682000
Q9UER7	DAXX	38620000
Q6IN85	P4R3A	36911000
P49643	PRI2	35803000
Q4G0J3	LARP7	34790000
Q9Y672	ALG6	34666000
O00255	MEN1	34411000
Q8IYT4	KATL2	34402000
Q96N66	MBOA7	34312000
Q9BXU1	STK31	34222000
Q13217	DNJC3	33696000
P41214	EIF2D	32619000
Q15120	PDK3	32600000
Q7Z406	MYH14	30275000
O00479	HMGN4	29345000
O15160	RPAC1	27395000
O60831	PRAF2	26907000
P48059	LIMS1	26571000
Q9NPI6	DCP1A	26103000
Q9BWS9	CHID1	25528000
O15554	KCNN4	25486000
Q06136	KDSR	25036000
Q9UBW7	ZMYM2	24400000
Q9Y3C1	NOP16	24388000
P14406	CX7A2	24313000
Q13144	EI2BE	24138000
Q96FC9	DDX11	23153000
O15126	SCAM1	23073000
Q6ZQT0	YD023	22687000
Q9Y676	RT18B	22464000
Q13451	FKBP5	21599000
O75582	KS6A5	21099000
Q7Z745	MRO2B	20181000
Q96PV6	LENG8	19777000
Q9NX14	NDUBB	19223000
P61962	DCAF7	19155000
Q9HB19	PKHA2	18772000
Q13620	CUL4B	17424000
Q9BU89	DOHH	17319000
P62841	RS15	17290000
Q5MIZ7	P4R3B	17143000
O00258	GET1	16897000
Q9H6W3	RIOX1	16749000
O75335	LIPA4	16408000
Q71DI3	H32	16229000
Q9NXW2	DJB12	16037000
P0DME0	SETLP	15561000
P19388	RPAB1	15455000
Q5T890	ER6L2	15380000
A0A1B0GUT2	CJ143	15347000
Q7L576	CYFP1	15098000
O00471	EXOC5	14980000
Q9H6E5	STPAP	14680000
A6NHL2	TBAL3	14530000
Q8IY67	RAVR1	14461000
O43708	MAAI	14118000
Q5SRD1	TI23B	14016000
Q96SB3	NEB2	13582000
Q9UKT8	FBXW2	13333000
Q9UNN5	FAF1	13142000
P54252	ATX3	13131000
Q9HAS0	NJMU	12948000
Q96BT3	CENPT	12829000
Q9Y6K9	NEMO	12776000
Q8N165	PDK1L	12425000
Q9ULL0	K1210	11963000
Q9BRL6	SRSF8	11812000
Q92504	S39A7	11802000
Q92502	STAR8	11743000
P63261	ACTG	11741000
P49917	DNLI4	11668000
Q14995	NR1D2	10575000
Q96FJ2	DYL2	10556000
Q5TC12	ATPF1	10370000
Q96AP0	ACD	10179000
Q96DT5	DYH11	10019000
Q92506	DHB8	9861500
O95925	EPPI	9699000
Q9Y6X3	SCC4	9590700
Q86U70	LDB1	9125500
Q13356	PPIL2	8847200
P78356	PI42B	8643300
Q96M83	CCDC7	8557500
Q01543	FLI1	8484200
Q9NNW5	WDR6	8353500
Q9Y314	NOSIP	8296700
O94842	TOX4	8258800
P22570	ADRO	8155400
Q9P013	CWC15	8049800
Q8WWA1	TMM40	7920000
P37275	ZEB1	7614400
P16499	PDE6A	7188600
P49720	PSB3	7088800
P15814	IGLL1	7054300
P28715	ERCC5	6939800
Q6ZMY9	ZN517	6564600
Q5T3I0	GPTC4	6095100
Q12899	TRI26	6005400
O75596	CLC3A	5959100
Q7L2K0	TEDC2	5843900
P98194	AT2C1	5772800
P25325	THTM	5746300
O75907	DGAT1	5636600
P11245	ARY2	5611900
Q96LI5	CNO6L	5441900
Q9Y5P4	CERT	5375300
Q92613	JADE3	5242000
Q6ZMT1	STAC2	5197800
O94919	ENDD1	5075300
Q8NBN7	RDH13	4914900
Q9BTX3	TM208	4769000
Q96QC0	PP1RA	4204100
A0A087WSY6	KVD15	4049500
Q5VT52	RPRD2	3878600
Q9HCU9	BRMS1	3790800
Q12756	KIF1A	3740200
Q9Y5A7	NUB1	3574000
Q9NRW7	VPS45	2721200
Q9Y383	LC7L2	800340000
O95197	RTN3	40204000
P24666	PPAC	79310000
Q9H4A4	AMPB	3175100
P22061	PIMT	24589000
O43488	ARK72	46119000
P19387	RPB3	22161000
Q9Y512	SAM50	444790000
Q9NYL2	M3K20	13672000
Q9UJ70	NAGK	10231000
P62140	PP1B	57914000
Q9NP61	ARFG3	25360000
Q9NZL9	MAT2B	61200000
P62633	CNBP	39142000
Q13951	PEBB	40064000
O43837	IDH3B	724960000
Q14671	PUM1	31732000
Q9UPN3	MACF1	10657000
Q13885	TBB2A	8633700
P18074	ERCC2	6956800
Q99798	ACON	1128200000
Q6UW02	CP20A	9029900
P36957	ODO2	59028000
Q14669	TRIPC	111300000
P50570	DYN2	109410000
Q15286	RAB35	15267000
O95816	BAG2	104600000
P16403	H12	2892900000
Q15637	SF01	120070000
Q9UBQ7	GRHPR	53261000
Q9UJU2	LEF1	247410000
Q7Z3B4	NUP54	119900000
Q13596	SNX1	40797000
Q15436	SC23A	50482000
Q16539	MK14	43543000
P54886	P5CS	400150000
P47985	UCRI	67127000
P47914	RL29	105580000
P62899	RL31	85640000
P82663	RT25	19545000
Q13033	STRN3	64257000
Q8TDZ2	MICA1	7986200
Q16629	SRSF7	399480000
P28066	PSA5	190730000
P62308	RUXG	10376000
P49207	RL34	752990000
P62277	RS13	522150000
O95251	KAT7	250430000
O94925	GLSK	145690000
P62861	RS30	6723700
P00403	COX2	24820000
P62304	RUXE	22151000
Q9UBC2	EP15R	2380000
Q01130	SRSF2	210460000
P60891	PRPS1	93528000
P60468	SC61B	185920000
O14920	IKKB	12387000
Q13247	SRSF6	704600000
O96008	TOM40	282760000
Q15102	PA1B3	238620000
O43169	CYB5B	151180000
P56537	IF6	104830000
Q15370	ELOB	11568000
P31942	HNRH3	1245000000
P16402	H13	74015000
Q13242	SRSF9	630380000
Q9H0U4	RAB1B	93597000
Q9NZT2	OGFR	52472000
Q5T8P6	RBM26	12587000
Q96C36	P5CR2	570910000
P22695	QCR2	299080000
Q9NZ45	CISD1	104560000
Q9Y224	RTRAF	101700000
P31930	QCR1	451290000
Q9BPW8	NIPS1	287300000
P56385	ATP5I	258010000
Q8WVJ2	NUDC2	137110000
Q969X5	ERGI1	332280000
P61513	RL37A	190600000
Q9UJZ1	STML2	154360000
Q9BVC6	TM109	72075000
O15511	ARPC5	41933000
Q969H8	MYDGF	41222000
Q9UHV9	PFD2	19904000
P50213	IDH3A	675790000
P20674	COX5A	311580000
P13804	ETFA	188170000
P35244	RFA3	47421000
Q92688	AN32B	40601000
P23497	SP100	25085000
P24752	THIL	980730000
P55809	SCOT1	587610000
P11310	ACADM	576700000
P09622	DLDH	468650000
P15927	RFA2	172860000
Q15369	ELOC	63420000
P27707	DCK	149810000
Q9HDC9	APMAP	99281000
P62879	GBB2	67851000
Q13526	PIN1	27301000
P53597	SUCA	125680000
Q9UKR5	ERG28	35340000
O00483	NDUA4	30482000
Q9NP79	VTA1	21284000
Q9ULC4	MCTS1	19423000
P61923	COPZ1	18519000
O14602	IF1AY	10170000
O75494	SRS10	284090000
Q8TDX7	NEK7	235270000
Q15287	RNPS1	200960000
Q9H9C1	SPE39	10586000
Q7L5N1	CSN6	10344000
Q96IU4	ABHEB	3786300
Q9HAV7	GRPE1	256610000
P26885	FKBP2	93120000
Q15800	MSMO1	77551000
Q9P003	CNIH4	52157000
P21281	VATB2	47031000
O75791	GRAP2	39814000
Q8N1G4	LRC47	22421000
P61081	UBC12	19897000
Q9UBQ5	EIF3K	9287600
P16104	H2AX	70360000000
P17980	PRS6A	345540000
P30084	ECHM	302730000
Q5QJE6	TDIF2	221430000
Q15005	SPCS2	165200000
P37198	NUP62	156770000
Q08257	QOR	118980000
Q9BZK7	TBL1R	109240000
Q9GZS3	SKI8	98675000
Q8WXF1	PSPC1	66678000
P53004	BIEA	47372000
P28482	MK01	45071000
Q9NPJ3	ACO13	41686000
Q9UMX0	UBQL1	32088000
P68402	PA1B2	6643000
Q4G176	ACSF3	403870000
Q96I99	SUCB2	234370000
P78406	RAE1L	218960000
Q9BXW7	HDHD5	186070000
P32322	P5CR1	156810000
Q14696	MESD	127610000
O43324	MCA3	123640000
Q7RTV0	PHF5A	73482000
P30049	ATPD	63655000
Q9Y3C6	PPIL1	54879000
Q8NEY8	PPHLN	33226000
O43808	PM34	28571000
P60059	SC61G	19193000
Q01196	RUNX1	257450000
Q96A26	F162A	250070000
Q13363	CTBP1	198570000
O43396	TXNL1	125520000
Q9UL25	RAB21	118580000
Q9UBB4	ATX10	92739000
Q07960	RHG01	78283000
P11177	ODPB	74369000
Q9BX68	HINT2	74045000
Q9UI30	TR112	71177000
Q86SX6	GLRX5	70662000
O43447	PPIH	62166000
P30043	BLVRB	24570000
P17612	KAPCA	12938000
Q15027	ACAP1	290820000
Q13435	SF3B2	233470000
P21266	GSTM3	121260000
Q00059	TFAM	115850000
O15382	BCAT2	35440000
P62330	ARF6	31546000
O75340	PDCD6	13410000
Q9BT78	CSN4	7512400
Q6DD88	ATLA3	805220000
Q9NVI7	ATD3A	611240000
Q9Y6C9	MTCH2	262210000
Q8NAV1	PR38A	170050000
Q9H444	CHM4B	144620000
P36543	VATE1	78773000
P63165	SUMO1	65227000
P63208	SKP1	46585000
P67812	SC11A	46543000
Q02241	KIF23	33376000
Q9BUT1	DHRS6	32245000
O14561	ACPM	26036000
Q9NQW7	XPP1	25577000
P09488	GSTM1	23344000
Q15363	TMED2	18885000
Q8NCW5	NNRE	4711200
P39880	CUX1	4367100
P48449	LSS	260110000
Q9NX58	LYAR	191150000
O00264	PGRC1	125590000
P0DPI2	GAL3A	123480000
Q9NX24	NHP2	110840000
O95881	TXD12	96776000
Q13243	SRSF5	91350000
Q9NVJ2	ARL8B	87026000
Q9BS26	ERP44	51337000
P06730	IF4E	35058000
Q12931	TRAP1	864300000
Q8NBX0	SCPDL	470570000
Q9NX63	MIC19	330890000
P36507	MP2K2	277460000
P21912	SDHB	180050000
Q52LJ0	FA98B	125620000
Q9BTV4	TMM43	119220000
P24941	CDK2	102420000
O00629	IMA3	88061000
Q9UFN0	NPS3A	79452000
Q99417	MYCBP	30641000
Q8IZQ5	SELH	15074000
Q16630	CPSF6	14710000
P23919	KTHY	254400000
Q96J01	THOC3	241500000
Q9UBS4	DJB11	235690000
P18031	PTN1	232680000
O15173	PGRC2	164320000
P51570	GALK1	146880000
Q9BT09	CNPY3	126850000
Q9UKD2	MRT4	98850000
Q9Y3B4	SF3B6	47177000
Q6YP21	KAT3	36583000
Q9NTK5	OLA1	33366000
Q9NPD3	EXOS4	32161000
Q16401	PSMD5	31939000
Q14353	GAMT	28630000
Q9Y3A6	TMED5	21907000
Q92905	CSN5	16799000
Q9UPT9	UBP22	9730400
Q99598	TSNAX	4164700
Q9NUJ1	ABHDA	239540000
O75439	MPPB	162480000
P49748	ACADV	150710000
O75323	NIPS2	147220000
Q9Y2B0	CNPY2	125510000
O60711	LPXN	90654000
Q16740	CLPP	87832000
P53582	MAP11	65917000
Q9UMX5	NENF	62936000
Q9BY32	ITPA	57566000
P36969	GPX4	52191000
O75489	NDUS3	51058000
Q9Y394	DHRS7	16918000
Q9BRG1	VPS25	3092000
O00425	IF2B3	243000000
Q9UNQ2	DIM1	200250000
Q9Y221	NIP7	167470000
Q6NVY1	HIBCH	150450000
O75607	NPM3	112500000
Q8NFH3	NUP43	96485000
Q9P289	STK26	95996000
Q9BQB6	VKOR1	68739000
O15372	EIF3H	65567000
P36405	ARL3	46070000
P30520	PURA2	16238000
Q15843	NEDD8	12122000
P41223	BUD31	8830100
Q96C86	DCPS	5843300
Q92890	UFD1	2923900
O00422	SAP18	297090000
O60341	KDM1A	199890000
Q9NUB1	ACS2L	187740000
P11172	UMPS	173320000
Q9Y3Y2	CHTOP	125800000
P49756	RBM25	123030000
P27361	MK03	112220000
Q15126	PMVK	81590000
Q96DH6	MSI2H	79540000
O95232	LC7L3	77399000
Q56VL3	OCAD2	73472000
Q9Y3D9	RT23	54407000
Q8WY22	BRI3B	51148000
P09496	CLCA	50889000
Q02750	MP2K1	43544000
O14949	QCR8	41487000
Q9BUL8	PDC10	32083000
Q9BTZ2	DHRS4	26750000
Q9NT62	ATG3	22587000
P04632	CPNS1	20367000
O60256	KPRB	10525000
Q05519	SRS11	9513300
Q96H79	ZCCHL	314160000
P36776	LONM	274480000
Q9Y2Q3	GSTK1	229250000
Q8N5K1	CISD2	213420000
Q9Y5M8	SRPRB	175290000
O14776	TCRG1	127890000
Q9UN37	VPS4A	84029000
Q9Y6E2	5MP1	83654000
O95571	ETHE1	74699000
Q9P0I2	EMC3	70102000
O60762	DPM1	69920000
Q13595	TRA2A	61563000
O00743	PPP6	55335000
Q9BQ69	MACD1	46744000
P31937	3HIDH	43138000
O75934	SPF27	38693000
P51970	NDUA8	29991000
Q9Y6H1	CHCH2	23456000
P52298	NCBP2	15924000
P57678	GEMI4	15193000
P11233	RALA	5332300
O43172	PRP4	266350000
O94874	UFL1	252110000
Q9Y678	COPG1	203200000
Q13505	MTX1	175990000
Q6UXN9	WDR82	120880000
P51398	RT29	116490000
O75569	PRKRA	91517000
P54105	ICLN	60280000
Q06265	EXOS9	53877000
O95373	IPO7	36279000
Q9Y5L0	TNPO3	31972000
Q99816	TS101	28577000
O95218	ZRAB2	27909000
Q5RKV6	EXOS6	25037000
Q99614	TTC1	18647000
Q9NTZ6	RBM12	12884000
O43252	PAPS1	4082300
Q96I24	FUBP3	340240000
Q969G3	SMCE1	263930000
Q92769	HDAC2	262810000
P30519	HMOX2	243520000
Q9HCU5	PREB	136430000
Q02218	ODO1	134220000
Q969V3	NCLN	126830000
P23743	DGKA	110840000
Q10713	MPPA	85866000
Q8WYA6	CTBL1	85570000
O75431	MTX2	81968000
Q15006	EMC2	79342000
Q9UNP9	PPIE	57499000
Q96S44	PRPK	51314000
Q4VC05	BCL7A	48072000
Q6GMV3	PTRD1	29656000
Q9NVU7	SDA1	25631000
P42574	CASP3	23815000
Q9NPA0	EMC7	21610000
P10155	RO60	19064000
Q9P287	BCCIP	11133000
Q16186	ADRM1	7666500
Q9Y3A3	PHOCN	6453100
Q9BQE3	TBA1C	270840000
Q8TC12	RDH11	263210000
Q9BVL2	NUP58	119980000
Q92925	SMRD2	114540000
Q9HAV4	XPO5	98846000
Q9NQT5	EXOS3	65017000
Q13045	FLII	42385000
Q9Y570	PPME1	40818000
Q5U5X0	LYRM7	39280000
Q13257	MD2L1	38292000
O60493	SNX3	32659000
O60547	GMDS	24545000
Q9Y5Y2	NUBP2	20304000
Q9H6E4	CC134	18720000
Q9Y3D0	CIA2B	4288600
Q9Y5R8	TPPC1	3219700
Q15645	PCH2	186730000
P43897	EFTS	124060000
P07919	QCR6	122250000
Q9NP72	RAB18	86271000
Q92879	CELF1	81997000
O75306	NDUS2	81304000
Q9Y3E5	PTH2	71071000
Q9UHG3	PCYOX	62308000
Q8NFH4	NUP37	54325000
P50454	SERPH	40118000
P55039	DRG2	37519000
Q9GZT3	SLIRP	33470000
Q96P70	IPO9	31677000
Q9UN86	G3BP2	31639000
O95299	NDUAA	26115000
Q8WVV9	HNRLL	21620000
Q9Y508	RN114	20228000
Q8WVY7	UBCP1	10207000
P78362	SRPK2	8705700
O75694	NU155	629550000
Q53QZ3	RHG15	248250000
Q96CS3	FAF2	221390000
Q96KA5	CLP1L	211190000
Q16698	DECR	195440000
P18887	XRCC1	142620000
Q96EY1	DNJA3	123980000
Q9NWY4	HPF1	102260000
Q9UPN7	PP6R1	57294000
Q9Y5X3	SNX5	37553000
Q96Q11	TRNT1	30268000
O95466	FMNL1	23377000
Q9BW83	IFT27	21258000
Q04323	UBXN1	18108000
Q9NX08	COMD8	17229000
O96000	NDUBA	15425000
P42765	THIM	13545000
Q96CM8	ACSF2	12178000
Q9NVS9	PNPO	7420700
Q8IY81	SPB1	604270000
Q6DKI1	RL7L	217750000
Q7L0Y3	TM10C	213810000
Q8WWP7	GIMA1	187200000
Q13131	AAPK1	169800000
Q96G23	CERS2	137160000
Q13043	STK4	106010000
P13995	MTDC	75841000
Q8WX92	NELFB	60097000
Q9UIJ7	KAD3	51078000
P30405	PPIF	49603000
Q02252	MMSA	38772000
O76071	CIAO1	37702000
O75190	DNJB6	37587000
Q9NRN7	ADPPT	36760000
Q5W0V3	FHI2A	32441000
Q9NV31	IMP3	21102000
Q9H3P7	GCP60	19057000
Q16763	UBE2S	17432000
Q96P16	RPR1A	12761000
O60783	RT14	7288000
Q6IAA8	LTOR1	7213900
O15305	PMM2	5633700
Q9Y3D6	FIS1	2259700
O95573	ACSL3	326960000
Q5JRX3	PREP	301340000
Q9H845	ACAD9	233020000
Q9BYG3	MK67I	191700000
P62820	RAB1A	86971000
Q92785	REQU	86245000
Q9NZL4	HPBP1	76425000
P04181	OAT	69625000
P19404	NDUV2	37867000
Q9Y2R9	RT07	35805000
Q9Y478	AAKB1	35748000
Q9NVP2	ASF1B	31355000
Q9Y6G9	DC1L1	23306000
Q9H3Z4	DNJC5	9051200
O95372	LYPA2	7207900
P22392	NDKB	5797400
Q9BVI4	NOC4L	250490000
Q9BQ67	GRWD1	233600000
P29590	PML	114870000
Q9ULX6	AKP8L	103050000
Q96JB5	CK5P3	100210000
Q86U86	PB1	79960000
P49821	NDUV1	70858000
Q8NFW8	NEUA	56945000
P13807	GYS1	42025000
Q15007	FL2D	40965000
Q9NYB0	TE2IP	33301000
Q04206	TF65	29550000
Q92619	HMHA1	28088000
Q9BV86	NTM1A	26772000
O60684	IMA7	26618000
Q5SW79	CE170	11760000
O14907	TX1B3	7546800
Q96ST3	SIN3A	228140000
Q9Y4W6	AFG32	187900000
Q9BW27	NUP85	133290000
P55081	MFAP1	106630000
P33240	CSTF2	77782000
Q6L8Q7	PDE12	71784000
Q8WUA2	PPIL4	52390000
Q96EY4	TMA16	44240000
P82675	RT05	41558000
Q05048	CSTF1	35899000
O95757	HS74L	23901000
Q8N806	UBR7	19426000
Q86YV0	RASL3	14943000
Q92530	PSMF1	11122000
Q86VN1	VPS36	5030100
Q86UE4	LYRIC	218830000
O00178	GTPB1	139460000
O95292	VAPB	132170000
P51812	KS6A3	102500000
Q53GQ0	DHB12	96283000
P82930	RT34	41170000
Q6UN15	FIP1	41081000
Q8IUI8	CRLF3	34686000
Q9NP77	SSU72	25302000
Q15382	RHEB	23838000
Q8N684	CPSF7	18080000
O15127	SCAM2	12500000
P55212	CASP6	11358000
P57740	NU107	304150000
Q9BZF1	OSBL8	146140000
P49005	DPOD2	100880000
O95470	SGPL1	90382000
O00442	RTCA	88944000
Q9NP66	HM20A	66852000
O96028	NSD2	48845000
Q8IXI2	MIRO1	46831000
Q15392	DHC24	42077000
Q9H3P2	NELFA	38788000
Q12972	PP1R8	34383000
Q9BRX8	PXL2A	32334000
Q12996	CSTF3	27645000
Q5T200	ZC3HD	25330000
Q9Y371	SHLB1	18852000
Q7L5D6	GET4	16144000
Q9BRT6	LLPH	13112000
Q3MHD2	LSM12	11098000
Q96B26	EXOS8	7474100
Q14011	CIRBP	7409000
O15400	STX7	4023600
Q9UGP8	SEC63	265050000
O43818	U3IP2	196270000
Q14257	RCN2	145340000
Q8IX12	CCAR1	144520000
P35610	SOAT1	121240000
Q2NL82	TSR1	110470000
P25490	TYY1	107480000
Q9GZZ9	UBA5	81596000
Q6NUK1	SCMC1	59489000
O75351	VPS4B	57634000
Q14C86	GAPD1	35301000
Q9UH99	SUN2	26393000
Q15554	TERF2	24904000
Q04759	KPCT	20859000
Q6UX04	CWC27	20395000
Q8IXI1	MIRO2	20377000
Q15293	RCN1	20285000
O75312	ZPR1	19736000
Q92947	GCDH	16394000
Q13630	FCL	12035000
O94979	SC31A	8995000
Q9Y5X1	SNX9	8337900
Q13868	EXOS2	7187400
P09132	SRP19	3911000
Q9HCS7	SYF1	335320000
Q6UB35	C1TM	206690000
Q6P179	ERAP2	166740000
Q96I25	SPF45	159930000
O15228	GNPAT	150570000
Q70J99	UN13D	114840000
P56937	DHB7	95647000
Q06546	GABPA	82808000
P49959	MRE11	78575000
P82933	RT09	61892000
O14734	ACOT8	47126000
O14787	TNPO2	26331000
Q15796	SMAD2	26329000
Q8NEJ9	NGDN	23891000
O95563	MPC2	22630000
Q8N183	NDUF2	22324000
O95671	ASML	21313000
Q9Y4P1	ATG4B	20632000
Q9BRJ6	CG050	18225000
Q9NPQ8	RIC8A	10842000
Q8WVC6	DCAKD	8503500
Q9C0K0	BC11B	210830000
Q9BSC4	NOL10	172190000
Q49A26	GLYR1	142460000
Q0VDF9	HSP7E	137160000
P51649	SSDH	110710000
P19838	NFKB1	109930000
Q96S55	WRIP1	102660000
P23786	CPT2	98016000
O60508	PRP17	97133000
P16219	ACADS	73445000
Q15118	PDK1	53297000
Q6FI81	CPIN1	43591000
P31751	AKT2	34166000
P82673	RT35	30392000
P22090	RS4Y1	29029000
Q96L92	SNX27	23125000
Q00577	PURA	19653000
Q8N5M1	ATPF2	14858000
Q9UBU8	MO4L1	13373000
Q9UHA4	LTOR3	12024000
Q5RI15	COX20	8717800
Q00169	PIPNA	8106800
Q9Y3B7	RM11	6446900
Q9BRP4	PAAF1	5562100
Q96SI9	STRBP	307630000
Q9NRG9	AAAS	197170000
Q7L2E3	DHX30	141430000
Q9NZB2	F120A	135220000
Q969Z0	FAKD4	106160000
Q93084	AT2A3	84928000
Q9NP81	SYSM	63497000
Q8NBQ5	DHB11	60174000
Q9UBL3	ASH2L	54114000
O14656	TOR1A	52142000
Q8NF37	PCAT1	50829000
Q92541	RTF1	46725000
P48507	GSH0	32987000
O43747	AP1G1	32570000
Q9UKU7	ACAD8	28898000
Q92600	CNOT9	28566000
Q13418	ILK	28220000
P21283	VATC1	25292000
Q9H7Z7	PGES2	15740000
Q9NX47	MARH5	15603000
Q99747	SNAG	10700000
Q9Y2X7	GIT1	8790600
Q86U90	YRDC	6396300
O43676	NDUB3	5146900
Q96IJ6	GMPPA	4605800
Q8WUM0	NU133	293340000
Q96GM5	SMRD1	280210000
Q9HCD5	NCOA5	227510000
P49711	CTCF	207580000
Q9NRX1	PNO1	99448000
O95475	SIX6	94932000
Q96EY7	PTCD3	92867000
O43264	ZW10	90611000
Q9H078	CLPB	87391000
P22694	KAPCB	81562000
P19525	E2AK2	50118000
Q9Y3C4	TPRKB	45840000
Q8WVM8	SCFD1	44666000
Q5VST6	AB17B	29324000
Q9NQ29	LUC7L	28652000
P34913	HYES	27407000
Q8WUD1	RAB2B	26761000
O95630	STABP	26077000
P57764	GSDMD	22696000
Q9Y6Y8	S23IP	17535000
Q8TB36	GDAP1	14919000
Q9Y223	GLCNE	13145000
Q9NQT4	EXOS5	11997000
Q9Y2H1	ST38L	11283000
Q9P032	NDUF4	7201200
Q8NBF2	NHLC2	6694400
Q6PID6	TTC33	5502700
Q9UIV1	CNOT7	4971400
P52948	NUP98	546310000
Q96KB5	TOPK	185640000
O00267	SPT5H	141090000
Q8N7H5	PAF1	131200000
Q13427	PPIG	103810000
Q8TAQ2	SMRC2	89602000
Q13627	DYR1A	58991000
Q9Y3B2	EXOS1	52127000
Q96T60	PNKP	52063000
O95758	PTBP3	45785000
P20839	IMDH1	42358000
Q8IZ81	ELMD2	35743000
Q9Y6I9	TX264	34841000
Q13610	PWP1	31564000
Q9UJX2	CDC23	24843000
Q8NCN5	PDPR	23464000
Q6NYC1	JMJD6	22174000
Q9H974	QTRT2	10231000
P51809	VAMP7	9174100
O00165	HAX1	8588400
Q16822	PCKGM	5974900
Q9H583	HEAT1	355690000
Q8WTT2	NOC3L	229520000
P08240	SRPRA	196640000
Q96F86	EDC3	109410000
Q92797	SYMPK	94225000
Q92552	RT27	68265000
A1L0T0	HACL2	63971000
P57772	SELB	63531000
Q5JTZ9	SYAM	53400000
Q9Y606	PUS1	52847000
Q6I9Y2	THOC7	48675000
Q9BQ52	RNZ2	48534000
Q9H7Z6	KAT8	46298000
Q9UFC0	LRWD1	42140000
P82912	RT11	40263000
Q8NBJ7	SUMF2	37703000
Q2TAL8	QRIC1	35838000
Q9UK58	CCNL1	27412000
Q02338	BDH	21103000
Q13426	XRCC4	15999000
Q96GQ5	RUSF1	15926000
O60313	OPA1	13508000
Q8N2K0	ABD12	11353000
Q96BP3	PPWD1	9469500
Q9H6T3	RPAP3	5157700
Q9BZI7	REN3B	2555100
Q8TED0	UTP15	269740000
O75530	EED	162670000
O43159	RRP8	141220000
Q05D32	CTSL2	118710000
Q8NBJ5	GT251	98021000
O43402	EMC8	75802000
Q9H936	GHC1	50278000
Q9UHQ9	NB5R1	47894000
Q9UHR5	S30BP	40505000
Q16644	MAPK3	38699000
Q69YN2	C19L1	35452000
Q15024	EXOS7	35136000
Q9Y2Z4	SYYM	31478000
Q14493	SLBP	27617000
Q9BY43	CHM4A	20517000
Q15782	CH3L2	20277000
Q86WV6	STING	8543600
Q9NYK5	RM39	8153300
P56270	MAZ	7745900
Q9UKN8	TF3C4	194890000
Q9UBU9	NXF1	183860000
Q6P1J9	CDC73	178970000
Q8IYB8	SUV3	104560000
Q96ST2	IWS1	80377000
Q9UQR0	SCML2	70859000
O43663	PRC1	49829000
Q9Y5Q8	TF3C5	47478000
Q86U38	NOP9	42960000
Q9BSH4	TACO1	33371000
Q96G21	IMP4	29356000
Q9H9H4	VP37B	23049000
Q53HC9	EIPR1	19292000
O95551	TYDP2	10631000
Q13685	AAMP	8878700
Q15291	RBBP5	6962400
Q9NRG7	D39U1	6279200
Q8TF42	UBS3B	4659500
Q9BXS6	NUSAP	4504500
Q9UNK0	STX8	3925200
Q9NZD8	SPG21	3074500
Q9BXY0	MAK16	94414000
P22033	MUTA	80873000
Q9BV44	THUM3	74300000
O95639	CPSF4	37369000
Q9H267	VP33B	31833000
Q5EBM0	CMPK2	22369000
Q99836	MYD88	21007000
P78346	RPP30	20667000
Q96A65	EXOC4	20561000
Q96S59	RANB9	17184000
P35626	ARBK2	16342000
P53367	ARFP1	16178000
Q96EY8	MMAB	14126000
O43674	NDUB5	11916000
O95793	STAU1	11748000
Q4G0N4	NAKD2	10095000
Q9NP92	RT30	8630300
Q9H9T3	ELP3	4418900
P11182	ODB2	4054700
Q9BW71	HIRP3	3743200
Q9UKV8	AGO2	2319400
Q53HL2	BOREA	154630000
Q12849	GRSF1	89000000
Q9BRR6	ADPGK	68414000
Q9NRK6	ABCBA	66442000
O95983	MBD3	66304000
Q07866	KLC1	64287000
Q9H857	NT5D2	40472000
O75150	BRE1B	36824000
Q9Y4P8	WIPI2	31682000
Q8WXA9	SREK1	27942000
Q9BTU6	P4K2A	27592000
Q9H000	MKRN2	26708000
Q9NW64	RBM22	24942000
Q12962	TAF10	12465000
Q92538	GBF1	9601900
Q9H0E2	TOLIP	8213200
Q9H9Q2	CSN7B	7338700
Q8IW35	CEP97	7244900
O60885	BRD4	7018300
Q9BZL6	KPCD2	5776800
Q12800	TFCP2	4994800
Q15208	STK38	4964100
Q9NY27	PP4R2	4452800
Q15397	PUM3	433790000
Q9UK61	TASOR	178290000
Q99567	NUP88	139520000
Q6NUQ4	TM214	108010000
Q5T280	CI114	96202000
O76031	CLPX	89620000
Q8NEW0	ZNT7	66361000
Q9H7B2	RPF2	65609000
Q8NB90	AFG2A	61178000
Q99496	RING2	47795000
Q5VTL8	PR38B	38427000
Q9Y2Q9	RT28	35998000
Q9UBB5	MBD2	32110000
P30038	AL4A1	13961000
Q8NBT2	SPC24	12050000
Q8NB37	GALD1	4474900
Q8IXT5	RB12B	193530000
Q5SRE5	NU188	106810000
Q9HCG8	CWC22	79493000
Q9NVV4	PAPD1	73190000
Q92665	RT31	64270000
Q9H2P0	ADNP	64196000
Q8WXE1	ATRIP	51203000
Q9UI10	EI2BD	49777000
Q9NPI1	BRD7	49004000
O43929	ORC4	44939000
Q9Y399	RT02	38910000
Q9H9P8	L2HDH	38054000
Q9BTE3	MCMBP	36044000
P53701	CCHL	30605000
O95674	CDS2	30431000
Q96SU4	OSBL9	28312000
Q14562	DHX8	25886000
O96017	CHK2	25791000
O95104	SCAF4	21989000
P14921	ETS1	20017000
Q9H488	OFUT1	17262000
Q13042	CDC16	16291000
Q9NZW5	PALS2	15964000
Q8WV74	NUDT8	12563000
Q8WUX9	CHMP7	6198000
Q9H4A6	GOLP3	4462700
Q9H8H0	NOL11	266250000
Q96KR1	ZFR	180980000
Q9NUU7	DD19A	100290000
Q86VM9	ZCH18	72004000
O43823	AKAP8	56932000
Q9H0H5	RGAP1	49308000
Q96DZ1	ERLEC	41295000
Q8NCA5	FA98A	34265000
Q07065	CKAP4	26451000
O60563	CCNT1	24420000
P45954	ACDSB	23533000
Q7Z2Z2	EFL1	21597000
Q8WUA4	TF3C2	19376000
Q9Y697	NFS1	15029000
Q8IU81	I2BP1	9879900
Q8WVB6	CTF18	9859200
O95249	GOSR1	9620800
O15530	PDPK1	5100200
Q9NUI1	DECR2	2993100
Q15022	SUZ12	190760000
P52789	HXK2	106850000
Q6YN16	HSDL2	104280000
Q9Y5Q9	TF3C3	101310000
Q9Y228	T3JAM	100330000
P51692	STA5B	75629000
Q8WVC0	LEO1	69453000
Q9NQZ2	SAS10	66289000
Q9ULX3	NOB1	58904000
O95479	G6PE	57365000
O75525	KHDR3	47222000
P18583	SON	43976000
Q9H3U1	UN45A	36669000
Q14790	CASP8	32208000
O75165	DJC13	30584000
P49750	YLPM1	22153000
O95716	RAB3D	21053000
P83111	LACTB	20950000
Q86UV5	UBP48	18068000
P46934	NEDD4	17706000
Q8TB72	PUM2	15910000
Q9HBI0	PARVG	14083000
Q9NWU1	OXSM	11474000
P53602	MVD1	9872400
Q8IUR0	TPPC5	6929100
Q9UGJ1	GCP4	6517800
P29084	T2EB	5278300
Q9H967	WDR76	199990000
Q9NXE4	NSMA3	133800000
Q9Y2P8	RCL1	81129000
Q7Z5K2	WAPL	73694000
Q96RP9	EFGM	72764000
Q8IZ69	TRM2A	64262000
Q9Y5B8	NDK7	43253000
Q86Y56	DAAF5	41299000
Q9H977	WDR54	36753000
Q14554	PDIA5	35472000
Q9BT40	INP5K	30266000
P43250	GRK6	21955000
O15084	ANR28	21399000
Q15418	KS6A1	18369000
O15379	HDAC3	18129000
Q9UJA5	TRM6	16928000
Q16537	2A5E	14669000
Q8WU76	SCFD2	13834000
P51648	AL3A2	10416000
P41212	ETV6	8735400
Q96KP1	EXOC2	8062700
Q99757	THIOM	7834200
P50851	LRBA	6096400
Q8IX01	SUGP2	127430000
P42575	CASP2	120440000
Q9BQ75	CMS1	73842000
Q9UPN9	TRI33	68660000
O95071	UBR5	68177000
A2RRP1	NBAS	61690000
P04183	KITH	42401000
Q9UNF1	MAGD2	39465000
Q9NUQ7	UFSP2	36264000
Q9H269	VPS16	20699000
Q96CU9	FXRD1	20090000
Q96RE7	NACC1	18271000
O00186	STXB3	16572000
Q93100	KPBB	13551000
O95376	ARI2	8061000
P00395	COX1	7969400
Q9BUP0	EFHD1	5657000
O14972	VP26C	2524600
Q14807	KIF22	205930000
Q9H6R4	NOL6	161080000
Q8TDD1	DDX54	124950000
Q9UBD5	ORC3	112350000
Q15629	TRAM1	73593000
Q9Y388	RBMX2	59411000
O15270	SPTC2	52043000
Q68E01	INT3	34605000
Q9H2M9	RBGPR	21786000
Q8IV63	VRK3	19924000
Q92575	UBXN4	19034000
Q8WV22	NSE1	14445000
Q8NHQ9	DDX55	14442000
Q16134	ETFD	10300000
Q04726	TLE3	5372300
Q9Y6I4	UBP3	5288000
Q96ER9	MITOK	4669900
P42345	MTOR	4343600
Q03701	CEBPZ	396380000
Q96T37	RBM15	257380000
O95696	BRD1	216710000
Q9Y3A4	RRP7A	76108000
Q9Y320	TMX2	55394000
P23443	KS6B1	37034000
Q7L4I2	RSRC2	23121000
Q8N5Y8	PAR16	20926000
Q9BVC3	DCC1	17149000
Q92989	CLP1	12675000
Q9BQ95	ECSIT	10865000
Q04864	REL	4809800
Q9UBB9	TFP11	522170000
Q13206	DDX10	125890000
Q12789	TF3C1	101450000
Q5SY16	NOL9	77226000
Q99549	MPP8	72815000
P49590	SYHM	67412000
Q9UMY1	UTP16	63956000
P78549	NTH	57020000
Q9H3R5	CENPH	35290000
O60725	ICMT	31205000
P14635	CCNB1	30840000
O43913	ORC5	29390000
O95619	YETS4	22331000
Q9NR50	EI2BG	19567000
O14908	GIPC1	18455000
Q8NHP6	MSPD2	12441000
Q8N1G2	CMTR1	11388000
P49406	RM19	11274000
Q96BR5	COA7	9959500
Q9UHD2	TBK1	9397100
O15111	IKKA	7665000
Q5VWQ0	RSBN1	7375800
Q9H553	ALG2	6414900
P61020	RAB5B	6332600
P49790	NU153	231100000
Q8IXB1	DJC10	212210000
Q9Y5J1	UTP18	164020000
O15269	SPTC1	107580000
Q9H2W6	RM46	59925000
Q92918	M4K1	53189000
P42696	RBM34	51991000
Q86W50	MET16	43517000
Q69YN4	VIR	30771000
Q9NPF5	DMAP1	26468000
P42226	STAT6	20593000
O15446	RPA34	15969000
Q8IXK0	PHC2	14465000
Q96N67	DOCK7	14027000
P24390	ERD21	13489000
Q99570	PI3R4	13318000
Q9NV70	EXOC1	11518000
Q5SWX8	ODR4	9922200
Q9BW92	SYTM	9638800
Q96S52	PIGS	9251900
O95159	ZFPL1	9229700
Q5K651	SAMD9	8097500
Q8IUR7	ARMC8	6400300
Q9BRZ2	TRI56	4592900
Q9NRL2	BAZ1A	216100000
Q9UBV2	SE1L1	80279000
Q8NDX1	PSD4	38827000
O75794	CD123	33956000
Q96I59	SYNM	32533000
P36402	TCF7	28890000
Q00653	NFKB2	21620000
Q9BV79	MECR	20067000
O43815	STRN	19153000
Q14CB8	RHG19	18189000
P46734	MP2K3	16922000
P52756	RBM5	11566000
Q8TEQ6	GEMI5	9646100
Q86YS6	RAB43	8957500
Q9H4L5	OSBL3	8601000
Q9BYD3	RM04	7983600
Q8N8A6	DDX51	122230000
Q01831	XPC	110190000
Q8NBU5	ATAD1	87843000
Q9UNS1	TIM	70143000
Q6RFH5	WDR74	33106000
O14757	CHK1	31690000
Q9BTX1	NDC1	30931000
Q5VV42	CDKAL	30513000
P49585	PCY1A	22850000
Q6NXE6	ARMC6	21685000
P22415	USF1	12796000
Q9Y2I1	NISCH	12183000
Q8WXH0	SYNE2	7037400
Q7Z5R6	AB1IP	4893700
P56182	RRP1	186940000
Q86YP4	P66A	128050000
Q96SB8	SMC6	84527000
Q9UHI6	DDX20	69358000
Q7L2J0	MEPCE	61517000
P49642	PRI1	53188000
Q7Z2T5	TRM1L	37291000
P11274	BCR	30799000
Q6F5E8	CARL2	26481000
Q9HC36	MRM3	25488000
P49848	TAF6	19239000
O14967	CLGN	16571000
Q9P0J1	PDP1	12039000
Q86WB0	ZC3C1	9020600
Q9NVX0	HAUS2	4894500
Q8IWV7	UBR1	4532800
Q6Y288	B3GLT	3697300
O15226	NKRF	92179000
P24723	KPCL	92009000
Q9H8H2	DDX31	74972000
Q14966	ZN638	61120000
Q9Y6V7	DDX49	37395000
P45985	MP2K4	16740000
Q9HB21	PKHA1	12105000
Q32P28	P3H1	9131500
Q9Y2W6	TDRKH	7425200
Q92643	GPI8	4510600
P49761	CLK3	74354000
Q9Y483	MTF2	59777000
P00374	DYR	57929000
Q6KC79	NIPBL	52882000
Q5TA45	INT11	47454000
P42695	CNDD3	35863000
Q9Y6K1	DNM3A	29093000
P56589	PEX3	20341000
P19447	ERCC3	17879000
Q96AQ6	PBIP1	13472000
Q9H147	TDIF1	12452000
Q15283	RASA2	7699100
Q6IC98	GRAM4	5607800
Q9NSI2	SLX9	5084300
Q8IZH2	XRN1	4055500
Q9UJX4	APC5	4052300
O00566	MPP10	127000000
Q8WVX9	FACR1	88564000
Q8WWK9	CKAP2	56293000
Q99575	POP1	42455000
O43379	WDR62	17943000
Q6P1M0	S27A4	15791000
O75153	CLU	14854000
Q7KZI7	MARK2	14595000
Q9H1A4	APC1	13156000
Q99797	MIPEP	12555000
Q8IWR0	Z3H7A	12128000
Q9ULK4	MED23	10947000
Q9H2P9	DPH5	10163000
Q9H4I3	TRABD	8776000
Q96D71	REPS1	7361000
Q6P9H5	GIMA6	5398400
Q9BVQ7	AFG2B	4793300
A3KMH1	VWA8	3608200
Q96D46	NMD3	3518400
Q5T1M5	FKB15	3055100
Q9BVJ6	UT14A	246030000
Q15910	EZH2	172860000
Q96HW7	INT4	49264000
Q8IY37	DHX37	42475000
P53350	PLK1	40020000
O75691	UTP20	36032000
Q6Y7W6	GGYF2	33227000
Q9NU22	MDN1	27447000
Q5ST30	SYVM	22555000
Q9NUJ3	T11L1	22069000
Q02040	AK17A	20177000
Q9H501	ESF1	97945000
Q9Y4C8	RBM19	77632000
Q13111	CAF1A	44334000
Q15050	RRS1	29292000
Q9NUQ8	ABCF3	26429000
Q7Z6I6	RHG30	22112000
Q9UJX5	APC4	11368000
A3KN83	SBNO1	10933000
Q5JPI3	CC038	9923500
Q9Y2L5	TPPC8	7776100
Q14534	ERG1	6916500
P62380	TBPL1	4235100
Q9NYH9	UTP6	187060000
Q96SK2	TM209	122470000
Q86XL3	ANKL2	45518000
P30679	GNA15	27563000
Q6NXT6	TAPT1	21546000
Q15542	TAF5	18001000
Q9NVR2	INT10	17897000
Q7L2Z9	CENPQ	11625000
O60870	KIN17	9545000
P29374	ARI4A	8502200
P32780	TF2H1	7130600
Q96G46	DUS3L	111780000
Q12888	TP53B	79683000
Q53F19	NCBP3	67834000
Q9NZ63	TLS1	35417000
Q8N122	RPTOR	25825000
Q9P253	VPS18	15583000
Q13107	UBP4	12810000
O60942	MCE1	11155000
Q8N5A5	ZGPAT	8509100
Q6PJG6	BRAT1	8155200
Q7Z460	CLAP1	108670000
P07199	CENPB	53211000
P30260	CDC27	46275000
O75381	PEX14	29325000
Q8TCG1	CIP2A	25607000
O14981	BTAF1	21761000
Q9UQR1	ZN148	21510000
O14647	CHD2	16719000
O96005	CLPT1	12693000
Q9UIS9	MBD1	12346000
Q15648	MED1	10397000
Q9H6H4	REEP4	8021300
Q9Y496	KIF3A	3766500
O95140	MFN2	3686200
Q9Y6D5	BIG2	3104800
Q99081	HTF4	102840000
O94880	PHF14	93565000
Q96F63	CCD97	44041000
Q86UY6	NAA40	36972000
Q02447	SP3	32242000
Q9Y679	AUP1	24113000
P38432	COIL	14404000
Q9Y312	AAR2	14182000
Q9ULI0	ATD2B	13508000
Q8WWH5	TRUB1	12462000
Q13325	IFIT5	12049000
Q8WVM0	TFB1M	11069000
Q9BWU0	NADAP	3581600
P78316	NOP14	309830000
Q8WYP5	ELYS	162960000
Q96PU4	UHRF2	56255000
P54278	PMS2	34355000
Q9NVM9	INT13	30442000
Q9BXB4	OSB11	18773000
O75925	PIAS1	15557000
Q13472	TOP3A	12434000
Q13362	2A5G	11297000
Q96T23	RSF1	8589700
Q14202	ZMYM3	2291400
Q86XI2	CNDG2	41436000
Q9H6D7	HAUS4	32731000
Q14181	DPOA2	31237000
Q8N201	INT1	20885000
Q9UGU5	HMGX4	11187000
O60244	MED14	10542000
Q5T8D3	ACBD5	9785600
Q9NZQ3	SPN90	7854400
Q9BRR8	GPTC1	7075100
Q13438	OS9	4634000
Q643R3	LPCT4	4423000
Q9P0U4	CXXC1	4411300
Q8IWA4	MFN1	3960500
Q9Y2X0	MED16	3117000
Q13823	NOG2	43042000
Q75QN2	INT8	16790000
Q9GZT9	EGLN1	10480000
Q4LE39	ARI4B	6582500
Q9H6S0	YTDC2	4587500
Q14146	URB2	103990000
Q9Y2U8	MAN1	45232000
O43156	TTI1	30935000
P54132	BLM	25936000
Q53EZ4	CEP55	21630000
Q9UJX6	ANC2	18588000
Q96GX5	GWL	6447300
Q15036	SNX17	4837700
O60287	NPA1P	213250000
Q8TDB6	DTX3L	21982000
Q5VZL5	ZMYM4	31066000
O94901	SUN1	18402000
Q2NKX8	ERC6L	15092000
P46199	IF2M	6694000
O15294	OGT1	6492900
P18859	ATP5J	117730000
Q9NY93	DDX56	95468000
P10606	COX5B	79495000
O95602	RPA1	43859000
Q8ND82	Z280C	38399000
Q9Y6K5	OAS3	17917000
Q8N3C0	ASCC3	6885600
P10398	ARAF	17094000
Q08379	GOGA2	15889000
Q6PJ69	TRI65	10385000
Q12933	TRAF2	7785600
Q96JP5	ZFP91	3845000
Q2TBE0	C19L2	26414000
Q9NPL8	TIDC1	12189000
P03928	ATP8	4183500
Q14151	SAFB2	59447000
Q9H9L4	KANL2	21426000
Q9H7N4	SFR19	6077300
Q14571	ITPR2	51346000
Q92620	PRP16	19518000
Q9BT22	ALG1	15494000
Q8NG31	KNL1	11707000
Q14119	VEZF1	7044700
Q9Y4R8	TELO2	21002000
Q92993	KAT5	2352100
O75832	PSD10	69445000
Q53FT3	HIKES	5737800
Q6P9B9	INT5	20020000
Q9Y4C1	KDM3A	9904200
P36404	ARL2	16033000
Q96C01	F136A	44178000
O95235	KI20A	30293000
P62834	RAP1A	186450000
Q99590	SCAFB	122100000
Q9NRX4	PHP14	3880100
P63218	GBG5	30396000
P63172	DYLT1	8691500
Q9BRD0	BUD13	6810700
Q9H944	MED20	3698300
Q9HAF1	EAF6	59876000
Q9NPA8	ENY2	12005000
Q86UA6	RIP	8040200
P82914	RT15	38824000
Q9BYD6	RM01	37879000
Q8N6L1	KTAP2	18839000
P16220	CREB1	34221000
P29372	3MG	22265000
O75695	XRP2	14391000
Q12981	SEC20	14199000
Q8IVS2	FABD	13885000
Q9BZX2	UCK2	145490000
Q8NC56	LEMD2	78482000
P20339	RAB5A	68901000
Q6UXV4	MIC27	25051000
O75376	NCOR1	22592000
Q8N4Q1	MIA40	14577000
Q9H9A7	RMI1	5920500
Q9UHD9	UBQL2	4690000
Q8NFH5	NUP35	151230000
O95400	CD2B2	17962000
Q7LBR1	CHM1B	6324100
Q99442	SEC62	84578000
O75477	ERLN1	57758000
Q13094	LCP2	9942800
Q9H4A5	GLP3L	7717500
O14966	RAB7L	5100300
Q9Y3A2	UTP11	141750000
P17026	ZNF22	70157000
Q6Y1H2	HACD2	57448000
Q9H1K1	ISCU	24079000
Q9NWT1	PK1IP	18104000
P40222	TXLNA	11527000
Q9NVV0	TM38B	11457000
Q13952	NFYC	6736800
P05114	HMGN1	64524000
Q9Y3B9	RRP15	56373000
P35914	HMGCL	23034000
Q9P2R3	ANFY1	21812000
Q96BX8	MOB3A	15239000
Q96AA3	RFT1	38262000
O75027	ABCB7	28629000
Q6P587	FAHD1	10467000
Q9H7L9	SDS3	9369400
Q9Y3E0	GOT1B	5073400
Q9BRQ6	MIC25	38161000
Q9NYL4	FKB11	31935000
Q8NE86	MCU	28144000
Q86VY4	TSYL5	13223000
Q9NVA1	UQCC1	8023700
Q9NV88	INT9	28197000
Q86WX3	AROS	21905000
O75182	SIN3B	4839500
Q8IX90	SKA3	4742300
Q9NQS7	INCE	216710000
Q3B726	RPA43	34705000
Q9BW61	DDA1	9421500
P18065	IBP2	26090000
Q9C0F1	CEP44	2983000
Q8TF68	ZN384	69246000
Q96GM8	TOE1	53925000
O00746	NDKM	31672000
Q8TB61	S35B2	15753000
Q96IZ7	RSRC1	11523000
Q15054	DPOD3	8951600
Q96QD9	UIF	8225300
O14733	MP2K7	8124600
Q5VIR6	VPS53	7187900
Q9NXF7	DCA16	5775600
Q9H6Y2	WDR55	40135000
Q7KZN9	COX15	32435000
Q8TBB5	KLDC4	18985000
Q9H9Y2	RPF1	17125000
Q8WUB8	PHF10	9199400
Q92995	UBP13	7924100
Q96BK5	PINX1	47860000
Q96JH7	VCIP1	10495000
Q8N6T3	ARFG1	7004500
P14678	RSMB	149400000
O94927	HAUS5	29622000
Q9HA77	SYCM	12295000
P03915	NU5M	8159700
Q8IWZ8	SUGP1	8053300
Q9BVT8	TMUB1	7681800
Q9H0R6	GATA	4296500
P62491	RB11A	143400000
Q8N9T8	KRI1	119150000
P51116	FXR2	68994000
Q8WWC4	MAIP1	33773000
Q68CZ6	HAUS3	31041000
Q9H8P0	PORED	23390000
Q9UGN5	PARP2	21699000
Q9H089	LSG1	14809000
Q9BVS4	RIOK2	11817000
P48723	HSP13	8505300
O95391	SLU7	8141700
P40855	PEX19	7476200
O95721	SNP29	2665000
Q5VSL9	STRP1	13562000
Q96TA2	YMEL1	10670000
P47974	TISD	11384000
Q86UB9	TM135	5300800
O15260	SURF4	133390000
P51571	SSRD	106050000
Q53GS7	GLE1	49466000
Q7Z434	MAVS	8117400
Q9H5Z1	DHX35	7233500
P57081	WDR4	7058400
Q96PM5	ZN363	2235400
Q86U42	PABP2	239410000
Q9UJ83	HACL1	27064000
O95801	TTC4	21760000
Q96EZ8	MCRS1	20645000
Q9NRL3	STRN4	20492000
Q02809	PLOD1	19571000
Q96GA3	LTV1	15190000
O75879	GATB	13294000
Q13309	SKP2	7663400
Q13190	STX5	6415700
Q9H6R0	DHX33	40552000
Q6P4A7	SFXN4	32810000
Q9H6U8	ALG9	27755000
P61758	PFD3	21106000
Q7Z7L1	SLN11	11557000
P23771	GATA3	5156800
Q9GZS1	RPA49	30014000
P85037	FOXK1	18843000
Q6P3X3	TTC27	9883400
Q5SNT2	TM201	9746500
Q01167	FOXK2	28599000
Q96S94	CCNL2	16489000
Q15361	TTF1	11393000
Q96GC9	VMP1	6904400
P78332	RBM6	29061000
Q6BDS2	BLT3A	26122000
O95067	CCNB2	20801000
Q2PZI1	D19L1	6752700
P52429	DGKE	5056100
Q9P086	MED11	4219400
Q9NVU0	RPC5	3537400
Q9C0J8	WDR33	101990000
Q03188	CENPC	45907000
Q5C9Z4	NOM1	41996000
Q9H7E9	CH033	38868000
Q6ZNB6	NFXL1	20822000
P52630	STAT2	11551000
P41227	NAA10	61697000
O15381	NVL	32176000
P43490	NAMPT	17962000
Q9NVC6	MED17	17415000
Q1ED39	KNOP1	14621000
Q8NB16	MLKL	10123000
Q92604	LGAT1	8948100
Q71F23	CENPU	6555400
Q8NAT1	PMGT2	5266800
Q9HB58	SP110	4938300
Q9HCI7	MSL2	4004600
P45974	UBP5	212840000
Q9BZ95	NSD3	26367000
Q96GK7	FAH2A	28931000
Q7Z4H7	HAUS6	31766000
P55795	HNRH2	195810000
Q8NDX5	PHC3	40326000
Q9H9Y6	RPA2	7451200
Q99622	C10	11403000
Q86V48	LUZP1	3572000
Q13416	ORC2	19912000
Q15738	NSDHL	142860000
Q76FK4	NOL8	54617000
Q5SVZ6	ZMYM1	1801400
Q8N9N5	BANP	6448000
O43482	MS18B	6821100
Q9P275	UBP36	25585000
O95169	NDUB8	8237000
Q96G25	MED8	4877100
Q9UK41	VPS28	20398000
P30154	2AAB	322470000
Q96C57	CSTOS	6442300
O60828	PQBP1	16805000
Q9BU23	LMF2	11013000
P57737	CORO7	60468000
Q16774	KGUA	75542000
P04350	TBB4A	40882000
Q92917	GPKOW	21890000
Q7L523	RRAGA	13246000
Q8WUY1	THEM6	7353100
P16435	NCPR	85783000
Q14191	WRN	10023000
Q96RS0	TGS1	14439000
Q6P1A2	MBOA5	24644000
P61077	UB2D3	51636000
Q5BJD5	TM41B	13476000
P21127	CD11B	293390000
Q6PJG2	MDEAS	3821400
P12694	ODBA	15303000
Q86WJ1	CHD1L	272120000
O60281	ZN292	16619000
Q9ULR0	ISY1	38205000
Q9HCN8	SDF2L	35364000
Q9Y2R5	RT17	54609000
Q8ND56	LS14A	13057000
P50402	EMD	196160000
Q9BTY7	HGH1	27577000
Q92547	TOPB1	26848000
Q3V6T2	GRDN	7462300
Q9BWT1	CDCA7	12582000
Q6SJ93	F111B	8389000
Q969X6	UTP4	126570000
Q7LGA3	HS2ST	29632000
Q14139	UBE4A	5523600
P51608	MECP2	10274000
Q96JM3	CHAP1	93341000
Q562F6	SGO2	10694000
Q96BD8	SKA1	17570000
Q96MU7	YTDC1	181820000
Q9ULW3	ABT1	10058000
Q9BVA0	KTNB1	15524000
Q9H2Y7	ZN106	3529800
Q96BW9	TAM41	6376400
Q9HBM1	SPC25	23244000
O15213	WDR46	191830000
Q5TAQ9	DCAF8	8184400
Q13613	MTMR1	6703500
P54198	HIRA	18522000
Q15746	MYLK	53924000
P46100	ATRX	23512000
Q6UB99	ANR11	1357400
Q9Y4B6	DCAF1	5261600
P27449	VATL	42192000
Q15041	AR6P1	13184000
P56556	NDUA6	7876400
P62070	RRAS2	12798000
Q99470	SDF2	7372800
Q9NYP9	MS18A	34599000
P52815	RM12	50129000
Q7RTP0	NIPA1	36219000
Q9HC52	CBX8	30168000
Q6PI78	TMM65	3718800
P84243	H33	8976500
Q03164	KMT2A	8007900
Q99547	MPH6	7650200
Q9H6F5	CCD86	160990000
Q9BQE5	APOL2	15649000
Q9HCC0	MCCB	3679500
P17028	ZNF24	8357000
Q9BSB4	ATGA1	5182600
P32519	ELF1	31060000
Q9H8G2	CAAP1	7149700
P86791	CCZ1	9166800
Q9HC07	TM165	3386800
Q6UWP7	LCLT1	16154000
Q9P031	TAP26	7340700
Q8IUC8	GLT13	14023000
Q7Z417	NUFP2	1643100
P18615	NELFE	1198000
Q96FF9	CDCA5	17669000
O95070	YIF1A	8851500
Q15526	SURF1	14677000
Q9UPP1	PHF8	18804000
Q9GZR2	REXO4	66622000
Q9Y324	FCF1	47694000
Q5UCC4	EMC10	26162000
Q96EU6	RRP36	14150000
Q9H0L4	CSTFT	11515000
Q99728	BARD1	23799000
Q96GN5	CDA7L	146570000
Q14145	KEAP1	14573000
Q71RC2	LARP4	19098000
Q6IPR3	TYW3	15146000
Q12797	ASPH	3995200
Q8WXI9	P66B	46844000
B0YJ81	HACD1	2018500
Q9Y365	STA10	16020000
Q9H8H3	TMT1A	2512400
Q96E11	RRFM	21337000
P20336	RAB3A	7729100
Q6NS38	ALKB2	5616700
Q8N9M1	CS047	18310000
Q9NZJ0	DTL	9943300
Q9H6A9	PCX3	63969000
Q9NS91	RAD18	20861000
Q9P0U3	SENP1	19361000
Q6P0N0	M18BP	6525300
O43251	RFOX2	5992600
O15533	TPSN	47059000
Q15155	NOMO1	547120000
Q13501	SQSTM	11779000
Q8NDF8	PAPD5	13281000
P03905	NU4M	7634900
Q7Z5J4	RAI1	13999000
Q9Y2X9	ZN281	5030900
Q56NI9	ESCO2	13607000
Q96MF7	NSE2	5918900
Q8NCN4	RN169	60667000
Q9Y6N1	COX11	5972600
Q9NXR8	ING3	4110500
O00257	CBX4	26372000
Q96HA7	TONSL	7508300
O95707	RPP29	3806600
Q99708	CTIP	4219800
Q9BW60	ELOV1	13422000
Q68DA7	FMN1	8363300
Q9H6R7	WDCP	2635800
Q7L273	KCTD9	8404800
O94986	CE152	5076100
P15336	ATF2	2697100
Q8N3Z6	ZCHC7	15837000
O95835	LATS1	31027000
Q16637	SMN	2585700
Q03001	DYST	5261000
P12111	CO6A3	45562000
Q15326	ZMY11	36327000
O15523	DDX3Y	9466700
P01112	RASH	5264900
Q9BRT8	ZNG1A	41420000
P68431	H31	28209000000
P31947	1433S	153040000
Q9NWW5	CLN6	40056000
Q8N6S5	AR6P6	20327000
O75094	SLIT3	18523000
P20226	TBP	17348000
Q96ND0	F210A	14065000
Q9UBM1	PEMT	14028000
A8MW92	P20L1	11581000
Q96E35	ZMY19	11066000
Q8NEY1	NAV1	8293800
Q5T6S3	PHF19	6383100
Q8IYL3	CA174	5914800
Q7Z6I8	CE024	5549100
P81877	SSBP2	5360200
Q06945	SOX4	684040

## Sheet: DCD_NonPM
Control Uniq non-PM proteins
Uniprot	Name	Control	DCD
P48637	GSHB		1.0181e+09
A0A075B6U8	A0A075B6U8		456870000
Q5T9A4	ATD3B		372300000
O75556	SG2A1		329150000
P0DUH7	HRURF		274740000
O15480	MAGB3		119150000
Q6Q759	SPG17		57319000
Q6FI13	H2A2A		56187000
A0A494C071	PWWP4		54890000
P06753	TPM3		34680000
Q9NY33	DPP3		22449000
P05109	S10A8		17449000
Q8N944	AMER3		14162000
Q13617	CUL2		12518000
Q6UWI4	SHSA2		11435000
Q7Z713	ANR37		10761000
Q96KR4	LMLN		9229100
Q8NCM8	DYHC2		8741700
A5PLK6	RGSL		8671200
P10767	FGF6		8062300
P0C5J1	F86B2		7522800
P58512	CU067		7382900
Q86X29	LSR		7057000
Q8TF71	MOT10		5817800
Q13237	KGP2		5618400
Q6ZV80	CB091		4752300
Q6NV74	CRCDL		4427400
Q8NDB2	BANK1		4240400
Q5TI25	NBPFE		3669200
Q9NUE0	ZDH18		3614400
Q9Y4G6	TLN2		3288700
Q8IXU6	S35F2		3248700
P48506	GSH1		3213800
P29074	PTN4		3144800
P13682	ZNF35		2943500
Q8N888	BCOR2		2861400
P51826	AFF3		2844200
P46439	GSTM5		2825200
Q9Y333	LSM2		2589300
Q9NZG7	NINJ2		2497500
P48594	SPB4		2036700
P31944	CASPE		1557200
Q8N9Q2	SR1IP		1433600
Q6J272	CMI2A		1061400
P16519	NEC2		695860
P32455	GBP1		2806600
P12814	ACTN1		37181000
P19174	PLCG1		18474000
P12081	HARS1		11795000
Q8NC51	SERB1		29958000
Q9UEY8	ADDG		4330800
P53999	TCP4		34052000
Q01105	SET		20019000
Q9P1F3	ABRAL		1919200
P62857	RS28		8930600
P78417	GSTO1		95435000
P62942	FKB1A		34791000
P68036	UB2L3		3104400
P15121	ALDR		23990000
P51858	HDGF		14461000
O95336	6PGL		29389000
Q96KP4	CNDP2		19773000
Q9HC38	GLOD4		5744200
P28072	PSB6		1439400
P06454	PTMA		6245900
Q92882	OSTF1		4957900
P07355	ANXA2		4329600
Q96G03	PGM2		83367000
P13798	ACPH		34009000
P60520	GBRL2		7904700
P29218	IMPA1		4789900
P49589	SYCC		20490000
Q9UI08	EVL		1115400
Q9BZZ5	API5		5267700
Q14847	LASP1		4893500
Q9BV57	MTND		5311400
O75352	MPU1		106340000
Q13867	BLMH		21984000
O95456	PSMG1		11036000
O60749	SNX2		4216900
O15498	YKT6		9151200
Q96RU3	FNBP1		5758800
P23381	SYWC		20103000
Q06203	PUR1		7584600
Q86Y39	NDUAB		6779800
P14317	HCLS1		15509000
P21399	ACOHC		6655600
O00151	PDLI1		2976200
P35219	CAH8		1795300
Q9NRP0	OSTC		7852200
O94888	UBXN7		2016500
Q5JPE7	NOMO2		41978000
Q9UKG1	DP13A		2923500
Q9BRF8	CPPED		13239000
P23588	IF4B		13362000
Q32MZ4	LRRF1		2742600
Q99719	38596		2640100
O14964	HGS		1211300
Q9C0C9	UBE2O		8329200
P27816	MAP4		41427000
Q8N573	OXR1		14166000
Q9Y3P9	RBGP1		2876200
Q8WU90	ZC3HF		2272400
Q66PJ3	AR6P4		7318500
Q9H2G2	SLK		2364300
Q5BKY9	F133B		12251000
Q7Z478	DHX29		2038400
P83436	COG7		3702200
Q2M2I8	AAK1		905160000
Q14254	FLOT2		14112000
Q86TI2	DPP9		1484200
Q9NS87	KIF15		2734200
Q10472	GALT1		14690000
P42858	HD		1633800
Q7Z6E9	RBBP6		15694000
Q9P265	DIP2B		981990
Q8NB49	AT11C		57083000
Q99996	AKAP9		30906000
Q9NP64	ZCC17		36616000
Q9BTC8	MTA3		247480000
Q6PHR2	ULK3		43442000
Q9Y520	PRC2C		6000900
O75223	GGCT		18223000
Q562R1	ACTBL		1.0624e+09
P52758	RIDA		3264700
P61129	ZC3H6		5437400
O00763	ACACB		136030000
P82979	SARNP		12146000
Q8N2U0	TM256		7620700
P09104	ENOG		91025000
P31150	GDIA		11591000
Q9ULH0	KDIS		50189000
Q8TA86	RP9		9764300
Q9H813	PACC1		263030000
P56134	ATPK		11972000
Q14573	ITPR3		2047000
P55786	PSA		17372000
Q7L9L4	MOB1B		35170000
Q96HN2	SAHH3		4504700
Q9UBH6	S53A1		24329000
O14763	TR10B		15779000
Q9NY47	CA2D2		6614700
Q8N4C6	NIN		626010000
P62891	RL39		8222000
Q969M3	YIPF5		2394100
Q9Y3Q3	TMED3		12334000
Q01628	IFM3		7208200
P13797	PLST		5020900
Q58A45	PAN3		19043000
Q9NP58	ABCB6		83604000
O60336	MABP1		1115800
Q6ZWJ1	STXB4		67439000
Q9UHN6	CEIP2		95210000
Q7L1W4	LRC8D		64774000
Q8NDV3	SMC1B		2732200
Q96ED9	HOOK2		3372100
Q6NSJ0	MYORG		12482000
Q96DN5	TBC31		77230000
Q53TN4	CYBR1		24802000
Q04656	ATP7A		7006800
Q96IZ5	RBM41		350680000
Q8WUM9	S20A1		111450000
Q9BYJ4	TRI34		75942000
Q5SRH9	TT39A		28481000
P15924	DESP		15138000
P06702	S10A9		11779000
P54710	ATNG		8930100
P14923	PLAK		5852100
Q9GZP9	DERL2		5310200
Q9NZT1	CALL5		4322800
Q96Q45	TM237		3115000
P49184	DNSL1		2653000
P20585	MSH3		2200800
Q9Y281	COF2		1446400
