# Supplementary material for: Improved T Cell Surfaceomics by Depleting Intracellularly Labelled Dead Cells
Source: Mol Cell Proteomics. 2025 Dec 24;25(2):101503. doi: 10.1016/j.mcpro.2025.101503 (PMC12859484; doi:10.1016/j.mcpro.2025.101503)
Supplement: Supplemental — Table S5 [file mmc5.xlsx]

## Sheet: Summary
Data for Fig4D,E
Sheet No: 2	Subcellular Localization	Column Title	Description
		Name	Protein Name
		Cytoplasm	Uniprot subcellular localization annotation
		Nucleus
		Mitochondrion
		Endoplasmic reticulum
		Extracellular region
		Cytoskeleton
		Plasma membrane
		Intracellular vesicle
		Ribosome
		Golgi apparatus
		Vacuole
		Endosome
		Lysosome
		Peroxisome
		Enrichment Score	Ratio of Raw Intensity DCD/Raw Intensity Control
Sheet No: 3	Enrichment vs PM annotation	Column Title	Description
		ID	Uniprot ID
		SURFY	PM Annotation from "Bausch-Fluck, D., Goldmann, U., Müller, S., Van Oostrum, M., Müller, M., Schubert, O. T., and Wollscheid, B. (2018) The in silico human surfaceome. Proc. Natl. Acad. Sci. U.S.A. 115"
		Town	PM Annotation from "Town, J., Pais, H., Harrison, S., Stead, L. F., Bataille, C., Bunjobpol, W., Zhang, J., and Rabbitts, T. H. (2016) Exploring the surfaceome of Ewing sarcoma identifies a new and unique therapeutic target. Proc. Natl. Acad. Sci. U.S.A. 113, 3603–3608"
		Cunha	PM Annotation from "Da Cunha, J. P. C., Galante, P. A. F., De Souza, J. E., De Souza, R. F., Carvalho, P. M., Ohara, D. T., Moura, R. P., Oba-Shinja, S. M., Marie, S. K. N., Silva, W. A., Perez, R. O., Stransky, B., Pieprzyk, M., Moore, J., Caballero, O., Gama-Rodrigues, J., Habr-Gama, A., Kuo, W. P., Simpson, A. J., Camargo, A. A., Old, L. J., and De Souza, S. J. (2009) Bioinformatics constructi…
		Diaz-Ramos	PM Annotation from "Díaz-Ramos, M. C., Engel, P., and Bastos, R. (2011) Towards a comprehensive human cell-surface immunome database. Immunology Letters 134, 183–187"
		Enrichment Score	Ratio of Raw Intensity DCD/Control
		Log2 Enrichment score	Log2 trasformed Enrichment score

## Sheet: Subcellular Localization
Name	Cytoplasm	Nucleus	Mitochondrion	Endoplasmic reticulum	Extracellular region	Cytoskeleton	Plasma membrane	Intracellular vesicle	Ribosome	Golgi apparatus	Vacuole	Endosome	Lysosome	Peroxisome	Enrichment Score
S4A7	0	0	0	0	0	0	1	0	0	0	0	0	0	0	116.705
INSR	1	1	0	0	1	0	1	1	0	0	1	1	1	0	110.787
BPL1	1	1	1	0	0	0	0	0	0	0	0	0	0	0	66.5361
ACACA	1	1	0	0	0	1	0	0	0	0	0	0	0	0	54.6371
ATRN	1	0	0	0	1	0	1	0	0	0	0	0	0	0	53.7338
CAHD1	0	0	0	0	0	0	1	0	0	0	0	0	0	0	45.8412
ITAV	1	0	0	0	1	0	1	1	0	0	0	0	0	0	38.8448
BT3A1	0	0	0	0	0	0	1	0	0	0	0	0	0	0	37.5541
STMN1	1	0	0	0	1	1	0	0	0	0	0	0	0	0	36.0368
EPHB2	1	1	0	0	1	0	1	0	0	0	0	0	0	0	29.6181
SIT1	0	0	0	0	1	0	1	0	0	0	0	0	0	0	25.2127
EPHB6	1	0	0	0	1	0	1	0	0	0	0	0	0	0	25.1238
PLXA1	1	1	0	0	1	0	1	0	0	0	0	0	0	0	25.098
S12A7	0	0	0	0	0	0	1	0	0	0	0	0	0	0	23.0267
JAM1	1	0	0	0	1	0	1	1	0	0	0	0	0	0	21.9998
TPM4	1	0	0	0	1	1	0	0	0	0	0	0	0	0	20.8186
CNNM3	0	0	0	0	0	0	1	0	0	0	0	0	0	0	20.3153
CARM1	1	1	0	0	0	0	0	0	0	0	0	0	0	0	19.9097
RECK	0	0	0	0	1	0	1	0	0	0	0	0	0	0	19.3766
HLAE	1	0	0	1	1	0	1	1	0	1	0	1	0	0	19.1462
INAR1	1	0	0	0	0	0	1	1	0	0	1	1	1	0	18.9174
H14	0	1	0	0	0	0	0	0	0	0	0	0	0	0	18.6177
DSG2	0	0	0	0	1	0	1	0	0	0	0	0	0	0	16.732
ITA6	0	0	0	0	0	0	1	0	0	0	0	0	0	0	14.4494
CD69	0	0	0	0	0	0	1	0	0	0	0	0	0	0	13.2973
SLAF6	0	0	0	0	1	0	1	0	0	0	0	0	0	0	13.2143
F234A	0	0	0	0	1	0	0	0	0	0	0	0	0	0	13.1476
PTPRS	1	0	0	0	1	0	1	1	0	0	0	0	0	0	12.551
ANO6	1	0	0	0	1	0	1	1	0	0	0	0	0	0	12.5097
LCAP	1	0	0	0	1	0	1	1	0	0	1	1	1	0	12.22
LSAMP	1	0	0	0	1	0	1	0	0	0	0	0	0	0	11.8768
TSN14	1	0	0	1	0	0	1	1	0	0	0	0	0	0	11.6907
SIRPG	0	0	0	0	0	0	1	0	0	0	0	0	0	0	11.6739
NUDT5	1	1	0	0	1	0	0	0	0	0	0	0	0	0	11.341
NECT1	0	0	0	0	1	0	1	0	0	0	0	0	0	0	10.4877
DAG1	1	1	0	1	1	1	1	0	0	1	0	0	0	0	10.2319
CLDN1	0	0	0	0	0	0	1	0	0	0	0	0	0	0	10.1623
LY9	0	0	0	0	0	0	1	0	0	0	0	0	0	0	9.97422
ITAL	1	0	0	0	1	0	1	1	0	0	0	0	0	0	9.83865
PTPRC	1	0	0	0	1	0	1	1	0	0	0	0	0	0	9.83154
PEBP1	1	1	0	0	1	0	0	0	0	0	0	0	0	0	9.77769
CTL1	1	1	1	0	1	0	1	0	0	0	0	0	0	0	9.76872
4F2	1	1	0	0	1	0	1	1	0	0	1	0	1	0	9.63717
LFA3	1	0	0	0	1	0	1	1	0	0	0	0	0	0	9.5463
CXAR	1	1	0	0	1	0	1	1	0	0	0	0	0	0	9.27137
EMB	0	0	0	0	0	0	1	0	0	0	0	0	0	0	9.26156
NPTN	0	0	0	0	0	0	1	0	0	0	0	0	0	0	9.15655
PTCA	0	0	0	0	0	0	1	0	0	0	0	0	0	0	9.13129
IGF1R	0	0	0	0	0	0	1	0	0	0	0	0	0	0	9.08771
CD1D	1	0	0	1	1	0	1	1	0	0	1	1	1	0	8.9969
BST2	1	0	0	0	1	0	1	1	0	1	1	1	1	0	8.83692
TNR6	1	1	0	0	1	0	1	0	0	0	0	0	0	0	8.8139
ITA5	0	0	0	0	0	0	1	0	0	0	0	0	0	0	8.77774
DCD	0	0	0	0	1	0	0	0	0	0	0	0	0	0	8.2613
PTPRF	0	0	0	0	1	0	1	0	0	0	0	0	0	0	8.15169
CC50A	1	0	0	1	0	0	1	1	0	1	1	0	1	0	7.98899
CD6	0	0	0	0	1	0	1	0	0	0	0	0	0	0	7.97401
CD47	1	0	0	0	1	0	1	1	0	0	0	0	0	0	7.52426
ICAM3	0	0	0	0	1	0	1	0	0	0	0	0	0	0	7.44847
ACTN4	1	1	0	0	1	1	1	1	0	0	0	0	0	0	7.41687
IL1AP	0	0	0	0	1	0	1	0	0	0	0	0	0	0	7.39616
CD226	0	0	0	0	0	0	1	0	0	0	0	0	0	0	7.1671
LYAM1	1	0	0	0	0	0	1	1	0	0	0	0	0	0	7.09014
PSB5	1	1	0	0	1	1	0	0	0	0	0	0	0	0	6.95805
HLAG	1	0	0	1	1	0	1	1	0	1	0	1	0	0	6.9144
MOT1	0	0	0	0	1	1	1	0	0	0	0	0	0	0	6.73772
I10R2	0	0	0	0	0	0	1	0	0	0	0	0	0	0	6.6131
MPRI	1	1	0	0	1	0	1	1	0	1	0	1	0	0	6.60413
AT1A3	1	0	0	1	1	0	1	0	0	1	0	0	0	0	6.53699
SC5A6	0	0	0	0	0	0	1	0	0	0	0	0	0	0	6.53177
LAT1	1	0	0	0	1	0	1	0	0	0	1	0	1	0	6.25924
SLAF5	0	0	0	0	0	0	1	0	0	0	0	0	0	0	6.25
AGRE5	1	0	0	0	1	0	1	1	0	0	0	0	0	0	6.20532
MRP1	0	0	0	0	1	0	1	0	0	0	0	0	0	0	6.18095
VLDLR	1	0	0	0	1	0	1	0	0	0	1	0	1	0	6.07703
PCCA	1	0	1	0	0	0	0	0	0	0	0	0	0	0	6.06215
TFR1	1	0	0	0	1	0	1	1	0	0	0	1	0	0	6.01593
PYC	1	0	1	0	0	0	0	0	0	0	0	0	0	0	5.99521
PECA1	1	0	0	0	1	0	1	1	0	0	0	0	0	0	5.97105
PTPRK	0	0	0	0	0	0	1	0	0	0	0	0	0	0	5.73223
TRAT1	0	0	0	0	0	1	1	0	0	0	0	0	0	0	5.71668
SPIT1	0	0	0	0	1	0	1	0	0	0	0	0	0	0	5.68262
F234B	1	0	0	0	0	1	0	0	0	1	0	0	0	0	5.66281
CD59	1	0	0	1	1	0	1	1	0	1	0	0	0	0	5.5589
S39A8	1	0	0	0	0	0	1	0	0	0	1	0	1	0	5.54399
TRAC	0	0	0	0	0	0	1	0	0	0	0	0	0	0	5.49889
ITB1	1	0	0	0	1	0	1	1	0	0	0	1	0	0	5.47307
B2MG	1	0	0	1	1	0	1	1	0	1	0	1	0	0	5.33094
AT1B3	1	0	0	0	1	0	1	1	0	0	0	0	0	0	5.26795
PTK7	0	0	0	0	0	0	1	0	0	0	0	0	0	0	5.22535
S38A2	1	0	0	0	0	0	1	0	0	0	0	0	0	0	5.19386
HLAA	1	0	0	1	1	0	1	1	0	1	0	1	0	0	5.17772
FKBP3	0	1	0	0	0	0	0	0	0	0	0	0	0	0	5.17387
ITM2A	1	0	0	0	0	0	1	0	0	1	0	0	0	0	5.16961
CD5	0	0	0	0	0	0	1	0	0	0	0	0	0	0	5.11084
MYADM	1	0	0	0	0	1	1	0	0	0	0	0	0	0	5.08994
CD1B	1	0	0	0	1	0	1	1	0	1	1	1	1	0	4.93108
ICAM2	0	0	0	0	0	0	1	0	0	0	0	0	0	0	4.89245
MOT4	0	1	0	0	0	0	1	0	0	0	0	0	0	0	4.88299
PNPH	1	1	0	0	1	0	0	1	0	0	0	0	0	0	4.87624
MCCA	1	0	1	0	0	0	0	0	0	0	0	0	0	0	4.84684
EZRI	1	1	0	0	1	1	1	1	0	0	0	1	0	0	4.84602
ITB2	1	0	0	0	1	0	1	1	0	0	0	0	0	0	4.74821
S39AE	1	0	0	0	0	0	1	1	0	0	1	1	1	0	4.70264
HLAB	1	0	0	1	1	0	1	1	0	1	0	1	0	0	4.69371
FAT1	1	1	0	0	1	0	1	0	0	0	0	0	0	0	4.66495
CD7	0	0	0	0	0	0	1	0	0	0	0	0	0	0	4.64523
GTR1	1	1	0	0	1	1	1	1	0	1	0	0	0	0	4.5533
SV2A	1	0	0	1	0	0	1	1	0	0	0	0	0	0	4.46231
CD28	1	0	0	0	0	0	1	0	0	0	0	0	0	0	4.45779
CD38	1	1	0	0	1	0	1	1	0	0	0	0	0	0	4.42563
SL9A1	1	1	1	1	1	0	1	0	0	0	0	0	0	0	4.4198
ADA10	1	1	0	1	1	0	1	1	0	1	0	0	0	0	4.41479
CD166	0	0	0	0	1	0	1	0	0	0	0	0	0	0	4.39009
TVA82	0	0	0	0	0	0	1	0	0	0	0	0	0	0	4.28502
CD1C	1	0	0	0	1	0	1	1	0	0	1	1	1	0	4.21694
CD1A	1	0	0	0	1	0	1	1	0	0	0	1	0	0	4.21396
IGSF8	0	0	0	0	1	0	1	0	0	0	0	0	0	0	4.14324
TRBC1	0	0	0	0	1	0	1	0	0	0	0	0	0	0	4.11064
MPZL1	0	0	0	0	0	0	1	0	0	0	0	0	0	0	3.99018
SYPL1	1	0	0	0	1	0	1	1	0	0	0	0	0	0	3.91815
CD2	0	0	0	0	1	0	1	0	0	0	0	0	0	0	3.91716
ENOA	1	1	0	0	1	0	1	0	0	0	0	0	0	0	3.86265
EFNB1	1	1	0	0	1	0	1	0	0	0	0	0	0	0	3.80265
S39A6	1	0	0	1	0	0	1	0	0	0	0	0	0	0	3.78917
CXCR4	1	1	0	0	1	0	1	1	0	0	1	1	1	0	3.7728
CYRIB	1	0	1	0	1	0	0	1	0	0	0	0	0	0	3.74686
FPPS	1	1	0	0	0	0	0	0	0	0	0	0	0	0	3.72912
CD4	1	0	0	1	0	0	1	1	0	0	0	1	0	0	3.61257
CRCM1	1	0	0	0	0	0	1	0	0	0	0	0	0	0	3.52605
ITA4	0	0	0	0	1	0	1	0	0	0	0	0	0	0	3.41936
SC16A	1	0	0	1	0	0	0	1	0	1	0	0	0	0	3.38183
S29A1	0	0	0	0	0	0	1	0	0	0	0	0	0	0	3.38006
CD3G	1	0	0	0	0	0	1	1	0	0	0	0	0	0	3.37565
HLAC	1	0	0	1	1	0	1	1	0	1	0	1	0	0	3.36493
BASI	1	0	1	1	1	0	1	1	0	1	0	1	0	0	3.34076
MRP	1	0	0	0	1	1	1	0	0	0	0	0	0	0	3.31687
THY1	1	0	0	1	1	0	1	0	0	0	0	0	0	0	3.31197
PSB1	1	1	0	0	1	0	0	1	0	0	0	0	0	0	3.30501
NHRF1	#N/A														3.20285
SELPL	0	0	0	0	0	0	1	0	0	0	0	0	0	0	3.1954
JAM3	1	0	0	0	1	1	1	0	0	1	0	0	0	0	3.16234
IL2RG	1	0	0	0	0	0	1	1	0	0	0	1	0	0	3.11009
CD99	1	0	0	0	0	0	1	0	0	0	0	0	0	0	3.05646
TSN7	0	0	0	0	0	0	1	0	0	0	0	0	0	0	2.80401
MFGM	1	0	0	1	1	0	1	1	0	0	0	0	0	0	2.7643
PLSL	1	0	0	0	1	1	1	0	0	0	0	0	0	0	2.76112
PRIO	1	1	0	1	1	0	1	0	0	1	0	0	0	0	2.75574
K2C1	1	1	0	0	1	1	1	1	0	0	0	0	0	0	2.6778
IQGA1	1	1	0	0	1	1	1	1	0	0	0	0	0	0	2.67596
FLNB	1	1	0	0	1	1	1	1	0	0	0	0	0	0	2.66949
C99L2	0	0	0	0	0	0	1	0	0	0	0	0	0	0	2.63767
CD81	0	0	0	0	1	0	1	0	0	0	0	0	0	0	2.62665
S39AA	0	0	0	0	0	0	1	0	0	0	0	0	0	0	2.61834
AP2S1	1	0	0	0	0	0	1	1	0	0	1	1	1	0	2.52901
LEUK	0	1	0	0	1	0	1	0	0	0	0	0	0	0	2.44512
CTR1	0	0	0	0	0	0	1	0	0	0	0	0	0	0	2.28744
ITB5	1	0	0	0	1	0	1	1	0	0	0	0	0	0	2.27591
TVBL3	0	0	0	0	0	0	1	0	0	0	0	0	0	0	2.23493
GLPC	1	0	0	0	0	1	1	0	0	0	0	0	0	0	2.22964
AT2B4	1	0	0	0	0	0	1	0	0	0	0	0	0	0	2.2289
F1711	0	0	0	0	0	0	1	0	0	0	0	0	0	0	2.19728
SPTN1	1	0	0	0	1	1	1	1	0	0	0	0	0	0	2.18174
SEM4D	0	0	0	0	1	0	1	0	0	0	0	0	0	0	2.14772
EPB41	1	1	0	0	1	1	1	0	0	0	0	0	0	0	2.07749
CD48	0	0	0	0	1	0	1	0	0	0	0	0	0	0	2.06091
MAP1A	1	0	0	0	0	1	0	0	0	0	0	0	0	0	2.04662
TLN1	1	0	0	0	1	1	1	0	0	0	0	0	0	0	2.0216
BT3A2	0	0	0	0	0	0	1	0	0	0	0	0	0	0	1.95717
STMN2	1	0	0	0	0	0	0	1	0	1	0	1	0	0	1.87971
THIO	1	1	0	0	1	0	0	0	0	0	0	0	0	0	1.85235
TKT	1	1	0	1	1	0	0	0	0	0	0	0	0	1	1.81659
NEO1	1	1	0	0	0	0	1	0	0	1	0	0	0	0	1.77209
GDIB	1	0	0	0	1	0	0	1	0	0	1	0	1	0	1.7395
XPO2	1	1	0	0	1	0	0	0	0	0	0	0	0	0	1.71375
UB2Q1	1	1	0	0	0	0	0	0	0	0	0	0	0	0	1.63102
SERC	1	0	0	0	1	0	0	0	0	0	0	0	0	0	1.62339
DX39A	1	1	0	0	0	0	0	0	0	0	0	0	0	0	1.57374
UBC9	1	1	0	0	0	0	0	0	0	0	0	0	0	0	1.57296
HMGB1	1	1	0	0	1	0	1	1	0	0	0	1	0	0	1.56531
CYTB	1	1	0	0	1	0	0	1	0	0	0	0	0	0	1.54112
EIF3L	1	1	0	0	0	0	0	0	0	0	0	0	0	0	1.49705
ALDOA	1	1	0	0	1	1	0	1	0	0	0	0	0	0	1.48536
FLNA	1	1	0	0	1	1	1	0	0	1	0	0	0	0	1.45043
ANXA1	1	1	1	0	1	1	1	1	0	0	1	1	1	0	1.42942
THMS1	1	1	0	0	0	0	0	0	0	0	0	0	0	0	1.38601
CAND1	1	1	0	0	1	0	0	1	0	1	0	0	0	0	1.38352
ELP2	1	1	0	0	0	0	0	0	0	0	0	0	0	0	1.37626
CAP1	1	0	0	0	1	1	1	1	0	0	1	0	1	0	1.35354
ADA	1	0	0	0	1	0	1	1	0	0	1	0	1	0	1.35333
PARK7	1	1	1	1	1	0	1	0	0	0	0	0	0	0	1.34248
MOES	1	1	0	0	1	1	1	0	0	0	0	0	0	0	1.33945
TYB4	1	1	0	0	1	1	0	1	0	0	0	0	0	0	1.32922
H37	#N/A														1.3239
MDHC	1	0	0	0	1	1	0	0	0	0	0	0	0	0	1.29513
TRXR1	1	1	1	0	1	0	0	0	0	0	0	0	0	0	1.27985
ITCH	1	1	0	0	1	0	1	1	0	0	0	1	0	0	1.27657
NUDC	1	1	0	0	0	1	0	0	0	0	0	0	0	0	1.26557
VP13C	1	0	1	0	1	0	0	1	0	0	0	0	0	0	1.26557
DNA2	1	1	1	0	0	0	0	0	0	0	0	0	0	0	1.26239
6PGD	1	1	0	0	1	0	0	0	0	0	0	0	0	0	1.25587
TCOF	1	1	0	0	0	0	0	0	0	0	0	0	0	0	1.2412
F10A1	1	0	0	0	1	0	0	0	0	0	0	0	0	0	1.18292
NIT2	1	0	0	0	1	1	0	1	0	0	0	0	0	0	1.18039
AP3B1	1	0	1	0	0	0	0	1	0	1	1	0	1	0	1.16552
TPP2	1	1	0	0	0	0	0	0	0	0	0	0	0	0	1.15913
PP1G	1	1	1	0	0	1	1	0	0	0	0	0	0	0	1.13945
FABP5	1	1	0	0	1	0	1	1	0	0	1	0	1	0	1.13315
CKAP5	1	1	0	0	0	1	1	0	0	0	0	0	0	0	1.11316
SPTB2	1	1	0	0	1	1	1	0	0	0	0	0	0	0	1.08426
XPP3	1	0	1	0	0	0	0	0	0	0	0	0	0	0	1.05325
EF1D	1	1	0	1	0	0	0	0	0	0	0	0	0	0	1.05164
LIS1	1	1	0	0	1	1	0	0	0	0	0	0	0	0	1.03544
GSHR	1	0	1	0	1	0	1	0	0	0	0	0	0	0	1.01607
ERF1	1	0	0	0	0	0	0	0	0	0	0	0	0	0	1.00395
NDKA	1	1	1	0	1	1	1	0	0	0	0	0	0	0	1.00121
PDC6I	1	0	0	1	1	1	1	1	0	0	0	0	0	0	0.996478
GDIR1	1	1	0	0	1	1	1	0	0	0	0	0	0	0	0.986883
RL36L	1	1	0	1	0	0	1	0	1	0	0	0	0	0	0.96932
CSN2	1	1	0	0	0	0	0	0	0	0	0	0	0	0	0.955425
ERF3B	1	0	0	0	0	0	0	0	0	0	0	0	0	0	0.912931
G6PI	1	1	0	0	1	0	1	1	0	0	0	0	0	0	0.907847
ROMO1	1	0	1	0	0	0	0	0	0	0	0	0	0	0	0.906751
CAPZB	1	0	0	0	1	1	0	0	0	0	0	0	0	0	0.903043
CAPR1	1	0	0	0	0	0	0	0	0	0	0	0	0	0	0.900018
CALM3	1	1	1	0	0	1	1	1	0	0	0	0	0	0	0.878105
PSME1	1	1	0	0	1	0	0	0	0	0	0	0	0	0	0.875547
MYH9	1	1	0	0	1	1	1	1	0	0	0	0	0	0	0.868958
COTL1	1	1	0	0	1	1	1	1	0	0	0	0	0	0	0.865005
PRDX2	1	0	0	0	1	0	0	0	0	0	0	0	0	0	0.864494
VP26A	1	0	0	0	0	0	0	1	0	0	1	1	1	0	0.861954
VP26B	1	0	0	0	0	0	0	1	0	0	0	1	0	0	0.857578
IPO5	1	1	0	0	0	0	0	0	0	0	0	0	0	0	0.856439
MGMT	0	1	0	0	0	0	0	0	0	0	0	0	0	0	0.854623
SAHH2	1	0	0	1	1	0	1	0	0	0	0	0	0	0	0.846338
CARF	0	1	0	0	0	0	0	0	0	0	0	0	0	0	0.825637
LDHB	1	0	1	0	1	0	0	0	0	0	0	0	0	0	0.812931
38961	1	0	0	0	0	1	1	1	0	0	0	0	0	0	0.811125
AT1A1	1	0	0	1	1	0	1	1	0	1	0	1	0	0	0.807212
ADHX	1	0	1	0	1	0	0	0	0	0	0	0	0	0	0.806198
TALDO	1	1	0	0	1	0	0	0	0	0	0	0	0	0	0.798206
KAD2	1	0	1	0	1	0	0	0	0	0	0	0	0	0	0.797193
RS27A	1	1	1	1	1	0	1	1	1	0	0	1	0	0	0.793775
COR1C	1	0	0	0	0	1	1	1	0	0	0	1	0	0	0.786747
LDHA	1	1	0	0	1	0	0	0	0	0	0	0	0	0	0.780867
RS27	1	1	0	0	0	0	0	0	1	0	0	0	0	0	0.773299
TAGL2	1	0	0	0	1	1	0	0	0	0	0	0	0	0	0.761394
RAP1B	1	0	0	0	1	0	1	1	0	0	1	0	1	0	0.754413
SH21A	1	0	0	0	0	0	0	0	0	0	0	0	0	0	0.737738
PGK1	1	0	0	0	1	0	0	0	0	0	0	0	0	0	0.734738
EIF3A	1	1	0	0	0	1	0	0	0	0	0	0	0	0	0.73181
DEFI6	1	1	0	0	0	1	1	0	0	0	0	0	0	0	0.731291
CD3E	1	0	0	1	0	0	1	0	0	0	0	0	0	0	0.727398
ANXA6	1	0	1	0	1	0	0	1	0	0	1	1	1	0	0.723345
PUR8	1	0	0	0	0	0	0	0	0	0	0	0	0	0	0.713873
CAPG	1	1	0	0	1	1	0	1	0	0	0	0	0	0	0.707187
DNJC8	1	1	0	0	1	0	0	0	0	0	0	0	0	0	0.707174
MYH10	1	1	0	0	1	1	1	0	0	0	0	0	0	0	0.697363
1433Z	1	1	0	0	1	0	0	1	0	0	0	0	0	0	0.685141
GAPR1	1	0	0	0	1	0	0	0	0	1	0	0	0	0	0.680522
TOM22	1	0	1	0	0	0	0	0	0	0	0	0	0	0	0.662886
FKBP4	1	1	1	0	1	1	0	0	0	0	0	0	0	0	0.654747
1433E	1	1	0	0	1	1	1	1	0	0	0	0	0	0	0.64974
ATP6	#N/A														0.646555
PCF11	1	1	1	0	0	0	0	0	0	0	0	0	0	0	0.644338
SND1	1	1	0	0	1	0	0	1	0	0	0	0	0	0	0.644238
NKAP	1	1	0	0	0	0	0	0	0	0	0	0	0	0	0.636625
AIP	1	1	0	0	0	0	1	0	0	0	0	0	0	0	0.633855
CLIC4	1	1	1	0	1	1	1	1	0	0	0	0	0	0	0.624016
TIPRL	1	0	0	0	0	0	0	0	0	0	0	0	0	0	0.623906
PGAM1	1	0	0	0	1	0	0	1	0	0	0	0	0	0	0.622868
GNA13	1	1	0	0	1	0	1	1	0	0	0	0	0	0	0.610971
RHG17	1	1	0	0	0	0	1	0	0	0	0	0	0	0	0.609743
TPIS	1	1	0	0	1	0	0	0	0	0	0	0	0	0	0.602829
EF1G	1	1	0	1	1	0	0	0	0	0	0	0	0	0	0.602769
BACH	1	1	1	0	1	0	0	0	0	0	0	0	0	0	0.584834
HSP74	1	1	1	0	1	0	0	0	0	0	0	0	0	0	0.582697
DAD1	1	0	0	1	0	0	0	0	0	0	0	0	0	0	0.582169
SC23B	1	0	0	1	0	0	0	1	0	0	0	0	0	0	0.566318
IDE	1	1	1	0	1	0	1	0	0	0	0	0	0	1	0.555093
ADK	1	1	0	0	0	0	1	0	0	0	0	0	0	0	0.553661
CAZA1	1	0	0	0	1	1	0	0	0	0	0	0	0	0	0.544365
THIC	1	0	1	0	1	0	0	0	0	0	0	0	0	0	0.543858
H2AV	0	1	0	0	1	0	0	0	0	0	0	0	0	0	0.541709
UFM1	1	1	0	1	0	0	0	0	0	0	0	0	0	0	0.539691
DHSO	1	0	1	0	1	0	0	0	0	0	0	0	0	0	0.533348
ABCE1	1	0	1	0	0	0	0	0	0	0	0	0	0	0	0.529605
BOLA2	1	1	0	0	0	0	0	0	0	0	0	0	0	0	0.525119
COR1A	1	0	0	0	1	1	1	1	0	0	0	1	0	0	0.522593
STIP1	1	1	0	0	0	0	0	0	0	1	0	0	0	0	0.52123
PUR4	1	0	0	0	1	0	0	0	0	0	0	0	0	0	0.51931
SUH	1	1	0	0	0	0	0	0	0	0	0	0	0	0	0.517277
WDR1	1	0	0	0	1	1	1	0	0	0	0	0	0	0	0.516645
CYBP	1	1	0	0	1	0	0	0	0	0	0	0	0	0	0.51425
HIG1A	1	1	1	0	0	0	0	0	0	0	0	0	0	0	0.513319
LANC1	1	0	0	0	0	0	1	0	0	0	0	0	0	0	0.511074
RCC2	1	1	0	0	0	1	1	1	0	0	0	1	0	0	0.508126
SEC13	1	1	0	1	1	0	0	1	0	0	1	0	1	0	0.506482
KPYM	1	1	1	1	1	0	0	1	0	0	0	0	0	0	0.499671
GDE	1	1	0	1	1	0	0	1	0	0	0	0	0	0	0.493784
SYTC	1	0	0	0	1	0	0	0	0	0	0	0	0	0	0.49335
PSME2	1	1	0	0	1	0	0	0	0	0	0	0	0	0	0.493309
OSBP1	1	1	0	1	0	0	1	0	0	1	0	0	0	0	0.491973
GNAI3	1	0	0	1	1	1	1	1	0	1	1	0	1	0	0.488958
DCTN1	1	1	0	0	1	1	0	0	0	0	0	0	0	0	0.488101
PSA6	1	1	0	0	1	0	0	0	0	0	0	0	0	0	0.487631
DUT	1	1	1	0	1	0	0	0	0	0	0	0	0	0	0.48726
HMGB2	1	1	0	0	1	0	0	0	0	0	0	0	0	0	0.481452
ULBP2	1	0	0	1	1	0	1	0	0	0	0	0	0	0	0.481297
TMM33	1	1	0	1	0	0	0	1	0	0	0	0	0	0	0.480944
USO1	1	1	0	1	0	1	0	1	0	1	0	0	0	0	0.479547
RS19	1	1	0	0	1	0	0	0	1	0	0	0	0	0	0.477419
MMTA2	#N/A														0.475844
ALDOC	1	0	0	0	1	1	0	1	0	0	0	0	0	0	0.461225
ANX11	1	1	0	0	1	1	0	1	0	0	1	0	1	0	0.458418
NAA15	1	1	0	0	0	0	0	0	0	0	0	0	0	0	0.458302
SAHH	1	1	0	0	1	0	0	1	0	0	0	0	0	0	0.457598
MEP50	1	1	0	0	0	0	0	0	0	1	0	0	0	0	0.450267
39326	1	1	0	0	1	1	1	0	0	0	0	0	0	0	0.449369
PAK2	1	1	0	0	0	0	1	0	0	0	0	0	0	0	0.448139
PSMD6	1	1	0	0	1	0	0	1	0	0	0	0	0	0	0.445658
RIR2	1	0	0	0	0	0	0	0	0	0	0	0	0	0	0.445
GLO2	1	0	1	0	0	0	0	0	0	0	0	0	0	0	0.441156
NACAM	1	1	0	0	0	0	0	0	0	0	0	0	0	0	0.441086
RAC1	1	0	0	1	1	1	1	1	0	1	0	1	0	0	0.434969
EPN4	1	1	0	0	0	0	1	1	0	1	0	1	0	0	0.434491
TTC19	1	0	1	0	0	1	0	0	0	0	0	0	0	0	0.429424
RAB8A	1	0	0	0	1	1	1	1	0	1	0	1	0	0	0.421189
1433T	1	0	0	0	1	0	0	0	0	0	0	0	0	0	0.41951
SRSF4	0	1	0	0	0	0	0	0	0	0	0	0	0	0	0.414621
PUR6	1	0	0	0	1	0	0	0	0	0	0	0	0	0	0.412332
UBR4	1	1	0	0	0	1	1	1	0	0	0	0	0	0	0.410558
RHG04	1	0	0	0	0	1	0	0	0	1	0	0	0	0	0.409206
SC24B	1	0	0	1	0	0	0	1	0	0	0	0	0	0	0.408189
CLIC1	1	1	1	0	1	0	1	0	0	0	0	0	0	0	0.406892
MYPT1	1	1	0	0	0	1	1	0	0	0	0	0	0	0	0.406423
P20D2	0	1	0	0	0	0	0	0	0	0	0	0	0	0	0.403833
MIF	1	1	0	0	1	0	1	1	0	0	0	0	0	0	0.401488
EIF3B	1	0	0	0	1	0	0	0	0	0	0	0	0	0	0.401077
PI16	0	0	0	0	1	0	0	0	0	0	0	0	0	0	0.399196
1433B	1	1	0	0	1	0	0	1	0	0	1	0	0	0	0.396451
RER1	1	0	0	1	0	0	1	0	0	1	0	0	0	0	0.394898
ARF5	1	0	0	0	1	0	1	0	0	1	0	0	0	0	0.388888
XPO1	1	1	0	0	0	0	0	0	0	0	0	0	0	0	0.386999
CDC42	1	0	0	1	1	1	1	1	0	1	1	0	0	0	0.386782
SRP09	1	0	0	1	0	0	0	0	0	0	0	0	0	0	0.379841
CDC37	1	0	0	0	1	0	0	0	0	0	0	0	0	0	0.374997
MTPN	1	1	0	0	0	1	0	0	0	0	0	0	0	0	0.37152
PRKDC	1	1	0	0	0	0	0	0	0	0	0	0	0	0	0.371459
XPOT	1	1	0	0	0	0	0	0	0	0	0	0	0	0	0.370268
EIF3J	1	0	0	0	0	0	0	0	0	0	0	0	0	0	0.368653
NCKPL	1	0	0	0	1	0	1	1	0	0	0	0	0	0	0.366673
EIF3C	1	0	0	0	0	0	0	0	0	0	0	0	0	0	0.366459
HVCN1	1	0	0	0	0	0	1	1	0	0	0	0	0	0	0.362077
SYEP	1	0	0	0	0	0	1	0	0	0	0	0	0	0	0.362069
PRDX1	1	1	0	0	1	0	0	1	0	0	0	0	0	0	0.360863
EF2	1	1	0	0	1	0	1	1	1	0	0	0	0	0	0.359542
ARC1B	1	1	0	0	1	1	0	0	0	0	0	0	0	0	0.356808
LARP1	1	0	0	0	0	0	0	0	1	0	0	0	0	0	0.355294
TCPA	1	0	0	0	1	1	0	1	0	1	0	0	0	0	0.354056
AP3D1	1	0	0	0	0	0	0	1	0	1	1	1	1	0	0.353618
HBS1L	1	0	0	0	1	0	0	0	0	0	0	0	0	0	0.352805
GLGB	1	0	0	0	1	0	0	0	0	0	0	0	0	0	0.350852
FUBP1	1	1	0	0	0	0	0	0	0	0	0	0	0	0	0.348738
TCEA1	0	1	0	0	0	0	0	0	0	0	0	0	0	0	0.343692
CSN3	1	1	0	0	0	0	0	0	0	0	0	0	0	0	0.343232
PROF1	1	1	0	0	1	1	0	0	0	0	0	0	0	0	0.342673
ESTD	1	0	0	1	1	0	0	1	0	0	0	0	0	0	0.34122
PARP1	1	1	1	0	0	0	0	0	0	0	0	0	0	0	0.33995
DNMT1	0	1	0	0	0	0	0	0	0	0	0	0	0	0	0.33354
ATPMK	1	0	1	0	0	0	0	0	0	0	0	0	0	0	0.330405
SRP14	1	1	0	0	1	0	0	1	0	0	0	0	0	0	0.330343
YTHD2	1	1	0	0	0	1	0	0	0	0	0	0	0	0	0.328275
FUBP2	1	1	0	0	0	0	0	0	0	0	0	0	0	0	0.327299
AK1A1	1	0	0	0	1	0	1	0	0	0	0	0	0	0	0.326682
THYN1	0	1	0	0	0	0	0	0	0	0	0	0	0	0	0.326627
HS90A	1	1	1	0	1	0	1	1	0	0	1	0	1	0	0.326144
PRAF3	1	0	0	1	0	1	1	0	0	0	0	0	0	0	0.324497
MARE1	1	0	0	0	0	1	1	0	0	1	0	0	0	0	0.324233
G3P	1	1	0	0	1	1	1	0	0	0	0	0	0	0	0.324192
GNAI2	1	1	0	0	1	1	1	0	0	0	0	0	0	0	0.323993
1433F	1	0	0	0	1	0	1	0	0	0	0	0	0	0	0.323174
IF5	1	0	0	0	0	0	1	0	0	0	0	0	0	0	0.32226
DYHC1	1	0	0	0	1	1	0	1	0	0	1	0	1	0	0.32124
NP1L4	1	1	0	0	0	0	0	0	0	0	0	0	0	0	0.319574
RAC2	1	1	1	1	1	1	1	1	0	0	0	0	0	0	0.319385
ANM5	1	1	0	0	0	0	0	0	0	1	0	0	0	0	0.31329
GSTP1	1	1	1	0	1	0	1	1	0	0	0	0	0	0	0.312931
GALT2	1	0	0	1	1	0	0	0	0	1	0	0	0	0	0.3124
AP2M1	1	0	0	0	1	0	1	1	0	0	1	1	1	0	0.311739
H90B4	1	0	0	0	0	0	1	0	0	0	0	0	0	0	0.306804
IFT25	#N/A														0.304311
UBE2N	1	1	0	0	1	0	0	0	0	0	0	0	0	0	0.303761
GUAA	1	0	0	0	0	0	0	0	0	0	0	0	0	0	0.302776
H90B2	1	0	0	0	1	0	1	0	0	0	0	0	0	0	0.297183
SRP72	1	0	0	1	0	0	0	0	0	0	0	0	0	0	0.297132
THOC4	1	1	0	0	1	0	0	0	0	0	0	0	0	0	0.29476
NUCL	1	1	0	0	1	0	0	0	0	0	0	0	0	0	0.291896
TWF2	1	0	0	0	1	1	0	0	0	0	0	0	0	0	0.290427
APEX1	1	1	1	1	0	1	0	0	1	0	0	0	0	0	0.290275
VAMP5	1	0	0	0	1	0	1	1	0	1	0	1	0	0	0.288895
FYB1	1	1	0	0	0	1	1	0	0	0	0	0	0	0	0.28804
PRP4B	#N/A														0.287972
NBN	1	1	0	0	0	0	0	0	0	0	0	0	0	0	0.287896
CHRD1	#N/A														0.286198
RAN	1	1	0	0	1	1	0	1	0	0	0	1	0	0	0.285393
IF2P	1	0	0	0	0	0	0	0	0	0	0	0	0	0	0.285307
HSP76	1	1	0	0	1	1	1	1	0	0	0	0	0	0	0.283468
ACLY	1	1	0	0	1	0	1	1	0	0	1	0	1	0	0.283264
SCAM3	1	0	0	0	1	0	0	1	0	1	0	1	0	0	0.282916
ROCK1	1	0	0	0	1	1	1	1	0	1	0	0	0	0	0.282252
VPS35	1	0	1	0	1	0	0	1	0	0	1	1	1	0	0.281874
RL19	1	1	0	0	0	0	0	0	1	0	0	0	0	0	0.281809
PIPNB	1	0	0	1	0	0	0	0	0	1	0	0	0	0	0.280271
TCPE	1	0	0	0	1	1	0	0	0	0	0	0	0	0	0.276968
TIM44	1	1	1	0	0	0	0	0	0	0	0	0	0	0	0.273994
DNM1L	1	0	1	1	0	1	1	1	0	1	0	0	0	1	0.272295
EWS	1	1	0	0	0	0	1	0	0	0	0	0	0	0	0.2718
PPIA	1	1	0	0	1	0	0	1	0	0	0	0	0	0	0.270775
LEG9	1	1	0	0	1	0	0	0	0	0	0	0	0	0	0.269821
GARS	1	0	1	0	1	0	0	1	0	0	0	0	0	0	0.266368
ARAP1	1	1	0	0	0	0	1	1	0	1	0	0	0	0	0.265091
NMT1	1	0	1	0	0	0	1	0	0	0	0	0	0	0	0.265074
SUMO2	0	1	0	0	0	0	0	0	0	0	0	0	0	0	0.262032
RN213	1	1	0	0	0	0	0	0	0	0	0	0	0	0	0.260484
PTBP1	0	1	0	0	1	0	0	0	0	0	0	0	0	0	0.25599
BAF	1	1	0	0	0	0	0	0	0	0	0	0	0	0	0.254856
IPYR	1	0	0	0	1	0	0	0	0	0	0	0	0	0	0.254698
TCPQ	1	1	0	0	1	1	0	1	0	0	1	0	1	0	0.254372
MYO1B	1	0	0	0	1	1	1	1	0	1	0	1	0	0	0.250602
XRCC5	1	1	0	0	1	0	1	1	0	0	0	0	0	0	0.249212
S25A3	1	0	1	0	1	0	1	0	0	0	0	0	0	0	0.248832
ADT3	1	1	1	0	0	0	0	0	0	0	0	0	0	0	0.248399
TCPH	1	0	0	0	1	1	0	0	0	0	0	0	0	0	0.248386
CYFP2	1	1	0	0	1	0	0	0	0	0	0	0	0	0	0.247687
NASP	1	1	0	0	0	0	0	0	0	0	0	0	0	0	0.247106
AHSA1	1	0	0	1	1	0	0	0	0	0	0	0	0	0	0.246835
MYL6	1	0	0	0	1	1	0	0	0	0	0	0	0	0	0.246709
KDM3B	0	1	0	0	0	0	0	0	0	0	0	0	0	0	0.245717
TSN	1	1	0	1	0	0	0	0	0	0	0	0	0	0	0.242401
METK2	1	0	0	0	0	0	0	0	0	0	0	0	0	0	0.242326
PSA1	1	1	0	0	1	1	0	0	0	0	0	0	0	0	0.242171
ISG15	1	1	0	0	1	0	0	0	1	0	0	0	0	0	0.240089
UBP14	1	1	0	0	1	0	1	1	0	0	0	0	0	0	0.240032
GDIR2	1	0	0	0	1	1	0	1	0	0	0	0	0	0	0.239708
TCPG	1	0	0	0	1	1	0	0	0	0	0	0	0	0	0.237871
TM9S3	#N/A														0.237249
IF16	1	1	0	0	0	0	0	0	0	0	0	0	0	0	0.235279
CUL3	1	1	0	0	1	1	1	0	0	1	0	0	0	0	0.234355
SF3B3	0	1	0	0	0	0	0	0	0	0	0	0	0	0	0.234066
SYFB	1	0	0	0	0	0	0	0	0	0	0	0	0	0	0.233688
RS26	1	1	0	1	1	0	0	0	1	0	0	0	0	0	0.231368
CAN1	1	0	1	0	1	0	1	1	0	0	1	0	1	0	0.231359
HAT1	1	1	1	0	0	0	0	0	0	0	0	0	0	0	0.231147
EM55	1	0	0	0	0	1	1	0	0	0	0	0	0	0	0.230252
RFA1	0	1	0	0	0	0	0	0	0	0	0	0	0	0	0.229556
CLH1	1	0	0	0	1	1	1	1	0	1	1	1	1	0	0.229524
HS90B	1	1	1	0	1	0	1	1	0	0	1	0	1	0	0.229205
TBCB	1	0	0	0	0	1	0	0	0	0	0	0	0	0	0.228521
XRCC6	1	1	0	0	1	0	0	1	0	0	0	0	0	0	0.228075
RAB10	1	0	0	1	1	1	1	1	0	1	0	1	0	0	0.224985
DCTN2	1	0	0	0	1	1	0	0	0	0	0	0	0	0	0.224061
RNH2B	0	1	0	0	0	0	0	0	0	0	0	0	0	0	0.222643
IF2G	1	0	0	0	1	0	0	0	0	0	0	0	0	0	0.221387
M2OM	1	1	1	0	0	0	1	0	0	0	0	0	0	0	0.22138
CFA20	1	1	0	0	1	1	0	0	0	0	0	0	0	0	0.221252
DDX17	1	1	0	0	0	0	0	0	0	0	0	0	0	0	0.221094
E41L2	1	1	0	0	1	1	1	0	0	0	0	0	0	0	0.220926
TXD17	1	0	0	0	1	0	0	0	0	0	0	0	0	0	0.220143
TMEDA	1	0	0	1	0	0	1	1	0	1	0	0	0	0	0.219782
1433G	1	0	0	0	1	0	0	0	0	0	0	0	0	0	0.219597
ITK	1	1	0	0	0	0	1	0	0	0	0	0	0	0	0.217674
P5I11	#N/A														0.217133
ARBK1	1	0	0	0	0	0	1	0	0	0	0	0	0	0	0.215378
RL10A	1	1	0	0	1	0	0	0	1	0	0	0	0	0	0.214208
SMC2	1	1	0	0	1	0	0	0	0	0	0	0	0	0	0.213157
40057	1	0	0	0	0	1	0	0	0	0	0	0	0	0	0.212852
G6PD	1	1	0	0	1	1	1	0	0	0	0	0	0	0	0.211444
SATB1	0	1	0	0	0	0	0	0	0	0	0	0	0	0	0.209219
GLRX3	1	1	0	0	0	0	0	0	0	0	0	0	0	0	0.209103
VPS29	1	0	0	0	0	0	0	1	0	0	0	1	0	0	0.208293
ERF3A	1	0	0	0	0	0	0	0	0	0	0	0	0	0	0.206888
IF4H	1	0	0	0	0	0	0	0	0	0	0	0	0	0	0.204325
PYRG1	1	0	0	0	0	0	0	0	0	0	0	0	0	0	0.20349
SPCS1	1	0	0	1	0	0	0	0	0	0	0	0	0	0	0.203386
DOCK2	1	0	0	0	1	1	0	1	0	0	0	0	0	0	0.202913
ADT2	1	1	1	0	0	1	1	0	0	0	0	0	0	0	0.201768
RL12	1	0	0	0	1	0	0	0	1	0	0	0	0	0	0.201608
COPB2	1	0	0	1	0	0	0	1	0	1	0	0	0	0	0.200711
UBA1	1	1	1	1	1	0	0	1	0	0	1	1	1	0	0.200688
TM205	#N/A														0.198358
RBP56	1	1	0	0	0	0	0	0	0	0	0	0	0	0	0.198157
RL22	1	1	0	0	1	0	0	0	1	0	0	0	0	0	0.197909
LCK	1	0	0	0	1	1	1	0	0	0	0	0	0	0	0.197069
COPA	1	0	0	1	1	0	0	1	0	1	0	0	0	0	0.196527
TCPZ	1	0	0	0	1	1	0	0	0	0	0	0	0	0	0.19624
TCPD	1	1	0	0	1	1	0	1	0	0	0	0	0	0	0.196159
UBP7	1	1	0	0	0	0	0	0	0	0	0	0	0	0	0.195695
INT14	0	1	0	0	0	0	0	0	0	0	0	0	0	0	0.195691
VAT1	1	0	1	0	1	0	0	1	0	0	1	0	1	0	0.193847
PPCE	1	1	0	0	0	0	0	0	0	0	0	0	0	0	0.193656
SYYC	1	1	0	0	1	0	0	0	0	0	0	0	0	0	0.192389
MYO1G	1	1	0	0	1	1	1	0	0	0	0	0	0	0	0.192089
RL23A	1	1	0	0	1	0	0	0	1	0	0	0	0	0	0.191847
DDB1	1	1	0	0	1	0	0	0	0	0	0	0	0	0	0.191553
PYGM	1	0	0	0	1	0	0	0	0	0	0	0	0	0	0.19036
CRKL	1	1	0	0	0	0	1	0	0	0	0	0	0	0	0.189273
SGT1	1	1	0	0	0	0	0	0	0	0	0	0	0	0	0.188975
H1X	0	1	0	0	0	0	0	0	0	0	0	0	0	0	0.188491
PLCE	1	1	1	1	0	0	0	0	0	0	0	0	0	0	0.188466
URP2	1	0	0	0	1	1	0	1	0	0	0	0	0	0	0.188311
CDC45	1	1	0	0	0	1	0	0	0	0	0	0	0	0	0.187582
CPNE3	1	1	1	0	1	0	1	1	0	0	1	0	1	0	0.186995
IQGA2	1	0	0	0	1	1	1	1	0	0	0	0	0	0	0.185897
QCR9	1	0	1	0	0	0	0	0	0	0	0	0	0	0	0.185309
MGST3	1	1	0	1	0	0	0	0	0	0	0	0	0	0	0.184825
DDX1	1	1	1	0	0	0	0	0	0	0	0	0	0	0	0.184788
SSRG	1	0	0	1	0	0	0	0	0	0	0	0	0	0	0.183733
EHD1	1	0	0	0	1	0	1	1	0	0	0	1	0	0	0.181514
SMD1	1	1	0	0	0	0	0	0	0	0	0	0	0	0	0.180564
CUL1	1	1	0	0	0	0	1	0	0	0	0	0	0	0	0.17961
IF4G1	1	1	0	0	0	0	0	0	0	0	0	0	0	0	0.178106
MCM5	1	1	0	0	0	0	0	0	0	0	0	0	0	0	0.17669
ARRB2	1	1	0	0	0	0	1	1	0	0	0	1	0	0	0.176655
RL5	1	1	0	1	1	0	0	0	1	0	0	0	0	0	0.175879
HNRPQ	1	1	0	1	0	0	0	0	0	0	0	0	0	0	0.175541
ARP2	1	1	0	0	1	1	0	1	0	0	1	0	1	0	0.175339
CRBG1	#N/A														0.174685
RAB8B	1	1	0	0	1	0	1	1	0	0	0	1	0	1	0.17465
EIF3D	1	0	0	0	0	0	0	0	0	0	0	0	0	0	0.17365
EIF2A	1	0	0	0	1	0	0	0	1	0	0	0	0	0	0.173397
TMED4	1	0	0	1	0	0	0	1	0	1	0	0	0	0	0.173256
CSN1	1	1	0	0	0	0	0	0	0	0	0	0	0	0	0.172237
RAB2A	1	1	0	1	1	0	0	1	0	1	1	0	1	0	0.171983
T2FB	0	1	0	0	0	1	0	0	0	0	0	0	0	0	0.171451
RB	1	1	0	0	0	1	0	0	0	0	0	0	0	0	0.171416
GLYC	1	1	0	0	1	0	0	0	0	0	0	0	0	0	0.171416
PUR2	1	0	0	0	1	0	0	0	0	0	0	0	0	0	0.170355
TRI25	1	1	0	0	0	0	0	0	0	0	0	0	0	0	0.170293
2AAA	1	1	1	0	1	1	1	0	0	0	0	0	0	0	0.168683
HS105	1	1	0	0	1	1	0	1	0	0	0	0	0	0	0.168432
CSK21	1	1	0	0	0	0	1	0	0	0	0	0	0	0	0.168425
HNRPD	1	1	0	0	0	0	0	0	0	0	0	0	0	0	0.168121
SERA	1	0	0	0	1	0	0	0	0	0	0	0	0	0	0.168058
PCBP2	1	1	0	0	1	0	0	0	0	0	0	0	0	0	0.166576
PSMD3	1	1	0	0	1	0	0	1	0	0	0	0	0	0	0.166116
UBE3A	1	1	0	0	0	0	0	0	0	0	0	0	0	0	0.165592
SYIC	1	1	0	0	1	0	0	0	0	0	0	0	0	0	0.164768
TERA	1	1	0	1	1	0	0	1	0	0	1	0	1	0	0.163822
EF1A1	1	1	0	0	1	1	1	1	0	0	1	0	1	0	0.163708
RAB6A	1	0	0	1	1	0	1	1	0	1	0	0	0	0	0.162818
MOV10	1	1	0	0	1	0	0	0	0	0	0	0	0	0	0.162387
AIMP1	1	1	0	1	1	0	0	0	0	1	0	0	0	0	0.161971
DNJC9	1	1	0	0	1	0	1	0	0	0	0	0	0	0	0.160966
SRRM1	1	1	0	0	0	0	0	0	0	0	0	0	0	0	0.159628
XRN2	0	1	0	0	0	0	0	0	0	0	0	0	0	0	0.15926
PYR1	1	1	0	0	1	0	0	0	0	0	0	0	0	0	0.158557
U520	0	1	0	0	0	0	0	0	0	0	0	0	0	0	0.157293
EF1B	1	0	0	1	0	0	0	0	0	0	0	0	0	0	0.155975
COF1	1	1	0	0	1	1	1	0	0	0	0	0	0	0	0.15571
DDX6	1	1	1	0	0	1	0	0	0	0	0	0	0	0	0.155399
C1TC	1	0	1	0	1	0	0	0	0	0	0	0	0	0	0.155304
PPID	1	1	0	0	0	0	0	0	0	0	0	0	0	0	0.15507
TBA1B	1	0	0	0	0	1	0	0	0	0	0	0	0	0	0.155063
PSA7	1	1	0	0	1	0	0	0	0	0	0	0	0	0	0.154697
RL13A	1	1	0	0	0	0	0	0	1	0	0	0	0	0	0.154184
VATH	1	0	0	0	1	0	1	0	0	0	1	0	1	0	0.153093
SYMC	1	1	0	0	1	0	0	0	0	0	0	0	0	0	0.152764
AP2A1	1	0	0	0	0	0	1	1	0	1	1	1	1	0	0.15217
SYNC	1	0	0	0	1	0	0	0	0	0	0	0	0	0	0.15132
SMC4	1	1	0	0	0	0	0	0	0	0	0	0	0	0	0.151166
TCPB	1	0	0	0	1	1	0	1	0	0	1	0	1	0	0.150034
COPE	1	1	0	1	0	0	0	1	0	1	0	0	0	0	0.149842
RHOA	1	1	0	1	1	1	1	1	0	0	0	1	0	0	0.149075
CPT1A	1	0	1	0	0	0	0	0	0	0	0	0	0	0	0.148289
ML12A	1	0	0	0	1	1	0	0	0	0	0	0	0	0	0.148042
PRP8	0	1	0	0	0	0	0	0	0	0	0	0	0	0	0.147206
SYAC	1	0	1	0	1	0	0	0	0	0	0	0	0	0	0.146882
WDR36	0	1	0	0	0	0	0	0	0	0	0	0	0	0	0.146311
RS15A	1	1	0	0	1	0	0	0	1	0	0	0	0	0	0.146254
ACTZ	1	0	0	0	1	1	0	1	0	0	0	0	0	0	0.145694
XPO7	1	1	0	0	0	0	0	0	0	0	0	0	0	0	0.145474
TOP1	1	1	0	0	0	0	0	0	0	0	0	0	0	0	0.145145
MTREX	0	1	0	0	0	0	0	0	0	0	0	0	0	0	0.145
RL3	1	1	0	0	1	0	0	0	1	0	0	0	0	0	0.144687
NLE1	0	1	0	0	0	0	0	0	0	0	0	0	0	0	0.143673
M4K4	1	0	0	0	0	0	0	0	0	0	0	0	0	0	0.14347
COPB	1	0	0	1	0	0	1	1	0	1	0	0	0	0	0.143035
LGUL	1	1	0	0	1	0	1	0	0	0	0	0	0	0	0.142734
ILF3	1	1	1	0	1	0	0	0	0	0	0	0	0	0	0.140599
RHOG	1	0	0	1	1	1	1	1	0	0	0	0	0	0	0.140588
TMCO1	1	0	0	1	0	0	0	0	0	1	0	0	0	0	0.140491
NONO	0	1	0	0	0	0	0	0	0	0	0	0	0	0	0.140163
ARC1A	1	1	0	0	1	1	0	0	0	0	0	0	0	0	0.139844
C560	1	0	1	0	0	0	0	0	0	0	0	0	0	0	0.139623
SYLC	1	1	0	1	0	0	0	0	0	0	1	0	1	0	0.137762
HSDL1	1	0	1	0	0	1	0	0	0	0	0	0	0	0	0.137732
ULA1	1	0	0	0	0	0	1	0	0	0	0	0	0	0	0.137229
TPR	1	1	0	0	0	1	0	0	0	0	0	0	0	0	0.136782
AN32A	1	1	0	1	0	0	0	0	0	0	0	0	0	0	0.136577
SRRM2	0	1	0	0	0	0	0	0	0	0	0	0	0	0	0.136346
RECQ1	1	1	0	0	0	0	0	0	0	0	0	0	0	0	0.135334
AP2B1	1	0	0	0	0	0	1	1	0	0	1	1	1	0	0.134944
ERAP1	1	0	0	1	1	0	1	0	0	0	0	0	0	0	0.134456
IF4G2	1	0	0	0	0	0	0	0	0	0	0	0	0	0	0.134246
HSP7C	1	1	0	0	1	0	1	1	0	0	1	1	1	0	0.132249
HUWE1	1	1	0	0	1	0	0	1	0	1	0	0	0	0	0.131568
ADT1	1	0	1	0	0	0	1	0	0	0	0	0	0	0	0.131228
ARPC2	1	1	0	0	1	1	1	1	0	0	0	1	0	0	0.131157
CDK6	1	1	0	0	0	1	0	0	0	0	0	0	0	0	0.130612
TBB5	1	1	0	0	1	1	0	1	0	0	1	0	1	0	0.130114
FAS	1	0	0	0	1	0	1	1	0	1	0	0	0	0	0.129736
CERS6	1	0	0	1	0	0	0	0	0	0	0	0	0	0	0.128996
IF4A2	1	0	0	0	0	0	0	0	0	0	0	0	0	0	0.128918
CY1	1	1	1	0	0	0	0	0	0	0	0	0	0	0	0.128588
SYSC	1	1	0	0	1	0	0	0	0	0	0	0	0	0	0.12795
AAKG1	1	1	0	0	0	0	0	0	0	0	0	0	0	0	0.127503
SP16H	0	1	0	0	0	0	0	0	0	0	0	0	0	0	0.127296
RL35	1	1	0	0	0	0	0	0	1	0	0	0	0	0	0.126499
PSA2	1	1	0	0	1	0	0	1	0	0	0	0	0	0	0.125653
HACD3	1	1	0	1	0	0	0	0	0	0	0	0	0	0	0.125649
SPCS3	1	0	0	1	0	0	0	0	0	0	0	0	0	0	0.125646
PFKAP	1	1	0	0	1	0	0	0	0	0	0	0	0	0	0.124862
MCM3	1	1	0	0	0	1	0	0	0	0	0	0	0	0	0.12485
KINH	1	0	0	0	0	1	0	1	0	0	1	0	1	0	0.124117
SF3B1	0	1	0	0	0	0	0	0	0	0	0	0	0	0	0.123535
PIGU	1	0	0	1	0	0	1	0	0	0	0	0	0	0	0.123464
MY18A	1	0	0	0	0	1	0	0	0	1	0	0	0	0	0.123245
RL30	1	1	0	0	1	0	0	0	1	0	0	0	0	0	0.123119
CND2	1	1	0	0	0	0	0	0	0	0	0	0	0	0	0.123106
RS2	1	1	0	0	1	0	0	0	1	0	0	0	0	0	0.12302
RS9	1	1	0	0	1	0	0	0	1	0	0	0	0	0	0.122929
RL24	1	0	0	1	1	0	0	0	1	0	0	0	0	0	0.122286
NUMA1	1	1	0	0	1	1	1	0	0	1	0	0	0	0	0.121595
RS3	1	1	1	1	1	1	1	0	1	0	0	0	0	0	0.121501
NP1L1	1	1	0	0	0	0	0	1	0	0	0	0	0	0	0.120987
GNAQ	1	1	0	0	1	0	1	0	0	1	1	0	1	0	0.120922
NUP93	1	1	0	0	0	1	0	0	0	0	0	0	0	0	0.120848
ANM1	1	1	0	0	0	0	0	0	0	0	0	0	0	0	0.119522
PRDX6	1	1	1	0	1	0	0	1	0	0	1	0	1	0	0.118556
CN37	1	0	1	0	1	0	1	1	0	0	0	0	0	0	0.117515
ARF3	1	0	0	0	1	0	1	0	0	1	0	0	0	0	0.117359
NAA50	1	1	0	0	1	0	0	0	0	0	0	0	0	0	0.11707
SSRP1	0	1	0	0	0	0	0	0	0	0	0	0	0	0	0.117033
IF5A1	1	1	0	1	0	0	0	0	0	0	0	0	0	0	0.116411
SYRC	1	1	0	0	1	0	0	0	0	0	0	0	0	0	0.116371
STT3A	1	0	0	1	0	0	0	0	0	0	0	0	0	0	0.115784
DEST	1	0	0	0	1	1	0	0	0	0	0	0	0	0	0.115045
VDAC3	1	1	1	0	1	0	0	0	0	0	0	0	0	0	0.114857
ACTS	1	0	0	0	1	1	0	0	0	0	0	0	0	0	0.11483
CCAR2	1	1	1	0	0	1	0	0	0	0	0	0	0	0	0.114633
RIR1	1	1	0	0	0	0	0	0	0	0	0	0	0	0	0.114377
SRP68	1	1	0	1	0	0	0	0	1	0	0	0	0	0	0.113949
TBB4B	1	1	0	0	1	1	0	1	0	0	1	0	1	0	0.113874
S2512	1	0	1	0	0	0	0	0	0	0	0	0	0	0	0.113796
RL15	1	1	0	0	0	0	0	0	1	0	0	0	0	0	0.113239
GIMA4	1	0	0	0	0	0	0	0	0	0	0	0	0	0	0.11301
PDS5A	1	1	0	0	0	0	1	0	0	0	0	0	0	0	0.112812
ABCF1	1	1	0	0	0	0	0	0	1	0	0	0	0	0	0.112256
IF2A	1	1	0	0	1	0	0	0	0	0	0	0	0	0	0.11225
UBP10	1	1	0	0	0	1	0	1	0	0	0	1	0	0	0.112115
IMB1	1	1	0	1	1	0	0	1	0	0	0	0	0	0	0.111811
PSMD9	1	1	0	0	0	0	0	0	0	0	0	0	0	0	0.111181
SMC5	1	1	0	0	0	0	0	0	0	0	0	0	0	0	0.110164
HINT1	1	1	0	0	1	1	1	0	0	0	0	0	0	0	0.109464
IKZF1	1	1	0	0	0	0	0	0	0	0	0	0	0	0	0.109458
THOC2	0	1	0	0	0	0	0	0	0	0	0	0	0	0	0.108989
S61A1	1	0	0	1	0	0	0	0	0	0	0	0	0	0	0.108938
ATX2L	1	1	0	0	0	0	0	0	0	0	0	0	0	0	0.108657
TMM70	1	1	1	0	0	0	0	0	0	0	0	0	0	0	0.10785
NU214	1	1	0	0	0	0	0	0	0	0	0	0	0	0	0.107535
PCBP3	1	1	0	0	1	0	0	0	0	0	0	0	0	0	0.107126
RL7	1	1	0	0	0	0	0	0	1	0	0	0	0	0	0.106729
RAB14	1	0	0	1	1	0	1	1	0	1	1	1	1	0	0.106512
DREB	1	0	0	0	0	1	1	0	0	0	0	0	0	0	0.106465
HCFC1	1	1	0	0	0	0	0	0	0	0	0	0	0	0	0.105886
DEK	1	1	0	0	0	0	0	0	0	0	0	0	0	0	0.105726
RL35A	1	0	0	0	1	0	0	0	1	0	0	0	0	0	0.105372
RS25	1	1	0	0	1	0	0	0	1	0	0	0	0	0	0.104866
GAK	1	0	0	0	0	0	0	0	0	1	0	0	0	0	0.10486
KI67	0	1	0	0	0	0	0	0	0	0	0	0	0	0	0.10405
DIC	1	1	1	0	0	0	0	0	0	0	0	0	0	0	0.103606
GIMA5	1	0	0	0	0	0	0	1	0	0	1	1	1	0	0.103487
GFPT1	1	0	0	0	1	0	0	0	0	0	0	0	0	0	0.103046
EBP	1	1	0	1	0	0	1	1	0	0	0	0	0	0	0.102667
SYQ	1	0	1	0	0	0	0	0	0	0	0	0	0	0	0.102646
SEH1	1	1	0	0	0	0	0	0	0	0	1	0	1	0	0.102521
TBCE	1	0	0	0	0	1	0	0	0	0	0	0	0	0	0.102216
LKHA4	1	1	0	0	1	0	0	1	0	0	0	0	0	0	0.101321
CENPV	1	1	0	0	0	1	0	0	0	0	0	0	0	0	0.10128
FANCI	1	1	0	0	0	0	0	0	0	0	0	0	0	0	0.101047
RPN2	1	1	0	1	0	0	0	0	0	0	1	0	0	0	0.100982
KIME	1	0	0	0	0	0	0	0	0	0	0	0	0	1	0.100765
2A5D	1	1	0	0	0	0	0	0	0	0	0	0	0	0	0.100269
DBR1	0	1	0	0	0	0	0	0	0	0	0	0	0	0	0.100221
CBX3	0	1	0	0	0	1	0	0	0	0	0	0	0	0	0.0995638
FADS2	1	0	0	1	0	0	1	0	0	0	0	0	0	0	0.0994295
DJC11	1	1	1	0	0	0	0	0	0	0	0	0	0	0	0.0994078
SCD	1	1	0	1	0	0	0	0	0	0	0	0	0	0	0.0991481
CPNE1	1	1	0	0	1	0	1	1	0	0	1	0	1	0	0.0988605
RBP2	1	1	1	0	0	0	0	0	0	0	0	0	0	0	0.0987403
ACTB	1	1	0	0	1	1	1	0	0	0	0	0	0	0	0.0983939
PSMD1	1	1	0	0	1	0	0	1	0	0	1	0	1	0	0.0981315
CYBC1	1	0	0	1	0	0	0	0	0	0	0	0	0	0	0.0975341
PFKAL	1	0	0	0	1	0	0	1	0	0	0	0	0	0	0.0973593
DPYL2	1	0	0	0	1	1	1	0	0	0	0	0	0	0	0.0973105
PUR9	1	0	0	0	1	0	1	0	0	0	0	0	0	0	0.094653
PABP1	1	1	0	0	1	0	0	0	0	0	0	0	0	0	0.0941849
RS17	1	1	0	0	0	0	0	0	1	0	0	0	0	0	0.0938129
CYC	1	1	1	0	0	0	0	0	0	0	0	0	0	0	0.0923885
CUL4A	0	1	0	0	0	0	0	0	0	0	0	0	0	0	0.092006
MLEC	1	0	0	1	0	0	1	1	0	0	0	0	0	0	0.0918792
RL14	1	0	0	0	1	0	0	0	1	0	0	0	0	0	0.0914723
CSK22	1	1	0	0	0	0	1	1	0	0	0	0	0	0	0.0909012
DHX9	1	1	0	0	0	1	0	0	1	0	0	0	0	0	0.0907243
PO210	1	1	0	1	0	0	0	0	0	0	0	0	0	0	0.0906207
MCM6	0	1	0	0	0	0	0	0	0	0	0	0	0	0	0.0899758
GCN1	1	0	0	0	0	0	0	0	1	0	0	0	0	0	0.0899364
RS23	1	1	0	1	0	0	0	0	1	0	0	0	0	0	0.0899211
MIC60	1	0	1	0	0	0	0	0	0	0	0	0	0	0	0.0894936
DNJC2	1	1	0	0	0	0	0	0	0	0	0	0	0	0	0.0894799
VAV	1	0	0	0	0	0	1	0	0	0	0	0	0	0	0.089318
APC7	1	1	0	0	0	1	0	0	0	0	0	0	0	0	0.0886512
SNAA	1	0	0	0	1	0	1	0	0	0	1	0	0	0	0.0885552
PI42A	1	1	0	0	0	0	1	0	0	0	1	0	1	0	0.0882427
SYVC	1	0	0	0	0	0	0	0	0	0	0	0	0	0	0.0878645
CHSP1	1	0	0	0	0	0	0	0	0	0	0	0	0	0	0.0870034
AIMP2	1	1	0	0	0	0	0	0	0	0	0	0	0	0	0.0869523
UBF1	0	1	0	0	0	0	0	0	0	0	0	0	0	0	0.0866378
PTN6	1	1	0	0	1	0	1	1	0	0	0	0	0	0	0.0863898
PRPS2	1	0	0	0	0	0	0	0	0	0	0	0	0	0	0.0862416
CNOT1	1	1	0	0	1	0	0	0	0	0	0	0	0	0	0.0860619
RS11	1	1	0	0	1	0	0	0	1	0	0	0	0	0	0.0858618
ARP3	1	1	0	0	1	1	0	0	0	0	0	0	0	0	0.0858544
RL6	1	1	0	1	0	0	0	0	1	0	0	0	0	0	0.0856393
PDS5B	1	1	0	0	0	0	0	0	0	0	0	0	0	0	0.0854611
RENT1	1	1	0	0	0	0	0	0	0	0	0	0	0	0	0.0850632
PCID2	1	1	0	0	0	0	0	0	0	0	0	0	0	0	0.0849056
PSMD4	1	1	0	0	0	0	0	0	0	0	0	0	0	0	0.0843616
SFPQ	1	1	0	0	0	0	0	0	0	0	0	0	0	0	0.0836274
LA	1	1	0	0	0	0	0	0	0	0	0	0	0	0	0.0833573
RRBP1	1	0	0	1	0	0	0	0	1	0	0	0	0	0	0.0831277
TIF1B	0	1	0	0	0	0	0	0	0	0	0	0	0	0	0.0830897
NNTM	1	0	1	0	0	0	0	0	0	0	0	0	0	0	0.0830718
PRDX5	1	1	1	0	1	0	0	1	0	0	0	0	0	1	0.0828841
VIGLN	1	1	0	0	1	0	1	0	0	0	0	0	0	0	0.0828274
DDX46	0	1	0	0	0	0	0	0	0	0	0	0	0	0	0.0827625
RS3A	1	1	0	1	1	0	0	0	1	0	0	0	0	0	0.0826297
PLAP	1	1	0	0	1	0	0	0	0	0	0	0	0	0	0.0819505
PHB1	#N/A														0.0818697
RAD21	1	1	0	0	0	1	0	0	0	0	0	0	0	0	0.0818657
UBA6	1	1	0	0	0	0	0	0	0	0	0	0	0	0	0.0807241
ARHG1	1	0	0	0	0	0	1	0	0	0	0	0	0	0	0.0806922
RANG	1	1	0	0	0	1	0	0	0	0	0	0	0	0	0.0805699
RED	1	1	0	0	0	1	0	0	0	0	0	0	0	0	0.0804108
DBNL	1	0	0	0	1	1	1	1	0	1	0	1	0	0	0.0803527
UGGG1	1	0	0	1	1	0	0	0	0	0	0	0	0	0	0.0799265
RL27	1	1	0	1	1	0	0	0	1	0	0	0	0	0	0.0798448
PRDX4	1	1	0	1	1	0	0	1	0	0	0	0	0	0	0.0796265
RL10	1	1	0	1	0	0	0	0	1	0	0	0	0	0	0.0794635
BPTF	1	1	0	0	1	0	0	0	0	0	0	0	0	0	0.0789871
PSIP1	1	1	0	0	0	0	0	0	0	0	0	0	0	0	0.0788776
ELP1	1	1	0	0	0	0	0	0	0	0	0	0	0	0	0.078806
FEN1	1	1	1	0	0	0	0	0	0	0	0	0	0	0	0.0786728
RTCB	1	1	0	0	0	0	0	0	0	0	0	0	0	0	0.078399
NSUN2	1	1	1	0	1	1	0	0	0	0	0	0	0	0	0.0783371
TOP2A	1	1	0	0	0	1	0	0	0	0	0	0	0	0	0.0782859
IF4A1	1	0	0	0	1	0	0	0	0	0	0	0	0	0	0.0782814
PLPHP	1	0	0	0	0	0	0	0	0	0	0	0	0	0	0.0779207
RS4X	1	1	0	0	1	0	0	0	1	0	0	0	0	0	0.0771252
PUS7	0	1	0	0	0	0	0	0	0	0	0	0	0	0	0.0769944
RAB5C	1	0	0	0	1	0	1	1	0	0	1	1	1	0	0.0764723
PSA4	1	1	0	0	1	0	0	0	0	0	0	0	0	0	0.0764491
RS8	1	1	0	1	1	0	0	0	1	0	0	0	0	0	0.076376
SMRCD	0	1	0	0	0	0	0	0	0	0	0	0	0	0	0.076304
KTN1	1	0	0	1	0	0	1	0	0	0	0	0	0	0	0.0763015
SAE2	1	1	0	0	0	0	0	0	0	0	0	0	0	0	0.0762899
PSB2	1	1	0	0	1	0	0	0	0	0	0	0	0	0	0.076124
RLA0	1	1	0	1	1	0	0	0	1	0	0	0	0	0	0.0760065
SGTA	1	1	0	0	0	0	0	1	0	0	0	0	0	0	0.0757452
NEK9	1	1	0	0	0	1	0	0	0	0	0	0	0	0	0.0756758
CSDE1	1	0	0	0	0	0	1	0	0	1	0	0	0	0	0.0756733
37500	1	1	0	0	1	1	1	1	0	0	0	0	0	0	0.0752393
HDGR2	0	1	0	0	0	0	0	0	0	0	0	0	0	0	0.0747642
GDS1	1	0	1	1	1	0	0	0	0	0	0	0	0	0	0.0741495
EFNMT	1	1	1	0	0	0	0	0	0	0	0	0	0	0	0.0733452
DPOLA	1	1	0	0	0	0	0	0	0	0	0	0	0	0	0.0725904
DRG1	1	1	0	0	0	0	0	0	0	0	0	0	0	0	0.0722423
AIFM1	1	1	1	0	0	0	0	0	0	0	0	0	0	0	0.0718918
DHX15	0	1	0	0	0	0	0	0	0	0	0	0	0	0	0.0712811
RACK1	1	1	1	0	1	0	1	0	1	0	0	0	0	0	0.0711577
RS16	1	1	0	0	1	0	0	0	1	0	0	0	0	0	0.0711525
PGAM5	1	0	1	0	0	0	0	0	0	0	0	0	0	0	0.07062
RUVB2	1	1	0	0	1	1	0	0	0	0	0	0	0	0	0.0705326
RL7A	1	1	0	0	0	0	0	0	1	0	0	0	0	0	0.0704706
HNRDL	1	1	0	0	0	0	0	0	0	0	0	0	0	0	0.0702136
RINI	1	1	0	0	1	0	0	0	0	0	0	0	0	0	0.069861
SYDC	1	0	0	0	1	0	0	0	0	0	0	0	0	0	0.0697574
ELMO1	1	0	0	0	0	0	1	0	0	0	0	0	0	0	0.0696642
ABCD3	1	0	1	0	0	0	0	0	0	0	0	0	0	1	0.0695827
SMC1A	1	1	0	0	0	1	0	0	0	0	0	0	0	0	0.0695576
TIAR	1	1	0	0	0	0	0	0	0	0	1	0	1	0	0.0692868
LRC59	1	1	1	1	0	0	0	0	0	0	0	0	0	0	0.0692259
HNRPK	1	1	0	0	1	1	0	0	0	0	0	0	0	0	0.0689443
TOP2B	1	1	0	0	0	0	0	0	0	0	0	0	0	0	0.0689426
RL28	1	0	0	0	1	0	0	0	1	0	0	0	0	0	0.0686884
SYK	1	1	1	0	1	0	1	0	0	0	0	0	0	0	0.0686013
RL38	1	0	0	0	0	0	0	0	1	0	0	0	0	0	0.0685397
RL18A	1	0	0	0	0	0	0	0	1	0	0	0	0	0	0.0684211
RNH2A	1	1	0	0	0	0	0	0	0	0	0	0	0	0	0.0680062
EIF3G	1	0	0	0	0	0	0	0	0	0	0	0	0	0	0.0679382
RS20	1	1	0	0	1	0	0	0	1	0	0	0	0	0	0.0668728
ARL1	1	0	0	0	0	0	0	0	0	1	0	0	0	0	0.0664932
TNPO1	1	1	0	0	1	0	0	0	0	0	0	0	0	0	0.0663891
DNJB1	1	1	0	0	1	0	0	0	0	0	0	0	0	0	0.0663407
RS12	1	1	0	0	0	0	0	0	1	1	0	0	0	0	0.0661465
EIF3E	1	1	0	0	1	0	0	0	0	0	0	0	0	0	0.066021
RL11	1	1	0	0	1	0	0	0	1	0	0	0	0	0	0.0658366
TBB8	1	0	0	0	1	1	0	0	0	0	0	0	0	0	0.0655367
YBOX1	1	1	0	0	1	0	0	0	0	0	0	0	0	0	0.0654745
K2C6B	1	0	0	0	1	1	0	0	0	0	0	0	0	0	0.0653548
RPN1	1	0	0	1	0	0	0	1	0	0	0	0	0	0	0.0645448
AL9A1	1	0	0	0	1	0	0	0	0	0	0	0	0	0	0.064178
MTA1	1	1	0	0	0	1	0	0	0	0	0	0	0	0	0.0641349
PKN1	1	1	0	0	0	0	1	1	0	0	0	1	0	0	0.0640625
SR140	0	1	0	0	0	0	0	0	0	0	0	0	0	0	0.0638277
RBM39	0	1	0	0	0	1	0	0	0	0	0	0	0	0	0.0634652
RL26	1	1	0	0	1	0	0	0	1	0	0	0	0	0	0.063151
CPSF1	0	1	0	0	0	0	0	0	0	0	0	0	0	0	0.063073
ERH	1	1	0	0	0	0	0	0	0	0	0	0	0	0	0.0629159
EIF3I	1	0	0	0	1	0	0	0	0	0	0	0	0	0	0.0627861
NPM	1	1	0	0	0	1	0	0	1	0	0	0	0	0	0.0624971
PSMD2	1	1	0	0	1	0	0	1	0	0	0	0	0	0	0.0621262
CPSF5	1	1	0	0	0	1	0	0	0	0	0	0	0	0	0.0620838
HNRPM	1	1	0	0	1	0	0	0	0	0	0	0	0	0	0.0617209
SAC1	1	0	0	1	0	0	0	0	0	1	0	0	0	0	0.0616809
MBNL1	1	1	0	0	0	0	0	0	0	0	0	0	0	0	0.0615921
PSDE	1	1	0	0	1	0	0	1	0	0	0	0	0	0	0.0615274
RPB1	1	1	0	0	0	0	0	0	0	0	0	0	0	0	0.0609536
RL4	1	1	0	1	1	0	0	0	1	0	0	0	0	0	0.0605318
RS24	1	1	0	1	0	0	0	0	1	0	0	0	0	0	0.060194
RS18	1	1	0	0	1	0	0	0	1	0	0	0	0	0	0.0600764
BIP	1	1	1	1	1	0	1	1	0	0	0	0	0	0	0.0599535
TR150	0	1	0	0	1	0	0	0	0	0	0	0	0	0	0.0599045
AT2A2	1	0	0	1	0	0	1	0	0	0	0	0	0	0	0.0593814
U2AF2	0	1	0	0	0	0	0	0	0	0	0	0	0	0	0.0592956
HNRPU	1	1	0	0	0	1	0	0	0	0	0	0	0	0	0.0589889
RTF2	0	1	0	0	0	0	0	0	0	0	0	0	0	0	0.0586715
SAFB1	0	1	0	0	0	0	0	0	0	0	0	0	0	0	0.0585211
ELOV5	1	0	0	1	0	0	0	0	0	0	0	0	0	0	0.0584742
UBP39	0	1	0	0	0	0	0	0	0	0	0	0	0	0	0.0583747
IF2B	1	0	0	0	0	0	0	0	0	0	0	0	0	0	0.057999
DHB4	1	0	0	0	0	0	0	0	0	0	0	0	0	1	0.0579175
LBR	1	1	0	1	0	0	0	0	0	0	0	0	0	0	0.0578266
ESYT2	1	0	0	1	0	0	1	0	0	0	0	0	0	0	0.057798
8ODP	1	1	1	0	1	0	1	1	0	0	0	0	0	0	0.0573313
RS14	1	1	0	0	1	0	0	0	1	0	0	0	0	0	0.0571481
PCNA	0	1	0	0	1	1	0	0	0	0	0	0	0	0	0.0568392
SMHD1	0	1	0	0	0	0	0	0	0	0	0	0	0	0	0.0568389
CRNL1	0	1	0	0	0	0	0	0	0	0	0	0	0	0	0.0566986
EDC4	1	1	0	0	0	0	0	0	0	0	0	0	0	0	0.0565191
AT5F1	1	1	1	0	0	0	0	0	0	0	0	0	0	0	0.056505
HNRPL	1	1	0	0	1	0	0	0	0	0	0	0	0	0	0.0564483
G3BP1	1	1	0	0	0	0	0	0	0	0	0	0	0	0	0.0563802
RBBP4	1	1	0	0	0	0	0	0	0	0	0	0	0	0	0.0563772
SFXN1	1	0	1	0	0	0	0	0	0	0	0	0	0	0	0.05614
MGN	1	1	0	0	0	0	0	0	0	0	0	0	0	0	0.0561184
SMC3	1	1	0	0	0	1	0	0	0	0	0	0	0	0	0.0560752
DHCR7	1	1	0	1	0	0	0	0	0	0	0	0	0	0	0.0560361
OST48	1	0	0	1	0	0	1	1	0	0	1	0	1	0	0.0558498
PDIA4	1	0	0	1	1	0	0	1	0	0	0	0	0	0	0.0557647
PRS4	1	1	0	0	0	0	0	0	0	0	0	0	0	0	0.0554974
DDX21	1	1	1	0	0	0	0	0	0	0	0	0	0	0	0.0552029
BAP31	1	0	1	1	0	0	1	1	0	1	0	0	0	0	0.055058
TECR	1	1	0	1	0	0	0	0	0	0	0	0	0	0	0.0549974
RL18	1	1	0	1	0	0	0	0	1	0	0	0	0	0	0.0548697
MCM7	1	1	0	0	0	0	0	0	0	0	0	0	0	0	0.0548644
VDAC2	1	1	1	0	0	0	0	1	0	0	0	0	0	0	0.0548369
BUB3	1	1	0	0	0	0	0	0	0	0	0	0	0	0	0.0547602
RTN4	1	1	0	1	0	0	1	0	0	0	0	0	0	0	0.054721
ZAP70	1	0	0	0	0	0	1	0	0	0	0	0	0	0	0.0546283
SRRT	1	1	0	0	0	0	0	0	0	0	0	0	0	0	0.0544168
PSD12	1	1	0	0	1	0	0	1	0	0	0	0	0	0	0.0543726
PTN2	1	1	0	1	0	0	1	0	0	0	0	0	0	0	0.0542387
DSRAD	1	1	0	0	0	0	0	0	0	0	0	0	0	0	0.0541508
RL13	1	1	0	1	0	0	0	0	1	0	0	0	0	0	0.0540576
WDR75	0	1	0	0	0	0	0	0	0	0	0	0	0	0	0.0539868
SPEE	1	0	0	0	0	0	0	0	0	0	0	0	0	0	0.0538578
S35E1	1	0	0	0	0	0	0	0	0	1	0	0	0	0	0.0538549
RAB7A	1	0	0	0	1	0	1	1	0	0	1	1	1	0	0.0537089
AP1M1	1	0	0	0	1	0	1	1	0	1	1	0	1	0	0.0534233
SRPK1	1	1	0	1	0	0	1	0	0	0	0	0	0	0	0.0531195
IPO4	1	1	0	0	0	0	0	0	0	0	0	0	0	0	0.0528525
SF3A3	0	1	0	0	0	0	0	0	0	0	0	0	0	0	0.0527794
SNW1	1	1	0	0	0	0	0	0	0	0	0	0	0	0	0.0523811
RL36	1	1	0	0	0	0	0	0	1	0	0	0	0	0	0.0521387
SMCA4	0	1	0	0	1	0	0	0	0	0	0	0	0	0	0.0519566
TBL3	0	1	0	0	0	0	0	0	0	0	0	0	0	0	0.0519268
KIF4A	1	1	0	0	0	1	0	0	0	0	0	0	0	0	0.0515485
PTSS1	1	0	0	1	0	0	0	0	0	0	0	0	0	0	0.0515058
KCAB2	1	0	0	0	0	1	1	1	0	0	0	0	0	0	0.0512745
PDIA3	1	1	0	1	1	0	0	1	0	0	0	1	0	0	0.0511324
RL17	1	1	0	0	0	0	0	0	1	0	0	0	0	0	0.0510737
PRP6	0	1	0	0	0	0	0	0	0	0	0	0	0	0	0.0506951
FBRL	0	1	0	0	1	0	0	0	0	0	0	0	0	0	0.0505681
PSMD7	1	1	0	0	1	0	0	1	0	0	0	0	0	0	0.0505634
DDX23	0	1	0	0	1	0	0	0	0	0	0	0	0	0	0.0503877
TBCD	1	0	0	0	0	1	1	0	0	0	0	0	0	0	0.0503614
RBM14	1	1	0	0	0	0	0	0	0	0	0	0	0	0	0.0502844
UBP2L	1	1	0	0	0	0	0	0	0	0	0	0	0	0	0.0501882
KPCA	1	1	1	1	1	0	1	0	0	0	0	0	0	0	0.0498885
CND3	1	1	0	0	0	0	0	0	0	0	0	0	0	0	0.0497566
ELAV1	1	1	0	1	0	0	0	1	0	0	0	0	0	0	0.0495948
VAV3	1	0	0	0	0	0	1	0	0	0	0	0	0	0	0.0494596
GNAS1	1	0	0	0	1	0	1	0	0	0	0	0	0	0	0.0493557
RUVB1	1	1	0	0	1	1	0	0	0	0	0	0	0	0	0.0492958
CDK5	1	1	0	0	0	1	1	0	0	0	0	0	0	0	0.049255
TEBP	1	1	0	0	0	0	0	0	0	0	0	0	0	0	0.0492089
TMED9	1	0	0	1	1	0	0	1	0	1	0	0	0	0	0.0491175
PR40A	0	1	0	0	0	0	0	0	0	0	0	0	0	0	0.0490752
H15	0	1	0	0	0	0	0	0	0	0	0	0	0	0	0.0486726
STAT1	1	1	0	0	0	0	0	0	0	0	0	0	0	0	0.0486284
TBC15	1	0	0	0	1	0	0	0	0	0	0	0	0	0	0.0480824
RL23	1	1	0	0	1	0	0	0	1	0	0	0	0	0	0.0478771
PA2G4	1	1	0	0	1	0	0	1	0	0	1	0	1	0	0.0474261
STT3B	1	0	0	1	0	0	0	0	0	0	0	0	0	0	0.0470773
HS71A	1	1	1	1	1	1	1	1	0	0	0	0	0	0	0.0470687
WDHD1	1	1	0	0	0	0	0	0	0	0	0	0	0	0	0.0470534
DNLI1	1	1	1	0	0	0	0	0	0	0	0	0	0	0	0.046989
NTPCR	#N/A														0.0466905
KCY	1	1	0	0	1	0	0	0	0	0	0	0	0	0	0.0466401
EMC1	1	0	0	1	0	0	0	0	0	0	0	0	0	0	0.0465547
TYSY	1	1	1	0	0	0	0	0	0	0	0	0	0	0	0.0465485
SMD3	1	1	0	0	0	0	0	0	0	0	0	0	0	0	0.0464886
2ABA	1	1	0	0	0	0	0	0	0	0	0	0	0	0	0.0463695
PSA3	1	1	0	0	1	0	0	0	0	0	0	0	0	0	0.0463452
ARHG2	1	0	0	0	0	1	1	1	0	1	0	0	0	0	0.0461035
MCM2	1	1	0	0	0	0	0	0	0	0	0	0	0	0	0.0460115
TBG1	1	1	0	0	0	1	0	1	0	0	0	1	0	0	0.045905
CND1	1	1	0	0	0	0	0	0	0	0	0	0	0	0	0.0456596
MARE2	1	0	0	0	0	1	0	0	0	0	0	0	0	0	0.0455841
WDR3	0	1	0	0	0	0	0	0	0	0	0	0	0	0	0.0455361
ROA2	1	1	0	0	1	0	0	0	0	0	0	0	0	0	0.0454507
RAD50	0	1	0	0	0	0	0	0	0	0	0	0	0	0	0.045398
PCBP1	1	1	0	0	1	0	0	0	0	0	0	0	0	0	0.045285
DNJA1	1	1	1	1	1	1	0	0	0	0	0	0	0	0	0.0448911
VDAC1	1	1	1	0	1	0	1	1	0	0	0	0	0	0	0.0446649
PRP19	1	1	0	0	0	1	0	0	0	0	0	0	0	0	0.044596
COPD	1	0	0	1	0	0	0	1	0	1	0	0	0	0	0.0444031
ACOX1	1	0	0	0	0	0	0	0	0	0	0	0	0	1	0.0439987
JAGN1	1	0	0	1	0	0	0	0	0	0	0	0	0	0	0.0434537
ROA1	1	1	0	0	1	0	0	0	0	0	0	0	0	0	0.0433741
MAGT1	1	0	0	1	0	0	1	1	0	0	1	0	1	0	0.04325
RCC1	1	1	0	0	0	0	0	0	0	0	0	0	0	0	0.0431664
CTR9	0	1	0	0	0	0	0	0	0	0	0	0	0	0	0.0431547
VRK1	1	1	0	0	0	1	0	0	0	1	0	0	0	0	0.0430797
KAP0	1	0	0	0	0	1	1	1	0	0	0	1	0	0	0.0429387
ENPL	1	1	0	1	1	0	1	1	0	0	0	0	0	0	0.0428514
NUDC1	1	1	0	0	0	0	0	0	0	0	0	0	0	0	0.0428487
HMCS1	1	0	0	0	0	0	0	0	0	0	0	0	0	0	0.0426346
KHDR1	1	1	0	0	0	0	1	0	0	0	0	0	0	0	0.0424031
GSK3B	1	1	1	0	0	1	1	0	0	0	0	0	0	0	0.0421566
UHRF1	0	1	0	0	0	0	0	0	0	0	0	0	0	0	0.0421477
U5S1	1	1	0	0	0	0	0	0	0	0	0	0	0	0	0.0419962
PDIP3	1	1	0	0	0	0	0	0	0	0	0	0	0	0	0.0419836
RFC4	0	1	0	0	0	0	0	0	0	0	0	0	0	0	0.041695
NAT10	0	1	0	0	0	0	0	0	0	0	0	0	0	0	0.0416355
FUMH	1	1	1	0	1	0	0	0	0	0	0	0	0	0	0.041565
DIAP1	1	1	0	0	0	1	1	1	0	0	0	0	0	0	0.0415217
HYOU1	1	0	0	1	1	0	0	1	0	0	0	0	0	0	0.0414802
GMFG	1	0	0	0	1	0	0	1	0	0	0	0	0	0	0.0412987
TCTP	1	1	0	0	1	1	0	1	0	0	0	1	0	0	0.0412274
CALR	1	1	0	1	1	0	1	1	0	1	1	0	1	0	0.0411912
GLU2B	1	0	0	1	0	0	0	0	0	0	0	0	0	0	0.041177
FKBP8	1	0	1	1	0	0	0	0	0	0	0	0	0	0	0.0409363
OXSR1	1	0	0	0	1	0	0	0	0	0	0	0	0	0	0.0407182
RL8	1	0	0	0	0	0	0	0	1	0	0	0	0	0	0.0407056
SYFA	1	0	0	0	0	0	0	0	0	0	0	0	0	0	0.0405416
ARPC4	1	1	0	0	1	1	0	0	0	0	0	0	0	0	0.0399161
HMGA1	1	1	0	0	0	0	0	0	0	0	0	0	0	0	0.0398737
CSK	1	0	0	0	1	0	1	0	0	0	0	0	0	0	0.0398501
SNRPA	0	1	0	0	0	0	0	0	0	0	0	0	0	0	0.0393962
ALG3	1	0	0	1	0	0	0	0	0	0	0	0	0	0	0.0392499
IMA1	1	1	0	1	0	0	1	0	0	1	0	0	0	0	0.0392335
UCHL5	1	1	0	0	0	0	0	0	0	0	0	0	0	0	0.0390996
ATP5L	1	0	1	0	0	0	0	0	0	0	0	0	0	0	0.0390172
WDR18	1	1	0	0	0	0	0	0	0	0	0	0	0	0	0.0387379
CDC5L	1	1	0	0	0	0	0	0	0	0	0	0	0	0	0.0384503
PSMD8	1	1	0	0	0	0	0	0	0	0	0	0	0	0	0.0383857
PWP2	0	1	0	0	0	0	0	0	0	0	0	0	0	0	0.0380247
PP2AA	1	1	1	0	1	1	1	0	0	0	0	0	0	0	0.0379707
BRE1A	0	1	0	0	0	0	0	0	0	0	0	0	0	0	0.0379582
AQR	0	1	0	0	0	0	0	0	0	0	0	0	0	0	0.0375943
RS27L	1	1	0	0	0	0	0	0	1	0	0	0	0	0	0.0375714
ILKAP	1	1	0	0	0	0	0	0	0	0	0	0	0	0	0.0375364
BCLF1	1	1	0	0	0	0	0	0	0	0	0	0	0	0	0.037505
HNRH1	1	1	0	0	0	0	0	0	0	0	0	0	0	0	0.0373532
NOLC1	1	1	0	0	0	0	0	0	0	0	0	0	0	0	0.0370507
DNLI3	1	1	1	0	0	0	0	0	0	0	0	0	0	0	0.0369414
PSD13	1	1	0	0	1	0	0	1	0	0	0	0	0	0	0.0368807
LAP2A	0	1	0	0	0	0	0	0	0	0	0	0	0	0	0.0367674
ARID2	0	1	0	0	0	0	1	0	0	0	0	0	0	0	0.0367667
NOC2L	1	1	0	0	0	0	0	0	0	0	0	0	0	0	0.0366109
PRDX3	1	0	1	0	0	0	0	1	0	0	0	1	0	0	0.0365743
CALX	1	0	0	1	1	0	1	1	1	0	0	0	0	0	0.0365178
VATA	1	1	0	0	1	0	1	1	0	0	1	0	1	0	0.0364803
KRR1	1	1	0	0	1	0	0	0	0	0	0	0	0	0	0.0364501
RSSA	1	1	0	0	1	0	1	0	1	0	0	0	0	0	0.0364128
RBBP7	1	1	0	0	0	0	0	0	0	0	0	0	0	0	0.0363958
RFC1	1	1	0	0	1	0	0	0	0	0	0	0	0	0	0.0363102
RRP5	1	1	0	0	0	0	0	0	0	0	0	0	0	0	0.0362317
RL21	1	0	0	1	0	0	0	0	1	0	0	0	0	0	0.0362061
TOIP1	1	1	0	0	0	0	0	0	0	0	0	0	0	0	0.0361751
SMD2	1	1	0	0	1	0	0	0	0	0	0	0	0	0	0.0358137
ADAS	1	1	1	0	0	0	0	0	0	0	0	0	0	1	0.0356894
ILF2	1	1	0	0	1	0	0	1	0	0	0	0	0	0	0.0352497
DNJC7	1	1	0	0	1	1	0	0	0	0	0	0	0	0	0.0352135
ROA0	0	1	0	0	0	0	0	0	0	0	0	0	0	0	0.0351262
PP6R3	1	1	0	0	0	0	1	0	0	0	0	0	0	0	0.0351104
NU205	1	1	0	0	0	0	0	0	0	0	0	0	0	0	0.0347106
EIF3M	1	0	0	0	0	0	0	0	0	0	0	0	0	0	0.0346519
NOP56	1	1	0	0	0	0	0	0	0	0	0	0	0	0	0.0346142
UBP11	1	1	0	0	0	0	0	0	0	0	0	0	0	0	0.0345278
SAR1A	1	0	0	1	0	0	0	1	0	1	0	0	0	0	0.0345206
RL32	1	0	0	0	0	0	0	0	1	0	0	0	0	0	0.0344521
SCP2	1	1	1	1	0	0	0	0	0	0	0	0	0	1	0.0343573
DDX42	1	1	0	0	0	0	0	0	0	0	0	0	0	0	0.0342354
IMDH2	1	1	0	0	1	0	0	1	0	0	0	0	0	1	0.0341403
SMU1	1	1	0	0	0	0	0	0	0	0	0	0	0	0	0.0339811
PDIA6	1	0	0	1	1	0	1	1	0	0	0	0	0	0	0.0339709
CDK1	1	1	1	1	1	1	0	0	0	0	0	0	0	0	0.0339273
RPB2	0	1	0	0	0	0	0	0	0	0	0	0	0	0	0.0335714
MCM4	0	1	0	0	0	0	0	0	0	0	0	0	0	0	0.0333121
SRP54	1	1	0	1	0	0	0	0	0	0	0	0	0	0	0.0332467
RUXF	1	1	0	0	0	0	0	0	0	0	0	0	0	0	0.0332423
SC22B	1	0	0	1	0	0	0	1	0	1	0	0	0	0	0.0331474
THOC5	1	1	0	0	0	0	0	0	0	0	0	0	0	0	0.0331462
PRS7	1	1	0	0	1	0	0	1	0	0	0	0	0	0	0.0331453
APT	1	1	0	0	1	0	0	1	0	0	0	0	0	0	0.0331175
HP1B3	0	1	0	0	0	0	0	0	0	0	0	0	0	0	0.0329661
SMCA5	1	1	0	0	0	0	0	0	0	0	0	0	0	0	0.0325343
RRP12	1	1	0	0	0	0	1	0	0	0	0	0	0	0	0.0325118
GTF2I	1	1	0	0	0	0	0	0	0	0	0	0	0	0	0.032497
PCM1	1	1	0	0	0	1	0	0	0	0	0	0	0	0	0.0324961
NEP1	1	1	0	0	0	0	0	0	0	0	0	0	0	0	0.0324948
PININ	0	1	0	0	0	1	1	0	0	0	0	0	0	0	0.032346
HELLS	0	1	0	0	0	0	0	0	0	0	0	0	0	0	0.0319091
UBP47	1	1	0	0	0	0	0	0	0	0	0	0	0	0	0.0317456
ARPC3	1	1	0	0	1	1	0	0	0	0	0	0	0	0	0.0316348
CH60	1	0	1	1	1	0	1	1	0	1	0	1	0	1	0.0316094
PPM1G	1	1	0	0	0	0	0	0	0	0	0	0	0	0	0.0315979
RS5	1	1	0	0	1	0	0	0	1	0	0	0	0	0	0.0315673
ROAA	1	1	0	0	0	0	0	0	0	0	0	0	0	0	0.0314809
DX39B	1	1	0	0	0	0	0	0	0	0	0	0	0	0	0.0314716
DDX18	0	1	0	0	0	0	0	0	0	0	0	0	0	0	0.0313534
ZCCHV	1	1	0	0	0	0	0	0	0	0	0	0	0	0	0.0311515
TXND5	1	0	0	1	1	0	0	1	0	0	1	0	1	0	0.0309239
C1QBP	1	1	1	0	1	0	1	0	0	0	0	0	0	0	0.0309103
RBM10	0	1	0	0	0	0	0	0	0	0	0	0	0	0	0.0308147
MBB1A	1	1	0	0	0	0	0	0	0	0	0	0	0	0	0.0308
ATPB	1	1	1	0	1	0	1	0	0	0	0	0	0	0	0.0306088
MDHM	1	1	1	0	1	0	0	0	0	0	0	0	0	0	0.0305743
RS6	1	1	0	1	0	0	0	0	1	0	0	0	0	0	0.0305145
WDR12	0	1	0	0	0	0	0	0	0	0	0	0	0	0	0.0301886
SLTM	0	1	0	0	0	0	0	0	0	0	0	0	0	0	0.0301717
DC1I2	1	0	0	0	0	1	0	0	0	0	0	0	0	0	0.0301667
RPR1B	0	1	0	0	0	0	0	0	0	0	0	0	0	0	0.0301363
TDT	1	1	0	0	0	0	0	0	0	0	0	0	0	0	0.0300952
TADBP	1	1	0	0	0	0	0	0	0	0	0	0	0	0	0.0299323
RBMX	0	1	0	0	1	0	0	0	0	0	0	0	0	0	0.0299028
STRAP	1	1	0	0	0	0	0	0	0	0	0	0	0	0	0.0297671
CDK9	1	1	0	0	0	0	0	0	0	0	0	0	0	0	0.0297179
IF4A3	1	1	0	0	0	0	0	0	0	0	0	0	0	0	0.0295419
FACD2	1	1	0	0	0	0	0	0	0	0	0	0	0	0	0.0295245
DHX36	1	1	1	0	1	0	0	0	0	0	0	0	0	0	0.0294693
PRS10	1	1	0	0	1	0	0	0	0	0	0	0	0	0	0.0294313
GRP75	1	1	1	0	1	0	0	0	0	0	0	0	0	0	0.0294039
SF3A1	0	1	0	0	0	0	0	0	0	0	0	0	0	0	0.0293249
HLTF	1	1	0	0	0	0	0	0	0	0	0	0	0	0	0.0291732
COX41	1	1	1	0	0	0	0	0	0	0	0	0	0	0	0.0291636
ALG5	1	0	0	1	0	0	0	0	0	0	0	0	0	0	0.0290544
ATPA	1	0	1	0	1	0	1	0	0	0	0	0	0	0	0.0289315
CBX5	0	1	0	0	0	0	0	0	0	0	0	0	0	0	0.0287493
IF2B1	1	1	0	0	0	0	0	0	0	0	0	0	0	0	0.0287474
VAPA	1	1	0	1	0	1	1	1	0	0	1	0	1	0	0.0284668
ROA3	1	1	0	0	0	0	0	0	0	0	0	0	0	0	0.0282166
PESC	1	1	0	0	0	0	0	0	0	0	0	0	0	0	0.0281613
PPIB	1	1	0	1	1	0	0	1	0	0	0	0	0	0	0.0281321
GLYM	1	1	1	0	1	1	0	0	0	0	0	0	0	0	0.0281023
GNL3	0	1	0	0	1	0	0	0	0	0	0	0	0	0	0.0280651
ARF4	1	0	0	0	1	0	1	0	0	1	0	0	0	0	0.0275351
NOP2	0	1	0	0	0	0	0	0	0	0	0	0	0	0	0.0275271
DDX3X	1	1	0	0	1	1	1	1	0	0	0	0	0	0	0.0275044
RALY	0	1	0	0	0	0	0	0	0	0	0	0	0	0	0.027106
GBB1	1	0	0	0	1	0	1	0	0	0	1	0	1	0	0.0270387
KIF11	1	1	0	0	0	1	0	0	0	0	0	0	0	0	0.0269865
ACSL4	1	0	1	1	1	0	1	0	0	0	0	0	0	1	0.0269143
HTSF1	0	1	0	0	0	0	0	0	0	0	0	0	0	0	0.0268964
HNRPC	1	1	0	0	1	1	0	0	0	0	0	0	0	0	0.0268962
NOP58	1	1	0	0	0	0	0	0	0	0	0	0	0	0	0.0267816
CHD1	1	1	0	0	0	0	0	0	0	0	0	0	0	0	0.026676
SNUT1	1	1	0	0	0	0	0	0	0	1	0	0	0	0	0.0265529
AURKB	1	1	0	0	0	1	0	0	0	0	0	0	0	0	0.0264572
MANF	1	1	0	1	1	0	0	0	0	0	0	0	0	0	0.0264558
ABCF2	#N/A														0.0263587
RBM28	0	1	0	0	0	0	0	0	0	0	0	0	0	0	0.026339
BRX1	0	1	0	0	0	0	0	0	0	0	0	0	0	0	0.0263306
PDIA1	1	0	0	1	1	1	1	1	0	0	0	0	0	0	0.0262797
RPAB3	1	1	0	0	0	0	0	0	0	0	0	0	0	0	0.0260528
LMNB1	1	1	0	0	0	1	0	0	0	0	0	0	0	0	0.0258678
PELO	1	1	0	0	0	0	0	0	0	0	0	0	0	0	0.0257098
NB5R3	1	0	1	1	1	0	0	1	0	0	1	0	1	0	0.0251023
MATR3	0	1	0	0	0	0	0	0	0	0	0	0	0	0	0.0250563
CAF1B	1	1	0	0	0	0	0	0	0	0	0	0	0	0	0.0250198
SRSF1	1	1	0	0	0	0	0	0	0	0	0	0	0	0	0.0250177
PYGB	1	0	0	0	1	0	0	1	0	0	1	0	1	0	0.0249839
37135	1	0	0	0	0	1	0	1	0	0	0	0	0	0	0.0249502
RU2A	0	1	0	0	0	0	0	0	0	0	0	0	0	0	0.0248013
ERO1A	1	0	0	1	0	0	0	0	0	0	0	0	0	0	0.0247578
STAU2	1	1	0	1	0	1	0	0	0	0	0	0	0	0	0.0247541
DDX5	1	1	0	0	1	0	0	0	0	0	0	0	0	0	0.0247509
ERP29	1	0	0	1	0	0	0	1	0	0	0	0	0	0	0.0246963
SAE1	1	1	0	0	0	0	0	0	0	0	0	0	0	0	0.0244236
PDCD4	1	1	0	0	0	0	0	0	0	0	0	0	0	0	0.0243678
EXOSX	1	1	0	0	0	0	0	0	0	0	0	0	0	0	0.0242943
GAR1	0	1	0	0	0	0	0	0	0	0	0	0	0	0	0.0242828
GTPB4	1	1	0	0	0	0	0	0	0	0	0	0	0	0	0.0242522
KCC2G	1	1	0	1	0	0	0	1	0	0	0	0	0	0	0.0242365
DPOD1	1	1	0	0	0	0	0	0	0	0	0	0	0	0	0.0241716
DYL1	1	1	1	0	0	1	1	1	0	0	0	0	0	0	0.0241279
H4	0	1	0	0	1	0	0	0	0	0	0	0	0	0	0.0240491
DKC1	1	1	0	0	0	0	0	0	0	0	0	0	0	0	0.0236092
SPT6H	0	1	0	0	0	0	0	0	0	0	0	0	0	0	0.023361
WDR5	0	1	0	0	0	0	0	0	0	0	0	0	0	0	0.0233487
CISY	1	1	1	0	1	0	0	0	0	0	0	0	0	0	0.0232821
TXTP	1	1	1	0	1	0	0	0	0	0	0	0	0	0	0.023233
TPX2	1	1	0	0	1	1	0	0	0	0	0	0	0	0	0.0232107
SRSF3	1	1	0	0	0	0	0	0	0	0	0	0	0	0	0.0230252
ATPG	1	0	1	0	0	0	0	0	0	0	0	0	0	0	0.0228464
IDHP	1	0	1	0	1	0	0	0	0	0	0	0	0	1	0.0226379
CH10	1	0	1	0	1	0	0	0	0	0	0	0	0	0	0.022016
FDFT	1	0	0	1	0	0	0	0	0	0	0	0	0	0	0.0219845
HNRPF	1	1	0	0	0	0	1	0	0	0	0	0	0	0	0.0219563
EIF3F	1	0	0	0	0	0	0	0	0	0	0	0	0	0	0.0219184
RL1D1	0	1	0	0	0	0	0	0	0	0	0	0	0	0	0.0218201
STAG2	1	1	0	0	0	1	0	0	0	0	0	0	0	0	0.0217107
RL27A	1	0	0	1	0	0	0	0	1	0	0	0	0	0	0.0214878
SNR40	1	1	0	0	0	0	0	0	0	0	0	0	0	0	0.0214189
KCC4	1	1	0	0	1	0	0	0	0	0	0	0	0	0	0.0212508
SC24C	1	0	0	1	0	0	0	1	0	0	0	0	0	0	0.021215
LMAN1	1	0	0	1	1	0	0	1	0	1	0	0	0	0	0.0210494
LAS1L	1	1	0	0	0	0	0	0	0	0	0	0	0	0	0.0209702
H2B1L	1	1	0	0	1	0	0	0	0	0	0	0	0	0	0.0207777
H2B1B	1	1	0	0	0	0	0	0	0	0	0	0	0	0	0.0207601
TOM70	1	0	1	0	1	0	0	0	0	0	0	0	0	0	0.0206665
RRP44	1	1	0	0	0	0	0	0	0	0	0	0	0	0	0.0203189
VIME	1	1	0	0	1	1	1	1	0	0	0	0	0	1	0.0201122
CATA	1	0	1	1	1	0	1	1	0	1	1	0	1	1	0.0200975
ECH1	1	0	1	0	1	0	0	0	0	0	0	0	0	1	0.0200784
RIF1	1	1	0	0	0	1	1	0	0	0	0	0	0	0	0.0198991
MZB1	1	0	0	1	1	0	0	0	0	0	0	0	0	0	0.0197484
CHD4	1	1	0	0	0	1	0	0	0	0	0	0	0	0	0.0195831
THIK	1	0	0	0	1	0	0	1	0	0	0	0	0	1	0.0192512
HDAC1	1	1	0	0	0	0	0	0	0	0	0	0	0	0	0.0191965
DDX47	0	1	0	0	0	0	0	0	0	0	0	0	0	0	0.0189209
FACE1	1	1	0	1	1	0	0	0	0	0	0	0	0	0	0.0188859
KIF2A	1	1	0	0	0	1	0	0	0	0	0	0	0	0	0.018771
PUF60	0	1	0	0	0	0	0	0	0	0	0	0	0	0	0.0187495
ZC11A	0	1	0	0	0	0	0	0	0	0	0	0	0	0	0.0187451
POGZ	1	1	0	0	0	0	0	0	0	0	0	0	0	0	0.018554
MTA2	0	1	0	0	0	0	0	0	0	0	0	0	0	0	0.0184213
H2B3B	#N/A														0.0183171
GANAB	1	0	0	1	1	0	0	1	0	1	0	0	0	0	0.0182523
STK39	1	1	0	0	0	1	1	0	0	0	0	0	0	0	0.0180891
ARI1A	0	1	0	0	0	0	0	0	0	0	0	0	0	0	0.017958
ETFB	1	0	1	0	0	0	0	0	0	0	0	0	0	0	0.0179468
FXR1	1	1	0	0	0	0	0	0	0	0	0	0	0	0	0.0178366
PRS8	1	1	0	0	1	0	0	1	0	0	0	0	0	0	0.0178216
H2AY	0	1	0	0	1	0	0	0	0	0	0	0	0	0	0.0178104
DDX50	0	1	0	0	0	0	1	0	0	0	0	0	0	0	0.0177148
RFC3	0	1	0	0	0	0	0	0	0	0	0	0	0	0	0.0175824
FUS	1	1	0	0	0	0	0	0	0	0	0	0	0	0	0.0174781
ECI2	1	0	1	0	0	0	0	0	0	0	0	0	0	1	0.0173909
RLA2	1	0	0	0	1	0	0	0	1	0	0	0	0	0	0.0171253
NUP50	0	1	0	0	0	0	0	0	0	0	0	0	0	0	0.0170256
NCBP1	1	1	1	0	0	0	0	0	0	0	0	0	0	0	0.0170056
COMT	1	0	0	0	1	0	1	0	0	0	0	0	0	0	0.0167053
CALU	1	0	0	1	1	0	0	1	0	1	0	0	0	0	0.0165775
DNJA2	1	0	0	0	1	0	0	0	0	0	0	0	0	0	0.0163387
HNRPR	1	1	0	1	0	0	0	0	0	0	0	0	0	0	0.016208
U2AF1	0	1	0	0	0	0	0	0	0	0	0	0	0	0	0.0161755
STAT3	1	1	1	0	0	0	1	0	0	0	0	0	0	0	0.0161526
GET3	1	1	0	1	1	0	0	0	0	0	0	0	0	0	0.0160144
IMA4	1	1	0	0	0	0	0	0	0	0	0	0	0	0	0.0159715
PSD11	1	1	0	0	1	0	0	1	0	0	0	0	0	0	0.0159623
RAGP1	1	1	0	0	0	1	0	0	0	0	0	0	0	0	0.0159186
AT131	1	0	0	1	0	0	0	0	0	0	0	0	0	0	0.0158198
ARHG6	1	0	0	0	0	0	0	0	0	0	0	0	0	0	0.0157347
5MP2	1	0	0	0	0	0	0	0	0	0	0	0	0	0	0.0154862
TMX1	1	0	0	1	0	0	0	0	0	0	0	0	0	0	0.0152725
BAZ1B	0	1	0	0	0	0	0	0	0	0	0	0	0	0	0.0152013
SQOR	1	0	1	0	0	0	0	0	0	0	0	0	0	0	0.0151335
ATP5H	1	0	1	0	0	0	0	0	0	0	0	0	0	0	0.0145296
NH2L1	0	1	0	0	0	0	0	0	0	0	0	0	0	0	0.0143066
MAOM	1	0	1	0	0	0	0	0	0	0	0	0	0	0	0.0140999
PNPT1	1	1	1	1	0	0	0	0	1	0	0	0	0	0	0.0139383
PHF6	0	1	0	0	0	0	0	0	0	0	0	0	0	0	0.013827
PHB2	1	1	1	0	0	0	1	0	0	0	0	0	0	0	0.0133705
ESYT1	1	0	0	1	0	0	1	0	0	0	0	0	0	0	0.0129853
GSLG1	1	0	0	0	1	1	1	0	0	1	0	0	0	0	0.012967
PLRG1	0	1	0	0	0	0	0	0	0	0	0	0	0	0	0.0128386
SSF1	0	1	0	0	0	0	0	0	0	0	0	0	0	0	0.0126203
NUCB2	1	1	0	1	1	0	1	0	0	1	0	0	0	0	0.01255
CPSF2	0	1	0	0	0	0	0	0	0	0	0	0	0	0	0.0125264
MLH1	0	1	0	0	0	0	0	0	0	0	0	0	0	0	0.0125119
BYST	1	1	0	0	0	0	0	0	0	0	0	0	0	0	0.0124527
HXK1	1	0	1	0	0	0	0	0	0	0	0	0	0	0	0.012402
PARN	1	1	0	0	0	0	0	0	0	0	0	0	0	0	0.012402
RL9	1	1	0	0	0	0	0	0	1	0	0	0	0	0	0.0122655
ZC3HE	1	1	0	0	0	0	0	0	0	0	0	0	0	0	0.0120721
ACINU	1	1	0	0	0	0	1	0	0	0	0	0	0	0	0.011864
KIF2C	1	1	0	0	0	1	0	0	0	0	0	0	0	0	0.0118426
ACL6A	0	1	0	0	0	0	1	0	0	0	0	0	0	0	0.0115386
HCD2	1	0	1	0	0	0	1	0	0	0	0	0	0	0	0.0114194
ZN512	0	1	0	0	0	0	0	0	0	0	0	0	0	0	0.0112999
AATM	1	0	1	0	1	0	1	0	0	0	0	0	0	0	0.0112817
HNRL1	0	1	0	0	0	0	0	0	0	0	0	0	0	0	0.0111596
DDX24	0	1	0	0	0	0	0	0	0	0	0	0	0	0	0.011045
PHIP	0	1	0	0	0	0	0	0	0	0	0	0	0	0	0.0109221
CHERP	1	1	0	1	0	0	0	0	0	0	0	0	0	0	0.0107841
RRP1B	1	1	0	0	0	0	0	0	0	0	0	0	0	0	0.0104716
THOC6	0	1	0	0	0	0	0	0	0	0	0	0	0	0	0.0104508
AMPL	1	1	0	0	1	0	0	0	0	1	0	0	0	0	0.0103197
HNRL2	0	1	0	0	0	0	0	0	0	0	0	0	0	0	0.0101805
CPSF3	0	1	0	0	0	0	0	0	0	0	0	0	0	0	0.0101006
MDC1	0	1	0	0	0	0	0	0	0	0	0	0	0	0	0.0100812
RFC5	0	1	0	0	0	0	0	0	0	0	0	0	0	0	0.00981005
IPYR2	1	0	1	0	0	0	0	0	0	0	0	0	0	0	0.00971701
PRS6B	1	1	0	0	0	0	0	0	0	0	0	0	0	0	0.00922462
ATPO	1	1	1	0	0	0	1	0	0	0	0	0	0	0	0.00889564
PABP4	1	1	0	0	0	0	0	0	0	0	0	0	0	0	0.00886943
SMRC1	1	1	0	0	0	0	0	0	0	0	0	0	0	0	0.0088172
IMA5	1	1	0	0	0	0	0	0	0	0	0	0	0	0	0.00878925
SSBP	1	1	1	0	1	0	0	0	0	0	0	0	0	0	0.00870083
P4HA1	1	0	1	1	0	0	0	0	0	0	0	0	0	0	0.00868018
DAZP1	1	1	0	0	0	0	0	0	0	0	0	0	0	0	0.00826289
ECHB	1	0	1	1	0	0	0	0	0	0	0	0	0	0	0.00825233
PP1A	1	1	0	0	1	0	1	0	0	0	0	0	0	0	0.00792367
RBM4	1	1	0	0	0	0	0	0	0	0	0	0	0	0	0.00791208
TRA2B	1	1	0	0	0	0	0	0	0	0	0	0	0	0	0.00770732
EFTU	1	0	1	0	1	0	0	0	0	0	0	0	0	0	0.00745038
WDR43	0	1	0	0	0	0	0	0	0	0	0	0	0	0	0.00734476
LMNB2	0	1	0	0	0	1	0	0	0	0	0	0	0	0	0.0066348
DHE3	1	0	1	1	0	0	0	0	0	0	0	0	0	0	0.00661356
ODP2	1	0	1	0	0	0	0	0	0	0	0	0	0	0	0.00647487
LETM1	1	0	1	0	0	0	0	0	0	0	0	0	0	0	0.00642811
THOC1	1	1	0	0	0	0	0	0	0	0	0	0	0	0	0.00632621
CCD47	1	0	0	1	0	0	0	0	0	0	0	0	0	0	0.00601373
BMS1	0	1	0	0	0	0	0	0	0	0	0	0	0	0	0.00563515
TTL12	1	1	0	0	0	1	0	0	0	0	0	0	0	0	0.00490635
BOP1	0	1	0	0	0	0	0	0	0	0	0	0	0	0	0.00478698
RU17	0	1	0	0	0	0	0	0	0	0	0	0	0	0	0.00433634
HCDH	1	1	1	0	0	0	0	0	0	0	0	0	0	0	0.00418715
ECHA	1	0	1	0	0	0	0	0	0	0	0	0	0	0	0.00306483
NSF	1	0	0	0	0	0	1	0	0	1	1	0	1	0	0.00268091
KDM2A	0	1	0	0	0	0	0	0	0	0	0	0	0	0	0.00222961
ATAD2	0	1	0	0	1	0	0	0	0	0	0	0	0	0	0.00186889
SDHA	1	1	1	0	0	0	0	0	0	0	0	0	0	0	0.0018657
ZN326	0	1	0	0	0	0	0	0	0	0	0	0	0	0	0.00172459
LPPRC	1	1	1	0	0	1	0	0	0	0	0	0	0	0	0.00125719
S15A3	1	0	0	0	0	0	0	1	0	0	1	1	1	0	0
MSLNL	#N/A														0
USH2A	1	0	0	0	1	1	1	0	0	0	0	0	0	0	0
ABCA5	1	0	0	0	0	0	1	1	0	1	1	1	1	0	0
H31	0	1	0	0	1	0	0	0	0	0	0	0	0	0	0
NOMO1	1	0	0	1	0	0	0	0	0	0	0	0	0	0	0
H2A2B	0	1	0	0	1	0	0	0	0	0	0	0	0	0	0
FBLL1	0	1	0	0	0	0	0	0	0	0	0	0	0	0	0
A0A1B0GW15	#N/A														0
HMOX2	1	0	0	1	0	0	1	1	0	0	0	0	0	0	0
WDR46	0	1	0	0	0	0	0	0	0	0	0	0	0	0	0
1433S	1	1	0	0	1	0	0	0	0	0	0	0	0	0	0
DDX27	0	1	0	0	0	0	0	0	0	0	0	0	0	0	0
AATF	1	1	0	0	0	0	0	0	0	1	0	0	0	0	0
TEKT4	0	1	0	0	0	1	0	0	0	0	0	0	0	0	0
HECD4	#N/A														0
KIFC1	1	1	0	0	0	1	0	1	0	0	0	1	0	0	0
RING1	1	1	0	0	0	0	0	0	0	0	0	0	0	0	0
DHX16	0	1	0	0	0	0	0	0	0	0	0	0	0	0	0
PRP31	0	1	0	0	0	0	0	0	0	0	0	0	0	0	0
RP3A	1	0	0	0	0	0	1	1	0	1	0	0	0	0	0
CSK2B	1	1	0	0	1	0	1	1	0	0	0	0	0	0	0
TAP2	1	1	0	1	0	0	0	1	0	0	0	0	0	0	0
H13	0	1	0	0	0	0	0	0	0	0	0	0	0	0	0
SELB	1	1	0	0	0	0	0	0	0	0	0	0	0	0	0
TITIN	1	1	0	0	1	0	0	0	0	0	0	0	0	0	0
MYLK	1	0	0	0	0	1	1	0	0	0	0	0	0	0	0
CO6A3	1	0	0	1	1	0	1	0	0	0	0	0	0	0	0
SPTN5	1	0	0	0	0	1	0	0	0	0	0	0	0	0	0
TRI27	1	1	0	0	0	0	0	1	0	0	0	1	0	0	0
Z280C	0	1	0	0	0	0	0	0	0	0	0	0	0	0	0
STK31	1	0	0	0	0	0	0	1	0	0	0	0	0	0	0
MYH14	1	0	0	0	1	1	0	0	0	0	0	0	0	0	0
KCNN4	0	0	0	0	0	0	1	0	0	0	0	0	0	0	0
GSDMD	1	1	0	0	1	0	1	1	0	0	0	0	0	0	0
YD023	#N/A														0
RT18B	1	1	1	0	0	0	0	0	1	0	0	0	0	0	0
MRO2B	1	0	0	0	0	0	0	1	0	0	0	0	0	0	0
PKHA2	1	1	0	0	0	0	1	0	0	0	0	0	0	0	0
SLIT3	1	0	1	0	1	0	0	0	0	0	0	0	0	0	0
SKA1	1	0	0	0	0	1	0	0	0	0	0	0	0	0	0
H32	0	1	0	0	1	0	0	0	0	0	0	0	0	0	0
SETLP	1	1	0	0	0	0	0	0	0	0	0	0	0	0	0
TBAL3	1	0	0	0	0	1	0	0	0	0	0	0	0	0	0
RAVR1	1	1	0	0	0	0	0	0	0	0	0	0	0	0	0
GLT13	1	0	0	0	0	0	0	0	0	1	0	0	0	0	0
K1210	1	0	0	0	0	0	0	1	0	0	0	0	0	0	0
S39A7	1	1	0	1	0	0	0	0	0	1	0	0	0	0	0
STAR8	#N/A														0
DHB8	1	0	1	0	0	0	1	0	0	0	0	0	0	0	0
EPPI	0	0	0	0	1	0	1	0	0	0	0	0	0	0	0
PI42B	1	1	0	1	0	0	1	0	0	0	1	0	0	0	0
CCDC7	#N/A														0
FMN1	1	1	0	1	0	1	1	0	0	0	0	0	0	0	0
NAV1	1	0	0	0	0	1	0	0	0	0	0	0	0	0	0
TMM40	#N/A														0
PDE6A	0	0	0	0	0	0	1	0	0	0	0	0	0	0	0
GPTC4	#N/A														0
CLC3A	0	0	0	0	1	0	0	0	0	0	0	0	0	0	0
ARY2	1	0	0	0	0	0	0	0	0	0	0	0	0	0	0
RASH	1	1	0	1	0	0	1	0	0	1	0	0	0	0	0
DYST	1	1	0	1	0	1	1	1	0	0	0	0	0	0	0
STAC2	1	0	0	0	0	0	1	0	0	0	0	0	0	0	0
PP1RA	0	1	0	0	0	0	0	0	0	0	0	0	0	0	0
KVD15	0	0	0	0	1	0	1	0	0	0	0	0	0	0	0
KIF1A	1	0	0	0	0	1	0	1	0	0	0	0	0	0	0
TMM65	1	0	1	0	0	0	1	0	0	0	0	0	0	0	0
DECR2	1	0	0	0	0	0	0	0	0	0	0	0	0	1	0
STIM1	1	0	0	1	0	1	1	0	0	0	0	0	0	0	0
LMAN2	1	0	0	1	1	0	1	1	0	1	0	0	0	0	0
HM13	1	0	0	1	0	0	1	0	0	0	0	0	0	0	0
SSRA	1	0	0	1	0	0	0	0	0	0	0	0	0	0	0
TMED7	1	0	0	1	0	0	0	1	0	1	0	0	0	0	0
TMX3	1	0	0	1	0	0	1	1	0	0	0	0	0	0	0
TMX4	0	1	0	0	0	0	0	0	0	0	0	0	0	0	0
LDLR	1	0	0	0	1	0	1	1	0	1	1	1	1	0	0
TM9S4	1	0	0	0	0	0	0	1	0	1	0	1	0	0	0
TM9S2	1	0	0	0	1	1	1	1	0	1	0	1	0	0	0
UBAC2	1	0	0	1	0	0	0	0	0	0	0	0	0	0	0
GFRA1	1	0	0	0	1	0	1	1	0	1	0	1	0	0	0
PIGT	1	0	0	1	0	0	0	1	0	0	0	0	0	0	0
VPP2	1	0	0	0	0	0	1	1	0	0	1	1	1	0	0
LMA2L	1	0	0	1	0	0	0	1	0	1	0	0	0	0	0
CD1E	1	0	0	0	1	0	1	1	0	1	1	1	1	0	0
ACATN	1	0	0	1	0	0	1	0	0	1	0	0	0	0	0
S12A4	1	0	0	0	0	0	1	0	0	0	1	0	1	0	0
TM245	#N/A														0
H2AX	0	1	0	0	1	1	0	0	0	0	0	0	0	0	0
H12	0	1	0	0	0	0	0	0	0	0	0	0	0	0	0
HNRH3	0	1	0	0	0	0	0	0	0	0	0	0	0	0	0
ACON	1	0	1	0	0	0	0	0	0	0	0	0	0	0	0
THIL	1	0	1	0	1	0	0	0	0	0	0	0	0	0	0
TRAP1	1	1	1	0	0	0	0	0	0	0	0	0	0	0	0
ATLA3	1	0	0	1	0	0	0	0	0	0	0	0	0	0	0
LC7L2	0	1	0	0	0	0	0	0	0	0	0	0	0	0	0
RL34	1	0	0	1	1	0	0	0	1	0	0	0	0	0	0
IDH3B	1	1	1	0	0	0	0	0	0	0	0	0	0	0	0
SRSF6	0	1	0	0	0	0	0	0	0	0	0	0	0	0	0
IDH3A	1	1	1	0	0	0	0	0	0	0	0	0	0	0	0
SRSF9	0	1	0	0	0	0	0	0	0	0	0	0	0	0	0
NU155	1	1	0	0	0	0	0	0	0	0	0	0	0	0	0
ATD3A	1	0	1	0	0	0	0	0	0	0	0	0	0	0	0
SPB1	0	1	0	0	0	0	0	0	0	0	0	0	0	0	0
SCOT1	1	0	1	0	0	0	0	0	0	0	0	0	0	0	0
RFC2	0	1	0	0	0	0	0	0	0	0	0	0	0	0	0
ACADM	1	1	1	0	0	0	0	0	0	0	0	0	0	0	0
P5CR2	1	0	1	0	0	0	0	0	0	0	0	0	0	0	0
NUP98	1	1	0	0	0	0	0	0	0	0	0	0	0	0	0
TFP11	1	1	0	0	0	0	0	0	0	0	0	0	0	0	0
RS13	1	1	0	0	1	0	0	0	1	0	0	0	0	0	0
SCPDL	1	1	1	0	1	0	1	1	0	0	0	0	0	0	0
DLDH	1	1	1	0	0	0	0	1	0	0	1	0	0	0	0
QCR1	1	0	1	0	0	0	0	0	0	0	0	0	0	0	0
SAM50	1	0	1	0	1	0	0	0	0	0	0	0	0	0	0
RS7	1	1	0	0	0	1	0	0	1	0	0	0	0	0	0
PUM3	1	1	0	1	0	0	0	0	0	0	0	0	0	0	0
RBM8A	1	1	0	0	0	0	0	0	0	0	0	0	0	0	0
SUCB1	1	0	1	0	1	0	0	0	0	0	0	0	0	0	0
ACSF3	1	0	1	0	0	0	0	0	0	0	0	0	0	0	0
P5CS	1	0	1	0	0	0	0	0	0	0	0	0	0	0	0
SRSF7	1	1	0	0	1	0	0	0	0	0	0	0	0	0	0
CEBPZ	0	1	0	0	0	0	0	0	0	0	0	0	0	0	0
HEAT1	1	1	1	0	0	0	0	0	0	0	0	0	0	0	0
SYIM	1	0	1	0	0	0	0	0	0	0	0	0	0	0	0
PRS6A	1	1	0	0	1	0	0	1	0	0	0	0	0	0	0
FUBP3	1	1	0	0	0	0	0	0	0	0	0	0	0	0	0
SYF1	0	1	0	0	0	0	0	0	0	0	0	0	0	0	0
ERGI1	1	1	0	1	0	0	0	1	0	1	0	0	0	0	0
MIC19	1	1	1	0	1	0	0	0	0	0	0	0	0	0	0
ACSL3	1	0	1	1	0	0	1	0	0	1	0	0	0	1	0
2AAB	1	0	0	0	1	0	0	0	0	0	0	0	0	0	0
ZCCHL	1	0	0	0	0	0	0	0	0	0	0	0	0	0	0
COX5A	1	0	1	0	0	0	0	0	0	0	0	0	0	0	0
NOP14	0	1	0	0	0	0	0	0	0	0	0	0	0	0	0
STRBP	1	1	0	0	0	1	0	0	0	0	0	0	0	0	0
NU107	1	1	0	0	0	0	0	0	0	0	0	0	0	0	0
ECHM	1	0	1	0	0	0	0	0	0	0	0	0	0	0	0
PREP	1	0	1	0	0	0	0	0	0	0	0	0	0	0	0
QCR2	1	1	1	0	0	0	0	0	0	0	0	0	0	0	0
SAP18	1	1	0	0	0	0	0	0	0	0	0	0	0	0	0
CD11B	1	1	0	0	0	0	0	0	0	0	0	0	0	0	0
NU133	1	1	0	0	0	0	0	0	0	0	0	0	0	0	0
HEMH	1	0	1	0	0	0	0	0	0	0	0	0	0	0	0
ACAP1	1	0	0	0	0	0	0	1	0	0	0	1	0	0	0
EBP2	0	1	0	0	0	0	0	0	0	0	0	0	0	0	0
NIPS1	1	0	1	0	0	0	1	0	0	0	0	0	0	0	0
SRS10	1	1	0	0	0	0	0	0	0	0	0	0	0	0	0
TOM40	1	0	1	0	0	0	0	0	0	0	0	0	0	0	0
SMRD1	0	1	0	0	0	0	0	0	0	0	0	0	0	0	0
MOGS	1	0	0	1	1	0	0	0	0	0	0	0	0	0	0
MP2K2	1	1	1	1	1	1	1	1	0	1	0	1	0	1	0
LONM	1	1	1	0	0	0	0	0	0	0	0	0	0	0	0
CHD1L	1	1	0	0	0	0	1	0	0	0	0	0	0	0	0
TBA1C	1	1	0	0	0	1	0	0	0	0	0	0	0	0	0
UTP15	1	1	0	1	0	0	0	0	0	0	0	0	0	0	0
PRP4	0	1	0	0	0	0	0	0	0	0	0	0	0	0	0
NOL11	0	1	0	0	0	0	0	0	0	0	0	0	0	0	0
SEC63	1	0	0	1	0	0	0	0	0	0	0	0	0	0	0
SMCE1	0	1	0	0	0	0	0	0	0	0	0	0	0	0	0
NU160	1	1	0	0	0	0	0	0	0	0	0	0	0	0	0
RDH11	1	0	0	1	0	0	0	0	0	0	0	0	0	0	0
HDAC2	1	1	0	0	0	0	0	0	0	0	0	0	0	0	0
MTCH2	1	1	1	0	0	0	0	0	0	0	0	0	0	0	0
LSS	1	0	0	1	0	0	0	0	0	0	0	0	0	0	0
ATP5I	1	0	1	0	0	0	0	0	0	0	0	0	0	0	0
RUNX1	0	1	0	0	0	0	0	0	0	0	0	0	0	0	0
RBM15	0	1	0	0	0	0	0	0	0	0	0	0	0	0	0
GRPE1	1	1	1	0	0	0	0	0	0	0	0	0	0	0	0
KTHY	1	1	1	0	0	0	0	0	0	0	0	0	0	0	0
UFL1	1	1	0	1	0	0	0	0	0	0	0	0	0	0	0
NOC4L	0	1	0	0	0	0	0	0	0	0	0	0	0	0	0
KAT7	1	1	0	0	0	0	0	0	0	0	0	0	0	0	0
F162A	1	0	1	0	0	0	0	0	0	0	0	0	0	0	0
RHG15	1	0	0	0	0	0	0	0	0	0	0	0	0	0	0
LEF1	1	1	0	0	0	0	0	0	0	0	0	0	0	0	0
UT14A	1	1	0	0	0	0	0	0	0	0	0	0	0	0	0
IF2B3	1	1	0	0	0	0	0	0	0	0	0	0	0	0	0
THOC3	0	1	0	0	0	0	0	0	0	0	0	0	0	0	0
ABHDA	1	0	1	0	0	0	0	0	0	0	0	0	0	0	0
PABP2	1	1	0	0	0	0	0	0	0	0	0	0	0	0	0
PELP1	1	1	0	0	0	0	0	0	0	0	0	0	0	0	0
PA1B3	1	0	0	0	0	0	0	0	0	0	0	0	0	0	0
DJB11	1	0	0	1	0	0	0	0	0	0	0	0	0	0	0
NEK7	1	1	0	0	0	1	0	0	0	0	0	0	0	0	0
SUCB2	1	0	1	0	0	0	1	0	0	0	0	0	0	0	0
GRWD1	1	1	0	0	0	0	0	0	0	0	0	0	0	0	0
SF3B2	0	1	0	0	0	0	0	0	0	0	0	0	0	0	0
ACAD9	1	1	1	0	0	0	0	0	0	0	0	0	0	0	0
PTN1	1	0	1	1	0	0	1	1	0	0	0	1	0	0	0
NU153	1	1	0	0	0	0	0	0	0	0	0	0	0	0	0
NOC3L	1	1	1	0	0	0	0	0	0	0	0	0	0	0	0
GSTK1	1	0	1	0	1	0	0	0	0	0	0	0	0	1	0
SIN3A	0	1	0	0	0	0	0	0	0	0	0	0	0	0	0
NCOA5	0	1	0	0	1	1	0	0	0	0	0	0	0	0	0
DEN4C	1	0	0	0	0	0	1	1	0	1	0	0	0	0	0
TDIF2	0	1	0	0	0	0	0	0	0	0	0	0	0	0	0
FAF2	1	0	0	1	1	0	0	1	0	0	1	0	1	0	0
RAE1L	1	1	0	0	0	1	0	0	0	0	0	0	0	0	0
LYRIC	1	1	0	1	0	0	1	0	0	0	0	0	0	0	0
RL7L	1	1	0	0	0	0	0	0	1	0	0	0	0	0	0
BRD1	0	1	0	0	0	0	0	0	0	0	0	0	0	0	0
INCE	1	1	0	0	0	1	0	0	0	0	0	0	0	0	0
BAZ1A	0	1	0	0	0	0	0	0	0	0	0	0	0	0	0
TM10C	1	1	1	0	0	0	0	0	0	0	0	0	0	0	0
CISD2	1	0	1	1	0	0	0	0	0	0	0	0	0	0	0
NPA1P	0	1	0	0	0	0	0	0	0	0	0	0	0	0	0
UBP5	1	1	0	0	0	0	0	0	0	0	1	0	1	0	0
DJC10	1	0	0	1	0	0	0	0	0	0	0	0	0	0	0
CLP1L	#N/A														0
BC11B	0	1	0	0	0	0	0	0	0	0	0	0	0	0	0
AN32E	1	1	0	0	0	0	0	1	0	0	0	0	0	0	0
SRSF2	1	1	0	0	0	0	0	0	0	0	0	0	0	0	0
CTCF	0	1	0	0	0	0	0	0	0	0	0	0	0	0	0
C1TM	1	0	1	0	0	0	0	0	0	0	0	0	0	0	0
KIF22	1	1	0	0	0	1	0	0	0	0	0	0	0	0	0
COPG1	1	0	0	1	0	0	0	1	0	1	0	0	0	0	0
RNPS1	1	1	0	0	0	0	0	0	0	0	0	0	0	0	0
DIM1	1	1	1	0	0	0	0	0	0	0	0	0	0	0	0
WDR76	0	1	0	0	0	0	0	0	0	0	0	0	0	0	0
KDM1A	0	1	0	0	0	0	0	0	0	0	0	0	0	0	0
CTBP1	1	1	0	0	0	0	0	0	0	0	0	0	0	0	0
AAAS	1	1	0	0	0	1	0	0	0	0	0	0	0	0	0
SRPRA	1	0	0	1	1	0	0	0	0	0	0	0	0	0	0
U3IP2	0	1	0	0	0	0	0	0	0	0	0	0	0	0	0
EMD	1	1	0	1	0	1	0	0	0	0	0	0	0	0	0
HNRH2	1	1	0	0	0	0	0	0	0	0	0	0	0	0	0
DECR	1	1	1	0	0	0	0	0	0	0	0	0	0	0	0
TF3C4	1	1	1	0	0	0	0	0	0	0	0	0	0	0	0
RB12B	0	1	0	0	0	0	0	0	0	0	0	0	0	0	0
DDX41	1	1	0	0	0	0	0	0	0	0	0	0	0	0	0
MK67I	1	1	0	0	0	0	0	0	0	0	0	0	0	0	0
LYAR	1	1	0	0	0	0	0	0	0	0	0	0	0	0	0
SUZ12	0	1	0	0	0	0	0	0	0	0	0	0	0	0	0
PSA5	1	1	0	0	1	0	0	1	0	0	0	0	0	0	0
RL37A	1	1	0	0	1	0	0	0	1	0	0	0	0	0	0
NDUS1	1	0	1	0	0	0	0	0	0	0	0	0	0	0	0
ETFA	1	0	1	0	0	0	0	0	0	0	0	0	0	0	0
AFG32	1	0	1	0	0	0	0	0	0	0	0	0	0	0	0
ACS2L	1	0	1	0	0	0	0	0	0	0	0	0	0	0	0
GIMA1	1	0	0	1	0	0	0	0	0	1	0	0	0	0	0
UTP6	0	1	0	0	0	0	0	0	0	0	0	0	0	0	0
RRP1	0	1	0	0	0	0	0	0	0	0	0	0	0	0	0
PCH2	0	1	0	0	0	0	0	0	0	0	0	0	0	0	0
RAP1A	1	0	0	0	1	0	1	1	0	0	0	1	0	0	0
HDHD5	1	0	1	0	0	0	0	0	0	0	0	0	0	0	0
SC61B	1	0	0	1	0	0	0	0	0	0	0	0	0	0	0
TOPK	0	1	0	0	0	0	0	0	0	0	0	0	0	0	0
NXF1	1	1	0	0	0	0	0	0	0	0	0	0	0	0	0
YTDC1	0	1	0	0	0	0	1	0	0	0	0	0	0	0	0
ZFR	1	1	0	0	0	0	0	0	0	0	0	0	0	0	0
SDHB	1	1	1	0	0	0	1	0	0	0	0	0	0	0	0
CDC73	1	1	0	0	0	0	0	0	0	0	0	0	0	0	0
TASOR	0	1	0	0	0	0	0	0	0	0	0	0	0	0	0
MTX1	1	0	1	0	0	0	0	0	0	0	0	0	0	0	0
SRPRB	1	0	0	1	0	1	0	0	0	0	0	0	0	0	0
UMPS	1	1	0	0	0	0	0	0	0	0	0	0	0	0	0
RFA2	0	1	0	0	0	0	0	0	0	0	0	0	0	0	0
EZH2	1	1	0	0	0	0	0	0	0	0	0	0	0	0	0
NOL10	0	1	0	0	0	0	0	0	0	0	0	0	0	0	0
PR38A	0	1	0	0	0	0	0	0	0	0	0	0	0	0	0
AAPK1	1	1	0	0	0	0	1	0	0	0	0	0	0	0	0
NIP7	1	1	0	0	0	0	0	0	0	0	0	0	0	0	0
ERAP2	1	0	0	1	0	0	1	0	0	0	0	0	0	0	0
SPCS2	1	0	0	1	0	0	0	0	0	0	0	0	0	0	0
PGRC2	1	1	0	1	0	0	0	0	0	0	0	0	0	0	0
UTP18	0	1	0	0	0	0	0	0	0	0	0	0	0	0	0
ELYS	1	1	0	0	1	0	0	0	0	0	0	0	0	0	0
EED	1	1	0	0	0	0	0	0	0	0	0	0	0	0	0
MPPB	1	0	1	0	0	0	0	0	0	0	0	0	0	0	0
NOL6	1	1	1	0	0	0	0	0	0	0	0	0	0	0	0
CCD86	0	1	0	0	0	0	0	0	0	0	0	0	0	0	0
SPF45	0	1	0	0	0	0	0	0	0	0	0	0	0	0	0
P5CR1	1	0	1	0	0	0	0	0	0	0	0	0	0	0	0
NUP62	1	1	0	0	0	1	0	0	0	0	0	0	0	0	0
COPG2	1	0	0	1	0	0	0	1	0	1	0	0	0	0	0
BOREA	1	1	0	0	1	1	0	0	0	0	0	0	0	0	0
STML2	1	0	1	0	0	1	1	0	0	0	0	0	0	0	0
NUP35	1	1	0	0	0	0	1	0	0	0	0	0	0	0	0
CYB5B	1	0	1	0	0	0	0	0	0	0	0	0	0	0	0
ACADV	1	1	1	0	0	0	0	0	0	0	0	0	0	0	0
GNPAT	1	0	1	0	0	0	0	0	0	0	0	0	0	1	0
HIBCH	1	0	1	0	0	0	0	0	0	0	0	0	0	0	0
DCK	1	1	1	0	0	0	0	0	0	0	0	0	0	0	0
RSMB	1	1	0	0	0	0	0	0	0	0	0	0	0	0	0
TBL2	1	0	0	1	0	0	0	0	0	0	0	0	0	0	0
NIPS2	1	0	1	0	0	0	0	0	0	0	0	0	0	0	0
GALK1	1	0	0	0	1	0	0	0	0	0	0	0	0	0	0
CDA7L	1	1	0	0	0	0	0	0	0	0	0	0	0	0	0
OSBL8	1	1	0	1	0	0	0	0	0	0	0	0	0	0	0
GLSK	1	0	1	0	0	0	0	0	0	0	0	0	0	0	0
UCK2	1	0	0	0	0	0	0	0	0	0	0	0	0	0	0
RCN2	1	1	0	1	0	0	0	0	0	0	0	0	0	0	0
CHM4B	1	1	0	0	1	0	1	1	0	0	0	1	0	0	0
CCAR1	1	1	0	0	0	0	0	0	0	0	0	0	0	0	0
RB11A	1	0	0	0	1	1	1	1	0	1	0	1	0	0	0
NSDHL	1	0	0	1	0	0	0	0	0	0	0	0	0	0	0
XRCC1	0	1	0	0	0	0	0	0	0	0	0	0	0	0	0
GLYR1	1	1	0	0	0	0	0	0	0	0	0	0	0	0	0
UTP11	1	1	0	0	1	0	0	0	0	0	0	0	0	0	0
DHX30	1	0	1	0	0	0	0	0	0	0	0	0	0	0	0
RRP8	1	1	0	0	0	0	1	0	0	0	0	0	0	0	0
SPT5H	0	1	0	0	0	0	0	0	0	0	0	0	0	0	0
NUP88	1	1	0	0	0	0	0	0	0	0	0	0	0	0	0
GTPB1	1	0	0	0	0	0	0	0	0	0	0	0	0	0	0
RL36A	1	0	0	1	0	0	1	0	1	0	0	0	0	0	0
CERS2	1	0	0	1	0	0	0	0	0	0	0	0	0	0	0
HSP7E	1	1	0	0	0	0	1	0	1	0	0	0	0	0	0
NUDC2	1	0	0	0	1	1	0	0	0	0	0	0	0	0	0
PREB	1	1	0	1	0	0	0	0	0	0	0	0	0	0	0
F120A	1	1	0	0	0	0	1	0	0	0	0	0	0	0	0
ODO1	1	1	1	0	0	0	0	0	0	0	0	0	0	0	0
NSMA3	1	1	0	1	0	0	1	0	0	1	0	0	0	0	0
SURF4	1	0	0	1	0	0	1	1	0	1	1	0	1	0	0
NUP85	1	1	0	0	0	1	0	0	0	0	0	0	0	0	0
VAPB	1	0	0	1	0	0	1	0	0	1	0	0	0	0	0
ODPA	1	1	1	0	0	0	0	0	0	0	0	0	0	0	0
PAF1	1	1	0	0	0	0	0	0	0	0	0	0	0	0	0
P66A	0	1	0	0	0	0	0	0	0	0	0	0	0	0	0
TCRG1	0	1	0	0	0	0	0	0	0	0	0	0	0	0	0
MESD	1	0	0	1	0	0	1	0	0	0	0	0	0	0	0
SUGP2	0	1	0	0	0	0	0	0	0	0	0	0	0	0	0
MPP10	0	1	0	0	0	0	0	0	0	0	0	0	0	0	0
CNPY3	1	0	0	1	0	0	0	0	0	0	0	0	0	0	0
NCLN	1	0	0	1	0	0	0	0	0	0	0	0	0	0	0
UTP4	0	1	0	0	0	0	0	0	0	0	0	0	0	0	0
DDX10	0	1	0	0	0	0	0	0	0	0	0	0	0	0	0
CHTOP	1	1	0	0	0	0	0	0	0	0	0	0	0	0	0
SUCA	1	0	1	0	0	0	0	0	0	0	0	0	0	0	0
FA98B	1	1	0	0	0	0	0	0	0	0	0	0	0	0	0
PGRC1	1	0	1	1	0	0	1	1	0	0	0	0	0	0	0
TXNL1	1	1	0	0	0	0	0	0	0	0	0	0	0	0	0
CNPY2	1	0	0	1	0	0	0	0	0	0	0	0	0	0	0
DDX54	1	1	0	0	0	0	0	0	0	1	0	0	0	0	0
AASD1	1	1	0	0	0	0	0	0	0	0	0	0	0	0	0
EFTS	1	1	1	0	0	0	0	0	0	0	0	0	0	0	0
DNJA3	1	1	1	0	0	1	1	0	0	0	0	0	0	0	0
MCA3	1	1	0	0	0	0	0	0	0	0	0	0	0	0	0
GAL3A	1	0	1	0	0	0	0	0	0	0	0	0	0	0	0
RBM25	1	1	0	0	0	0	0	0	0	0	0	0	0	0	0
TM209	#N/A														0
CELF2	1	1	0	0	0	0	0	0	0	0	0	0	0	0	0
QCR6	1	0	1	0	0	0	0	0	0	0	0	0	0	0	0
DDX51	0	1	0	0	0	0	0	0	0	0	0	0	0	0	0
SCAFB	0	1	0	0	0	0	0	0	0	0	0	0	0	0	0
GSTM3	1	1	0	0	1	0	0	0	0	0	0	0	0	0	0
SOAT1	1	0	0	1	0	0	0	0	0	0	0	0	0	0	0
WDR82	0	1	0	0	0	0	0	0	0	0	0	0	0	0	0
CASP2	1	1	1	0	0	0	0	0	0	0	0	0	0	0	0
BAG6	1	1	0	0	1	0	0	0	0	0	0	0	0	0	0
SF01	0	1	0	0	0	0	0	0	1	0	0	0	0	0	0
NUP58	0	1	0	0	0	0	0	0	0	0	0	0	0	0	0
NUP54	0	1	0	0	0	0	0	0	0	0	0	0	0	0	0
TMM43	1	1	0	1	0	0	0	0	0	1	0	0	0	0	0
KRI1	0	1	0	0	0	0	0	0	0	0	0	0	0	0	0
QOR	1	0	0	0	1	0	0	0	0	0	0	0	0	0	0
RT22	1	0	1	0	0	0	0	0	1	0	0	0	0	0	0
CTSL2	0	1	0	0	0	0	0	0	0	0	0	0	0	0	0
RAB21	1	0	0	1	1	0	1	1	0	1	0	1	0	0	0
ATP5J	1	0	1	0	1	0	0	0	0	0	0	0	0	0	0
RT29	1	1	1	0	0	0	0	0	1	0	0	0	0	0	0
TFAM	1	1	1	0	0	0	0	0	0	0	0	0	0	0	0
DDX52	0	1	0	0	0	0	0	0	0	0	0	0	0	0	0
PML	1	1	0	1	0	0	0	1	0	0	0	1	0	0	0
UN13D	1	0	0	0	1	0	0	1	0	0	1	1	1	0	0
SMRD2	0	1	0	0	0	0	0	0	0	0	0	0	0	0	0
NPM3	1	1	0	0	0	1	0	0	0	0	0	0	0	0	0
ORC3	0	1	0	0	0	0	0	0	0	0	0	0	0	0	0
MK03	1	1	1	1	0	1	1	1	0	1	0	1	0	0	0
DUS3L	#N/A														0
DCA13	1	1	0	0	0	1	0	0	0	0	0	0	0	0	0
TRIPC	1	1	0	0	0	0	0	0	0	0	0	0	0	0	0
NHP2	0	1	0	0	0	0	0	0	0	0	0	0	0	0	0
DGKA	1	0	0	0	0	0	1	0	0	0	0	0	0	0	0
SSDH	1	0	1	0	0	0	0	0	0	0	0	0	0	0	0
TSR1	1	1	0	0	0	0	0	0	0	0	0	0	0	0	0
XPC	1	1	1	0	0	0	1	0	0	0	0	0	0	0	0
SART3	1	1	0	0	0	0	0	0	0	0	0	0	0	0	0
NFKB1	1	1	1	0	1	0	0	1	0	0	0	0	0	0	0
DYN2	1	1	0	0	1	1	1	1	0	1	0	1	0	0	0
EDC3	1	0	0	0	0	0	0	0	0	0	0	0	0	0	0
TBL1R	0	1	0	0	0	1	0	0	0	0	0	0	0	0	0
CLAP1	1	0	0	0	0	1	0	0	0	1	0	0	0	0	0
TM214	1	0	0	1	0	1	0	0	0	1	0	0	0	0	0
SPTC1	1	0	0	1	0	0	0	0	0	0	0	0	0	0	0
TYY1	1	1	0	0	0	0	0	0	0	0	0	0	0	0	0
HXK2	1	0	1	1	0	1	1	0	0	0	0	0	0	0	0
NU188	1	1	0	0	0	0	0	0	0	0	0	0	0	0	0
MFAP1	0	1	0	0	1	1	0	0	0	0	0	0	0	0	0
FAKD4	1	0	1	0	0	0	0	0	0	0	0	0	0	0	0
SSRD	1	0	0	1	1	0	0	0	0	0	0	0	0	0	0
STK4	1	1	0	0	0	0	0	0	0	0	0	0	0	0	0
SMYD3	1	1	0	0	0	0	0	0	0	0	0	0	0	0	0
RL29	1	0	0	0	0	0	0	0	1	0	0	0	0	0	0
IF6	1	1	0	0	1	1	0	0	0	0	0	0	0	0	0
BAG2	1	0	0	0	0	1	0	0	0	0	0	0	0	0	0
CISD1	1	0	1	0	0	0	0	0	0	0	0	0	0	0	0
SUV3	1	1	1	0	0	0	0	0	0	0	0	0	0	0	0
HSDL2	1	0	1	0	0	0	0	0	0	0	0	0	0	1	0
URB2	0	1	0	0	0	0	0	0	0	0	0	0	0	0	0
PPIG	1	1	0	0	0	0	0	0	0	0	0	0	0	0	0
AKP8L	1	1	0	0	0	0	0	0	0	0	0	0	0	0	0
HTF4	1	1	0	0	0	0	0	0	0	0	0	0	0	0	0
PRPF3	1	1	0	0	0	0	0	0	0	0	0	0	0	0	0
WRIP1	1	1	0	0	0	0	0	0	0	0	0	0	0	0	0
KS6A3	1	1	0	0	0	0	0	0	0	0	0	0	0	0	0
CDK2	1	1	0	0	0	1	0	1	0	0	0	1	0	0	0
HPF1	0	1	0	0	0	0	0	0	0	0	0	0	0	0	0
WDR33	0	1	0	0	0	0	0	0	0	0	0	0	0	0	0
RTRAF	1	1	0	0	0	1	0	0	0	0	0	0	0	0	0
TF3C1	0	1	0	0	0	0	0	0	0	0	0	0	0	0	0
TF3C3	0	1	0	0	0	0	0	0	0	0	0	0	0	0	0
DPOD2	0	1	0	0	0	0	0	0	0	0	0	0	0	0	0
T3JAM	1	0	1	0	0	0	1	0	0	1	1	0	1	0	0
DD19A	1	1	0	0	0	0	0	0	0	0	0	0	0	0	0
CK5P3	1	1	0	0	0	1	0	0	0	0	0	0	0	0	0
AGK	1	0	1	0	0	0	0	0	0	0	0	0	0	0	0
PNO1	1	1	0	0	0	0	0	0	0	0	0	0	0	0	0
APMAP	#N/A														0
MRT4	1	1	0	0	0	0	0	0	0	0	0	0	0	0	0
XPO5	1	1	0	0	0	0	0	0	0	0	0	0	0	0	0
SKI8	#N/A														0
ERLN2	1	0	0	1	0	0	1	0	0	0	0	0	0	0	0
GT251	1	0	0	1	0	0	0	0	0	0	0	0	0	0	0
CPT2	1	1	1	0	0	0	0	0	0	0	0	0	0	0	0
ESF1	0	1	0	0	1	0	0	0	0	0	0	0	0	0	0
PRP17	0	1	0	0	0	0	0	0	0	0	0	0	0	0	0
TXD12	1	0	0	1	0	0	0	0	0	0	0	0	0	0	0
NUP43	1	1	0	0	0	0	0	0	0	0	0	0	0	0	0
DHB12	1	0	0	1	0	0	0	0	0	0	0	0	0	0	0
CI114	1	0	0	0	0	1	0	0	0	0	0	0	0	0	0
STK26	1	0	0	0	1	0	1	1	0	1	0	0	0	0	0
DHB7	1	0	0	1	0	0	0	0	0	0	0	0	0	0	0
DDX56	0	1	0	0	0	0	0	0	0	0	0	0	0	0	0
SIX6	0	1	0	0	0	0	0	0	0	0	0	0	0	0	0
MAK16	0	1	0	0	0	0	0	0	0	0	0	0	0	0	0
SYMPK	1	1	0	0	0	1	1	0	0	0	0	0	0	0	0
RAB1B	1	0	0	1	1	0	0	1	0	1	0	0	0	0	0
PHF14	0	1	0	0	0	0	0	0	0	0	0	0	0	0	0
PRPS1	1	0	0	0	0	0	0	0	0	0	0	0	0	0	0
RS10	1	1	0	0	0	0	0	0	1	0	0	0	0	0	0
CHAP1	1	1	0	0	0	1	0	0	0	0	0	0	0	0	0
RCOR1	0	1	0	0	0	0	0	0	0	0	0	0	0	0	0
FKBP2	1	0	0	1	0	0	0	0	0	0	0	0	0	0	0
PTCD3	1	1	1	0	0	0	1	0	1	0	0	0	0	0	0
ATX10	1	0	0	0	1	0	1	0	0	0	0	0	0	0	0
NKRF	0	1	0	0	0	0	0	0	0	0	0	0	0	0	0
KPCL	1	0	0	0	1	0	1	0	0	0	0	0	0	0	0
SNF5	0	1	0	0	0	0	0	0	0	0	0	0	0	0	0
PRKRA	1	1	0	0	0	0	0	0	0	0	0	0	0	0	0
SRSF5	1	1	0	0	0	0	0	0	0	0	0	0	0	0	0
LPXN	1	1	0	0	0	1	1	0	0	0	0	0	0	0	0
ZW10	1	1	0	1	0	1	0	0	0	0	0	0	0	0	0
SGPL1	1	0	0	1	0	0	0	0	0	0	0	0	0	0	0
CLPX	1	1	1	0	0	0	0	0	0	0	0	0	0	0	0
SMRC2	0	1	0	0	0	0	0	0	0	0	0	0	0	0	0
GRSF1	1	1	1	0	0	0	0	0	0	0	0	0	0	0	0
RTCA	0	1	0	0	0	0	0	0	0	0	0	0	0	0	0
MYEF2	1	1	0	0	0	0	0	0	0	0	0	0	0	0	0
FACR1	1	0	0	0	0	0	0	0	0	0	0	0	0	1	0
IMA3	1	1	0	0	0	0	0	0	0	0	0	0	0	0	0
ATAD1	1	0	1	0	0	0	1	0	0	0	0	0	0	1	0
CLPP	1	0	1	0	0	0	0	0	0	0	0	0	0	0	0
CLPB	1	0	1	0	0	0	0	0	0	0	0	0	0	0	0
ARL8B	1	0	0	0	1	1	0	1	0	0	1	1	1	0	0
RAB1A	1	0	0	1	1	0	0	1	0	1	0	1	0	0	0
RAB18	1	0	0	1	0	0	1	1	0	1	0	0	0	0	0
REQU	1	1	0	0	0	1	0	0	0	0	0	0	0	0	0
MPPA	1	0	1	0	1	0	0	0	0	0	0	0	0	0	0
NCPR	1	0	1	1	0	0	0	0	0	0	0	0	0	0	0
RL31	1	1	0	0	1	0	0	0	1	0	0	0	0	0	0
CTBL1	1	1	0	0	0	1	0	0	0	0	0	0	0	0	0
AT2A3	1	1	0	1	0	0	0	0	0	0	0	0	0	0	0
SEC62	1	0	0	1	0	0	0	0	0	0	0	0	0	0	0
SMC6	0	1	0	0	0	1	0	0	0	0	0	0	0	0	0
TIM50	1	1	1	0	0	0	0	0	0	0	0	0	0	0	0
VPS4A	1	1	0	0	1	1	1	1	0	0	1	1	1	0	0
5MP1	1	0	0	0	0	0	0	0	0	0	0	0	0	0	0
SENP3	1	1	0	0	0	0	0	0	0	0	0	0	0	0	0
GABPA	0	1	0	0	0	0	0	0	0	0	0	0	0	0	0
CELF1	1	1	0	0	0	0	0	0	0	0	0	0	0	0	0
MTX2	1	1	1	0	0	0	0	0	0	0	0	0	0	0	0
UBA5	1	1	0	1	0	0	0	0	0	1	0	0	0	0	0
PMVK	1	0	0	0	1	0	0	0	0	0	0	0	0	1	0
KAPCB	1	1	0	0	1	1	1	0	0	0	0	0	0	0	0
NDUS2	1	1	1	0	0	0	0	0	0	0	0	0	0	0	0
RCL1	0	1	0	0	0	0	0	0	0	0	0	0	0	0	0
MUTA	1	0	1	0	0	0	0	0	0	0	0	0	0	0	0
IWS1	0	1	0	0	0	0	0	0	0	0	0	0	0	0	0
SE1L1	1	0	0	1	0	0	0	0	0	0	0	0	0	0	0
PB1	0	1	0	0	0	0	0	0	0	0	0	0	0	0	0
TP53B	1	1	0	0	0	0	0	0	0	0	0	0	0	0	0
MSI2H	1	0	0	0	0	0	0	0	0	0	0	0	0	0	0
COX5B	1	0	1	0	0	0	0	0	0	0	0	0	0	0	0
CWC22	1	1	0	0	0	0	0	0	0	0	0	0	0	0	0
NPS3A	1	1	1	0	0	0	0	0	0	0	0	0	0	0	0
EMC2	1	0	0	1	0	0	0	0	0	0	0	0	0	0	0
CLAP2	1	0	0	0	0	1	1	0	0	1	0	0	0	0	0
PPAC	1	0	0	0	1	0	1	0	0	0	0	0	0	0	0
VATE1	1	0	0	0	1	0	1	1	0	0	1	1	1	0	0
MRE11	1	1	0	0	0	0	0	0	0	0	0	0	0	0	0
LEMD2	1	1	0	1	0	0	0	0	0	0	0	0	0	0	0
RHG01	1	0	0	0	1	0	0	1	0	0	0	1	0	0	0
CSTF2	0	1	0	0	0	0	0	0	0	0	0	0	0	0	0
RBM19	1	1	0	0	0	0	0	0	0	0	0	0	0	0	0
MSMO1	1	0	0	1	0	0	1	0	0	0	0	0	0	0	0
LC7L3	0	1	0	0	0	0	0	0	0	0	0	0	0	0	0
NOL9	0	1	0	0	0	1	0	0	0	0	0	0	0	0	0
TAP1	1	0	0	1	0	1	0	1	0	0	0	0	0	0	0
HPBP1	1	0	0	1	0	0	0	0	0	0	0	0	0	0	0
RRP7A	1	1	0	0	0	0	0	0	0	0	0	0	0	0	0
MTDC	1	0	1	0	1	0	0	0	0	0	0	0	0	0	0
EMC8	1	0	0	1	0	0	0	0	0	0	0	0	0	0	0
STA5B	1	1	0	0	0	0	0	0	0	0	0	0	0	0	0
KGUA	1	0	0	0	0	0	0	0	0	0	0	0	0	0	0
DDX31	1	1	0	0	0	0	0	0	0	1	0	0	0	0	0
ETHE1	1	1	1	0	0	0	0	0	0	0	0	0	0	0	0
ODPB	1	1	1	0	0	0	0	0	0	0	0	0	0	0	0
CLK3	1	1	0	0	0	1	0	1	0	0	0	0	0	0	0
THUM3	1	1	0	0	0	0	0	0	0	0	0	0	0	0	0
SYLM	1	0	1	0	0	0	0	0	0	0	0	0	0	0	0
HINT2	1	0	1	0	0	0	0	0	0	0	0	0	0	0	0
CMS1	#N/A														0
WAPL	1	1	0	0	1	1	0	0	0	1	0	0	0	0	0
TRAM1	1	0	0	1	0	0	0	0	0	0	0	0	0	0	0
PHF5A	0	1	0	0	0	0	0	0	0	0	0	0	0	0	0
OCAD2	1	0	0	0	0	0	0	1	0	1	1	1	1	0	0
ACADS	1	1	1	0	0	1	0	0	0	0	0	0	0	0	0
PAPD1	1	1	1	0	0	0	0	0	0	0	0	0	0	0	0
MPP8	1	1	0	0	0	0	1	0	0	0	0	0	0	0	0
EFGM	1	0	1	0	0	0	0	0	0	0	0	0	0	0	0
ANKH1	1	0	0	0	0	0	0	0	0	0	0	0	0	0	0
TM109	1	1	0	1	1	0	0	0	0	0	0	0	0	0	0
ZCH18	0	1	0	0	0	0	0	0	0	0	0	0	0	0	0
PDE12	1	0	1	0	0	0	0	0	0	0	0	0	0	0	0
TR112	1	1	0	0	0	0	0	0	0	0	0	0	0	0	0
PTH2	1	0	1	0	0	0	0	0	0	0	0	0	0	0	0
SCML2	0	1	0	0	0	0	0	0	0	0	0	0	0	0	0
NDUV1	1	0	1	0	0	0	0	0	0	0	0	0	0	0	0
GLRX5	1	1	1	0	0	0	0	0	0	0	0	0	0	0	0
IKZF2	0	1	0	0	0	0	0	0	0	0	0	0	0	0	0
ZNF22	0	1	0	0	0	0	0	0	0	0	0	0	0	0	0
TIM	0	1	0	0	0	0	0	0	0	0	0	0	0	0	0
EMC3	1	0	0	1	0	0	0	0	0	0	0	0	0	0	0
DPM1	1	1	0	1	0	0	0	0	0	0	0	0	0	0	0
OAT	1	1	1	0	0	0	0	0	0	0	0	0	0	0	0
LEO1	0	1	0	0	0	1	0	0	0	0	0	0	0	0	0
PSD10	1	1	0	0	0	1	0	0	0	0	0	0	0	0	0
DDX20	1	1	0	0	0	1	0	0	0	0	0	0	0	0	0
ZN384	0	1	0	0	0	0	0	0	0	0	0	0	0	0	0
NELFD	0	1	0	0	0	0	0	0	0	0	0	0	0	0	0
FXR2	1	1	0	0	0	0	0	0	1	0	0	0	0	0	0
RAB5A	1	1	0	0	1	1	1	1	0	0	0	1	0	0	0
VKOR1	1	0	0	1	0	0	0	0	0	0	0	0	0	0	0
TRI33	0	1	0	0	0	0	0	0	0	0	0	0	0	0	0
ADPGK	1	0	0	1	1	0	0	0	0	0	0	0	0	0	0
RT27	1	1	1	0	0	0	0	0	1	0	0	0	0	0	0
UBR5	1	1	0	0	0	0	0	0	0	0	0	0	0	0	0
GBB2	1	0	0	0	1	0	1	0	0	0	1	0	1	0	0
NCBP3	1	1	0	0	0	0	0	0	0	0	0	0	0	0	0
SYHM	1	0	1	0	0	0	0	0	0	0	0	0	0	0	0
IVD	1	0	1	0	0	0	0	0	0	0	0	0	0	0	0
UCRI	1	0	1	0	0	0	0	0	0	0	0	0	0	0	0
CX6B1	1	0	1	0	0	0	0	0	0	0	0	0	0	0	0
HM20A	0	1	0	0	0	0	0	0	0	0	0	0	0	0	0
PSPC1	1	1	0	0	0	0	0	0	0	0	0	0	0	0	0
REXO4	0	1	0	0	0	0	0	0	0	0	0	0	0	0	0
ABCBA	1	0	1	0	0	0	0	0	0	0	0	0	0	0	0
ZNT7	1	0	0	0	0	0	0	1	0	1	0	0	0	0	0
MBD3	1	1	0	0	0	0	0	0	0	0	0	0	0	0	0
SAS10	0	1	0	0	0	0	0	0	0	0	0	0	0	0	0
MAP11	1	0	0	0	0	0	0	0	0	0	0	0	0	0	0
PDIP2	1	1	1	0	0	1	1	0	0	0	0	0	0	0	0
RPF2	0	1	0	0	0	0	0	0	0	0	0	0	0	0	0
EIF3H	1	0	0	0	1	0	0	0	1	0	0	0	0	0	0
SUMO1	1	1	0	0	0	0	1	0	0	0	0	0	0	0	0
EXOS3	1	1	0	0	0	0	0	0	0	0	0	0	0	0	0
HMGN1	1	1	0	0	0	0	0	0	0	0	0	0	0	0	0
KLC1	1	0	0	0	0	1	0	1	0	0	0	0	0	0	0
RT31	1	1	1	0	0	0	0	0	1	0	0	0	0	0	0
TRM2A	#N/A														0
STRN3	1	1	0	0	0	0	1	0	0	1	0	0	0	0	0
ADNP	1	1	0	0	1	0	0	0	0	0	0	0	0	0	0
HACL2	1	0	0	1	0	0	0	0	0	0	0	0	0	0	0
PCX3	#N/A														0
UTP16	1	1	1	0	0	0	0	0	0	0	0	0	0	0	0
ATPD	1	0	1	0	0	0	0	0	0	0	0	0	0	0	0
SYSM	1	0	1	0	0	0	0	0	0	0	0	0	0	0	0
ELOC	1	1	0	0	0	0	0	0	0	0	0	0	0	0	0
NENF	1	0	1	1	1	0	0	0	0	0	0	0	0	0	0
PCYOX	1	0	0	0	1	0	1	0	0	0	1	0	1	0	0
PPIH	1	1	0	0	0	0	0	0	0	0	0	0	0	0	0
RT09	1	1	1	0	0	0	0	0	1	0	0	0	0	0	0
NAA10	1	1	0	0	0	0	0	0	0	0	0	0	0	0	0
NBAS	1	0	0	1	0	0	0	0	0	0	0	0	0	0	0
TRA2A	0	1	0	0	0	0	0	0	0	0	0	0	0	0	0
MEPCE	0	1	0	0	0	0	0	0	0	0	0	0	0	0	0
WDR26	1	1	1	0	0	0	0	0	0	0	0	0	0	0	0
MAT2B	1	1	0	0	1	0	0	0	0	0	0	0	0	0	0
AFG2A	#N/A														0
ZN638	1	1	0	0	0	0	0	0	0	0	0	0	0	0	0
RN169	1	1	0	0	0	0	0	0	0	0	0	0	0	0	0
CORO7	1	0	0	0	0	0	0	1	0	1	0	0	0	0	0
ICLN	1	1	0	0	0	1	1	0	0	0	0	0	0	0	0
TET5C	1	1	0	0	0	0	0	0	0	0	0	0	0	0	0
DHB11	1	0	0	1	0	0	0	0	0	0	0	0	0	0	0
NELFB	1	1	0	0	0	0	0	0	0	0	0	0	0	0	0
RM46	1	1	1	0	0	0	0	0	1	0	0	0	0	0	0
EAF6	0	1	0	0	0	0	0	0	0	0	0	0	0	0	0
MTF2	1	1	0	0	0	0	0	0	0	0	0	0	0	0	0
SCMC1	1	0	1	0	0	0	0	0	0	0	0	0	0	0	0
SAFB2	1	1	0	0	1	0	0	0	0	0	0	0	0	0	0
RBMX2	0	1	0	0	0	0	0	0	0	0	0	0	0	0	0
PX11B	1	1	1	0	0	0	0	0	0	0	0	0	0	1	0
ODO2	1	1	1	0	0	1	0	0	0	0	0	0	0	0	0
DYR1A	1	1	0	0	0	1	0	0	0	0	0	0	0	0	0
NOB1	1	1	0	0	0	0	0	0	0	0	0	0	0	0	0
GNL1	0	1	0	0	1	0	0	0	0	0	0	0	0	0	0
DYR	1	0	1	0	0	0	0	0	0	0	0	0	0	0	0
PP1B	1	1	0	0	1	0	1	0	0	0	0	0	0	0	0
ERLN1	1	0	0	1	0	0	0	0	0	0	0	0	0	0	0
VPS4B	1	1	0	0	1	1	0	1	0	0	0	1	0	0	0
ITPA	1	1	0	0	0	0	0	0	0	0	0	0	0	0	0
PPIE	1	1	0	0	1	0	0	1	0	0	0	0	0	0	0
HACD2	1	0	0	1	0	0	0	0	0	0	0	0	0	0	0
G6PE	1	0	1	1	0	0	0	0	0	0	0	0	0	0	0
PP6R1	1	1	0	0	0	0	0	0	0	0	0	0	0	0	0
NTH	1	1	1	0	0	0	0	0	0	0	0	0	0	0	0
NEUA	0	1	0	0	0	0	0	0	0	0	0	0	0	0	0
AKAP8	1	1	1	0	0	0	0	0	0	1	0	0	0	0	0
RRP15	#N/A														0
CKAP2	1	0	0	0	0	1	0	0	0	0	0	0	0	0	0
UHRF2	0	1	0	0	0	0	0	0	0	0	0	0	0	0	0
TMX2	1	0	1	1	0	0	0	0	0	0	0	0	0	0	0
SYDM	1	1	1	0	0	0	0	0	0	0	0	0	0	0	0
PPP6	1	1	1	0	0	0	0	0	0	0	0	0	0	0	0
PPIL1	0	1	0	0	0	0	0	0	0	0	0	0	0	0	0
ZCHC8	0	1	0	0	0	0	0	0	0	0	0	0	0	0	0
NOL8	0	1	0	0	0	0	0	0	0	0	0	0	0	0	0
RT17	1	0	1	0	0	0	0	0	1	0	0	0	0	0	0
RT23	1	1	1	0	0	0	0	0	1	0	0	0	0	0	0
NUP37	1	1	0	0	0	0	0	0	0	0	0	0	0	0	0
GRAP1	1	1	0	0	1	0	0	1	0	0	0	1	0	0	0
ASH2L	0	1	0	0	0	0	0	0	0	0	0	0	0	0	0
TOE1	1	1	0	0	0	0	0	0	0	0	0	0	0	0	0
EXOS9	1	1	0	0	1	0	0	0	0	0	0	0	0	0	0
RB15B	0	1	0	0	0	0	0	0	0	0	0	0	0	0	0
SYAM	1	0	1	0	0	0	0	0	0	0	0	0	0	0	0
PDK1	1	0	1	0	0	0	0	0	0	0	0	0	0	0	0
GRHPR	1	0	0	0	1	0	0	0	0	0	0	0	0	1	0
CENPB	0	1	0	0	0	0	0	0	0	0	0	0	0	0	0
M4K1	#N/A														0
PRI1	0	1	0	0	0	0	0	0	0	0	0	0	0	0	0
NIPBL	1	1	0	0	1	0	0	0	0	0	0	0	0	0	0
PUS1	1	1	1	0	0	0	0	0	0	0	0	0	0	0	0
KC1A	1	1	0	0	0	1	0	0	0	0	0	0	0	0	0
OGFR	1	1	0	0	0	0	0	0	0	0	0	0	0	0	0
PPIL4	1	1	0	0	0	0	0	0	0	0	0	0	0	0	0
GPX4	1	1	1	0	1	0	0	0	0	0	0	0	0	0	0
CNIH4	1	0	0	1	0	0	0	1	0	0	0	0	0	0	0
TOR1A	1	1	0	1	1	1	0	1	0	0	0	0	0	0	0
EXOS1	1	1	0	0	0	0	0	0	0	0	0	0	0	0	0
PNKP	1	1	1	0	0	0	0	0	0	0	0	0	0	0	0
SPTC2	1	0	0	1	0	0	0	0	0	0	0	0	0	0	0
RBM34	0	1	0	0	0	0	0	0	0	0	0	0	0	0	0
UB2D3	1	1	0	0	1	0	1	1	0	0	0	1	0	0	0
NSUN5	0	1	0	0	0	0	0	0	0	0	0	0	0	0	0
ITPR2	1	1	0	1	0	0	1	1	0	0	0	0	0	0	0
ERP44	1	0	0	1	1	0	0	1	0	0	0	0	0	0	0
PRPK	1	1	0	0	0	0	0	0	0	0	0	0	0	0	0
SMUF2	1	1	0	0	0	0	1	0	0	0	0	0	0	0	0
ATRIP	0	1	0	0	0	0	0	0	0	0	0	0	0	0	0
BRI3B	1	0	1	0	0	0	0	0	0	0	0	0	0	0	0
KAD3	1	0	1	0	0	0	0	0	0	0	0	0	0	0	0
NDUS3	1	1	1	0	0	0	0	0	0	0	0	0	0	0	0
CLCA	1	0	0	0	0	1	1	1	0	1	1	1	1	0	0
PCAT1	1	0	0	1	0	0	1	1	0	1	1	0	1	0	0
SC23A	1	0	0	1	0	0	0	1	0	1	0	0	0	0	0
GHC1	1	0	1	0	0	0	0	0	0	0	0	0	0	0	0
RM12	1	0	1	0	0	0	0	0	1	0	0	0	0	0	0
E2AK2	1	1	0	0	0	0	0	0	1	0	0	0	0	0	0
PRC1	1	1	0	0	1	1	1	0	0	0	0	0	0	0	0
FADS1	1	0	1	1	0	0	0	0	0	0	0	0	0	0	0
EI2BD	1	0	0	0	0	0	0	0	0	0	0	0	0	0	0
PPIF	1	0	1	0	0	0	0	0	0	0	0	0	0	0	0
GLE1	1	1	0	0	1	1	0	0	0	0	0	0	0	0	0
RGAP1	1	1	0	0	1	1	1	1	0	0	0	0	0	0	0
INT4	0	1	0	0	0	0	0	0	0	0	0	0	0	0	0
BRD7	1	1	0	0	0	0	0	0	0	0	0	0	0	0	0
NSD2	1	1	0	0	0	0	0	0	0	0	0	0	0	0	0
THOC7	1	1	0	0	0	0	0	0	0	0	0	0	0	0	0
RNZ2	1	1	1	0	0	0	0	0	0	0	0	0	0	0	0
BCL7A	#N/A														0
INP4A	1	1	0	0	0	0	1	1	0	0	0	1	0	0	0
NB5R1	1	0	1	1	1	0	1	1	0	0	0	0	0	0	0
PINX1	1	1	1	0	0	1	0	0	0	0	0	0	0	0	0
RING2	0	1	0	0	0	0	0	0	0	0	0	0	0	0	0
FCF1	0	1	0	0	0	0	0	0	0	0	0	0	0	0	0
TF3C5	0	1	0	0	0	0	0	0	0	0	0	0	0	0	0
INT11	1	1	0	0	1	0	0	0	0	0	0	0	0	0	0
RFA3	0	1	0	0	0	0	0	0	0	0	0	0	0	0	0
BIEA	1	0	0	0	1	0	0	0	0	0	0	0	0	0	0
KHDR3	0	1	0	0	0	0	0	0	0	0	0	0	0	0	0
SF3B6	0	1	0	0	0	0	0	0	0	0	0	0	0	0	0
FRG1	1	1	0	0	0	0	0	0	0	0	0	0	0	0	0
ACOT8	1	0	0	0	0	0	0	0	0	0	0	0	0	1	0
TPSN	1	0	0	1	0	0	0	1	0	1	0	0	0	0	0
VATB2	1	0	0	0	1	0	1	1	0	0	1	0	1	0	0
P66B	0	1	0	0	0	0	0	0	0	0	0	0	0	0	0
MIRO1	1	0	1	0	0	0	0	0	0	0	0	0	0	0	0
MACD1	0	1	0	0	0	0	0	0	0	0	0	0	0	0	0
RTF1	0	1	0	0	0	0	0	0	0	0	0	0	0	0	0
SKP1	1	1	0	0	0	1	0	0	0	0	0	0	0	0	0
SC11A	1	0	0	1	0	0	0	0	0	0	0	0	0	0	0
KAT8	0	1	0	0	0	0	0	0	0	0	0	0	0	0	0
CDC27	1	1	0	0	0	1	0	0	0	0	0	0	0	0	0
ARK72	1	0	0	0	1	0	0	0	0	1	0	0	0	0	0
ARL3	1	1	0	0	1	1	0	0	0	1	0	0	0	0	0
CENPC	1	1	0	0	0	0	0	0	0	0	0	0	0	0	0
TPRKB	1	1	0	0	0	0	0	0	0	0	0	0	0	0	0
PTBP3	0	1	0	0	0	0	0	0	0	0	0	0	0	0	0
KPCB	1	1	0	0	1	1	1	0	0	0	0	0	0	0	0
ANKL2	1	0	0	1	0	0	0	0	0	0	0	0	0	0	0
MAN1	0	1	0	0	0	0	0	0	0	0	0	0	0	0	0
MK01	1	1	1	1	1	1	1	1	0	1	1	1	1	0	0
ORC4	1	1	0	0	0	0	0	0	0	0	0	0	0	0	0
SCFD1	1	0	0	1	0	0	1	1	0	1	0	0	0	0	0
CAF1A	0	1	0	0	0	0	0	0	0	0	0	0	0	0	0
TMA16	0	1	0	0	0	0	0	0	0	0	0	0	0	0	0
F136A	1	0	0	0	0	0	0	0	0	0	0	0	0	0	0
[truncated: 1,362 more rows]

## Sheet: Enrichment vs PM annotation
ID	SURFY	Town	Cunha	Diaz-Ramos	Enrichment Score	Log2 Enrichment score
Q9Y6M7	1	0	1	1	116.705	6.86672
P06213	1	1	1	1	110.787	6.79165
O75882	1	1	1	1	53.7338	5.74776
Q5VU97	1	1	1	0	45.8412	5.51857
P06756	1	1	1	1	38.8448	5.27965
O00481	1	1	1	1	37.5541	5.2309
P29323	1	1	1	0	29.6181	4.88841
Q9Y3P8	1	1	1	0	25.2127	4.65608
O15197	1	1	1	1	25.1238	4.65098
Q9UIW2	1	1	1	0	25.098	4.6495
Q9Y666	1	0	1	0	23.0267	4.52524
Q9Y624	1	1	1	1	21.9998	4.45942
Q8NE01	1	1	0	0	20.3153	4.3445
O95980	1	0	0	0	19.3766	4.27624
P13747	1	1	1	1	19.1462	4.25899
P17181	1	0	1	1	18.9174	4.24164
Q14126	1	1	0	0	16.732	4.06454
P23229	1	1	1	1	14.4494	3.85294
Q07108	1	1	1	1	13.2973	3.73306
Q96DU3	1	1	1	1	13.2143	3.72403
Q9H0X4	0	1	0	0	13.1476	3.71673
Q13332	1	1	1	0	12.551	3.64974
Q4KMQ2	1	1	1	0	12.5097	3.64498
Q9UIQ6	1	1	1	0	12.22	3.61117
Q13449	1	1	1	0	11.8768	3.57007
Q8NG11	1	1	0	0	11.6907	3.54729
Q9P1W8	1	1	1	0	11.6739	3.54521
Q15223	1	1	1	1	10.4877	3.39062
Q14118	1	1	1	0	10.2319	3.355
Q9NY35	1	1	1	0	10.1623	3.34516
Q9HBG7	1	1	1	1	9.97422	3.3182
P20701	1	1	1	1	9.83865	3.29846
P08575	1	1	1	1	9.83154	3.29742
Q8WWI5	1	1	1	1	9.76872	3.28817
P08195	1	1	1	1	9.63717	3.26861
P19256	1	1	1	1	9.5463	3.25494
P78310	1	1	1	1	9.27137	3.21278
Q6PCB8	1	0	1	0	9.26156	3.21126
Q9Y639	1	1	1	0	9.15655	3.1948
Q14761	0	1	1	1	9.13129	3.19082
P08069	1	1	1	1	9.08771	3.18392
P15813	1	1	1	1	8.9969	3.16943
Q10589	1	1	0	1	8.83692	3.14354
P25445	1	1	0	1	8.8139	3.13978
P08648	1	1	0	1	8.77774	3.13385
P10586	1	1	1	0	8.15169	3.0271
Q9NV96	1	1	1	0	7.98899	2.99801
P30203	1	1	1	1	7.97401	2.9953
Q08722	1	1	1	1	7.52426	2.91155
P32942	1	1	1	1	7.44847	2.89694
Q9NPH3	1	1	1	1	7.39616	2.88678
Q15762	1	1	1	1	7.1671	2.84139
P14151	1	1	1	1	7.09014	2.82581
P17693	1	1	1	1	6.9144	2.7896
P53985	1	1	1	0	6.73772	2.75226
Q08334	1	1	1	1	6.6131	2.72533
P11717	1	1	1	1	6.60413	2.72337
P13637	1	0	1	0	6.53699	2.70863
Q9Y289	1	1	1	1	6.53177	2.70747
Q01650	1	1	1	1	6.25924	2.64599
Q9UIB8	1	1	1	1	6.25	2.64386
P48960	1	1	1	1	6.20532	2.6335
P33527	1	1	1	1	6.18095	2.62783
P98155	1	1	1	0	6.07703	2.60337
P02786	0	1	1	1	6.01593	2.58879
P16284	1	1	1	1	5.97105	2.57798
Q15262	1	1	1	1	5.73223	2.5191
Q6PIZ9	1	1	0	0	5.71668	2.51518
O43278	0	0	1	0	5.68262	2.50656
A2RU67	0	1	1	0	5.66281	2.50152
P13987	1	1	0	1	5.5589	2.4748
Q9C0K1	1	0	1	0	5.54399	2.47093
P01848	0	1	0	0	5.49889	2.45914
P05556	1	1	1	1	5.47307	2.45235
P61769	0	1	0	1	5.33094	2.41439
P54709	1	1	1	1	5.26795	2.39724
Q13308	1	1	1	0	5.22535	2.38553
Q96QD8	1	1	1	0	5.19386	2.37681
P04439	1	1	1	1	5.17772	2.37232
O43736	0	1	1	1	5.16961	2.37006
P06127	1	1	1	1	5.11084	2.35356
Q96S97	1	1	1	1	5.08994	2.34765
P29016	1	1	1	1	4.93108	2.3019
P13598	1	1	1	1	4.89245	2.29056
O15427	0	0	1	1	4.88299	2.28776
P05107	1	1	1	1	4.74821	2.24738
Q15043	1	1	1	0	4.70264	2.23347
P01889	1	1	1	1	4.69371	2.23073
Q14517	1	1	1	0	4.66495	2.22186
P09564	1	1	1	1	4.64523	2.21575
P11166	1	1	1	1	4.5533	2.18691
Q7L0J3	1	1	1	0	4.46231	2.15779
P10747	1	1	1	1	4.45779	2.15633
P28907	1	1	0	1	4.42563	2.14588
P19634	1	1	1	0	4.4198	2.14398
O14672	1	1	1	1	4.41479	2.14234
Q13740	1	1	1	1	4.39009	2.13425
P29017	1	1	1	1	4.21694	2.0762
P06126	1	1	1	1	4.21396	2.07518
Q969P0	1	1	1	1	4.14324	2.05076
P01850	0	1	0	0	4.11064	2.03936
O95297	1	1	1	0	3.99018	1.99645
Q16563	1	1	1	0	3.91815	1.97017
P06729	1	1	1	1	3.91716	1.96981
P98172	1	1	1	1	3.80265	1.927
Q13433	1	1	1	0	3.78917	1.92188
P61073	1	1	1	1	3.7728	1.91563
P01730	1	1	1	1	3.61257	1.85303
Q96D31	0	0	1	1	3.52605	1.81805
P13612	1	1	1	1	3.41936	1.77372
Q99808	1	0	1	1	3.38006	1.75705
P09693	1	1	1	1	3.37565	1.75517
P10321	1	1	1	1	3.36493	1.75057
P35613	1	1	1	1	3.34076	1.74017
P04216	1	1	0	1	3.31197	1.72769
Q14242	1	1	1	1	3.1954	1.676
Q9BX67	1	1	1	1	3.16234	1.66099
P31785	1	1	1	1	3.11009	1.63695
P14209	0	1	1	1	3.05646	1.61186
P41732	1	1	1	1	2.80401	1.48749
Q08431	0	1	0	0	2.7643	1.46691
P04156	1	1	1	1	2.75574	1.46244
Q8TCZ2	0	1	1	0	2.63767	1.39926
P60033	0	1	1	1	2.62665	1.39322
Q9ULF5	1	1	0	0	2.61834	1.38865
P16150	1	1	1	1	2.44512	1.2899
P30825	1	1	1	0	2.28744	1.19374
P18084	1	1	1	1	2.27591	1.18644
P04921	1	1	1	1	2.22964	1.15681
P23634	1	0	1	1	2.2289	1.15633
Q5VUB5	1	1	1	0	2.19728	1.13572
Q92854	1	1	1	1	2.14772	1.1028
P09326	1	0	1	1	2.06091	1.04328
Q9Y490	0	1	0	0	2.0216	1.0155
P78410	1	1	1	1	1.95717	0.968773
Q92859	1	1	1	1	1.77209	0.825453
P09429	0	1	0	0	1.56531	0.646452
P04083	0	1	0	0	1.42942	0.515432
P00813	0	1	0	0	1.35333	0.436518
P36873	0	1	0	0	1.13945	0.188337
P00390	0	1	0	0	1.01607	0.0229954
P60602	0	1	0	0	0.906751	-0.141222
P35579	0	1	0	0	0.868958	-0.202642
Q14141	0	1	0	0	0.811125	-0.302004
P05023	1	1	1	1	0.807212	-0.308981
P07766	0	1	1	1	0.727398	-0.459183
P35580	0	1	0	0	0.697363	-0.520017
Q9NS69	0	1	0	0	0.662886	-0.593167
P00846	0	1	0	0	0.646555	-0.629155
Q9Y696	0	1	0	0	0.624016	-0.680344
P61803	0	1	1	0	0.582169	-0.78049
P14735	0	1	0	0	0.555093	-0.849199
Q9Y241	0	1	1	0	0.513319	-0.962073
O43813	0	0	0	1	0.511074	-0.968396
Q9BZM5	1	1	1	1	0.481297	-1.055
P57088	0	1	1	0	0.480944	-1.05606
Q16181	0	1	0	0	0.449369	-1.15403
Q5T4S7	0	1	0	0	0.410558	-1.28434
O00299	0	1	0	0	0.406892	-1.29728
P14174	0	1	0	0	0.401488	-1.31657
Q6UXB8	1	1	0	1	0.399196	-1.32483
P55160	0	1	0	1	0.366673	-1.44743
Q96D96	0	1	1	1	0.362077	-1.46563
Q96IX5	0	1	0	0	0.330405	-1.59769
O75915	0	1	0	0	0.324497	-1.62372
Q10471	0	1	0	0	0.3124	-1.67853
O95183	0	1	1	0	0.288895	-1.79138
O14828	0	1	1	0	0.282916	-1.82155
Q00325	0	1	1	0	0.248832	-2.00676
P12236	0	1	0	0	0.248399	-2.00927
P54578	0	1	0	0	0.240032	-2.0587
Q9HD45	1	1	1	1	0.237249	-2.07553
P08238	0	1	0	0	0.229205	-2.12529
Q02978	0	1	0	0	0.22138	-2.1754
P49755	0	1	1	1	0.219782	-2.18585
O14683	0	1	1	0	0.217133	-2.20335
Q9Y6A9	0	1	0	0	0.203386	-2.2977
P05141	0	1	1	0	0.201768	-2.30923
Q6UW68	0	1	1	0	0.198358	-2.33382
Q9NUQ2	0	1	1	0	0.188466	-2.40762
Q13576	0	1	0	0	0.185897	-2.42743
O14880	0	1	0	0	0.184825	-2.43577
Q7Z7H5	0	1	0	0	0.173256	-2.52902
Q12904	0	1	0	0	0.161971	-2.62619
P61586	0	1	0	0	0.149075	-2.74589
P50416	0	1	0	0	0.148289	-2.75351
Q9UM00	0	1	1	0	0.140491	-2.83145
Q99643	0	1	0	0	0.139623	-2.84039
Q9NZ08	0	1	0	0	0.134456	-2.8948
P12235	0	1	1	0	0.131228	-2.92986
Q6ZMG9	0	1	0	0	0.128996	-2.9546
P08574	0	1	0	0	0.128588	-2.95917
Q9P035	0	1	1	1	0.125649	-2.99253
P61009	0	1	0	0	0.125646	-2.99256
P46977	0	1	1	0	0.115784	-3.11049
Q9Y277	0	1	0	0	0.114857	-3.12209
P61619	0	1	0	0	0.108938	-3.19842
Q9BUB7	0	1	1	0	0.10785	-3.2129
Q9UBX3	0	1	0	0	0.103606	-3.27082
Q96F15	0	1	0	0	0.103487	-3.27248
Q15125	1	1	1	0	0.102667	-3.28396
P04844	0	1	1	0	0.100982	-3.30783
O95864	0	1	1	0	0.0994295	-3.33018
Q9BQA9	0	1	0	0	0.0975341	-3.35795
Q14165	0	0	1	1	0.0918792	-3.44412
Q8TEM1	1	0	0	0	0.0906207	-3.46402
Q16891	0	1	0	0	0.0894936	-3.48207
A5YKK6	0	0	1	0	0.0860619	-3.53848
Q9P2E9	0	1	0	0	0.0831277	-3.58853
Q13423	0	1	0	0	0.0830718	-3.5895
Q86UP2	0	1	0	0	0.0763015	-3.71214
Q15019	0	1	0	0	0.0752393	-3.73237
Q96HS1	0	1	0	0	0.07062	-3.82378
P28288	0	1	0	0	0.0695827	-3.84513
Q96AG4	0	1	1	0	0.0692259	-3.85254
P04843	1	1	0	0	0.0645448	-3.95355
Q16512	0	1	0	0	0.0640625	-3.96438
Q9NTJ5	0	1	1	0	0.0616809	-4.01903
P11021	0	1	0	0	0.0599535	-4.06001
P16615	0	0	1	0	0.0593814	-4.07385
Q00839	0	1	0	0	0.0589889	-4.08341
Q9NYP7	0	1	1	0	0.0584742	-4.09606
Q14739	0	1	0	0	0.0578266	-4.11212
A0FGR8	0	1	1	0	0.057798	-4.11284
Q9H9B4	0	1	0	0	0.05614	-4.15483
Q9UBM7	0	1	0	0	0.0560361	-4.1575
P13667	0	1	0	0	0.0557647	-4.16451
P51572	0	1	1	0	0.055058	-4.1829
Q9NZ01	0	1	1	0	0.0549974	-4.18449
P45880	0	1	0	0	0.0548369	-4.18871
Q9NQC3	0	1	0	0	0.054721	-4.19176
P17706	0	0	1	0	0.0542387	-4.20453
Q96K37	0	0	1	0	0.0538549	-4.21478
P48651	0	1	1	0	0.0515058	-4.27912
Q13303	0	0	1	0	0.0512745	-4.28561
P30101	0	1	0	0	0.0511324	-4.28962
Q9BVK6	0	1	0	0	0.0491175	-4.34762
Q8TCJ2	1	1	1	0	0.0470773	-4.40883
P21796	0	1	0	0	0.0446649	-4.48472
Q8N5M9	0	0	1	0	0.0434537	-4.52438
Q9H0U3	0	0	1	0	0.04325	-4.53115
P27797	0	1	0	0	0.0411912	-4.60152
Q14318	0	1	1	0	0.0409363	-4.61048
P42166	0	1	0	0	0.0367674	-4.76543
P27824	0	1	0	0	0.0365178	-4.77526
Q5JTV8	0	1	0	0	0.0361751	-4.78886
O75396	0	1	0	0	0.0331474	-4.91496
Q5JTH9	0	1	0	0	0.0325118	-4.94289
P10809	0	1	0	0	0.0316094	-4.9835
Q07021	0	1	0	0	0.0309103	-5.01577
P06576	0	1	0	0	0.0306088	-5.02991
Q9Y673	0	1	0	0	0.0290544	-5.1051
Q9P0L0	0	1	1	0	0.0284668	-5.13457
O60488	0	1	0	0	0.0269143	-5.21548
P30040	0	1	0	0	0.0246963	-5.33956
P53007	0	1	0	0	0.023233	-5.42768
P49257	0	1	0	0	0.0210494	-5.57008
O94826	0	1	0	0	0.0206665	-5.59657
O75844	0	1	0	0	0.0188859	-5.72655
P21964	0	1	0	0	0.0167053	-5.90355
Q9HD20	1	0	1	0	0.0158198	-5.98212
Q9H3N1	0	1	0	0	0.0152725	-6.03292
Q9BSJ8	0	1	1	0	0.0129853	-6.26698
Q92896	0	1	0	0	0.012967	-6.26901
O95202	0	1	1	0	0.00642811	-7.28139
Q96A33	0	1	0	0	0.00601373	-7.37752
